# Supplementary material for: Characterization and Comparative Analysis of Mitochondrial Genomes Among the Calliphoridae (Insecta: Diptera: Oestroidea) and Phylogenetic Implications
Source: Front Genet. 2022 Feb 17;13:799203. doi: 10.3389/fgene.2022.799203 (PMC8891575; doi:10.3389/fgene.2022.799203)
Supplement: Supplementary file 1 [file DataSheet3.xlsx]

## Sheet: Table S1
Table S1 List of the species included in the phylogenetic analysis
Superfamily	Family	Subfamily	Genus	Species	Size (bp)	Locus	References
Oestroidea	Calliphoridae	Calliphorinae	Aldrichina	Aldrichina grahami (Aldrich,1930)	14903	KP872701	(Zhu et al. 2016)
			Calliphora	Calliphora nigribarbis Smellen van Vollenhoven, 1863	16241	MT017724	this study
					16279	MK893470	(Karagozlu et al. 2019)
				Calliphora chinghaiensis Van & Ma, 1978	15269	KT936147	Unpublished
				Calliphora uralensis Villeneuve, 1922	14971	MT017722	this study
				Calliphora vicina Robineau-Desvoidy,1830	16112	JX913760	(Nelson et al. 2012)
				Calliphora sinensis Ho, 1936	16234	MT017707	this study
				Calliphora vomitoria （Linnaeus,1758）	16134	KT444440	(Ren et al. 2016)
			Triceratopyga	Triceratopyga calliphoroides Rohdendorf, 1931	14902	MT017731	this study
			Polleniopsis	Polleniopsis mongolica Seguy, 1928	15647	MT017721	this study
		Luciliinae	Hemipyrellia	Hemipyrellia ligurriens (Wiedemann, 1830)	15938	JX913759	(Nelson et al. 2012)
			Lucilia	Lucilia caesar (Linnaeus,1758)	15954	KM657111	Unpublished
				Lucilia coeruleiviridis Macquart, 1855	14989	KT272780	(Junqueira et al. 2016)
				Lucilia cuprina (Wiedmann,1830)	15943-14952	JX913744-JX913748	(Nelson et al. 2012)
					15226-15348	JX913749-JX913753	(Nelson et al. 2012)
					14943	KT272779	(Junqueira et al. 2016)
				Lucilia illustris (Meigen,1826)	14875	KT272845	(Junqueira et al. 2016)
					15954	KM657109	Unpublished
					15956	KM657110	Unpublished
				Lucilia porphyrina (Walker,1856)	15877	JX913758	(Nelson et al. 2012)
				Lucilia papuensis Macquart, 1843	15323	MT017717	this study
					15884	MH540746	Unpublished
				Lucilia sericata (Meigen,1826)	15092	KT272854	(Junqueira et al. 2016)
					15243-15380	JX913754-JX913757	(Nelson et al. 2012)
					15945	AJ422212	(Stevens et al. 2008)
		Chrysomyinae	Phormia	Phormia regina (Meigen,1826)	15513	KC005712	(Ramakodi et al. 2015)
					15000	KT272842	(Junqueira et al. 2016)
			Protophormia	Protophormia terraenovae (Robineau-Desvoidy, 1830)	14843	KT272776	(Junqueira et al. 2016)
					15170	JX913743	(Nelson et al. 2012)
			Cochliomyia	Cochliomyia hominivorax Coquerel, 1858	16022	AF260826	(Lessinger et al. 2000)
					15094	KM669713	(Ramakodi et al. 2015)
				Cochliomyia macellaria (Fabricius, 1775)	14924	KT272853	(Junqueira et al. 2016)
			Paralucilia	Paralucilia paraensis (Mello, 1972)	14859	KT272861	(Junqueira et al. 2016)
			Hemilucilia	Hemilucilia sp Shannon, 1926	14898	KT272860	(Junqueira et al. 2016)
			Chloroprocta	Chloroprocta idioidea (Robineau- Desvoidy, 1830)	14912	KT272777	(Junqueira et al. 2016)
			Chrysomya	Chrysomya albiceps (Wiedemann, 1819)	15491	JX913736	(Nelson et al. 2012)
					14926	KT272864	(Junqueira et al. 2016)
				Chrysomya bezziana Villeneuve, 1914	15236	JX913737	(Nelson et al. 2012)
				Chrysomya megacephala (Fabricius,1794)	14927	KT272865	(Junqueira et al. 2016)
					15835	KT272775	(Junqueira et al. 2016)
					14932	MK075819	Unpublished
					15831	AJ426041	(Stevens et al. 2008)
					15273	JX913738	(Nelson et al. 2012)
				Chrysomya nigripes Aubertin 1932	15832	KT444441	Unpublished
				Chrysomya phaonis (Seguy,1928)	15831	KX500359	Unpublished
				Chrysomya pinguis (Walker,1858)	15838	KM244730	(Yan et al. 2016)
				Chrysomya putoria (Wiedemann, 1830)	15837	AF352790	(Junqueira et al. 2004)
					14897	KT272850	(Junqueira et al. 2016)
				Chrysomya saffranea (Bigot, 1877)	15839	JX913742	(Nelson et al. 2012)
				Chrysomya pacifica Kurahashi, 1991	15716	KP861632	Unpublished
				Chrysomya rufifacies (Macquart,1843)	15412	JX913740	(Nelson et al. 2012)
					15398	JX913741	(Nelson et al. 2012)
	Mesembrinellidae	-	Mesembrinella	Mesembrinella sp (Seguy, 1925)	14856	KT272778	(Junqueira et al. 2016)
	Polleniidae	-	Pollenia	Pollenia pediculata (Macquart, 1834)	15289	MT017729	this study
				Pollenia rudis (Fabricius, 1794)	14340	JX913761	(Nelson et al. 2012)
	Oestridae	Gasterophilinae	Gasterophilus	Gasterophilus haemorrhoidalis (Linnaeus, 1758)	14854	MG920502	(Yan et al. 2019)
				Gasterophilus inermis (Brauer, 1858)	14854	MG920503	(Yan et al. 2019)
				Gasterophilus intestinalis (De Geer, 1776)	15559	MG920504	(Yan et al. 2019)
				Gasterophilus nasalis (Linnaeus, 1758)	15191	MG920505	(Yan et al. 2019)
				Gasterophilus nigricornis (Loew, 1863)	14590	MG920506	(Yan et al. 2019)
	Tachinidae	Exoristinae	Exorista	Exorista sorbillans (Wiedemann, 1830)	14960	HQ322500	(Shao et al. 2012)
				Exorista japonica (Townsend, 1909)	17663	MK903727	(Seo et al. 2019)
				Exorista civilis (Rondani, 1859)	15376	MG792804	Unpublished
			Winthemia	Winthemia rufopicta (Bigot, 1889)	14985	KT272849	(Junqueira et al. 2016)
			Elodia	Elodia flavipalpis Aldrich, 1933	14932	JQ348961	Unpublished
	Sarcophagidae	Sarcophaginae	Sarcophaga	Sarcophaga formosensis (Kirneret Lopes, 1961)	14926	MF688648	(Nelson et al. 2012)
				Sarcophaga misera (Walker 1840)	14944	MF133500	(Nelson et al. 2012)
				Sarcophaga africa (Wiedemann, 1824)	15144	KM881633	(Fu et al. 2016)
				Sarcophaga similis (Meade 1876)	15158	KM287431	(Yan et al. 2016)
				Sarcophaga portschinskyi (Rohdendorf 1937)	14929	KM287570	(Shi et al. 2016)
Muscoidea	Muscidae	Azeliinae	Hydrotaea	Hydrotaea spinigera (Stein,1910)	15623	MH705623	(Ren et al. 2019)
				Hydrotaea chalcogaster (Wiedemann, 1824)	15279	MH521131	(Ren et al. 2019)
				Hydrotaea aenescens (Wiedemann,1830)	15241	MH973639	(Ren et al. 2019)
		Muscinae	Musca	Musca sorbens (Wiedemann,1830)	16096	MH521132	(Ren et al. 2019)
				Musca domestica Linnaeus, 1758	16100	KM200723	(Ren et al. 2019)

## Sheet: Table S2
Table S2. Best models were calculated by IQ-TREE according to the BIC for ML analysis, including (1) PCG12, (2) PCG123, (3) PCG123rRNA
Dataset	Subset	SubsetPartitions	BestModel
PCG12	P1	ND2	K3Pu+F+R3
	P2	CO1	TIM2+F+I+G4
	P3	CO2	TN+F+I+G4
	P4	ATP8	TN+F+G4
	P5	ATP6	TN+F+R2
	P6	CO3	TIM2+F+I+G4
	P7	ND3	TIM+F+I+G4
	P8	ND5	TVM+F+I+G4
	P9	ND4	K3Pu+F+I+G4
	P10	ND4L	K3Pu+F+G4
	P11	ND6	GTR+F+I+G4
	P12	CYTB	TIM2+F+I+G4
	P13	ND1	K3Pu+F+I+G4
PCG123	P1	ND2	TIM+F+I+G4
	P2	CO1	GTR+F+I+G4
	P3	CO2	GTR+F+I+G4
	P4	ATP8	HKY+F+I+G
	P5	ATP6	TIM+F+R3
	P6	CO3	GTR+F+I+G4
	P7	ND3	TIM+F+I+G4
	P8	ND5	TIM+F+I+G4
	P9	ND4	GTR+F+R4
	P10	ND4L	TIM+F+R3
	P11	ND6	GTR+F+I+G4
	P12	CYTB	GTR+F+I+G4
	P13	ND1	TIM+F+I+G4
PCG123+2 rRNAs	P1	ND2	TIM+F+I+G4
	P2	CO1	GTR+F+I+G4
	P3	CO2	GTR+F+I+G4
	P4	ATP8	HKY+F+I+G4
	P5	ATP6	TIM+F+R3
	P6	CO3	GTR+F+I+G4
	P7	ND3	TIM+F+I+G4
	P8	ND5	TIM+F+I+G4
	P9	ND4	GTR+F+R4
	P10	ND4L	TIM+F+R3
	P11	ND6	GTR+F+I+G4
	P12	CYTB	GTR+F+I+G4
	P13	ND1	TIM+F+I+G4
	P14	16S	TIM2+F+R3
	P15	12S	GTR+F+R3

## Sheet: Table S3
Table S3. Best models were calculated by PartitionFinder2 of PCGrRNA matrix for BI analysis, including (1) PCG12, (2) PCG123, (3) PCG123rRNA
Dataset	Subset	Subset Partitions	Best Model
PCG12	P1	ND5_pos1, ND1_pos1, ND4_pos1, ND4L_pos1, ATP8_pos2, ATP8_pos1, ND6_pos1, ND3_pos1, ND2_pos1, CO3_pos1, CYTB_pos1, CO1_pos1, CO2_pos1, ATP6_pos1, ATP6_pos2	GTR+I+G
	P2	ND1_pos2, CO1_pos2, CYTB_pos2, CO3_pos2, CO2_pos2, ND3_pos2, ND6_pos2, ND2_pos2, ND5_pos2, ND4_pos2, ND4L_pos2	TVM+I+G
PCG123	P1	ND6_pos1, ND3_pos1, ND2_pos1, ATP8_pos2, ATP8_pos1, ND5_pos1, ND1_pos1, ND4L_pos1, ND4_pos1, CO3_pos1, CO2_pos1, CYTB_pos1, CO1_pos1, ATP6_pos2, ATP6_pos1	GTR+I+G
	P2	ND1_pos2, CO1_pos2, CYTB_pos2, CO3_pos2, CO2_pos2, ND3_pos2, ND2_pos2, ND6_pos2, ND5_pos2, ND4L_pos2, ND4_pos2	TVM+I+G
	P3	ND2_pos3, CO1_pos3, ATP8_pos3, ATP6_pos3, CO2_pos3, CO3_pos3, ND6_pos3, CYTB_pos3, ND3_pos3	GTR+I+G
	P4	ND5_pos3, ND1_pos3, ND4L_pos3, ND4_pos3	GTR+G
PCG123+2 rRNAs	P1	CO1_pos2, ND1_pos2, CYTB_pos2, CO3_pos2, ND3_pos2, CO2_pos2, ND2_pos2, ND6_pos2, ND5_pos2, ND4L_pos2, ND4_pos2, ND6_pos1, ND2_pos1, ND3_pos1, ATP8_pos2, ATP8_pos1, ND5_pos1, ND1_pos1, ND4_pos1, ND4L_pos1, CO3_pos1, CO2_pos1, CO1_pos1, CYTB_pos1, ATP6_pos1, ATP6_pos2	GTR+I+G
	P2	ND2_pos3, CO1_pos3, ATP8_pos3, ATP6_pos3, CO3_pos3, CO2_pos3, ND6_pos3, CYTB_pos3, ND3_pos3	GTR+I+G
	P3	ND5_pos3, ND1_pos3, ND4L_pos3, ND4_pos3	GTR+G
	P4	16S	GTR+G
	P5	12S	GTR+G

## Sheet: Table S4
Table S4. The sequence characteristics of 7 newly sequenced mitogenomes
	Gene	One letter code	Strand	Position	Length (bp)	INC	Start codon	Stop codon	Anticoden
Polleniopsis mongolica	tRNA-Ile	I	J	1-65	64	-2			GAT
	tRNA-Gln	Q	N	64-132	68	-1			TTG
	tRNA-Met	M	J	132-202	68	0			CAT
	ND2		J	203-1219	995	-2	ATT(M)	TAA
	tRNA-Trp	W	J	1218-1286	68	-9			TCA
	tRNA-Cys	C	N	1278-1341	63	5			GCA
	tRNA-Tyr	Y	N	1347-1412	65	-2			GTA
	COI		J	1411-2949	1538	-5	TCG(S)	TAA
	tRNA-Leu(UUR)	L	J	2945-3010	65	5			TAA
	COII		J	3016-3700	684	5	ATG(M)	TAA
	tRNA-Lys	K	J	3706-3776	70	-1			CTT
	tRNA-Asp	D	J	3776-3842	66	0			GTC
	ATP8		J	3843-4007	164	-7	ATT(M)	TAA
	ATP6		J	4001-4678	677	-1	ATG(M)	TAA
	COIII		J	4678-5466	788	6	ATG(M)	TAA
	tRNA-Gly	G	J	5473-5537	64	-3			TCC
	ND3		J	5535-5891	356	0	ATA(M)	TAA
	tRNA-Ala	A	J	5892-5956	64	-1			TGC
	tRNA-Arg	R	J	5956-6019	63	0			TCG
	tRNA-Asn	N	J	6020-6085	65	0			GTT
	tRNA-Ser(AGN)	S	J	6086-6153	67	3			GCT
	tRNA-Glu	E	J	6157-6222	65	18			TTC
	tRNA-Phe	F	N	6241-6307	66	0			GAA
	ND5		N	6308-8027	1719	15	ATT(M)	T*
	tRNA-His	H	N	8043-8107	64	0			GTG
	ND4		N	8108-9446	1338	-1	ATG(M)	T*
	ND4L		N	9446-9736	290	2	ATG(M)	TAA
	tRNA-Thr	T	J	9739-9803	64	0			TGT
	tRNA-Pro	P	N	9804-9869	65	2			TGG
	ND6		J	9872-10396	524	-1	ATT(M)	TAA
	Cytb		J	10396-11532	1136	-2	ATG(M)	TAG
	tRNA-Ser(UCN)	S	J	11531-11598	67	16			TGA
	ND1		N	11615-12563	938	0	ATA(M)	TAA
	tRNA-Leu(CUN)	L	N	12564-12628	64	0			TAG
	16S rRNA		N	12629-13953	1343	0
	tRNA-Val	V	N	13954-14025	71	0			TAC
	12S rRNA		N	14026-14811	785	0
	A+T-rich region		J	14812-15647	835	-1
Triceratopyga calliphoroides	tRNA-Ile	I	J	1-66	65	-3			GAT
	tRNA-Gln	Q	N	64-132	68	-1			TTG
	tRNA-Met	M	J	132-200	68	0			CAT
	ND2		J	201-1217	995	-3	ATT(M)	TAA
	tRNA-Trp	W	J	1215-1283	68	-8			TCA
	tRNA-Cys	C	N	1276-1339	63	9			GCA
	tRNA-Tyr	Y	N	1349-1414	65	-2			GTA
	COI		J	1413-2946	1533	0	TCG(S)	T*
	tRNA-Leu(UUR)	L	J	2947-3012	65	5			TAA
	COII		J	3018-3705	687	0	ATG(M)	T*
	tRNA-Lys	K	J	3706-3776	70	-1			CTT
	tRNA-Asp	D	J	3776-3842	66	0			GTC
	ATP8		J	3843-4007	164	-7	ATC(M)	TAA
	ATP6		J	4001-4678	677	-1	CAA(M)	TAA
	COIII		J	4678-5466	788	6	TGT(M)	TAA
	tRNA-Gly	G	J	5473-5537	64	-3			TCC
	ND3		J	5535-5891	356	2	ATA(M)	TAA
	tRNA-Ala	A	J	5894-5958	64	-1			TGC
	tRNA-Arg	R	J	5958-6021	63	0			TCG
	tRNA-Asn	N	J	6022-6087	65	0			GTT
	tRNA-Ser(AGN)	S	J	6088-6155	67	2			GCT
	tRNA-Glu	E	J	6158-6223	65	18			TTC
	tRNA-Phe	F	N	6242-6308	66	0			GAA
	ND5		N	6309-8028	1719	14	AAG(M)	T*
	tRNA-His	H	N	8043-8108	65	0			GTG
	ND4		N	8109-9447	1338	-7	ATG(M)	T*
	ND4L		N	9441-9737	296	2	ATG(M)	TAA
	tRNA-Thr	T	J	9740-9804	64	-1			TGT
	tRNA-Pro	P	N	9804-9870	66	2			TGG
	ND6		J	9873-10397	524	-1	ATT(M)	TAA
	Cytb		J	10397-11533	1136	-1	TGA(M)	TAA
	tRNA-Ser(UCN)	S	J	11533-11600	67	16			TGA
	ND1		N	11617-12555	938	10	ATA(M)	TAA
	tRNA-Leu(CUN)	L	N	12566-12630	64	0			TAG
	16S rRNA		N	12631-13957	1326	0
	tRNA-Val	V	N	13958-14029	71	0			TAC
	12S rRNA		N	14030-14813	783	0
	A+T-rich region		J	14814-14902	88	-1
Calliphora nigribarbis	tRNA-Ile	I	J	1-66	65	-3			GAT
	tRNA-Gln	Q	N	64-132	68	-1			TTG
	tRNA-Met	M	J	132-200	68	0			CAT
	ND2		J	201-1217	1016	-3	ATT(M)	TAA
	tRNA-Trp	W	J	1215-1284	69	-9			TCA
	tRNA-Cys	C	N	1276-1339	63	9			GCA
	tRNA-Tyr	Y	N	1349-1414	65	-2			GTA
	COI		J	1413-2946	1533	0	TCG(S)	T*
	tRNA-Leu(UUR)	L	J	2947-3012	65	5			TAA
	COII		J	3018-3705	687	0	ATG(M)	T*
	tRNA-Lys	K	J	3706-3776	70	-1			CTT
	tRNA-Asp	D	J	3776-3842	66	0			GTC
	ATP8		J	3843-4007	164	-7	ATT(M)	TAA
	ATP6		J	4001-4678	677	-1	CAA(M)	TAA
	COIII		J	4678-5466	788	6	TGT(M)	TAA
	tRNA-Gly	G	J	5473-5537	64	-3			TCC
	ND3		J	5535-5891	356	2	ATA(M)	TAA
	tRNA-Ala	A	J	5894-5958	64	-1			TGC
	tRNA-Arg	R	J	5958-6021	63	0			TCG
	tRNA-Asn	N	J	6022-6087	65	0			GTT
	tRNA-Ser(AGN)	S	J	6088-6155	67	2			GCT
	tRNA-Glu	E	J	6158-6223	65	18			TTC
	tRNA-Phe	F	N	6242-6308	66	0			GAA
	ND5		N	6309-8028	1719	15	ATT(M)	T*
	tRNA-His	H	N	8044-8108	64	0			GTG
	ND4		N	8109-9447	1338	-7	ATG(M)	T*
	ND4L		N	9441-9737	296	2	ATG(M)	TAA
	tRNA-Thr	T	J	9740-9804	64	0			TGT
	tRNA-Pro	P	N	9805-9870	65	2			TGG
	ND6		J	9873-10397	524	-1	ATT(M)	TAA
	Cytb		J	10397-11533	1136	-1	TGA(M)	TAA
	tRNA-Ser(UCN)	S	J	11533-11600	67	16			TGA
	ND1		N	11617-12555	938	10	ATA(M)	TAA
	tRNA-Leu(CUN)	L	N	12566-12630	64	0			TAG
	16S rRNA		N	12631-13957	1326	0
	tRNA-Val	V	N	13958-14029	71	0			TAC
	12S rRNA		N	14030-14813	783	0
	A+T-rich region		J	14814-16241	1427	-1
Calliphora uralensis	tRNA-Ile	I	J	1-66	65	-3			GAT
	tRNA-Gln	Q	N	64-132	68	-1			TTG
	tRNA-Met	M	J	132-200	68	0			CAT
	ND2		J	201-1217	1016	-3	ATT(M)	TAA
	tRNA-Trp	W	J	1215-1284	69	-9			TCA
	tRNA-Cys	C	N	1276-1339	63	9			GCA
	tRNA-Tyr	Y	N	1349-1414	65	-2			GTA
	COI		J	1413-2951	1538	-5	TCG(S)	T
	tRNA-Leu(UUR)	L	J	2947-3012	65	5			TAA
	COII		J	3018-3705	687	0	ATG(M)	T
	tRNA-Lys	K	J	3706-3776	70	-1			CTT
	tRNA-Asp	D	J	3776-3842	66	0			GTC
	ATP8		J	3843-4007	164	-7	ATC(M)	TAA
	ATP6		J	4001-4678	677	-1	CAA(M)	TAA
	COIII		J	4678-5466	788	6	TGT(M)	TAA
	tRNA-Gly	G	J	5473-5537	64	-3			TCC
	ND3		J	5535-5891	356	2	ATA(M)	TAA
	tRNA-Ala	A	J	5894-5958	64	-1			TGC
	tRNA-Arg	R	J	5958-6021	63	0			TCG
	tRNA-Asn	N	J	6022-6087	65	0			GTT
	tRNA-Ser(AGN)	S	J	6088-6155	67	2			GCT
	tRNA-Glu	E	J	6158-6223	65	18			TTC
	tRNA-Phe	F	N	6242-6308	66	0			GAA
	ND5		N	6309-8028	1719	15	ATT(M)	T*
	tRNA-His	H	N	8044-8108	64	0			GTG
	ND4		N	8109-9447	1338	-7	ATG(M)	T*
	ND4L		N	9441-9737	296	2	ATG(M)	TAA
	tRNA-Thr	T	J	9740-9804	64	0			TGT
	tRNA-Pro	P	N	9805-9870	65	2			TGG
	ND6		J	9873-10397	524	-1	ATT(M)	TAA
	Cytb		J	10397-11533	1136	-1	TGA(M)	TAA
	tRNA-Ser(UCN)	S	J	11533-11600	67	16			TGA
	ND1		N	11617-12555	938	10	ATA(M)	TAA
	tRNA-Leu(CUN)	L	N	12566-12630	64	0			TAG
	16S rRNA		N	12631-13958	1327	0
	tRNA-Val	V	N	13959-14030	71	0			TAC
	12S rRNA		N	14031-14814	783	0
	A+T-rich region		J	14815-14971	156	-1
Calliphora sinensis	tRNA-Ile	I	J	1-66	65	-3			GAT
	tRNA-Gln	Q	N	64-132	68	-1			TTG
	tRNA-Met	M	J	132-200	68	0			CAT
	ND2		J	201-1217	1016	-3	ATT(M)	TAA
	tRNA-Trp	W	J	1215-1284	69	-9			TCA
	tRNA-Cys	C	N	1276-1339	63	9			GCA
	tRNA-Tyr	Y	N	1349-1414	65	-2			GTA
	COI		J	1413-2946	1533	0	TCG(S)	T
	tRNA-Leu(UUR)	L	J	2947-3012	65	5			TAA
	COII		J	3018-3705	687	0	ATG(M)	T
	tRNA-Lys	K	J	3706-3776	70	-1			CTT
	tRNA-Asp	D	J	3776-3842	66	0			GTC
	ATP8		J	3843-4007	164	-7	ATC(M)	TAA
	ATP6		J	4001-4678	677	-1	CAA(M)	TAA
	COIII		J	4678-5466	788	6	TGT(M)	TAA
	tRNA-Gly	G	J	5473-5537	64	-3			TCC
	ND3		J	5535-5891	356	2	ATA(M)	TAA
	tRNA-Ala	A	J	5894-5958	64	-1			TGC
	tRNA-Arg	R	J	5958-6021	63	0			TCG
	tRNA-Asn	N	J	6022-6087	65	0			GTT
	tRNA-Ser(AGN)	S	J	6088-6155	67	2			GCT
	tRNA-Glu	E	J	6158-6223	65	18			TTC
	tRNA-Phe	F	N	6242-6308	66	0			GAA
	ND5		N	6309-8028	1719	15	ATT(M)	T*
	tRNA-His	H	N	8044-8108	64	0			GTG
	ND4		N	8109-9447	1338	-7	ATG(M)	T*
	ND4L		N	9441-9737	296	2	ATG(M)	TAA
	tRNA-Thr	T	J	9740-9804	64	0			TGT
	tRNA-Pro	P	N	9805-9870	65	2			TGG
	ND6		J	9873-10397	524	-1	ATT(M)	TAA
	Cytb		J	10397-11533	1136	-1	TGA(M)	TAA
	tRNA-Ser(UCN)	S	J	11533-11600	67	16			TGA
	ND1		N	11617-12555	938	10	ATA(M)	TAA
	tRNA-Leu(CUN)	L	N	12566-12630	64	0			TAG
	16S rRNA		N	12631-13957	1326	0
	tRNA-Val	V	N	13958-14029	71	0			TAC
	12S rRNA		N	14030-14814	784	0
	A+T-rich region		J	14815-16234	1419	-1
Lucilia papuensis	tRNA-Ile	I	J	1-66	65	-3			GAT
	tRNA-Gln	Q	N	64-132	68	-1			TTG
	tRNA-Met	M	J	132-200	68	0			CAT
	ND2		J	201-1217	1016	-3	ATT(M)	TAA
	tRNA-Trp	W	J	1215-1284	69	-9			TCA
	tRNA-Cys	C	N	1276-1339	63	2			GCA
	tRNA-Tyr	Y	N	1342-1408	66	-2			GTA
	COI		J	1407-2940	1533	0	TCG(S)	T
	tRNA-Leu(UUR)	L	J	2941-3006	65	11			TAA
	COII		J	3018-3705	687	0	ATG(M)	T
	tRNA-Lys	K	J	3706-3776	70	2			CTT
	tRNA-Asp	D	J	3779-3846	67	0			GTC
	ATP8		J	3847-4011	164	-7	ATC(M)	TAA
	ATP6		J	4005-4682	677	-1	CAA(M)	TAA
	COIII		J	4682-5470	788	6	TGT(M)	TAA
	tRNA-Gly	G	J	5477-5541	64	-3			TCC
	ND3		J	5539-5895	356	2	ATA(M)	TAA
	tRNA-Ala	A	J	5898-5962	64	-1			TGC
	tRNA-Arg	R	J	5962-6025	63	0			TCG
	tRNA-Asn	N	J	6026-6091	65	0			GTT
	tRNA-Ser(AGN)	S	J	6092-6159	67	3			GCT
	tRNA-Glu	E	J	6163-6228	65	18			TTC
	tRNA-Phe	F	N	6247-6313	66	0			GAA
	ND5		N	6314-8033	1719	15	ATT(M)	T*
	tRNA-His	H	N	8049-8113	64	0			GTG
	ND4		N	8114-9452	1338	-7	ATG(M)	T*
	ND4L		N	9446-9742	296	2	ATG(M)	TAA
	tRNA-Thr	T	J	9745-9809	64	0			TGT
	tRNA-Pro	P	N	9810-9875	65	2			TGG
	ND6		J	9878-10402	524	-1	ATT(M)	TAA
	Cytb		J	10402-11538	1136	-2	TGA(M)	TAG
	tRNA-Ser(UCN)	S	J	11537-11604	67	17			TGA
	ND1		N	11622-12560	938	10	ATA(M)	TAA
	tRNA-Leu(CUN)	L	N	12571-12635	64	0			TAG
	16S rRNA		N	12636-13965	1329	0
	tRNA-Val	V	N	13966-14037	71	0			TAC
	12S rRNA		N	14038-14822	784	0
	A+T-rich region		J	14823-15323	500	-1
Pollenia pediculata	tRNA-Ile	I	J	1-65	64	-3			GAT
	tRNA-Gln	Q	N	63-131	68	-1			TTG
	tRNA-Met	M	J	131-199	68	0			CAT
	ND2		J	200-1216	1016	-3	ATT(M)	TAA
	tRNA-Trp	W	J	1214-1283	69	-9			TCA
	tRNA-Cys	C	N	1275-1338	63	5			GCA
	tRNA-Tyr	Y	N	1344-1409	65	-2			GTA
	COI		J	1408-2941	1533	0	TCG(S)	T
	tRNA-Leu(UUR)	L	J	2942-3007	65	5			TAA
	COII		J	3013-3700	687	0	ATG(M)	T
	tRNA-Lys	K	J	3701-3771	70	-1			CTT
	tRNA-Asp	D	J	3771-3837	66	0			GTC
	ATP8		J	3838-4002	164	-7	ATT(M)	TAA
	ATP6		J	3996-4673	677	-1	CTA(M)	TAA
	COIII		J	4673-5461	788	6	TGT(M)	TAA
	tRNA-Gly	G	J	5468-5532	64	-3			TCC
	ND3		J	5530-5886	356	1	ATA(M)	TAA
	tRNA-Ala	A	J	5888-5952	64	-1			TGC
	tRNA-Arg	R	J	5952-6015	63	0			TCG
	tRNA-Asn	N	J	6016-6081	65	0			GTT
	tRNA-Ser(AGN)	S	J	6082-6149	67	4			GCT
	tRNA-Glu	E	J	6154-6219	65	18			TTC
	tRNA-Phe	F	N	6238-6304	66	0			GAA
	ND5		N	6305-8024	1719	15	ATT(M)	T*
	tRNA-His	H	N	8040-8104	64	0			GTG
	ND4		N	8105-9443	1338	-7	ATG(M)	T*
	ND4L		N	9437-9733	296	2	ATG(M)	TAA
	tRNA-Thr	T	J	9736-9800	64	0			TGT
	tRNA-Pro	P	N	9801-9866	65	2			TGG
	ND6		J	9869-10393	524	-1	ATT(M)	TAA
	Cytb		J	10393-11529	1136	-1	TGA(M)	TAA
	tRNA-Ser(UCN)	S	J	11529-11596	67	16			TGA
	ND1		N	11613-12551	938	10	ATA(M)	TAA
	tRNA-Leu(CUN)	L	N	12562-12626	64	0			TAG
	16S rRNA		N	12627-13953	1326	0
	tRNA-Val	V	N	13954-14025	71	0			TAC
	12S rRNA		N	14026-14810	784	0
	A+T-rich region		J	14811-15289	478	-1

## Sheet: Table S5
Table S5 The initiation and termination codons of mitochondrial protein-coding genes of 7 newly sequenced mitogenomes
	ATP6		ATP8		COX1		COX2		COX3		CYTB		ND1		ND2		ND3		ND4		ND4L		ND5		ND6
	start	stop	start	stop	start	stop	start	stop	start	stop	start	stop	start	stop	start	stop	start	stop	start	stop	start	stop	start	stop	start	stop
Polleniopsis mongolica	CAA	TAA	ATT(M)	TAA	TCG(S)	T	ATG(M)	T	TGT(M)	TAA	TGA(M)	TAG	ATA(M)	TAA	ATT(M)	TAA	ATA(M)	TAA	ATG(M)	T*	ATG(M)	TAA	ATT(M)	T*	ATT(M)	TAA
Triceratopyga calliphoroides	CAA	TAA	ATC(M)	TAA	TCG(S)	T*	ATG(M)	T*	TGT(M)	TAA	TGA(M)	TAA	ATA(M)	TAA	ATT(M)	TAA	ATA(M)	TAA	ATG(M)	T*	ATG(M)	TAA	AAG(M)	T*	ATT(M)	TAA
Calliphora nigribarbis	CAA	TAA	ATT(M)	TAA	TCG(S)	T*	ATG(M)	T*	TGT(M)	TAA	TGA(M)	TAA	ATA(M)	TAA	ATT(M)	TAA	ATA(M)	TAA	ATG(M)	T*	ATG(M)	TAA	ATT(M)	T*	ATT(M)	TAA
Calliphora uralensis	CAA	TAA	ATC(M)	TAA	TCG(S)	T	ATG(M)	T	TGT(M)	TAA	TGA(M)	TAA	ATA(M)	TAA	ATT(M)	TAA	ATA(M)	TAA	ATG(M)	T*	ATG(M)	TAA	ATT(M)	T*	ATT(M)	TAA
Calliphora sinensis	CAA	TAA	ATC(M)	TAA	TCG(S)	T	ATG(M)	T	TGT(M)	TAA	TGA(M)	TAA	ATA(M)	TAA	ATT(M)	TAA	ATA(M)	TAA	ATG(M)	T*	ATG(M)	TAA	ATT(M)	T*	ATT(M)	TAA
Lucilia papuensis	CAA	TAA	ATC(M)	TAA	TCG(S)	T	ATG(M)	T	TGT(M)	TAA	TGA(M)	TAG	ATA(M)	TAA	ATT(M)	TAA	ATA(M)	TAA	ATG(M)	T*	ATG(M)	TAA	ATT(M)	T*	ATT(M)	TAA
Pollenia pediculata	CTA	TAA	ATT(M)	TAA	TCG(S)	T	ATG(M)	T	TGT(M)	TAA	TGA(M)	TAA	ATA(M)	TAA	ATT(M)	TAA	ATA(M)	TAA	ATG(M)	T*	ATG(M)	TAA	ATT(M)	T*	ATT(M)	TAA

## Sheet: Table S6
Table S6 Codon usage for the 13 mitochondrial protein-coding genes of 7 newly sequenced mitogenomes
		Polleniopsis mongolica				Triceratopyga calliphoroides				Calliphora nigribarbis				Calliphora uralensis				Calliphora sinensis				Lucilia papuensis				Pollenia pediculata
	Codon	n	%	RSCU	Codon	n	%	RSCU	Codon	n	%	RSCU	Codon	n	%	RSCU	Codon	n	%	RSCU	Codon	n	%	RSCU	Codon	n	%	RSCU
Phe(F)	UUU(F)	216	5.81427	1.57	UUU(F)	242	6.51413	1.59	UUU(F)	201	5.40177	1.35	UUU(F)	201	5.4105	1.32	UUU(F)	205	5.51817	1.34	UUU(F)	203	5.46433	1.36	UUU(F)	220	5.92194	1.49
	UUC(F)	60	1.61507	0.43	UUC(F)	62	1.66891	0.41	UUC(F)	97	2.60683	0.65	UUC(F)	104	2.79946	0.68	UUC(F)	102	2.74563	0.66	UUC(F)	96	2.58412	0.64	UUC(F)	75	2.01884	0.51
Leu*(L)(UUR)	UUA(L)	267	7.18708	4.04	UUA(L)	244	6.56797	3.15	UUA(L)	297	7.98173	3.34	UUA(L)	301	8.10229	3.35	UUA(L)	313	8.4253	3.53	UUA(L)	283	7.61777	3.22	UUA(L)	300	8.07537	3.2
	UUG(L)	34	0.915209	0.51	UUG(L)	41	1.10363	0.53	UUG(L)	41	1.10185	0.46	UUG(L)	48	1.29206	0.53	UUG(L)	40	1.07672	0.45	UUG(L)	45	1.21131	0.51	UUG(L)	44	1.18439	0.47
Leu(L)(CUN)	CUU(L)	43	1.15747	0.65	CUU(L)	70	1.88425	0.9	CUU(L)	51	1.3706	0.57	CUU(L)	49	1.31898	0.55	CUU(L)	48	1.29206	0.54	CUU(L)	50	1.3459	0.57	CUU(L)	57	1.53432	0.61
	CUC(L)	5	0.13459	0.08	CUC(L)	27	0.726783	0.35	CUC(L)	28	0.752486	0.32	CUC(L)	29	0.780619	0.32	CUC(L)	34	0.915209	0.38	CUC(L)	32	0.861373	0.36	CUC(L)	33	0.888291	0.35
	CUA(L)	39	1.0498	0.59	CUA(L)	70	1.88425	0.9	CUA(L)	90	2.4187	1.01	CUA(L)	86	2.31494	0.96	CUA(L)	73	1.96501	0.82	CUA(L)	100	2.69179	1.14	CUA(L)	106	2.8533	1.13
	CUG(L)	9	0.242261	0.14	CUG(L)	13	0.349933	0.17	CUG(L)	26	0.698737	0.29	CUG(L)	26	0.699865	0.29	CUG(L)	24	0.64603	0.27	CUG(L)	17	0.457604	0.19	CUG(L)	23	0.619112	0.25
Ile(I)	AUU(I)	321	8.64065	1.7	AUU(I)	261	7.02557	1.59	AUU(I)	237	6.36926	1.39	AUU(I)	246	6.6218	1.44	AUU(I)	244	6.56797	1.44	AUU(I)	226	6.08345	1.36	AUU(I)	236	6.35262	1.39
	AUC(I)	32	0.861373	0.17	AUC(I)	35	0.942127	0.21	AUC(I)	66	1.77372	0.39	AUC(I)	60	1.61507	0.35	AUC(I)	55	1.48048	0.32	AUC(I)	63	1.69583	0.38	AUC(I)	60	1.61507	0.35
Met(M)	AUA(M)	213	5.73351	1.13	AUA(M)	195	5.24899	1.19	AUA(M)	208	5.5899	1.22	AUA(M)	208	5.59892	1.21	AUA(M)	211	5.67968	1.24	AUA(M)	211	5.67968	1.27	AUA(M)	212	5.70659	1.25
	AUG(M)	27	0.726783	1	AUG(M)	36	0.969044	1	AUG(M)	37	0.994356	1	AUG(M)	40	1.07672	1	AUG(M)	30	0.807537	1	AUG(M)	27	0.726783	1	AUG(M)	33	0.888291	1
Val(V)	GUU(V)	31	0.834455	1.43	GUU(V)	48	1.29206	1.73	GUU(V)	34	0.913733	1.07	GUU(V)	35	0.942127	1.16	GUU(V)	32	0.861373	1.08	GUU(V)	33	0.888291	1.03	GUU(V)	46	1.23822	1.4
	GUC(V)	4	0.107672	0.18	GUC(V)	10	0.269179	0.36	GUC(V)	8	0.214996	0.25	GUC(V)	7	0.188425	0.23	GUC(V)	7	0.188425	0.24	GUC(V)	14	0.376851	0.44	GUC(V)	12	0.323015	0.37
	GUA(V)	51	1.37281	2.34	GUA(V)	50	1.3459	1.8	GUA(V)	76	2.04246	2.39	GUA(V)	74	1.99192	2.45	GUA(V)	78	2.0996	2.62	GUA(V)	79	2.12651	2.47	GUA(V)	64	1.72275	1.95
	GUG(V)	1	0.0269179	0.05	GUG(V)	3	0.0807537	0.11	GUG(V)	9	0.24187	0.28	GUG(V)	5	0.13459	0.17	GUG(V)	2	0.0538358	0.07	GUG(V)	2	0.0538358	0.06	GUG(V)	9	0.242261	0.27
Ser*(S)(UCN)	UCU(S)	86	2.31494	1.57	UCU(S)	57	1.53432	1.41	UCU(S)	63	1.69309	1.49	UCU(S)	63	1.69583	1.55	UCU(S)	65	1.74966	1.61	UCU(S)	67	1.8035	1.58	UCU(S)	49	1.31898	1.46
	UCC(S)	47	1.26514	0.86	UCC(S)	26	0.699865	0.64	UCC(S)	28	0.752486	0.66	UCC(S)	24	0.64603	0.59	UCC(S)	28	0.753701	0.69	UCC(S)	31	0.834455	0.73	UCC(S)	21	0.565276	0.62
	UCA(S)	98	2.63795	1.79	UCA(S)	82	2.20727	2.02	UCA(S)	82	2.20371	1.94	UCA(S)	79	2.12651	1.94	UCA(S)	74	1.99192	1.83	UCA(S)	81	2.18035	1.91	UCA(S)	86	2.31494	2.55
	UCG(S)	12	0.323015	0.22	UCG(S)	11	0.296097	0.27	UCG(S)	12	0.322494	0.28	UCG(S)	9	0.242261	0.22	UCG(S)	12	0.323015	0.3	UCG(S)	12	0.323015	0.28	UCG(S)	6	0.161507	0.18
Pro(P)	CCU(P)	35	0.942127	1.54	CCU(P)	63	1.69583	1.73	CCU(P)	46	1.23623	1.51	CCU(P)	47	1.26514	1.62	CCU(P)	51	1.37281	1.55	CCU(P)	49	1.31898	1.63	CCU(P)	65	1.74966	1.97
	CCC(P)	14	0.376851	0.62	CCC(P)	36	0.969044	0.99	CCC(P)	25	0.671862	0.82	CCC(P)	22	0.592194	0.76	CCC(P)	25	0.672948	0.76	CCC(P)	22	0.592194	0.73	CCC(P)	22	0.592194	0.67
	CCA(P)	41	1.10363	1.8	CCA(P)	36	0.969044	0.99	CCA(P)	48	1.28998	1.57	CCA(P)	42	1.13055	1.45	CCA(P)	50	1.3459	1.52	CCA(P)	46	1.23822	1.53	CCA(P)	43	1.15747	1.3
	CCG(P)	1	0.0269179	0.04	CCG(P)	11	0.296097	0.3	CCG(P)	3	0.0806235	0.1	CCG(P)	5	0.13459	0.17	CCG(P)	6	0.161507	0.18	CCG(P)	3	0.0807537	0.1	CCG(P)	2	0.0538358	0.06
Thr(T)	ACU(T)	78	2.0996	1.66	ACU(T)	77	2.07268	1.61	ACU(T)	60	1.61247	1.57	ACU(T)	58	1.56124	1.55	ACU(T)	52	1.39973	1.44	ACU(T)	58	1.56124	1.6	ACU(T)	62	1.66891	1.58
	ACC(T)	32	0.861373	0.68	ACC(T)	38	1.02288	0.8	ACC(T)	18	0.483741	0.47	ACC(T)	22	0.592194	0.59	ACC(T)	22	0.592194	0.61	ACC(T)	17	0.457604	0.47	ACC(T)	24	0.64603	0.61
	ACA(T)	71	1.91117	1.51	ACA(T)	72	1.93809	1.51	ACA(T)	66	1.77372	1.73	ACA(T)	65	1.74966	1.73	ACA(T)	62	1.66891	1.72	ACA(T)	63	1.69583	1.74	ACA(T)	67	1.8035	1.71
	ACG(T)	7	0.188425	0.15	ACG(T)	4	0.107672	0.08	ACG(T)	9	0.24187	0.24	ACG(T)	5	0.13459	0.13	ACG(T)	8	0.215343	0.22	ACG(T)	7	0.188425	0.19	ACG(T)	4	0.107672	0.1
Ala(A)	GCU(A)	42	1.13055	1.93	GCU(A)	63	1.69583	2.21	GCU(A)	49	1.31685	2.18	GCU(A)	49	1.31898	2.11	GCU(A)	51	1.37281	2.22	GCU(A)	52	1.39973	2.29	GCU(A)	40	1.07672	1.65
	GCC(A)	9	0.242261	0.41	GCC(A)	17	0.457604	0.6	GCC(A)	7	0.188121	0.31	GCC(A)	9	0.242261	0.39	GCC(A)	7	0.188425	0.3	GCC(A)	3	0.0807537	0.13	GCC(A)	8	0.215343	0.33
	GCA(A)	36	0.969044	1.66	GCA(A)	34	0.915209	1.19	GCA(A)	34	0.913733	1.51	GCA(A)	32	0.861373	1.38	GCA(A)	33	0.888291	1.43	GCA(A)	36	0.969044	1.58	GCA(A)	48	1.29206	1.98
	GCG(A)	0	0	0	GCG(A)	0	0	0	GCG(A)	0	0	0	GCG(A)	3	0.0807537	0.13	GCG(A)	1	0.0269179	0.04	GCG(A)	0	0	0	GCG(A)	1	0.0269179	0.04
Tyr(Y)	UAU(Y)	194	5.22207	1.64	UAU(Y)	128	3.44549	1.51	UAU(Y)	156	4.19242	1.42	UAU(Y)	165	4.44145	1.46	UAU(Y)	162	4.3607	1.44	UAU(Y)	161	4.33378	1.44	UAU(Y)	158	4.25303	1.51
	UAC(Y)	43	1.15747	0.36	UAC(Y)	42	1.13055	0.49	UAC(Y)	63	1.69309	0.58	UAC(Y)	61	1.64199	0.54	UAC(Y)	63	1.69583	0.56	UAC(Y)	62	1.66891	0.56	UAC(Y)	51	1.37281	0.49
	UAA(*)	236	6.35262	2.13	UAA(*)	141	3.79542	1.76	UAA(*)	137	3.68181	1.73	UAA(*)	139	3.74159	1.74	UAA(*)	135	3.63392	1.71	UAA(*)	147	3.95693	1.79	UAA(*)	105	2.82638	1.57
	UAG(*)	22	0.592194	0.2	UAG(*)	40	1.07672	0.5	UAG(*)	41	1.10185	0.52	UAG(*)	41	1.10363	0.51	UAG(*)	42	1.13055	0.53	UAG(*)	38	1.02288	0.46	UAG(*)	33	0.888291	0.49
His(H)	CAU(H)	57	1.53432	1.73	CAU(H)	65	1.74966	1.65	CAU(H)	65	1.74684	1.46	CAU(H)	60	1.61507	1.45	CAU(H)	58	1.56124	1.53	CAU(H)	54	1.45357	1.23	CAU(H)	68	1.83042	1.42
	CAC(H)	9	0.242261	0.27	CAC(H)	14	0.376851	0.35	CAC(H)	24	0.644988	0.54	CAC(H)	23	0.619112	0.55	CAC(H)	18	0.484522	0.47	CAC(H)	34	0.915209	0.77	CAC(H)	28	0.753701	0.58
Gln(Q)	CAA(Q)	72	1.93809	1.73	CAA(Q)	93	2.50336	1.69	CAA(Q)	79	2.12309	1.56	CAA(Q)	78	2.0996	1.54	CAA(Q)	81	2.18035	1.53	CAA(Q)	78	2.0996	1.44	CAA(Q)	80	2.15343	1.54
	CAG(Q)	11	0.296097	0.27	CAG(Q)	17	0.457604	0.31	CAG(Q)	22	0.591239	0.44	CAG(Q)	23	0.619112	0.46	CAG(Q)	25	0.672948	0.47	CAG(Q)	30	0.807537	0.56	CAG(Q)	24	0.64603	0.46
Asn(N)	AAU(N)	259	6.97174	1.63	AAU(N)	235	6.32571	1.61	AAU(N)	215	5.77802	1.44	AAU(N)	213	5.73351	1.45	AAU(N)	217	5.84118	1.44	AAU(N)	223	6.00269	1.47	AAU(N)	237	6.37954	1.52
	AAC(N)	58	1.56124	0.37	AAC(N)	57	1.53432	0.39	AAC(N)	84	2.25746	0.56	AAC(N)	81	2.18035	0.55	AAC(N)	85	2.28802	0.56	AAC(N)	81	2.18035	0.53	AAC(N)	75	2.01884	0.48
Lys(K)	AAA(K)	202	5.43742	1.86	AAA(K)	243	6.54105	1.71	AAA(K)	197	5.29428	1.43	AAA(K)	195	5.24899	1.43	AAA(K)	199	5.35666	1.41	AAA(K)	211	5.67968	1.46	AAA(K)	232	6.24495	1.54
	AAG(K)	15	0.403769	0.14	AAG(K)	41	1.10363	0.29	AAG(K)	78	2.09621	0.57	AAG(K)	78	2.0996	0.57	AAG(K)	83	2.23419	0.59	AAG(K)	79	2.12651	0.54	AAG(K)	69	1.85734	0.46
Asp(D)	GAU(D)	57	1.53432	1.7	GAU(D)	49	1.31898	1.4	GAU(D)	40	1.07498	1.33	GAU(D)	41	1.10363	1.34	GAU(D)	44	1.18439	1.47	GAU(D)	46	1.23822	1.59	GAU(D)	46	1.23822	1.46
	GAC(D)	10	0.269179	0.3	GAC(D)	21	0.565276	0.6	GAC(D)	20	0.53749	0.67	GAC(D)	20	0.538358	0.66	GAC(D)	16	0.430686	0.53	GAC(D)	12	0.323015	0.41	GAC(D)	17	0.457604	0.54
Glu(E)	GAA(E)	60	1.61507	1.58	GAA(E)	92	2.47645	1.66	GAA(E)	58	1.55872	1.66	GAA(E)	58	1.56124	1.66	GAA(E)	53	1.42665	1.56	GAA(E)	54	1.45357	1.57	GAA(E)	66	1.77658	1.65
	GAG(E)	16	0.430686	0.42	GAG(E)	19	0.51144	0.34	GAG(E)	12	0.322494	0.34	GAG(E)	12	0.323015	0.34	GAG(E)	15	0.403769	0.44	GAG(E)	15	0.403769	0.43	GAG(E)	14	0.376851	0.35
Cys(C)	UGU(C)	22	0.592194	1.19	UGU(C)	28	0.753701	1.37	UGU(C)	22	0.591239	1.33	UGU(C)	23	0.619112	1.44	UGU(C)	27	0.726783	1.38	UGU(C)	21	0.565276	1.2	UGU(C)	21	0.565276	1.4
	UGC(C)	15	0.403769	0.81	UGC(C)	13	0.349933	0.63	UGC(C)	11	0.295619	0.67	UGC(C)	9	0.242261	0.56	UGC(C)	12	0.323015	0.62	UGC(C)	14	0.376851	0.8	UGC(C)	9	0.242261	0.6
Trp(W)	UGA(W)	75	2.01884	0.68	UGA(W)	60	1.61507	0.75	UGA(W)	60	1.61247	0.76	UGA(W)	59	1.58816	0.74	UGA(W)	60	1.61507	0.76	UGA(W)	61	1.64199	0.74	UGA(W)	62	1.66891	0.93
	UGG(W)	10	0.269179	1	UGG(W)	17	0.457604	1	UGG(W)	9	0.24187	1	UGG(W)	8	0.215343	1	UGG(W)	9	0.242261	1	UGG(W)	11	0.296097	1	UGG(W)	12	0.323015	1
Arg(R)	CGU(R)	5	0.13459	0.24	CGU(R)	9	0.242261	0.56	CGU(R)	5	0.134372	0.29	CGU(R)	4	0.107672	0.22	CGU(R)	5	0.13459	0.29	CGU(R)	4	0.107672	0.25	CGU(R)	8	0.215343	0.58
	CGC(R)	0	0	0	CGC(R)	6	0.161507	0.38	CGC(R)	1	0.0268745	0.06	CGC(R)	2	0.0538358	0.11	CGC(R)	1	0.0269179	0.06	CGC(R)	0	0	0	CGC(R)	1	0.0269179	0.07
	CGA(R)	29	0.780619	1.38	CGA(R)	23	0.619112	1.44	CGA(R)	24	0.644988	1.41	CGA(R)	25	0.672948	1.39	CGA(R)	24	0.64603	1.4	CGA(R)	28	0.753701	1.77	CGA(R)	24	0.64603	1.73
	CGG(R)	0	0	0	CGG(R)	6	0.161507	0.38	CGG(R)	3	0.0806235	0.18	CGG(R)	2	0.0538358	0.11	CGG(R)	3	0.0807537	0.17	CGG(R)	1	0.0269179	0.06	CGG(R)	1	0.0269179	0.07
Ser(S)(AGN)	AGU(S)	47	1.26514	0.86	AGU(S)	49	1.31898	1.21	AGU(S)	43	1.1556	1.02	AGU(S)	43	1.15747	1.06	AGU(S)	37	0.995962	0.92	AGU(S)	36	0.969044	0.85	AGU(S)	28	0.753701	0.83
	AGC(S)	38	1.02288	0.7	AGC(S)	18	0.484522	0.44	AGC(S)	25	0.671862	0.59	AGC(S)	26	0.699865	0.64	AGC(S)	26	0.699865	0.64	AGC(S)	27	0.726783	0.64	AGC(S)	12	0.323015	0.36
	AGA(S)	67	1.8035	3.19	AGA(S)	31	0.834455	1.94	AGA(S)	39	1.04811	2.29	AGA(S)	43	1.15747	2.39	AGA(S)	42	1.13055	2.45	AGA(S)	34	0.915209	2.15	AGA(S)	26	0.699865	1.88
	AGG(S)	25	0.672948	1.19	AGG(S)	21	0.565276	1.31	AGG(S)	30	0.806235	1.76	AGG(S)	32	0.861373	1.78	AGG(S)	28	0.753701	1.63	AGG(S)	28	0.753701	1.77	AGG(S)	23	0.619112	1.66
Gly(G)	GGU(G)	20	0.538358	0.81	GGU(G)	25	0.672948	0.97	GGU(G)	13	0.349368	0.54	GGU(G)	15	0.403769	0.61	GGU(G)	18	0.484522	0.72	GGU(G)	14	0.376851	0.58	GGU(G)	14	0.376851	0.53
	GGC(G)	0	0	0	GGC(G)	4	0.107672	0.16	GGC(G)	0	0	0	GGC(G)	0	0	0	GGC(G)	0	0	0	GGC(G)	0	0	0	GGC(G)	2	0.0538358	0.08
	GGA(G)	79	2.12651	3.19	GGA(G)	58	1.56124	2.25	GGA(G)	76	2.04246	3.17	GGA(G)	74	1.99192	3.02	GGA(G)	70	1.88425	2.8	GGA(G)	76	2.04576	3.13	GGA(G)	81	2.18035	3.06
	GGG(G)	0	0	0	GGG(G)	16	0.430686	0.62	GGG(G)	7	0.188121	0.29	GGG(G)	9	0.242261	0.37	GGG(G)	12	0.323015	0.48	GGG(G)	7	0.188425	0.29	GGG(G)	9	0.242261	0.34
		3715				3715			3715				3715				3715				3715						3715

## Sheet: Table S7
Table S7. Interspecific genetic divergence between 34 Calliphoridae species based on analyses of COI, ND5, CYTB, 12S rRNA, 16S rRNA, 13PCGs+2 rRNAs, sequences
No.	Species			Interspecific (%)
				1	2	3	4	5	6	7	8	9	10	11	12	13	14	15	16	17	18	19	20	21	22	23	24	25	26	27	28	29	30	31	32	33	34	35
1	A.grahami	COI	NA
		ND5	NA
		CYTB	NA
		16S rRNA	NA
		12S rRNA	NA
		13PCGs+2 rRNAs	NA
2	C.albiceps	COI	0.001	0.118
		ND5	0.001	0.091
		CYTB	0.004	0.121
		16S rRNA	0	0.086
		12S rRNA	0	0.063
		13PCGs+2 rRNAs	0.004	0.157
3	C.bezziana	COI	NA	0.102	0.077
		ND5	NA	0.093	0.081
		CYTB	NA	0.121	0.102
		16S rRNA	NA	0.083	0.038
		12S rRNA	NA	0.064	0.029
		13PCGs+2 rRNAs	NA	0.112	0.139
4	C.chinghaiensis	COI	NA	0.001	0.12	0.104
		ND5	NA	0.003	0.088	0.091
		CYTB	NA	0.008	0.127	0.131
		16S rRNA	NA	0.081	0.041	0.043
		12S rRNA	NA	0.063	0.051	0.046
		13PCGs+2 rRNAs	NA	0.024	0.179	0.129
5	C.hominivorax	COI	0.005	0.112	0.111	0.107	0.113
		ND5	0.003	0.087	0.093	0.086	0.085
		CYTB	0.005	0.115	0.124	0.122	0.121
		16S rRNA	0.001	0.081	0.047	0.04	0.047
		12S rRNA	0.001	0.064	0.04	0.034	0.057
		13PCGs+2 rRNAs	0.004	0.118	0.164	0.113	0.135
6	C.idioidea	COI	NA	0.13	0.12	0.106	0.132	0.101
		ND5	NA	0.09	0.094	0.078	0.087	0.086
		CYTB	NA	0.126	0.114	0.115	0.132	0.128
		16S rRNA	NA	0.076	0.039	0.038	0.035	0.034
		12S rRNA	NA	0.068	0.037	0.048	0.05	0.044
		13PCGs+2 rRNAs	NA	0.112	0.156	0.102	0.129	0.101
7	C.macellaria	COI	NA	0.116	0.099	0.089	0.118	0.077	0.102
		ND5	NA	0.085	0.086	0.078	0.081	0.074	0.068
		CYTB	NA	0.122	0.111	0.11	0.127	0.096	0.109
		16S rRNA	NA	0.072	0.035	0.033	0.033	0.027	0.015
		12S rRNA	NA	0.054	0.029	0.027	0.041	0.029	0.03
		13PCGs+2 rRNAs	NA	0.112	0.148	0.094	0.128	0.077	0.083
8	C.megacephala	COI	0	0.108	0.066	0.047	0.109	0.101	0.1	0.079
		ND5	0	0.092	0.077	0.04	0.089	0.086	0.077	0.068
		CYTB	0-0.002	0.122	0.117	0.069	0.129	0.125	0.11	0.099
		16S rRNA	0-0.002	0.076	0.034	0.026	0.032	0.032	0.021	0.016
		12S rRNA	0	0.059	0.019	0.02	0.044	0.037	0.04	0.022
		13PCGs+2 rRNAs	0-0.001	0.108	0.135	0.048	0.126	0.109	0.095	0.082
9	C.nigribarbis	COI	0.001	0.065	0.109	0.102	0.066	0.107	0.114	0.109	0.102
		ND5	0	0.049	0.095	0.094	0.052	0.093	0.087	0.086	0.09
		CYTB	0	0.066	0.123	0.122	0.073	0.118	0.124	0.106	0.115
		16S rRNA	0	0.078	0.035	0.034	0.015	0.039	0.027	0.023	0.022
		12S rRNA	0	0.066	0.048	0.04	0.027	0.047	0.053	0.031	0.042
		13PCGs+2 rRNAs	0.001	0.058	0.155	0.105	0.074	0.114	0.102	0.103	0.1
10	C.nigripes	COI	NA	0.108	0.074	0.063	0.109	0.111	0.113	0.092	0.051	0.095
		ND5	NA	0.086	0.08	0.066	0.082	0.082	0.075	0.072	0.062	0.089
		CYTB	NA	0.131	0.096	0.116	0.136	0.134	0.124	0.119	0.098	0.123
		16S rRNA	NA	0.075	0.038	0.035	0.038	0.036	0.026	0.024	0.017	0.03
		12S rRNA	NA	0.056	0.019	0.017	0.041	0.031	0.036	0.017	0.011	0.035
		13PCGs+2 rRNAs	NA	0.106	0.133	0.08	0.123	0.107	0.099	0.089	0.07	0.097
11	C.pacifica	COI	NA	0.109	0.068	0.047	0.111	0.099	0.098	0.078	0.003	0.1	0.053
		ND5	NA	0.092	0.078	0.039	0.089	0.085	0.078	0.068	0.002	0.091	0.06
		CYTB	NA	0.125	0.117	0.068	0.131	0.129	0.111	0.096	0.006	0.118	0.101
		16S rRNA	NA	0.075	0.035	0.027	0.03	0.031	0.02	0.015	0.002	0.02	0.016
		12S rRNA	NA	0.057	0.019	0.019	0.043	0.036	0.036	0.018	0.004	0.038	0.008
		13PCGs+2 rRNAs	NA	0.109	0.135	0.047	0.126	0.109	0.095	0.081	0.003	0.1	0.07
12	C.phaonis	COI	NA	0.107	0.076	0.047	0.109	0.105	0.101	0.076	0.02	0.105	0.057	0.019
		ND5	NA	0.094	0.086	0.046	0.092	0.083	0.081	0.069	0.03	0.093	0.069	0.03
		CYTB	NA	0.126	0.113	0.07	0.133	0.135	0.111	0.111	0.041	0.13	0.099	0.046
		16S rRNA	NA	0.08	0.039	0.03	0.036	0.036	0.024	0.02	0.01	0.027	0.021	0.009
		12S rRNA	NA	0.059	0.02	0.019	0.041	0.037	0.034	0.016	0.005	0.037	0.009	0.001
		13PCGs+2 rRNAs	NA	0.113	0.142	0.051	0.131	0.112	0.1	0.088	0.03	0.106	0.076	0.03
13	C.pinguis	COI	NA	0.111	0.078	0.05	0.112	0.11	0.105	0.078	0.022	0.107	0.058	0.02	0.008
		ND5	NA	0.094	0.085	0.045	0.092	0.087	0.078	0.067	0.031	0.093	0.067	0.029	0.017
		CYTB	NA	0.121	0.109	0.065	0.128	0.132	0.107	0.103	0.033	0.122	0.092	0.035	0.015
		16S rRNA	NA	0.076	0.035	0.026	0.032	0.032	0.021	0.017	0.006	0.023	0.018	0.005	0.006
		12S rRNA	NA	0.059	0.02	0.019	0.041	0.037	0.034	0.016	0.005	0.037	0.009	0.001	0
		13PCGs+2 rRNAs	NA	0.111	0.141	0.05	0.129	0.112	0.097	0.084	0.027	0.104	0.074	0.026	0.015
14	C.putoriaAF352790	COI	NA	0.115	0.072	0.052	0.116	0.104	0.106	0.08	0.044	0.092	0.058	0.041	0.045	0.046
		ND5	NA	0.093	0.07	0.066	0.091	0.091	0.087	0.075	0.066	0.098	0.066	0.065	0.065	0.065
		CYTB	NA	0.103	0.098	0.084	0.107	0.114	0.096	0.093	0.083	0.094	0.098	0.084	0.091	0.083
		16S rRNA	NA	0.072	0.033	0.029	0.033	0.034	0.025	0.021	0.015	0.025	0.018	0.015	0.02	0.016
		12S rRNA	NA	0.059	0.018	0.023	0.043	0.038	0.037	0.022	0.015	0.038	0.012	0.012	0.013	0.013
		13PCGs+2 rRNAs	NA	0.104	0.13	0.072	0.121	0.107	0.092	0.08	0.063	0.091	0.068	0.062	0.068	0.065
15	C.putoriaKT272850	COI	NA	0.108	0.066	0.047	0.109	0.101	0.1	0.079	0	0.102	0.051	0.003	0.02	0.022	0.044
		ND5	NA	0.092	0.077	0.04	0.089	0.086	0.077	0.068	0	0.09	0.062	0.002	0.03	0.031	0.066
		CYTB	NA	0.121	0.115	0.068	0.128	0.124	0.111	0.1	0.001	0.114	0.097	0.007	0.042	0.034	0.084
		16S rRNA	NA	0.076	0.035	0.028	0.032	0.032	0.021	0.016	0.002	0.022	0.017	0.002	0.01	0.006	0.015
		12S rRNA	NA	0.059	0.019	0.02	0.044	0.037	0.04	0.022	0	0.042	0.011	0.004	0.005	0.005	0.015
		13PCGs+2 rRNAs	NA	0.108	0.136	0.048	0.126	0.109	0.095	0.082	0	0.1	0.07	0.003	0.03	0.027	0.063
16	C.rufifacies	COI	0.002	0.114	0.033	0.087	0.115	0.117	0.127	0.105	0.078	0.112	0.086	0.079	0.083	0.083	0.081	0.078
		ND5	0.001	0.092	0.03	0.08	0.09	0.091	0.095	0.086	0.081	0.092	0.078	0.08	0.085	0.085	0.071	0.081
		CYTB	0.001	0.115	0.041	0.102	0.121	0.114	0.119	0.098	0.118	0.115	0.089	0.12	0.113	0.109	0.094	0.117
		16S rRNA	0.001	0.084	0.013	0.036	0.042	0.046	0.038	0.032	0.029	0.037	0.038	0.029	0.034	0.03	0.032	0.03
		12S rRNA	0.002	0.071	0.015	0.036	0.059	0.047	0.047	0.038	0.031	0.05	0.029	0.029	0.03	0.03	0.027	0.031
		13PCGs+2 rRNAs	0.002	0.105	0.079	0.089	0.124	0.11	0.105	0.093	0.086	0.098	0.082	0.086	0.091	0.09	0.08	0.086
17	C.saffranea	COI	NA	0.111	0.069	0.048	0.112	0.101	0.098	0.079	0.003	0.101	0.054	0.001	0.019	0.02	0.043	0.003	0.081
		ND5	NA	0.093	0.078	0.04	0.09	0.086	0.078	0.069	0.004	0.092	0.061	0.001	0.031	0.03	0.066	0.004	0.081
		CYTB	NA	0.122	0.117	0.067	0.129	0.123	0.109	0.097	0.005	0.113	0.1	0.004	0.045	0.034	0.079	0.006	0.12
		16S rRNA	NA	0.074	0.034	0.025	0.03	0.031	0.02	0.015	0.002	0.021	0.015	0.002	0.009	0.005	0.013	0.002	0.029
		12S rRNA	NA	0.057	0.019	0.019	0.043	0.036	0.036	0.018	0.004	0.038	0.008	0	0.001	0.001	0.012	0.004	0.029
		13PCGs+2 rRNAs	NA	0.109	0.136	0.048	0.126	0.108	0.095	0.082	0.003	0.1	0.071	0.002	0.031	0.027	0.062	0.003	0.087
18	C.sinensis	COI	NA	0.062	0.105	0.097	0.063	0.108	0.119	0.115	0.099	0.042	0.102	0.099	0.104	0.105	0.093	0.099	0.115	0.1
		ND5	NA	0.051	0.096	0.091	0.053	0.092	0.09	0.086	0.088	0.045	0.089	0.087	0.094	0.095	0.099	0.088	0.089	0.089
		CYTB	NA	0.057	0.127	0.115	0.064	0.123	0.121	0.104	0.119	0.064	0.123	0.12	0.128	0.118	0.096	0.118	0.112	0.117
		16S rRNA	NA	0.08	0.044	0.04	0.023	0.049	0.035	0.033	0.032	0.016	0.035	0.03	0.036	0.032	0.032	0.032	0.042	0.029
		12S rRNA	NA	0.07	0.046	0.044	0.029	0.053	0.06	0.038	0.046	0.02	0.037	0.043	0.041	0.041	0.04	0.046	0.053	0.043
		13PCGs+2 rRNAs	NA	0.056	0.156	0.104	0.072	0.114	0.103	0.104	0.1	0.044	0.099	0.1	0.105	0.104	0.093	0.1	0.101	0.1
19	C.uralensis	COI	NA	0.064	0.116	0.105	0.066	0.108	0.125	0.107	0.108	0.022	0.102	0.107	0.11	0.11	0.096	0.108	0.117	0.108	0.049
		ND5	NA	0.044	0.096	0.093	0.045	0.091	0.088	0.082	0.088	0.025	0.082	0.088	0.091	0.09	0.097	0.088	0.088	0.089	0.039
		CYTB	NA	0.062	0.115	0.113	0.069	0.115	0.121	0.105	0.111	0.027	0.117	0.112	0.119	0.111	0.096	0.11	0.102	0.109	0.06
		16S rRNA	NA	0.077	0.038	0.036	0.013	0.039	0.024	0.022	0.021	0.004	0.029	0.019	0.025	0.021	0.024	0.021	0.038	0.02	0.015
		12S rRNA	NA	0.062	0.044	0.04	0.024	0.048	0.051	0.027	0.038	0.008	0.034	0.034	0.033	0.033	0.037	0.038	0.046	0.034	0.017
		13PCGs+2 rRNAs	NA	0.055	0.152	0.102	0.071	0.111	0.101	0.099	0.097	0.022	0.094	0.097	0.102	0.099	0.09	0.097	0.095	0.097	0.041
20	C.vicina	COI	NA	0.061	0.11	0.101	0.062	0.109	0.118	0.114	0.105	0.039	0.103	0.103	0.102	0.106	0.095	0.105	0.114	0.105	0.018	0.044
		ND5	NA	0.05	0.091	0.086	0.051	0.084	0.09	0.086	0.087	0.042	0.086	0.087	0.093	0.093	0.092	0.087	0.091	0.089	0.029	0.044
		CYTB	NA	0.049	0.119	0.11	0.055	0.121	0.121	0.1	0.11	0.058	0.117	0.11	0.121	0.111	0.093	0.108	0.111	0.107	0.021	0.052
		16S rRNA	NA	0.074	0.04	0.039	0.017	0.041	0.03	0.028	0.027	0.013	0.032	0.025	0.03	0.026	0.029	0.027	0.039	0.026	0.01	0.01
		12S rRNA	NA	0.066	0.043	0.04	0.027	0.048	0.051	0.033	0.041	0.017	0.034	0.037	0.036	0.036	0.038	0.041	0.047	0.037	0.011	0.015
		13PCGs+2 rRNAs	NA	0.054	0.153	0.102	0.069	0.111	0.102	0.103	0.099	0.041	0.098	0.098	0.103	0.101	0.091	0.099	0.099	0.099	0.023	0.039
21	C.vomitoria	COI	NA	0.063	0.113	0.102	0.065	0.113	0.122	0.114	0.107	0.03	0.099	0.105	0.111	0.114	0.096	0.107	0.116	0.105	0.043	0.03	0.044
		ND5	NA	0.051	0.098	0.091	0.054	0.094	0.09	0.087	0.092	0.033	0.085	0.091	0.093	0.094	0.092	0.092	0.095	0.092	0.049	0.025	0.041
		CYTB	NA	0.058	0.117	0.119	0.064	0.117	0.113	0.097	0.105	0.026	0.114	0.109	0.122	0.114	0.094	0.104	0.107	0.105	0.051	0.021	0.046
		16S rRNA	NA	0.077	0.04	0.038	0.015	0.041	0.028	0.024	0.023	0.006	0.031	0.021	0.027	0.023	0.026	0.023	0.036	0.022	0.014	0.003	0.01
		12S rRNA	NA	0.065	0.047	0.04	0.027	0.048	0.051	0.03	0.041	0.011	0.034	0.037	0.035	0.035	0.04	0.041	0.049	0.037	0.02	0.011	0.017
		13PCGs+2 rRNAs	NA	0.057	0.154	0.104	0.073	0.112	0.102	0.101	0.099	0.027	0.096	0.099	0.104	0.103	0.091	0.099	0.098	0.099	0.042	0.021	0.039
22	H.ligurriens	COI	NA	0.092	0.111	0.103	0.093	0.109	0.117	0.098	0.1	0.088	0.107	0.102	0.105	0.105	0.105	0.1	0.113	0.103	0.093	0.089	0.094	0.086
		ND5	NA	0.086	0.099	0.095	0.082	0.086	0.087	0.079	0.092	0.089	0.09	0.092	0.097	0.096	0.09	0.092	0.098	0.093	0.09	0.085	0.084	0.086
		CYTB	NA	0.098	0.106	0.114	0.105	0.123	0.105	0.116	0.127	0.093	0.122	0.127	0.125	0.124	0.095	0.125	0.1	0.124	0.095	0.083	0.091	0.088
		16S rRNA	NA	0.083	0.051	0.048	0.041	0.045	0.034	0.035	0.037	0.035	0.04	0.035	0.042	0.038	0.038	0.037	0.049	0.035	0.04	0.036	0.038	0.038
		12S rRNA	NA	0.06	0.037	0.041	0.037	0.037	0.037	0.029	0.036	0.041	0.033	0.034	0.033	0.033	0.034	0.036	0.044	0.034	0.041	0.036	0.037	0.04
		13PCGs+2 rRNAs	NA	0.096	0.158	0.109	0.111	0.117	0.105	0.102	0.104	0.091	0.102	0.104	0.108	0.106	0.096	0.104	0.103	0.105	0.09	0.088	0.089	0.088
23	H.sp	COI	NA	0.109	0.098	0.09	0.111	0.081	0.105	0.063	0.087	0.101	0.086	0.087	0.086	0.086	0.081	0.087	0.099	0.087	0.112	0.101	0.107	0.105	0.096
		ND5	NA	0.082	0.082	0.073	0.081	0.071	0.076	0.062	0.073	0.089	0.071	0.073	0.078	0.076	0.077	0.073	0.085	0.073	0.088	0.083	0.084	0.085	0.085
		CYTB	NA	0.097	0.117	0.099	0.102	0.106	0.095	0.083	0.1	0.097	0.124	0.102	0.106	0.107	0.085	0.099	0.102	0.098	0.093	0.09	0.091	0.086	0.096
		16S rRNA	NA	0.074	0.034	0.034	0.033	0.031	0.019	0.015	0.023	0.027	0.026	0.022	0.028	0.024	0.02	0.023	0.036	0.02	0.034	0.026	0.03	0.028	0.035
		12S rRNA	NA	0.053	0.027	0.03	0.04	0.034	0.029	0.007	0.022	0.035	0.016	0.019	0.017	0.017	0.02	0.022	0.037	0.019	0.04	0.031	0.037	0.034	0.031
		13PCGs+2 rRNAs	NA	0.105	0.15	0.095	0.122	0.089	0.084	0.069	0.088	0.098	0.09	0.088	0.094	0.091	0.083	0.088	0.097	0.087	0.101	0.094	0.097	0.097	0.098
24	L.caesar	COI	NA	0.088	0.099	0.096	0.09	0.114	0.108	0.084	0.093	0.077	0.103	0.091	0.094	0.093	0.092	0.093	0.104	0.093	0.084	0.077	0.081	0.075	0.074	0.094
		ND5	NA	0.085	0.087	0.093	0.081	0.077	0.082	0.074	0.085	0.089	0.082	0.086	0.092	0.092	0.085	0.085	0.093	0.085	0.085	0.085	0.08	0.086	0.07	0.076
		CYTB	NA	0.092	0.111	0.117	0.1	0.124	0.097	0.094	0.107	0.086	0.117	0.109	0.107	0.106	0.101	0.108	0.101	0.107	0.089	0.073	0.087	0.072	0.082	0.08
		16S rRNA	NA	0.082	0.046	0.044	0.033	0.042	0.029	0.027	0.03	0.029	0.035	0.029	0.035	0.031	0.034	0.03	0.046	0.029	0.035	0.029	0.03	0.029	0.028	0.027
		12S rRNA	NA	0.056	0.033	0.04	0.039	0.04	0.036	0.023	0.033	0.034	0.027	0.03	0.031	0.031	0.028	0.033	0.037	0.03	0.037	0.03	0.033	0.033	0.018	0.024
		13PCGs+2 rRNAs	NA	0.092	0.15	0.103	0.107	0.11	0.095	0.094	0.094	0.083	0.098	0.094	0.1	0.099	0.092	0.095	0.099	0.094	0.084	0.078	0.081	0.079	0.076	0.091
25	L.coeruleiviridis	COI	NA	0.103	0.121	0.124	0.104	0.127	0.132	0.115	0.127	0.105	0.13	0.126	0.127	0.126	0.122	0.127	0.113	0.128	0.1	0.104	0.101	0.105	0.098	0.109	0.081
		ND5	NA	0.097	0.105	0.103	0.094	0.099	0.1	0.092	0.096	0.098	0.098	0.096	0.101	0.103	0.104	0.096	0.102	0.097	0.098	0.094	0.096	0.098	0.087	0.093	0.082
		CYTB	NA	0.1	0.105	0.116	0.107	0.126	0.111	0.115	0.118	0.106	0.127	0.116	0.123	0.124	0.116	0.117	0.101	0.116	0.096	0.1	0.1	0.098	0.098	0.098	0.092
		16S rRNA	NA	0.082	0.048	0.05	0.037	0.045	0.034	0.034	0.036	0.035	0.037	0.034	0.04	0.037	0.041	0.036	0.047	0.035	0.042	0.034	0.037	0.037	0.033	0.034	0.024
		12S rRNA	NA	0.063	0.03	0.04	0.04	0.044	0.039	0.024	0.034	0.041	0.029	0.031	0.03	0.03	0.027	0.034	0.04	0.031	0.041	0.037	0.038	0.04	0.022	0.026	0.015
		13PCGs+2 rRNAs	NA	0.1	0.163	0.12	0.115	0.121	0.112	0.112	0.113	0.098	0.113	0.112	0.118	0.117	0.109	0.113	0.108	0.113	0.095	0.095	0.093	0.095	0.091	0.106	0.081
26	L.cuprina	COI	0-0.003	0.089	0.099	0.1	0.091	0.111	0.108	0.096	0.094	0.078	0.096	0.094	0.101	0.102	0.103	0.094	0.103	0.095	0.088	0.085	0.087	0.083	0.078	0.095	0.06	0.094
		ND5	0-0.029	0.09	0.097	0.083	0.086	0.085	0.083	0.078	0.083	0.092	0.084	0.083	0.089	0.09	0.089	0.083	0.097	0.084	0.087	0.088	0.079	0.087	0.076	0.079	0.06	0.085
		CYTB	0	0.097	0.114	0.115	0.102	0.122	0.111	0.108	0.115	0.111	0.117	0.113	0.113	0.113	0.097	0.117	0.113	0.113	0.107	0.103	0.098	0.103	0.083	0.1	0.069	0.102
		16S rRNA	0-0.002	0.081	0.045	0.047	0.03	0.044	0.03	0.03	0.033	0.03	0.031	0.031	0.035	0.032	0.035	0.033	0.045	0.031	0.035	0.028	0.03	0.029	0.03	0.031	0.013	0.027
		12S rRNA	0-0.003	0.063	0.029	0.043	0.036	0.043	0.031	0.026	0.03	0.037	0.027	0.03	0.031	0.031	0.026	0.03	0.038	0.03	0.037	0.033	0.034	0.038	0.019	0.027	0.011	0.018
		13PCGs+2 rRNAs	0-0.022	0.093	0.154	0.103	0.107	0.113	0.101	0.098	0.094	0.09	0.097	0.094	0.1	0.099	0.096	0.094	0.101	0.094	0.089	0.086	0.085	0.087	0.079	0.095	0.059	0.086
27	L.illustris	COI	0-0.001	0.096	0.103	0.094	0.098	0.109	0.107	0.082	0.094	0.079	0.106	0.091	0.092	0.097	0.088	0.094	0.108	0.092	0.084	0.084	0.081	0.077	0.082	0.092	0.017	0.082	0.06
		ND5	0.003-0.004	0.087	0.087	0.09	0.082	0.075	0.083	0.074	0.084	0.088	0.082	0.084	0.093	0.092	0.083	0.084	0.092	0.084	0.086	0.082	0.08	0.085	0.069	0.074	0.017	0.084	0.062
		CYTB	0.001-0.005	0.091	0.109	0.118	0.099	0.122	0.098	0.099	0.11	0.089	0.117	0.112	0.108	0.111	0.108	0.111	0.107	0.11	0.093	0.078	0.088	0.077	0.085	0.083	0.01	0.092	0.066
		16S rRNA	0.001-0.007	0.081	0.046	0.044	0.033	0.042	0.029	0.027	0.03	0.029	0.035	0.029	0.035	0.031	0.034	0.03	0.046	0.029	0.035	0.029	0.03	0.029	0.028	0.027	0.002	0.024	0.013
		12S rRNA	0-0.001	0.056	0.033	0.04	0.039	0.04	0.036	0.023	0.033	0.034	0.027	0.03	0.031	0.031	0.028	0.033	0.037	0.03	0.037	0.03	0.033	0.033	0.018	0.024	0	0.015	0.011
		13PCGs+2 rRNAs	0.002	0.093	0.15	0.101	0.107	0.109	0.096	0.095	0.094	0.083	0.098	0.094	0.1	0.099	0.091	0.094	0.099	0.094	0.084	0.079	0.08	0.08	0.077	0.09	0.014	0.081	0.058
28	L.papuensis	COI	0.028	0.093	0.105	0.105	0.095	0.122	0.127	0.109	0.109	0.085	0.105	0.109	0.107	0.109	0.109	0.109	0.109	0.111	0.09	0.089	0.09	0.087	0.092	0.115	0.066	0.094	0.069	0.066
		ND5	0.033	0.089	0.099	0.098	0.086	0.085	0.092	0.086	0.096	0.098	0.092	0.095	0.098	0.1	0.089	0.096	0.097	0.095	0.095	0.096	0.086	0.095	0.082	0.088	0.06	0.089	0.069	0.063
		CYTB	0.023	0.086	0.117	0.113	0.092	0.107	0.117	0.11	0.123	0.1	0.129	0.12	0.121	0.122	0.113	0.121	0.103	0.12	0.092	0.086	0.088	0.089	0.084	0.103	0.077	0.099	0.082	0.08
		16S rRNA	0.003	0.063	0.073	0.071	0.067	0.071	0.056	0.059	0.06	0.064	0.064	0.059	0.065	0.061	0.063	0.06	0.075	0.058	0.069	0.062	0.066	0.065	0.068	0.062	0.052	0.062	0.053	0.051
		12S rRNA	0.009	0.159	0.149	0.15	0.149	0.149	0.154	0.143	0.149	0.147	0.147	0.15	0.148	0.148	0.144	0.149	0.155	0.15	0.147	0.145	0.152	0.146	0.147	0.145	0.145	0.142	0.14	0.145
		13PCGs+2 rRNAs	0.003	0.099	0.162	0.113	0.116	0.117	0.113	0.11	0.11	0.096	0.11	0.109	0.113	0.113	0.106	0.11	0.107	0.109	0.097	0.094	0.093	0.095	0.09	0.107	0.069	0.091	0.074	0.07
29	L.porphyrina	COI	NA	0.101	0.11	0.115	0.103	0.121	0.121	0.11	0.111	0.094	0.124	0.109	0.111	0.115	0.113	0.111	0.111	0.111	0.099	0.095	0.103	0.091	0.092	0.116	0.061	0.092	0.081	0.064	0.08
		ND5	NA	0.091	0.098	0.096	0.088	0.088	0.091	0.081	0.09	0.092	0.093	0.09	0.093	0.093	0.091	0.09	0.106	0.09	0.098	0.092	0.087	0.092	0.083	0.086	0.048	0.087	0.067	0.045	0.069
		CYTB	NA	0.112	0.132	0.129	0.12	0.133	0.122	0.107	0.127	0.109	0.145	0.126	0.139	0.138	0.133	0.126	0.128	0.124	0.107	0.107	0.107	0.106	0.113	0.119	0.068	0.11	0.091	0.068	0.102
		16S rRNA	NA	0.091	0.056	0.059	0.046	0.056	0.037	0.039	0.045	0.043	0.046	0.043	0.049	0.046	0.047	0.045	0.055	0.043	0.047	0.041	0.044	0.043	0.035	0.041	0.017	0.033	0.025	0.019	0.058
		12S rRNA	NA	0.066	0.033	0.044	0.039	0.043	0.03	0.026	0.036	0.043	0.03	0.033	0.031	0.031	0.029	0.036	0.043	0.033	0.043	0.038	0.038	0.044	0.022	0.027	0.016	0.018	0.013	0.016	0.142
		13PCGs+2 rRNAs	NA	0.103	0.166	0.116	0.118	0.12	0.111	0.108	0.109	0.096	0.115	0.109	0.112	0.111	0.108	0.109	0.113	0.109	0.098	0.093	0.095	0.094	0.09	0.108	0.056	0.092	0.073	0.057	0.08
30	L.sericata	COI	0.001	0.088	0.107	0.101	0.09	0.107	0.107	0.09	0.091	0.078	0.102	0.089	0.098	0.095	0.097	0.091	0.111	0.091	0.085	0.078	0.081	0.08	0.072	0.092	0.055	0.089	0.028	0.058	0.065	0.076
		ND5	0-0.005	0.084	0.09	0.081	0.08	0.079	0.082	0.069	0.08	0.089	0.08	0.079	0.084	0.086	0.084	0.08	0.091	0.079	0.084	0.085	0.077	0.086	0.071	0.074	0.055	0.082	0.019	0.055	0.066	0.062
		CYTB	0-0.003	0.102	0.112	0.106	0.107	0.118	0.103	0.101	0.11	0.1	0.115	0.108	0.111	0.11	0.092	0.109	0.106	0.108	0.109	0.093	0.102	0.091	0.089	0.091	0.058	0.095	0.016	0.061	0.079	0.086
		16S rRNA	0-0.001	0.084	0.049	0.05	0.032	0.048	0.031	0.032	0.035	0.032	0.034	0.033	0.037	0.034	0.039	0.035	0.049	0.033	0.04	0.029	0.035	0.031	0.035	0.035	0.017	0.029	0.004	0.017	0.054	0.028
		12S rRNA	0	0.062	0.03	0.041	0.037	0.041	0.033	0.024	0.031	0.038	0.026	0.029	0.03	0.03	0.027	0.031	0.037	0.029	0.036	0.031	0.033	0.037	0.018	0.026	0.009	0.016	0.004	0.009	0.143	0.015
		13PCGs+2 rRNAs	0-0.003	0.093	0.154	0.102	0.107	0.11	0.098	0.095	0.093	0.087	0.097	0.092	0.1	0.098	0.092	0.093	0.1	0.092	0.086	0.083	0.083	0.084	0.077	0.092	0.054	0.083	0.022	0.055	0.071	0.07
31	P.egina	COI	0	0.087	0.117	0.111	0.088	0.122	0.142	0.134	0.12	0.087	0.117	0.121	0.124	0.127	0.121	0.12	0.124	0.123	0.089	0.093	0.093	0.091	0.11	0.119	0.104	0.131	0.106	0.105	0.095	0.123	0.107
		ND5	0.002	0.1	0.116	0.118	0.101	0.107	0.122	0.115	0.119	0.107	0.111	0.12	0.123	0.127	0.115	0.119	0.119	0.121	0.106	0.108	0.101	0.109	0.116	0.117	0.116	0.123	0.111	0.118	0.121	0.124	0.112
		CYTB	0.002	0.101	0.129	0.137	0.107	0.138	0.137	0.13	0.148	0.112	0.137	0.152	0.143	0.14	0.124	0.147	0.12	0.148	0.103	0.1	0.1	0.099	0.113	0.123	0.118	0.131	0.119	0.118	0.115	0.145	0.113
		16S rRNA	0.001	0.104	0.067	0.068	0.063	0.065	0.059	0.061	0.058	0.059	0.066	0.059	0.064	0.059	0.062	0.06	0.068	0.059	0.064	0.056	0.058	0.058	0.066	0.063	0.068	0.061	0.066	0.067	0.091	0.075	0.068
		12S rRNA	0.002	0.088	0.065	0.053	0.053	0.062	0.065	0.056	0.06	0.057	0.054	0.059	0.057	0.057	0.062	0.06	0.071	0.059	0.056	0.056	0.06	0.059	0.059	0.056	0.061	0.061	0.065	0.061	0.161	0.065	0.064
		13PCGs+2 rRNAs	0.001	0.106	0.178	0.135	0.124	0.136	0.137	0.135	0.133	0.106	0.13	0.134	0.139	0.139	0.127	0.134	0.123	0.135	0.105	0.104	0.103	0.104	0.123	0.133	0.12	0.13	0.118	0.121	0.123	0.134	0.117
32	P.mongolica	COI	NA	0.103	0.093	0.084	0.105	0.087	0.092	0.06	0.07	0.101	0.08	0.069	0.072	0.074	0.076	0.07	0.101	0.07	0.109	0.103	0.107	0.107	0.1	0.066	0.081	0.111	0.085	0.083	0.105	0.103	0.089	0.123
		ND5	NA	0.09	0.088	0.077	0.086	0.082	0.08	0.071	0.075	0.09	0.077	0.076	0.08	0.079	0.081	0.075	0.091	0.078	0.09	0.088	0.084	0.091	0.089	0.071	0.088	0.103	0.089	0.084	0.1	0.09	0.083	0.12
		CYTB	NA	0.114	0.123	0.117	0.119	0.119	0.1	0.087	0.102	0.112	0.136	0.106	0.111	0.106	0.096	0.104	0.123	0.103	0.116	0.102	0.115	0.104	0.105	0.078	0.095	0.121	0.117	0.1	0.11	0.128	0.106	0.135
		16S rRNA	NA	0.072	0.034	0.031	0.031	0.026	0.015	0.006	0.017	0.023	0.021	0.016	0.021	0.018	0.019	0.017	0.032	0.016	0.031	0.022	0.026	0.024	0.034	0.013	0.025	0.034	0.028	0.025	0.059	0.036	0.032	0.059
		12S rRNA	NA	0.05	0.027	0.031	0.04	0.031	0.024	0.011	0.023	0.037	0.018	0.02	0.019	0.019	0.022	0.023	0.037	0.02	0.041	0.033	0.038	0.036	0.027	0.007	0.02	0.024	0.023	0.02	0.14	0.023	0.022	0.055
		13PCGs+2 rRNAs	NA	0.108	0.15	0.096	0.123	0.092	0.083	0.07	0.088	0.1	0.091	0.087	0.093	0.091	0.083	0.088	0.097	0.088	0.101	0.096	0.098	0.097	0.102	0.071	0.095	0.11	0.099	0.095	0.11	0.112	0.097	0.135
33	P.paraensis	COI	NA	0.104	0.087	0.078	0.105	0.112	0.122	0.086	0.076	0.103	0.084	0.076	0.076	0.077	0.076	0.076	0.098	0.076	0.098	0.104	0.101	0.101	0.106	0.086	0.101	0.125	0.096	0.098	0.11	0.115	0.095	0.119	0.089
		ND5	NA	0.09	0.085	0.086	0.088	0.089	0.08	0.074	0.087	0.095	0.083	0.087	0.089	0.092	0.075	0.087	0.078	0.087	0.095	0.092	0.088	0.093	0.093	0.075	0.089	0.104	0.083	0.088	0.093	0.096	0.078	0.12	0.086
		CYTB	NA	0.113	0.128	0.117	0.118	0.133	0.113	0.123	0.104	0.103	0.112	0.108	0.109	0.105	0.104	0.105	0.13	0.103	0.108	0.105	0.103	0.108	0.111	0.121	0.115	0.117	0.121	0.114	0.12	0.137	0.12	0.134	0.103
		16S rRNA	NA	0.081	0.041	0.037	0.035	0.032	0.021	0.018	0.021	0.027	0.027	0.02	0.025	0.021	0.024	0.021	0.039	0.02	0.034	0.025	0.029	0.027	0.035	0.021	0.03	0.038	0.032	0.03	0.065	0.044	0.036	0.059	0.015
		12S rRNA	NA	0.056	0.019	0.026	0.046	0.033	0.036	0.023	0.02	0.04	0.019	0.016	0.018	0.018	0.02	0.02	0.026	0.016	0.046	0.034	0.04	0.037	0.034	0.024	0.03	0.037	0.033	0.03	0.156	0.036	0.031	0.06	0.023
		13PCGs+2 rRNAs	NA	0.104	0.146	0.092	0.121	0.109	0.094	0.088	0.085	0.098	0.09	0.085	0.09	0.088	0.084	0.085	0.093	0.085	0.098	0.096	0.095	0.097	0.103	0.088	0.097	0.109	0.096	0.097	0.108	0.108	0.097	0.131	0.089
34	P.terraenovae	COI	0.001	0.106	0.084	0.074	0.107	0.106	0.104	0.086	0.069	0.109	0.075	0.069	0.069	0.07	0.073	0.069	0.088	0.069	0.101	0.11	0.105	0.11	0.111	0.08	0.097	0.113	0.099	0.096	0.113	0.115	0.096	0.121	0.084	0.067
		ND5	0.002	0.092	0.085	0.074	0.091	0.079	0.084	0.07	0.074	0.095	0.075	0.072	0.079	0.074	0.077	0.074	0.087	0.072	0.1	0.094	0.097	0.093	0.086	0.072	0.083	0.097	0.082	0.082	0.09	0.091	0.075	0.117	0.078	0.075
		CYTB	0.004	0.123	0.108	0.107	0.13	0.145	0.109	0.129	0.108	0.12	0.118	0.108	0.116	0.116	0.107	0.106	0.118	0.107	0.123	0.118	0.113	0.11	0.108	0.118	0.107	0.12	0.118	0.11	0.124	0.131	0.108	0.145	0.12	0.094
		16S rRNA	0.003	0.072	0.035	0.033	0.031	0.031	0.018	0.015	0.016	0.024	0.02	0.017	0.022	0.019	0.02	0.018	0.033	0.015	0.03	0.023	0.027	0.024	0.034	0.019	0.028	0.034	0.026	0.028	0.058	0.04	0.03	0.057	0.014	0.017
		12S rRNA	0.002	0.059	0.02	0.024	0.041	0.04	0.034	0.017	0.016	0.035	0.013	0.013	0.012	0.012	0.012	0.016	0.03	0.013	0.043	0.034	0.04	0.037	0.036	0.016	0.03	0.031	0.029	0.03	0.145	0.03	0.03	0.059	0.018	0.018
		13PCGs+2 rRNAs	0.003	0.11	0.144	0.088	0.127	0.108	0.094	0.089	0.083	0.102	0.087	0.083	0.087	0.085	0.081	0.083	0.094	0.083	0.102	0.1	0.101	0.099	0.1	0.091	0.096	0.108	0.098	0.095	0.109	0.109	0.095	0.135	0.086	0.075
35	T.calliphoroides	COI	NA	0.067	0.12	0.101	0.069	0.118	0.12	0.121	0.11	0.053	0.108	0.111	0.113	0.113	0.102	0.11	0.123	0.111	0.04	0.054	0.041	0.05	0.098	0.115	0.086	0.103	0.092	0.09	0.1	0.111	0.091	0.102	0.108	0.112	0.116
		ND5	NA	0.055	0.103	0.097	0.057	0.089	0.093	0.084	0.096	0.047	0.092	0.095	0.1	0.1	0.099	0.096	0.098	0.094	0.042	0.047	0.042	0.05	0.085	0.087	0.084	0.095	0.083	0.085	0.094	0.092	0.08	0.11	0.096	0.095	0.097
		CYTB	NA	0.071	0.128	0.119	0.078	0.119	0.125	0.11	0.112	0.063	0.131	0.113	0.122	0.114	0.1	0.11	0.12	0.109	0.05	0.057	0.05	0.057	0.095	0.104	0.088	0.104	0.11	0.085	0.098	0.105	0.108	0.115	0.118	0.111	0.126
		16S rRNA	NA	0.074	0.041	0.04	0.017	0.043	0.03	0.026	0.024	0.01	0.032	0.022	0.028	0.024	0.027	0.024	0.04	0.023	0.014	0.008	0.007	0.008	0.038	0.03	0.031	0.035	0.031	0.031	0.068	0.045	0.033	0.058	0.026	0.029	0.027
		12S rRNA	NA	0.067	0.038	0.038	0.023	0.047	0.047	0.031	0.04	0.013	0.033	0.036	0.034	0.034	0.034	0.04	0.046	0.036	0.012	0.013	0.007	0.016	0.036	0.035	0.031	0.037	0.03	0.031	0.149	0.034	0.031	0.059	0.037	0.038	0.035
		13PCGs+2 rRNAs	NA	0.061	0.161	0.108	0.077	0.115	0.104	0.109	0.105	0.048	0.104	0.104	0.109	0.108	0.098	0.104	0.106	0.104	0.038	0.045	0.039	0.046	0.092	0.103	0.084	0.097	0.089	0.084	0.099	0.097	0.087	0.111	0.104	0.101	0.104
36
37
38
39
40
41
42
43
44
45
46
47
48
49
50
51
52
53
54
55
56
57
58

## Sheet: Table S8
Table S8 Nucleotide composition of mitochondrial genomes of 7 newly sequenced mitogenomes
	Polleniopsis mongolica								Triceratopyga calliphoroides								Calliphora nigribarbis								Calliphora uralensis								Calliphora sinensis								Lucilia papuensis								Pollenia pediculata
	T	C	A	G	A+T%	G+C%	AT-skew	GC-skew	T	C	A	G	A+T%	G+C%	AT-skew	GC-skew	T	C	A	G	A+T%	G+C%	AT-skew	GC-skew	T	C	A	G	A+T%	G+C%	AT-skew	GC-skew	T	C	A	G	A+T%	G+C%	AT-skew	GC-skew	T	C	A	G	A+T%	G+C%	AT-skew	GC-skew	T
Genome	38.9404	11.5677	40.896	8.5959	79.8364	20.1636	0.0244957	-0.147385	37.4044	13.9511	38.619	10.0255	76.0234	23.9766	0.0159767	-0.163728	37.9225	13.2258	39.5912	9.26051	77.5137	22.4863	0.0215267	-0.176342	37.773	13.4794	38.9286	9.81898	76.7016	23.2984	0.0150657	-0.15711	38.2161	13.0344	39.3742	9.37538	77.5902	22.4098	0.0149254	-0.163277	37.4143	13.7114	39.4701	9.40416	76.8844	23.1156	0.026738	-0.186335	37.5957
PCGs	38.3111	12.1279	40.2672	9.29389	78.5782	21.4218	0.0248937	-0.132294	36.8832	14.4626	37.9867	10.6675	74.8699	25.1301	0.0147394	-0.151017	37.0211	14.3114	38.349	10.3185	75.3701	24.6299	0.017619	-0.162113	37.371	13.9614	38.2324	10.4352	75.6034	24.3966	0.0113933	-0.144538	37.3531	14.1229	38.1786	10.3454	75.5316	24.4684	0.010929	-0.154382	36.8865	14.3831	38.6182	10.1122	75.5047	24.4953	0.0229352	-0.174359	37.1321
PCG1	38.4409	10.0538	34.0323	17.4731	72.4731	27.5269	-0.0608309	0.269531	37.6445	11.2934	31.4332	19.6289	69.0777	30.9223	-0.0899183	0.269565	37.5908	11.3471	31.4063	19.6558	68.997	31.003	-0.0896337	0.267997	37.8865	11.0514	31.4063	19.6558	69.2928	30.7072	-0.0935196	0.28021	38.1285	10.89	31.5945	19.3869	69.723	30.277	-0.0937138	0.280639	36.9454	11.7774	31.7021	19.5752	68.6475	31.3525	-0.0763807	0.248714	37.1336
PCG2	47.6998	18.2405	20.8501	13.2096	68.5499	31.4501	-0.39168	-0.159966	46.2056	19.6448	20.3983	13.7513	66.6039	33.3961	-0.387475	-0.176471	46.1787	19.6986	20.3983	13.7244	66.577	33.423	-0.387227	-0.178744	46.2056	19.6717	20.3983	13.7244	66.6039	33.3961	-0.387475	-0.178082	46.2863	19.6448	20.3175	13.7513	66.6039	33.3961	-0.389899	-0.176471	46.4478	19.3757	20.5059	13.6706	66.9537	33.0463	-0.38746	-0.172638	46.986
PCG3	48.185	2.74267	46.4103	2.66201	94.5953	5.40468	-0.0187607	-0.0149254	46.007	5.67357	42.9417	5.37779	88.9486	11.0514	-0.0344619	-0.026764	45.8994	4.8669	44.6625	4.57112	90.562	9.43802	-0.013658	-0.031339	46.4372	4.51734	44.5012	4.54423	90.9384	9.06158	-0.0212892	0.00296736	46.1145	5.32401	44.1785	4.3829	90.2931	9.70691	-0.0214413	-0.0969529	46.8674	5.27023	44.071	3.79134	90.9384	9.06158	-0.030751	-0.163205	46.5985
16S rRNA	40.5534	11.2253	42.3715	5.8498	82.9249	17.0751	0.0219256	-0.314815	40.3165	11.8312	41.4469	6.40543	81.7634	18.2366	0.0138249	-0.297521	40.3165	11.7558	41.6729	6.25471	81.9894	18.0106	0.0165441	-0.305439	40.4367	11.6717	41.5663	6.3253	82.003	17.997	0.0137741	-0.297071	39.9397	12.0573	41.5976	6.40543	81.5373	18.4627	0.0203327	-0.306122	40.3008	11.6541	41.8045	6.2406	82.1053	17.8947	0.018315	-0.302521	39.9397
12S rRNA	38.3	13.4	40.8	7.5	79.1	20.9	0.0316056	-0.282297	39.0306	14.0306	38.9031	8.03571	77.9337	22.0663	-0.00163666	-0.271676	39.0306	14.1582	38.648	8.16327	77.6786	22.3214	-0.00492611	-0.268571	38.9031	14.2857	38.5204	8.29082	77.4235	22.5765	-0.00494234	-0.265537	38.8535	14.1401	38.9809	8.02548	77.8344	22.1656	0.00163666	-0.275862	37.9618	14.3949	39.3631	8.28025	77.3248	22.6752	0.0181219	-0.269663	38.2166
tRNAs	38.7835	11.707	40.0262	9.48332	78.8097	21.1903	0.0157676	-0.104938	37.5326	12.7937	39.5561	10.1175	77.0888	22.9112	0.0262489	-0.116809	37.5082	12.6549	39.726	10.1109	77.2342	22.7658	0.0287162	-0.111748	37.8107	11.5976	41.2426	9.34911	79.0533	20.9467	0.0434132	-0.107345	37.8995	12.5897	39.3346	10.1761	77.2342	22.7658	0.0185811	-0.106017	37.6463	12.4837	40.052	9.81795	77.6983	22.3017	0.0309623	-0.119534	38.3466
Control region	41.0287	3.11005	52.8708	2.99043	93.8995	6.10048	0.126115	-0.0196078	39.0306	14.0306	38.9031	8.03571	77.9337	22.0663	-0.00163666	-0.271676	42.507	6.51261	47.3389	3.64146	89.8459	10.1541	0.0537802	-0.282759	40.7643	1.91083	55.414	1.91083	96.1783	3.82166	0.152318	0	43.3099	5.56338	46.5493	4.57746	89.8592	10.1408	0.0360502	-0.0972222	39.7206	7.78443	49.7006	2.79441	89.4212	10.5788	0.111607	-0.471698	39
[truncated: 7 more columns]
