# Supplementary material for: Characterization and Comparative Analysis of Mitochondrial Genomes Among the Calliphoridae (Insecta: Diptera: Oestroidea) and Phylogenetic Implications
Source: Front Genet. 2022 Feb 17;13:799203. doi: 10.3389/fgene.2022.799203 (PMC8891575; doi:10.3389/fgene.2022.799203)
Supplement: Supplementary file 3 [file DataSheet2.ZIP]

Archive with 14 entries (9 files):
- Supplementary file 3-Data availability-alignments and trees/
- Supplementary file 3-Data availability-alignments and trees/Alignments-fasta/
- Supplementary file 3-Data availability-alignments and trees/Alignments-fasta/PCG12.fas
- Supplementary file 3-Data availability-alignments and trees/Alignments-fasta/PCG123.fas
- Supplementary file 3-Data availability-alignments and trees/Alignments-fasta/PCG123RNA.fas
- Supplementary file 3-Data availability-alignments and trees/Trees-nexus/
- Supplementary file 3-Data availability-alignments and trees/Trees-nexus/BI/
- Supplementary file 3-Data availability-alignments and trees/Trees-nexus/BI/PCG12.nex.con.tre
- Supplementary file 3-Data availability-alignments and trees/Trees-nexus/BI/PCG123.nex.con.tre
- Supplementary file 3-Data availability-alignments and trees/Trees-nexus/BI/PCG123RNA.nex.con.tre
- Supplementary file 3-Data availability-alignments and trees/Trees-nexus/ML/
- Supplementary file 3-Data availability-alignments and trees/Trees-nexus/ML/PCG12.nex.treefile
- Supplementary file 3-Data availability-alignments and trees/Trees-nexus/ML/PCG123.nex.treefile
- Supplementary file 3-Data availability-alignments and trees/Trees-nexus/ML/PCG123RNA.nex.treefile
