# Supplementary material for: Characterization and Comparative Analysis of Mitochondrial Genomes Among the Calliphoridae (Insecta: Diptera: Oestroidea) and Phylogenetic Implications
Source: Front Genet. 2022 Feb 17;13:799203. doi: 10.3389/fgene.2022.799203 (PMC8891575; doi:10.3389/fgene.2022.799203)
Supplement: Supplementary file 3 [file DataSheet2.ZIP › Supplementary file 3-Data availability-alignments and trees/Alignments-fasta/PCG12.fas]

>C.vicina_JX913760
atttaaaatctcaaatatttttagatttatatggacttattcattcgcaatctgttgggctgatggttgaataattttgcttatccctataggaaaaattattcacgagctcttaatattttaccagcttgctctcgtttttttgcgtatttttttttaatcagaaac--aatcaatattatgaatatattttctcctctttaaagggtcgcccttcatttgttccaagtatgaggtttctgtcaagcttatttatactgcaaaatgcccttatttattctaatatttaaccttatatacagatatcttcagttatgggcttggggttaacaactcttcgaattatgctatctcataacattggtgatttgcgcattaaaagaatttttgttactattattttatcttttacttgcatatttatttaaatttaagctccaataacatttttcttttttcatcaaatataattttttttttaatttttcttggggttccccttttggttttccaatgatgtatcatcttacataaagcattttttttacttatgtttatacttatactttatttaatcgtttctaaggcttatttaatatcgaaaaatgttaatctcattaaatcattaataaatttatattttctttttctcttggttttctattctctttatttttttccgcatgtttttcacaacaaagaatggactttattatttgggctgtcggatatggactcttagatctatcggcgactggcaccgggcttatgggagacaattaaagtatgtacgccagcttatatatttttatgtatccatatatggggttggaatgttgtccttatttgggcccgaatgcttcccgataaaaatagtttgctttccccgcttacttctttgtagagatgtgaaagggcggacggtgacgttacccctttctcaaatgccagggggctcgtgattgcattttcttcattgcggattctcatttgggcgtaattatacacgtataaatcgtcacggatacttgacgatccttttgttgtcgtgtatacgcttttcttttttcttccgtttgcgggcatacatttttacgacgaactaaactcttttgaccgcgggggggaccattttacacatttttgttttggcaccgagttaatttatttccggttggatattccaatatagcagatcggaaaagaacttggtcttggatattagcatttgcatggttttggttatgttggccacaatttacgtggatgagtgaaccggctattactcgcacatatatgcgtccacggataaatttagtgttgcaccttaggaccattaatctcccgcactttggcttggttgtttttttacgtggggttacgggtatttgcaatctcgtgaatatctcagaactatagtgtgccattcatagttttcatgggcgtttgcatatgcggttgtcatgtaccttttacggttacttaaggaaatttaaagcattacatatttatgggtaaatacttttcccacattttggttgcggatcccgcgtatcgataccgagctaacactgaagtattcacatggtcacattcttttggatttttttttttatattggaagttgttccacgcagttttaccgtcattaatctcatgatgttcaaaacccccgcgacaagtatcgattccttttacaat-attcactgtcaattggttcagaagtctcccttatgacattgtttttcagacagcctttatttgtatatacgtctgtggtattatttatctttttaaaatagtaacgtattctcaggcaacatgaatattgacatttccgcatatttctttatgcttcctcctcgcttttattttgagaataagacctcatacttaagcatggcacatgtatgagtagatatcgattgcaaatgattgatctaatatccacaagatttcatgaagttcgctttgagtgaaacggtgtttccataatccaatcgatttgtacgcgcgagtatcatctgacatccgcttgggtaagtgaggacccggcgttaacaacaattttataacgccggtttttaggcatgtcgaattggggcaacaagttatccatgtatgaagatccgtaatattataatgattcaga---aactttatcccaatgcccatggtgttagttttatattttcatgcttgtatttaaatataatatatcttatccttatccaatcaattatagaaaccatcacaatcttaatgaatgatatacaatttttcgtttgacctctcagatttaatttcttaatgttagacttttggatttatatcctcattatgttatcctccgtacaattttgaaaaatttttacttcaaagattaaatctttggccatgggcaaggtcacttatttgttctttttcatatttttaaaattatggttttcctaatttacagacagcattacttacctacttgcatcctttgtttgttatttttggtgataaaaaccacaatttgccattgtcccaggacccgcgtttatccttatgttgatgaacatagaaatatcgccggacttgcgtcgttacgcaaatatgcggcattttttacctttggaaacggcctcattcacatctttacttttatataccaatgcttttgtctgatcgcgtgcatatcatctagtttgcgtctagactttatcaggagtattcaccatcaacaccttcattgtgataagcctgccttacgctcatgggcatacacgttcggatgtaatgttcacatagagttcctttttttggaaatatacatttacgttacatgtgcggagttccggaggacttcaggttcaacgagcgtacacggttcgtgggatatttttattttcgaatttttttgttctttttggcttttcaagagtttccctcatgattgggcattgccccatggatacccttaaccttcaatccctttaaacgtatttttactcggatacgtactggccacaagttatgaggaacatccaacaccaggttttttacgtatttggattattacatttcagctagataatgagcccttacatgcgatcgttaggtcacttttatgcacggttcagggtcagtttatggacacttctttattgttatcgcattggaacatttcaaaacacattggttgagcgcgctgtatgcattgtgaatgttgttttcttagttcattatgtggggg--attttcatttacatagtcatatttttattcatgtgtatttctgctcatcttcaaaaacttgtgacggaaagctcccttgatgggttgaccaatctctccgctcctttcttcgttttttatacatatttttatttgagtgaatgcttatctccatatttatataatttcaactatattgacatactcatatttatttatttttttggtttacagatgaacaggatttaatgtcaa----------attgacatagttgtagttttatttagtttttcttttatgggtatttatataagataagatttatgatggagtgttcttaatcgtaaatgtatacttttttgatgatagttatttattcttgtttatattctcttgtattttaagaagataatgaaggataaaataacgttatatttgtttatttgtactcatatttttatatagccaattatagatttttggtggaggttggctgttctatgttgtattattcaaagtaatctaaagcggatttacgctttcaacgatgggagtgcttttttgcatgctgatttaataggagtgaataattttattgaagataagaaattgaatatatgtggggttgtatttgcgcatacaaaggccaatcctttctctgttccgcgcatgcgcccacccgttcgcttgtcatctcacttgtacgcgggttattttatcgttaaatttttagtctctgttggaatttttttttttcggttacatttatgcggttgggcaatagattgattaaaaatatgctttcacttagcattggttatatagattttcatggtataaattgcttttcattttaccagcttttaagcttttttattggcgggcatatcaaaataaaatccagaatcgttatggagttagatatatccttactctctgttaagtgcaattgctttgggatccttttgcggtttatcaagattatttgaacgttctttctaataaattttcttttcttatttttcacggttacgttgtatcttcgttgttataacatacgggatcaatttctcttaaatctaagagaggtggtatttaaagatatggctttatttagatttggggagatttagtgttatttccacccgtgtgtgtctcctctattaattttacttttgttgatgtgggggtagggtattattcaaattctttttttaaaaagcttaaaataaatctctattttggtcattgttatcctaattcactaggatataatatcttatgtggagatacgtaatcttgacaggtgtcgatattggggcacacttattaattgtaaaatccattaaca--atttcaaaaaaattaaattattttagttattttgatatattttaattaatattgttatttaaatatatagatttttttttcctttgttattaaaagtatgatgtcaagttttttttttagttatttatttataaattaagaatattattcattctattttggtggaatattctaggttatttttagtttgatgttcttatttatgcaggatcattaaataagaataacaattttttttaaatatttttttatttttgtttacttagagatagttttattttattttttgaagagttatccacttttttatttggtgggtacaccgacgttcagcgggttatttttttaacttttgttcttccatttgtggattttatttaaatcacggacttaatttattttaaaataatttaatagaatcttattgcttgtatgcttttgtaaatccatttttgtcatttgttccaagccagtgagcccgttcggtcatatttgcggatatttaattggggtaggttttcggtttccttttcattatggttaattaattattgatagatagttgtgggggtttgtagttattgttcgcaacgattaagcttatgctatctcgtgccaatggatgtttgcggttatacttactaatggattgggtctaacttatatgccaggtttgtctcggtttttgttgcaaattctagacgatggagcgagttttataaaaggatttaattatcctcatgctttgtgttttttagtcgcaaatgcgcccccacttaattttgggaattcttataaagatgtagtgtctggttcatttattttctttttcttttaggcgctaactttatttagctaagcacaggaaattttcgggctatcttagggggtcgtcggattctctttttttcatgttccttaattttatttaagggaattgattttgttatatgcatttaatgagttccagatttttatatgggtttacttgttcaacgaacatttttcatttttagttgataatgtttagttttctttttttattattaaatttaatagaaattttagatatttttacttaggttggagggcttggcttcatttgttcatatcgaccaggaagatattcaagttaaatttcatgatatcatgacttttacctttatatttaattatttataaataacaccttgcatggttatctctatcaacacttgtacttactcggctatacaaagtttgtttctaatttttttgtttttggggatttgtctttattagtactcttgctcaagaatttactttcataattttttcttctttcatttatttatatat--acttttttatgaaaaaaatttt--catacaaactgaataatcattagaataatctattatgaaatctttcttaaaatttaaataccacaattttacatttttataatattttatacttatgcgtgtaaatacaattttaaggccctcgccatttaaataaaaccttcgataacaccatttagatgcaaaggcttgtgattccgcccataaattcgctgtgaattggtctttttttttgttatatcaatttacggttttttgcatcataacgcgaatagctgcttaaaggtaacaattgcggagtaataggtgttttcgacatcagcaagggctcttttttattgattattcagtggcgggattataggtctattttacccactgttgtgggtatatttttttgtatggacgcttatggtagtctcctgggcaattctttggggcacgtatacaatttttcgcatcctattggatgattgtcatggttgggggttgcgtgaaagcacttaccgttttacttcattatttccttatgtctgcgcacttatcaatttttttcagaacggtcagaaccatggttaatcaaatgaaaatccttcacctattacttaagaatgtggttatgtatacatatttatttttgtttataacctattctgggaccgaaattatccgcaaccttgtacccatcaatcaccgatgtattttttgctagcatttcgtcatccaaaattgggggtatgcttgtcttcatgcatttgcatctcctttacattagaattcgggatcatttaccgtaacaatcttttgatatgtgtacgtatttttactgatgggccgccgtgagacctagtttgtggcaatttacgtattattgctattatttaaccttatataatgtggaaattttaa------atgaaattttttatatggagttttttatatttgtttgtaggtgcttttacctttgacgaagtttggtaatcaatcgaaggccaaaagtggatgcggatcccacctttggagcataattttacaagacaactacctttttcaataattctatatttcccgttttctttttttcttttgttgattgatccatttgtaacttttcttaattggttttttttcttgtgacagttgggttaacgtatatgcggtgtctcaatcaatagcttttggggttcggcgtgccaacattctagagtagttgcttgtttttagttatttttatggggtaaaatttattttaaatacaatttattgttttttatatttccatgcttgttgttagattcttgcgaacaacgacccttgattgcgagggatcgattgttcggttaagtgataagagggggttgcttatttttgcgatagcagatttttatagattttttggtatttttggaggagttttctttttttaataattacttgttcttatttattggtcgggacttcccgttcgtagaaattattattgctgaaagttttcctttcttaattttttttttgtggttaaatttttattattat
>C.vomitoria_KT444440
atttaaaatctcaaatatttttagatttatatggacttattcattcgcaatctgttgggctgatggttgaataattttgcttatccctataggaaaaattattcacgagctcttaatattttaccagcttgctctcgtttttttgcgtatttttttttaatcagaaac--aatcaatattatgaatatattttctcctctttaaagggtcgcccttcatttgttccaagtatgaggtttctgacaagcttatttatactgcaaaatgcccttatttattctaatatttaaccttatatacagatatcttcagttatgggcttggggctaacaactcttcgaattatgctatctcataacattggtgatttgcgcattaaaagaatttttgttactattattttatcttttacttgcatatttatttaaatttaaactccagtaacatttttcttttttcatcaaatataattttttttttaatttttcttggggttccccttttggttttccaatgatgtatcatcttacataaaacattttttttacttatgtttatacttatactttatttaatcgtttctaaggcttatctaatatagaaaaatgctaatctcattaaatcataaataaatttatattttctttttctcttggttttctattctctttatttttttccgcatgtttttcacaacaaagaatggactttattatttgggctgtcggatatggactcttagatttatcggcgactggcaccgggcttatgggagacaattaaagtatgtacgccagcttatatatttttatgtatccatatatggggttggaatgttgtccttatttgggcccgaatgcttcccgataaaaatagtttgctttccccgcttacttctttgtagagatgtgaaagggcggacggtgacgttacccctttctcaaatgccagggggctcgtgattgcattttcttcattgcggattctcatttgggcgtaattatacacgtataaatcgtcacggatacttgacgatccttttgttgtcgtgtatacgcttttcttttttcttccgtttgcgggcatacatttttacgacgaactaaactcttttgaccgcgggggggaccattttacacatttttgttttggcaccgagttaatttatttccggttggatattccaatatagcagatcggaaaagaacttggtcttggatattagcatttgcatggttttggttatgttggccacaatttacgtggatgagtgaaccggctattactcgcacatatatgcgtccacggataaatttagtgttgcaccttaggaccattaatctcccgcaccttggcttggttgtttttttacgtggggttacgggtatttgcaatctcgtgaatatctcagaactatagtgtgccattcatagttttcatgggcgtttgcatatgcggttgtcatgtaccttttacggttacttaaggaaatctaaagcattacatatttatgggtaaatacttttcccacattttggttgcggatcccgcgtatcgataccgagctaacactgaagtattcacatggtcacattcctttggatttttttttttatattggaagttgttccacgcagttttaccgtcattaatctcatgatgttcaaaacccccgcgacaagtatcgattccttttacaat-attcactgtcaattggttcagaagtctcccttatgacattgtttttcagacagcctttatttgtatatacgtctgtggtattatttatttttttaaaatagtaacgtattctcaggcaacatgaatattgacatttccgcatatttttttatgcttcctcctcgcttttattttgagaataagacctcatacttaagcatggcacatgtatgagtagatatcgattgcaagtgattgatctaatatccacaagatttcatgaagttcgttttgagtgaaacggtgtttccataatccaatcgatttgtacgcgcgagtatcatctgacatccgcttgggtaagtgaggacccggcgttaacaacaattttataacgccggtttttaggcatgtcgaattggggcaacaagttatccatgtatgaagatccgtaatattataatgattcaga---aactttatcccaatgcccatggtgttagttttatattttcatgcttgtatttaaatataatatatcttatccttatccaatcaattatagaaaccatcacaatcttaatgaatgatatacaatttttcgtttgacctctcagatttaacttcttaatgttagacttttggatttatatcctcattatgttatcctccgtacaattttgaaaaatttttacttcaaagattaaatctttggccatgggcaaggtcacttatttgttctttttcatatttttaaaattatggttttcctaatttacagacagcattacttacctacttgcatcctttgtttgttatctttggtgataaaaaccacaatttgccattgtcccaggacccgcgtttatccttatgttgatgaacatagaaatatcgccggacttgcgtcgttacgcaaatatgcggcattttttacctttggaaacggcctcattcacatctttacttttatataccaatgcttttgtctgatcgcgtgcatatcatctagtttgcgtctagactttatcaggagtattcaccatcaacaccttcattgtgataagcctgccttacgctcatgggcatacacgttcggatgtaatgttcacatagaattcctttttttggaaatatacatttacgttacatgtgcggagttccggaggacttcaggttcaacgagcgtacacggttcgtgggatatttttattttcgagtttttttgttctttttggcttttcaagagtttccctcatgattgggcattgccccatggatacccttaaccttcaatccctttaaacgtatttttactcggatacgtactggccacaagttatgaggaacatccaacaccaggttttttacgtatttgggttattacatttcagctagataatgagcccttacatgcgatcgttaggtcacttttatgcacggttcagggtcagtttatggacacttctttgttgttatcgcattggaacatttcaaaacacattggttgagcgcgctgtatgcattgtgaatgttgttttcttagttcattatgtgggggatattttcatttacatagtcatatttttattcatgtgtatctctgctcatcttcaaaaacttgtgacggaaagctcccttgatgggttgaccaatctctccgctcctttcttcgttttttatacatatttttatttgagtgaatgcttatctccatatctatataatttcaattatattgacatactcatatttatttatttttttggtttacagatgaacaggatttaatgtcaa----------attgacatagttgtagttttttttagcttctcttttatgggtatttatataagataagatttatgatggagtgttcttaatcgtaaatgtatacttttttgatgatagttatttattcttgtctatattctcttgtattttaagaagataatgaaggataaaataacgttatatttgtttatttgtactcatatttttatatagccaattatagatttttggtggaggttggctgttctatgttgtattattcaaagtaatctaaagcggatttacgctttcaacgatgggagtgcttttttgcatgctgatttaataggagtgaatagttttattgaagataagaaattgaatatatgtggggttgtatttgcgcatacaaaggccaatcctttctctgttccgcgcatgcgcccacccgttcgcttgtcatctcacttgtacgcgggttattttatcgttaaatttttagtctctgttggaatttttttttttcggttacatttatgcggttgggcaatagattgattaaaaatatgctttcacttagcattggttatatagattttcatggtataaattgcttttcattttaccagcttttaagcttttttattggcgggcatatcaaaataaaatccagaatcgttatggagttagttatatccttactctctgttaagtgcaattgctttgggatccttttgcggtttatcaagattatttgaacgttctttctaataaattttctttttttatttttcacggttacgttgtatcttcgctgttataacatacgggatcaatttctcttaaatttaagagaggtggtatttaaagatatggttttatttagatttggggagatttagtgttatttccacccgtgtgtgtctcctctattaattttacttttgttgatgtggggatagggtattattcaaattctttttttaaaaagcttaaaataaatctctattttggtcattgttatcctaattcactaggatataatatcttatatggagatacgtaatcttgacaggtgtcgatattggggcacacttatcaattgtaaaatccattaaca--atttcaaaaaaattaaattattttagttattttgatatattttaattaatattgtcatttaaatatatagatttttttttcctttgttattaaaagtatgatgtcaagttttttttttagttatttatttataaattaagaatattattcattctattttggtggaatattctaggttatttttagtttgatgttcttatctatgcaggatcattaaataagaataacaattttttttaaatatttttttatttttgtttacttagagatagttttattttattttttgaagagttatccacttttttatttggtgggtacaccgacgttcagcgggttatttttttaacttttgttcttccatttgtggattttatttaaatcacggacttaatttattttaaaataatttaatagaatcttatttcttgtatgcttttgtaaatccatttttgtcatttgttccaagccagtgagcccgttcggtcatatttgcggatatttaattggggtaggttttcggtttccttttcattatggttaattaattattgatagatagttgtgggggtttgtagttattgttcgcaacgattaagcttatgctatctcgtgccaatggatgtttgcggttatacttactaatggattgggtctaacttatatgccaggtttgtctcggtttttgttgcaaattctagacgatggagcgagttttataaaaggatttaattatcctcatgctttgtgttttttagtcgcaaatgcgcccccacttaattttgggaattcttataaagatgtagtgtctggtacatttattttctttttcttttaggcgctaactttatttagctaagcacaggaaattttcgggctatcttagggggtcgtcggattttctttttttcatgttccttaattttatttaagggaattgattttgttatatgcatttaatgagttccagatttttatatgggtttacttgttcaacgaacatttttcatttttagttgataatgtttagttttctttttttattattaaatttaatagaaattttagatatttttacttaggttggagggcttggcttcatttgttcatatcgaccaggaagatattcaagttaaatttcatgatatcatgacttttgcctttatatttaattatttataaataacaccttgcatggttatttctatcaacacttgtacctactcggctatacaaagtttgtttctaatttttttgtttttggggatttgtttttattagtactcctgctcaagaatttactttcataattttttattctttcatttacttatatat--gcttttttatgaaaaaaatttt--catacaaattgaataatcattaggataatctactatgaaatctttcttaaaatttaaataccacaattttacatttttataatattttatacttatgcgtgtaaatacaattttaaggccctcgccatttaaataaaaccttcgataacaccatttagatgcaaaggcttgtgattccgcccataaattcgctgtgaattggtctttttttttgttatatcaatttacggttttttgcatcataacgcgaatagctgcttaaaggtaacaattgcggagtaataggtgttttcgacatcagcaagggctcttttttattgattattcagtggcgggattataggtctattttacccactgttgtgggtatatttttttgtatggacgcttatggtagtctcctgggcaattctttggggcacgtatacaatttttcgcatcctattggatgattgtcatggttgggggttgcgtgaaagcacttaccgttttacttcattatttccttatgtttgcgcacttatcaatctttttcagaacggtcagaaccatggttaatcaaatgaaaatccttcacctattacttaagaatgtggttatgtatacatatttatttttgtttataacctattttgggaccgaaattatccgcaaccttgtacccgtcaatcaccgatgtattttttgctagcatttcgtcatccaaaattgggggtatgcctgtcttcatgcatttgcatctcctttacattagaattcgggatcatttaccataacaattttttggtatgtgtacgtatttttactgatgggccgccgtgagacctagtttgtggcaatctacgtgttattgctattatttaaccttatataatgtggaaattttaa------atgaaattttttatatggagttttttatatttgtttgtaggtgcttttacctttgacgaagtttggtaatcaatcgaaggccaaaagtggatgcggatcccacctttggagcataattttacaagacaactacctttttcaataattctatatttcccgttttctttttttcttttgttgattgatccatttgtaacttttcttaattggttttttttcttgtgacagttgggttaacgtatatgcggtgtctcaatcaatagcttttggggttcggcgtgccaacattctagagtagttgcttgtttttagttatttttatggggtaaaatttattttaaatacaatttattgttttttatatttccatgcttgttgttagattcttgcgaacaacgacccttgattgcgagggatcgattgttcggttaagtgataagagggggttgcttatttttgcgatagcagatttttatagattttttggtatttttggaggagttttctttttttaataattacttgttcttatttattggtcgggacttcccgttcgtagaaattattattgctgaaagttttcctttcttaattttttttttgtggttaaatttttattattat
>C.nigribarbis_MK893470
atttaaaatctcaaatatttttagatttatatggacttattcattcgcaatctgttgggctgatggttgaataattttgcttatccctataggaaaaattattcacgagctcttaatattttaccagcttgctctcgtttttttgcgtatttttttctaatcagaaac--aatcaatattatgaatatattttctcctctttaaagggtcgcccttcatttgttccaagtatgaggtttctgtcaagcttatttatactgcaaaatgcccttatttattctaatatttaaccttatatacagatatcttcagttatgggcttggggctaacaactcttcgaattatgctatctcataacattggtgatttgcgcattaaaagaattcttgttactattattttatcttttacttgcatatttatttaaatttaaactccagtaacatttttcttttttcatcaaatataattttttttttaatttttcctggggttccccttttggttttccaatgatgtatcatcttacataaaacattttttttacttatgtttatacttatactttatttaatcgtttctaaggcttatctaatatagaaaaatgctaatctcattaaatcatagataaatttatattttctttttctcttggttttctattctctttatttttttccgcatgtttttcacaacaaagaatggactttattatttgggctgtcggatatggactcttagatttatcggcgactggcaccgggcttatgggagacaattaaagtatgtacgccagcttatatatttttatgtatccatatatggggttggaatgttgtccttatctgggcccgaatgcttcccgataaaaatagtttgctttccccgcttacttctttgtagagatgtgaaagggcggacggtgacgttacccctttctcaaatgccagggggctcgtgattgcattttcttcattgcggattctcatttgggcgtaattatacacgtataaatcgtcacggatacttgacgatccttttgttgtcgtgtatacgcttttcttttttcttccgtttgcgggcatacatttttacgacgaactaaactcttttgaccgcgggggggaccattttacacatttttgttttggcaccgagttaatttatttccggttggatattccaatatagcagatcggaaaagaacttggtcttggatattagcatttgcatggttttggttatgttggccacaatttacgtggatgagtgaaccggctattactcgcacatatatgcgtccacggataaatttagtgttgcaccttaggaccattaatctcccgcactttggcttggttgtttttttacgtggggttacgggtatttgcaatctcgtgaatatctcagaactatagtgtgccattcatagtcttcatgggcgtttgcatatgcggttgtcatgtaccttttacggttacttaaggaaatctaaagcattacatatttatgggtaaatacttttcccacattttggttgcggatcccgcgtatcgataccgagctaacactgaagtattcacatggtcacattcttttggatttttttttttatattggaagttgttccacgcagttttaccgtcattaatctcatgatgttcaaaacccccgcgacaagtatcgattccttttacaat-attcactgtcaattggttcagaagtctcccttatgacattgtttttcagacagcctttatttgtatatacgtctgtggtattatttatttttttaaaatagtaacgtattctcaggcaacatgaatattgacatttccgcatatttttttatgcttcctcctcgcttttattttgagaataagacctcatacttaagcatggcacatgtatgagtagatatcgattacaaatgattgatctaatatccacaagatttcatgaagttcgttttgagtgaaacggtgtttccataatccaatcgatttgtacgcgcgagtatcatctgacatccgcttgggtaagtgaggacccggcgttaacaacaattttataacgccggtttttaggcatgtcgaattggggcaacaagttatccatgtatgaagatccgtaatattataatgattcaga---aactttatcccaatgcccatggtgttagttttatattttcatgcttgtatttaaatataatatatcttatccttatccaatcaattatagaaaccatcacaatcttaatgaatgatatacaatttttcgtttgacctctcagatttaatttcttaatgctagacttttggatttatatcctcattatgttatcctccgtacaattttgaaaaatttttacttcaaagattaaatctttggccatgggcaaggtcacttatttgttctttttcatatttttaaaattatggttttcctaatttacagacagcattacctacctacttgcatcctttgtttgttatttttggtgataaaaaccacaatttgccattgtcccaggacccgcgtttatccttatgttgatgaacatagaaatatcgccggacttgcgtcgttacgcaaatatgcggcattctttacctttggaaacggcctcattcacatctttacttttatataccaatgcttttgtctgatcgcgtgcatatcatctagtttgcgtctagactttatcaggagtattcaccatcaacaccttcattgtgataagcctgccttacgctcatgggcatacacgttcggatgtaatgttcacatagaattcctttttttggaaatatacatttacgttacatgtgcggagttccggaggacttcaggttcaacgagcgtacacggttcgtgggatatttttattttcgaatttttttgttctttttggcttttcaagagtttccctcatgattgggcattgccccatggatacccttaaccttcaatccctttaaacgtatttttactcggatacgtactggccacaagttatgaggaacatccaacaccaggttttttacgtatttgggttattacatttcagctagataatgagcccttacatgcgatcgttaggtcacttttatgcacggttcagggtcagtttatggacacttctttgttgttatcgcattggaacatttcaaaacacattggttgagcgcgctgtatgcattgtgaatgttgttttcttagttcattatgtggggg--attttcatttacatagtcatatttttattcatgtgtatctctgctcatcttcaaaaacttgtgacggaaagctcccttgatgggttgaccaatctctccgctcctttcttcgttttttatacatatttttatttgagtgaatgcttatctccatatctatataatttcaattatattgacatactcatatttatttatttttttggtttacagatgaacaggatctaatgtcaa----------attgacatagttgtagttttttttagtttctcttttatgggtatttatataagataagatttatgatggagtgttcttaatcgtaaatgtatacttttttgatgatagttatttattcttgtctatattctcttgtattttaagaagataatgaaggataaaataacgttatatttgtttatttgtactcatatttttatatagccaattatagatttttggtggaggttggctgttctatgttgtattattcaaagtaatctaaagcggatttacgctttcaacgatgggagtgcttttttgcatgctgatttaataggagtgaatagttttattgaagataagaaattgaatatatgtggggctgtatttgcgcatacaaaggccaatcctttctctgttccgcgcatgcgcccacccgttcgcttgtcatctcacttgtacgcgggttattttatcgttaaatttttagtctctgttggaatttttttttttcggttacatttatgcggttgggcaatagattgattaaaaatatgctttcacttagcattggttatatagattttcatggtataaattgcttttcattttaccagcttttaagcttttttattggcgggcatatcaaaataaaatccagaatcgttatggagttagttatatccctactctctgttaagtgcaattgctttgggatccttttgcggtttatcaagattatttgaacgttctttctaataaattttctttttttatttttcacggttacgttgtatcttcgttgttataacatacgggatcaatttctcttaaatttaagagaggtggtatttaaagatatggctttatttagatttggggagatttagtgttatttccacccgtgtgtgtctcctttattaattttacttttgttgatgtggggatagggtattattcaaattctttttttaaaaagcttaaaataaatctctattttggtcattgttatcctaattcactaggatataatatcttatatggagatacgtaatcttgacaggtgtcgatattggggcacacttatcaattgtaaaatccattaaca--atctcaaaaaaattaaattattttagttattttgatatattttaattaatattgtcatttaaatatatagatttttttttcctttgttattaaaagtatgatgtcaagttttttttttagttatttatttataaattaagaatattattcattctattttggtggaatattctaggttatttttagcttgatgttcttatttatgcaggatcattaaataagaataacaattttttttaaatatttttttgtttttgtttacttagagatagttttattttattttttgaagagttatccacttttttatttggtgggtacaccgacgttcagcgggttatttttttaacttttgttcttccatttgtggattttatttaaatcacggacttaatttattttaaaataatttaatagaatcttatttcttgtatgcttttgtaaatccatttttgtcatttgttccaagccagtgagcccgttcggtcatatttgcggatatttaattggggtaggttttcggtttccttttcattatggttaattaattattgatagatagttgtgggggtttgtagttattgttcgcaacgattaagcttatgctatctcgtgccaatggatgtttgcggttatacttactaatggattgggtctaacttatatgccaggtttgtctcggtttttgttgcaaattctagacgatggagcgagttttataaaaggatttaattatcctcatgctttgtgttttttagtcgcaaatgcgcccccacttaattttgggaattcttataaagatgtagtgtctggtacatttattttctttttcttttaggcgctaactttatttagctaagcacaggaaattttcgggctatcttagggggtcgtcggattttctttttttcatgttccttaattttatttaagggaattgattttgttatatgcatttaatgagttccagatttttatatgggtttacttgttcaacgaacatttttcatttttagttgataatgtttagttttctttttttattattaaatttaatagaaattttagatatttttacttaggttggagggcctggcttcatttgttcatatcgaccaggaagatattcaagttaaatttcatgatatcatgacttttgcctttatatttaattatttataaataacaccctgcatggttatttctatcaacacttgtacttactcggctatacaaagtttgtttctaatttttttgtttttggggatctgtttttattagtactcttgctcaagaatttactttcataattttttattctttcatttatttatatat--acttttttatgaaaaaaatttt--catacaaattgaataatcattagaataatctactatgaaatctttcttaaaatttaaataccacaattttacatttttataatattttatacttatgcgtgtaaatacaattttaaggccctcgccatttaaataaaaccttcgataacaccatttagatgcaaaggcttgtgattccgcccataaattcgctgtgaattggtctttttttttgctatatcaatttacggttttttgcatcataacgcgaatagctgcttaaaggtaacaattgcggagtaataggtgttttcgacatcagcaagggctcttttttattgattattcagtggcgggattataggtctattttacccactgttgtgggtatatttttttgtatggacgcttatggtagtctcctgggcaattctttggggcacgtatacaatttttcgcatcctattggatgattgtcatggttgggggttgcgtgaaagcacttaccgttttacttcattatttccttatgtttgcgcacctatcaatttttttcagaacggtcagaaccatggttaatcaaatgaaaatccttcacctattacttaagaatgtggttatgtatacatatttatttttgtttataacctattttgggaccgaaattatccgcaaccctgtacccgtcaatcaccgatgtattttttgctagcatttcgtcatccaaaattgggggtatgcttgtcttcatgcatttgcatctcctttacattagaattcgggatcatttaccataacaattttttggtatgtgtacgtatttttactgatgggccgccgtgagacctagtttgtggcaatctacgtgttattgctattatttaaccttatataatgtggaaattttaa------atgaaattttttatatggagttttttatatttgtttgtaggtgcttttacctttgacgaagtttggtaatcaatcgaaggccaaaagtggatgcggatcccacctttggagcataattttacaagacaactacctttttcaataattctatatttcccgttttctttttttcttttgttgattgatccatttgtaacttttcttaattggttttttttcttgtgacagttgggttaacgtatatgcggtgtctcaatcaatagcttttggggttcggcgtgccaacattctagagtagttgcttgtttttagttatttttatggggtaaaatttattttaaatacaatttattgttttttatatttccatgcttgttgttagattcttgcgaacaacgacccttgattgcgagggatcgattgttcggttaagtgataagagggggttgcttatttttgcgatagcagatttttatagattttttggtatttttggaggagttttctttttttaataattacttgttcttatttattggtcgggacttcccgttcgtagaaattattattgctgaaagttttcctttcttaattttttttttgtggttaaatttttattattat
>C.nigribarbis_MT017724
atttaaaatctcaaatatttttagatttatatggacttattcattcgcaatctgttgggctgatggttgaataattttgcttatccctataggaaaaattattcacgagctcttaatattttaccagcttgctctcgtttttttgcgtatttttttctaatcagaaac--aatcaatattatgaatatattttctcctctttaaagggtcgcccttcatttgttccaagtatgaggtttctgtcaagcttatttatactgcaaaatgcccttatttattctaatatttaaccttatatacagatatcttcagttatgggcttggggctaacaactcttcgaattatgctatctcataacattggtgatttgcgcattaaaagaattcttgttactattattttatcttttacttgcatatttatttaaatttaaactccagtaacatttttcttttttcatcaaatataattttttttttaatttttcctggggttccccttttggttttccaatgatgtatcatcttacataaaacattttttttacttatgtttatacttatactttatttaatcgtttctaaggcttatctaatatagaaaaatgctaatctcattaaatcataaataaatttatattttctttttctcttggttttctattctctttatttttttccgcatgtttttcacaacaaagaatggactttattatttgggctgtcggatatggactcttagatttatcggcgactggcaccgggcttatgggagacaattaaagtatgtacgccagcttatatatttttatgtatccatatatggggttggaatgttgtccttatctgggcccgaatgcttcccgataaaaatagtttgctttccccgcttacttctttgtagagatgtgaaagggcggacggtgacgttacccctttctcaaatgccagggggctcgtgattgcattttcttcattgcggattctcatttgggcgtaattatacacgtataaatcgtcacggatacttgacgatccttttgttgtcgtgtatacgcttttcttttttcttccgtttgcgggcatacatttttacgacgaactaaactcttttgaccgcgggggggaccattttacacatttttgttttggcaccgagttaatttatttccggttggatattccaatatagcagatcggaaaagaacttggtcttggatattagcatttgcatggttttggttatgttggccacaatttacgtggatgagtgaaccggctattactcgcacatatatgcgtccacggataaatttagtgttgcaccttaggaccattaatctcccgcactttggcttggttgtttttttacgtggggttacgggtatttgcaatctcgtgaatatctcagaactatagtgtgccattcatagtcttcatgggcgtttgcatatgcggttgtcatgtaccttttacggttacttaaggaaatctaaagcattacatatttatgggtaaatacttttcccacattttggttgcggatcccgcgtatcgataccgagctaacactgaagtattcacatggtcacattcttttggatttttttttttatattggaagttgttccacgcagttttaccgtcattaatctcatgatgttcaaaacccccgcgacaagtatcgattccttttacaa--attcactgtcaattggttcagaagtctcccttatgacattgtttttcagacagcctttatttgtatatacgtctgtggtattatttatttttttaaaatagtaacgtattctcaggcaacatgaatattgacatttccgcatatttttttatgcttcctcctcgcttttattttgagaataagacctcatacttaagcatggcacatgtatgagtagatatcgattacaaatgattgatctaatatccacaagatttcatgaagttcgttttgagtgaaacggtgtttccataatccaatcgatttgtacgcgcgagtatcatctgacatccgcttgggtaagtgaggacccggcgttaacaacaattttataacgccggtttttaggcatgtcgaattggggcaacaagttatccatgtatgaagatccgtaatattataatgattcagaa-aaactt-atcccaatgcccatggtgttagttttatattttcatgcttgtatttaaatataatatatcttatccttatccaatcaattatagaaaccatcacaatcttaatgaatgatatacaatttttcgtttgacctctcagatttaatttcttaatgctagacttttggatttatatcctcattatgttatcctccgtacaattttgaaaaatttttacttcaaagattaaatctttggccatgggcaaggtcacttatttgttctttttcatatttttaaaattatggttttcctaatttacagacagcattacctacctacttgcatcctttgtttgttatctttggtgataaaaaccacaatttgccattgtcccaggacccgcgtttatccttatgttgatgaacatagaaatatcgccggacttgcgtcgttacgcaaatatgcggcattctttacctttggaaacggcctcattcacatctttacttttatataccaatgcttttgtctgatcgcgtgcatatcatctagtttgcgtctagactttatcaggagtattcaccatcaacaccttcattgtgataagcctgccttacgctcatgggcatacacgttcggatgtaatgttcacatagaattcctttttttggaaatatacatttacgttacatgtgcggagttccggaggacttcaggttcaacgagcgtacacggttcgtgggatatttttattttcgaatttttttgttctttttggcttttcaagagtttccctcatgattgggcattgccccatggatacccttaaccttcaatccctttaaacgtatttttactcggatacgtactggccacaagttatgaggaacatccaacaccaggttttttacgtatttgggttattacatttcagctagataatgagcccttacatgcgatcgttaggtcacttttatgcacggttcagggtcagtttatggacacttctttgttgttatcgcattggaacatttcaaaacacattggttgagcgcgctgtatgcattgtgaatgttgttttcttagttcattatgtgggggatattttcatttacatagtcatatttttattcatgtgtatctctgctcatcttcaaaaacttgtgacggaaagctcccttgatgggttgaccaatctctccgctcctttcttcgttttttatacatatttttatttgagtgaatgcttatctccatatctatataatttcaattatattgacatactcatatttatttatttttttggtttacagatgaacaggatctaatgtcaa----------attgacatagttgtagttttttttagtttctcttttatgggtatttatataagataagatttatgatggagtgttcttaatcgtaaatgtatacttttttgatgatagttatttattcttgtctatattctcttgtattttaagaagataatgaaggataaaataacgttatatttgtttatttgtactcatatttttatatagccaattatagatttttggtggaggttggctgttctatgttgtattattcaaagtaatctaaagcggatttacgctttcaacgatgggagtgcttttttgcatgctgatttaataggagtgaatagttttattgaagataagaaattgaatatatgtggggctgtatttgcgcatacaaaggccaatcctttctctgttccgcgcatgcgcccacccgttcgcttgtcatctcacttgtacgcgggttattttatcgttaaatttttagtctctgttggaatttttttttttcggttacatttatgcggttgggcaatagattgattaaaaatatgctttcacttagcattggttatatagattttcatggtataaattgcttttcattttaccagcttttaagcttttttattggcgggcatatcaaaataaaatccagaatcgttatggagttagttatatccctactctctgttaagtgcaattgctttgggatccttttgcggtttatcaagattatttgaacgttctttctaataaattttctttttttatttttcacggttacgttgtatcttcgttgttataacatacgggatcaatttctcttaaatttaagagaggtggtatttaaagatatggctttatttagatttggggagatttagtgttatttccacccgtgtgtgtctcctttattaattttacttttgttgatgtggggatagggtattattcaaattctttttttaaaaagcttaaaataaatctctattttggtcattgttatcctaattcactaggatataatatcttatatggagatacgtaatcttgacaggtgtcgatattggggcacacttatcaattgtaaaatccattaaca--atctcaaaaaaattaaattattttagttattttgatatattttaattaatattgtcatttaaatatatagatttttttttcctttgttattaaaagtatgatgtcaagttttttttttagttatttatttataaattaagaatattattcattctattttggtggaatattctaggttatttttagcttgatgttcttatttatgcaggatcattaaataagaataacaattttttttaaatatttttttgtttttgtttacttagagatagttttattttattttttgaagagttatccacttttttatttggtgggtacaccgacgttcagcgggttatttttttaacttttgttcttccatttgtggattttatttaaatcacggacttaatttattttaaaataatttaatagaatcttatttcttgtatgcttttgtaaatccatttttgtcatttgttccaagccagtgagcccgttcggtcatatttgcggatatttaattggggtaggttttcggtttccttttcattatggttaattaattattgatagatagttgtgggggtttgtagttattgttcgcaacgattaagcttatgctatctcgtgccaatggatgtttgcggttatacttactaatggattgggtctaacttatatgccaggtttgtctcggtttttgttgcaaattctagacgatggagcgagttttataaaaggatttaattatcctcatgctttgtgttttttagtcgcaaatgcgcccccacttaattttgggaattcttataaagatgtagtgtctggtacatttattttctttttcttttaggcgctaactttatttagctaagcacaggaaattttcgggctatcttagggggtcgtcggattttctttttttcatgttccttaattttatttaagggaattgattttgttatatgcatttaatgagttccagatttttatatgggtttacttgttcaacgaacatttttcatttttagttgataatgtttagttttctttttttattattaaatttaatagaaattttagatatttttacttaggttggagggcctggcttcatttgttcatatcgaccaggaagatattcaagttaaatttcatgatatcatgacttttgcctttatatttaattatttataaataacaccctgcatggttatttctatcaacacttgtacttactcggctatacaaagtttgtttctaatttttttgtttttggggatctgtttttattagtactcttgctcaagaatttactttcataattttttattctttcatttatttatatat--acttttttatgaaaaaaatttt--catacaaattgaataatcattagaataatctactatgaaatctttcttaaaatttaaataccacaattttacatttttataatattttatacttatgcgtgtaaatacaattttaaggccctcgccatttaaataaaaccttcgataacaccatttagatgcaaaggcttgtgattccgcccataaattcgctgtgaattggtctttttttttgctatatcaatttacggttttttgcatcataacgcgaatagctgcttaaaggtaacaattgcggagtaataggtgttttcgacatcagcaagggctcttttttattgattattcagtggcgggattataggtctattttacccactgttgtgggtatatttttttgtatggacgcttatggtagtctcctgggcaattctttggggcacgtatacaatttttcgcatcctattggatgattgtcatggttgggggttgcgtgaaagcacttaccgttttacttcattatttccttatgtttgcgcacctatcaatttttttcagaacggtcagaaccatggttaatcaaatgaaaatccttcacctattacttaagaatgtggttatgtatacatatttatttttgtttataacctattttgggaccgaaattatccgcaaccctgtacccgtcaatcaccgatgtattttttgctagcatttcgtcatccaaaattgggggtatgcttgtcttcatgcatttgcatctcctttacattagaattcgggatcatttaccataacaattttttggtatgtgtacgtatttttactgatgggccgccgtgagacctagtttgtggcaatctacgtgttattgctattatttaaccttatataatgtggaaattttaa------atgaaattttttatatggagttttttatatttgtttgtaggtgcttttacctttgacgaagtttggtaatcaatcgaaggccaaaagtggatgcggatcccacctttggagcataattttacaagacaactacctttttcaataattctatatttcccgttttctttttttcttttgttgattgatccatttgtaacttttcttaattggttttttttcttgtgacagttgggttaacgtatatgcggtgtctcaatcaatagcttttggggttcggcgtgccaacattctagagtagttgcttgtttttagttatttttatggggtaaaatttattttaaatacaatttattgttttttatatttccatgcttgttgttagattcttgcgaacaacgacccttgattgcgagggatcgattgttcggttaagtgataagagggggttgcttatttttgcgatagcagatttttatagattttttggtatttttggaggagttttctttttttaataattacttgttcttatttattggtcgggacttcccgttcgtagaaattattattgctgaaagttttcctttcttaattttttttttgtggttaaatttttattattat
>C.uralensis_MT017722
atttaaaatctcaaatatttttagatttatatggacttattcattcgcaatctgttgggctgatggttgaataattttgcttatccctataggaaaaattattcacgagctcttaatattttaccagcttgctctcgtttttttgcgtatttttttttaatcagaaac--aatcaatattatgaatatattttctcctctttaaagggtcgcccttcatttgttccaagtatgaggtttctgacaagcttatttatactgcaaaatgcccttatttattctaatatttaaccttatatacagatatcttcagttatgggcttggggttaacaactcttcgaattatgctatctcataacattggtgatttgcgcattaaaagaatttttgttactattattttatcttttacttgcatatttatttaaatttaaattccagtaacatttttcttttttcatcaaatataattttttttttaatttttcttggggttccccttttggttttccaatgatgtatcatcttacataaaacattttttttacttatgtttatacttatactttatttaatcgtttctaaggcttatttaatatagaaaaatgttaatctcattaaatcataaataaatttatattttctttttctcttggttttctattctctttatttttttccgcatgtttttcacaacaaagaatggactttattatttgggctgtcggatatggactcttagatttatcggcgactggcaccgggcttatgggagacaattaaagtatgtacgccagcttatatatttttatgtatccatatatggggttggaatgttgtccttatctgggcccgaatgcttcccgataaaaatagtttgctttccccgcttacttctttgtagagatgtgaaagggcggacggtgacgttacccctttctcaaatgccagggggctcgtgattgcattttcttcattgcggattctcatttgggcgtaattatacacgtataaatcgtcacggatacttgacgatccttttgttgtcgtgtatacgcttttcttttttcttccgtttgcgggcatacatttttacgacgaactaaactcttttgaccgcgggggggaccattttacacatttttgttttggcaccgagttaatttatttccggttggatattccaatatagcagatcggaaaagaacttggtcttggatattagcatctgcatggttttggttatgttggccacaatttacgtggatgagtgaaccggctattactcgcacatatatgcgtccacggataaatttagtgttgcaccttaggaccattaatctcccgcaccttggcttggttgtttttttacgtggggttacgggtatttgcaatctcgtgaatatctcagaactatagtgtgccattcatagttttcatgggcgtttgcatatgcggttgtcatgtaccttttacggttacttaaggaaatctaaagcattacatatttatgggtaaatacttttcccacattttggttgcggatcccgcgtatcgataccgagctaacactgaagtattcacatggtcacattcttttggatttttttttttatattggaagttgttccacgcagttttaccgtcattaatctcatgatgttcaaaacccccgcgacaagtatcgattccttttacaa--attcactgtcaattggttcagaagtctcccttatgacattgtttttcagacagcctttatttgtatatacgtctgtggtattatttatttttttaaaatagtaacgtattctcaggcaacatgaatattgacatttccgcatatttttttatgcttcctcctcgcttttattttgagaataagacctcatacttaagcatggcacatgtatgagtagatatcgattgcaaatgattgatctaatatccacaagatttcatgaagttcgttttgagtgaaacggtgtttccataatccaatcgatttgtacgcgcgagtatcatctgacatccgcttgggtaagtgaggacccggcgttaacaacaattttataacgccggtttttaggcatgtcgaattggggcaacaagttatccatgtatgaagatccgtaatattataatgattcagaa-aaactt-atcccaatgcccatggtgttagttttatattttcatgcttgtatttaaatataatatatcttatccttatccaatcaattatagaaaccatcacaatcttaatgaatgatatacaatttttcgtttgacctctcagatttaatttcttaatgttagacttttggatttatatcctcattatgttatcctccgtacaattttgaaaaatttttacttcaaagattaaatctttggccatgggcaaggtcacttatttgttctttttcatatttttaaaattatggttttcctaatttacagacagcattacttacctacttgcatcctttgtttgttatttttggtgataaaaaccacaatttgccattgtcccaggacccgcgtttatccttatgttgatgaacatagaaatatcgccggacttgcgtcgttacgcaaatatgcggcattttttacctttggaaacggcctcattcacatctttacttttatataccaatgcttttgtctgatcgcgtgcatatcatctagtttgcgtctagactttatcaggagtattcaccatcaacaccttcattgtgataagcctgccttacgctcatgggcatacacgttcggatgtaatgttcacatagaattcctttttttggaaatatacatttacgttacatgtgcggagttccggaggacttcaggttcaacgagcgtacacggttcgtgggatatttttattttcgagtttttttgttctttttggcttttcaagagtttccctcatgattgggcattgccccatggatacccttaaccttcaatccctttaaacgtatttttactcggatacgtactggccacaagttatgaggaacatccaacaccaggttttttacgtatttgggttattacatttcagctagataatgagcccttacatgcgatcgttaggtcacttttatgcacggttcagggtcagtttatggacacttctttgttgttatcgcattggaacatttcaaaacacattggttgagcgcgctgtatgcattgtgaatgttgttttcttagttcattatgtgggggatattttcatttacatagtcatatttttattcatgtgtatctctgctcatcttcaaaaacttgtgacggaaagctcccttgatgggttgaccaatctctccgctcctttcttcgttttttatacatatttctatttgagtgaatgcttatctccatatctatataatttcaattatattgacatactcatatttatttatttttttggtttacagatgaacaggatttaatgtcaa----------attgacatagttgtagttttttttagtttctcttttatgggtatttatataagataagatttatgatggagtgttcttaatcgtaaatgtatacttttttgatgatagttatttattcttgtctatattctcttgtattttaagaagataatgaaggataaaataacgttatatttgtttatttgtactcatatttttatatagccaattatagatttttggtggaggttggctgttctatgttgtattattcaaagtaatctaaagcggatttacgctttcaacgatgggagtgcttttttgcatgctgatttaataggagtgaatagttttattgaagataagaaattgaatatatgtggggctgtatttgcgcatacaaaggccaatcctttctctgttccgcgcatgcgcccacccgttcgcttgtcatctcacttgtacgcgggttattttatcgttaaatttttagtctctgttggaatttttttttttcggttacatttatgcggttgggcaatagattgattaaaaatatgctttcacttagcattggttatatagattttcatggtataaattgcttttcattttaccagcttttaagcttttttattggcgggcatatcaaaataaaatccagaatcgttatggagttagttatatccttactctctgttaagtgcaattgctttgggatccttttgcggtttatcaagattatttgaacgttctttctaataaattttctttttttatttttcacggttacgttgtatcttcgttgttataacatacgggatcaatttctcttaaatttaagagaggtggtatttaaagatatggttttatttagatttggggagatttagtgttatttccacccgtgtgtgtctcctctattaattttacttttgttgatgtggggatagggtattattcaaattctttttttaaaaagcttaaaataaatctctattttggtcattgttatcctaattcactaggatataatatcttatatggagatacgtaatcttgacaggtgtcgatattggggcacacttatcaattgtaaaatccattaaca--atttcaaaaaaattaaattattttagttattttgatatattttaattaatattgtcatttaaatatatagatttttttttcctttgttattaaaagtatgatgtcaagttttttttttagttatttatttataaattaagaatattattcattctattttggtggaatattctaggttatttttagtttgatgttcttatttatgcaggatcattaaataagaataacaattttttttaaatatttttttatttttgtttacttagagatagttttattttattttttgaagagttatccacttttttatttggtgggtacaccgacgttcagcgggttatttttttaacttttgttcttccatttgtggattttatttaaatcacggacttaatttattttaaaataatttaatagaatcttatttcttgtatgcttttgtaaatccatttttgtcatttgttccaagccagtgagcccgttcggtcatatttgcggatatttaattggggtaggttttcggtttccttttcattatggttaattaattattgatagatagttgtgggggtttgtagttattgttcgcaacgattaagcttatgctatctcgtgccaatggatgtttgcggttatacttactaatggattgggtctaacttatatgccaggtttgtctcggtttttgttgcaaattctagacgatggagcgagttttataaaaggatttaattatcctcatgctttgtgttttttagtcgcaaatgcgcccccacttaattttgggaattcttataaagatgtagtgtctggtacatttattttctttttcttttaggcgctaactttatttagctaagcacaggaaattttcgggctatcttagggggtcgtcggattttctttttttcatgttccttaattttatttaagggaattgattttgttatatgcatttaatgagttccagatttttatatgggtttacttgttcaacgaacatttttcatttttagttgataatgtttagttttctttttttattattaaatttaatagaaattttagatatttttacttaggttggagggcctggcttcatttgttcatatcgaccaggaagatattcaagttaaatttcatgatatcatgacttttgcctttatatttaattatttataaataacaccctgcatggttatttctatcaacacttgtacttactcggctatacaaagtttgtttctaatttttttgtttttggggatttgtttttattagtactcctgctcaagaatttactttcataattttttattctttcatttatttatatat--acttttttatgaaaaaaatttt--catacaaattgaataatcattagaataatctactatgaaatctttcttaaaatttaaataccacaattttacatttttataatattttatacttatgcgtgtaaatacaattttaaggccctcgccatttaaataaaaccttcgataacaccatttagatgcaaaggcttgtgactccgcccataaattcgctgtgaattggtctttttttttgttatatcaatttacggttttttgcatcataacgcgaatagctgcttaaaggtaacaattgcggagtaataggtgttttcgacatcagcaagggctcttttttattgattattcagtggcgggattataggtctattttacccactgttgtgggtatatttttttgtatggacgcttatggtagtctcctgggcaattctttggggcacgtatacaatttttcgcatcctattggatgattgtcatggttgggggttgcgtgaaagcacttaccgttttacttcattatttccttatgtttgcgcacctatcaatttttttcagaacggtcagaaccatggttaatcaaatgaaaatccttcacctattacttaagaatgtggttatgtatacatatttatttttgtttataacctattttgggaccgaaattatccgcaaccctgtacccgtcaatcaccgatgtattttttgctagcatttcgtcatccaaaattgggggtatgcctgtcttcatgcatttgcatctcctttacattagaattcgggatcatttaccataacaattttttggtatgtgtacgtatttttactgatgggccgccgtgagacctagtttgtggcaatctacgtgttattgctattatttaaccttatataatgtggaaattttaa------atgaaattttttatatggagttttttatatttgtttgtaggtgcttttacctttgacgaagtttggtaatcaatcgaaggccaaaagtggatgcggatcccacctttggagcataattttacaagacaactacctttttcaataattctatatttcccgttttctttttttcttttgttgattgatccatttgtaacttttcttaattggttttttttcttgtgacagttgggttaacgtatatgcggtgtctcaatcaatagcttttggggttcggcgtgccaacattctagagtagttgcttgtttttagttatttttatggggtaaaatttattttaaatacaatttattgttttttatatttccatgcttgttgttagattcttgcgaacaacgacccttgattgcgagggatcgattgttcggttaagtgataagagggggttgcttatttttgcgatagcagatttttatagattttttggtatttttggaggagttttctttttttaataattacttgttcttatttattggtcgggacttcccgttcgtagaaattattattgctgaaagttttcctttcttaattttttttttgtggttaaatttttattattat
>C.sinensis_MT017707
atttaaaatctcaaatatttttagatttatatggacttattcattcgcaatctgttaggctgatggttgaataattttgcttatccctataggaaaaattattcacgatctcttaatattttaccagcttgctctcgtttttttgcgtatttttttttaatcagaaac--aatcaatattatgaatatattttctcctctttaaagggtcgcccttcatttgttccaagtatgaggtttctgtcaagcttatttatactgcaaaatgcccttatttattctaatatttaaccttatatacagatatcttcagttatgggcttggggttaacaactcttcgaattatgctatctcataacattggtgatttgcgcattaaaagaatttttgttactattattttatcttttacttgcatatttatttaaatttaagctccaataacatttttcttttttcatcaaatataattttttttttaatttttcttggggttccccttttggttttccaatgatgtatcatcttacataaaacattttttttacttatgtttatacttatactttatttaatcgtttctaaggcttatctaatattgaaaaatgttaatctcattaaatcattaataaatttatattttctttttctcttggttttctattctctttatttttttccgcatgtttttcacaacaaagaatggactttattatttgggctgtcggatatggactcttagatctatcggcgactggcaccgggcttatgggagacaattaaagtatgtacgccagcttatatatttttatgtatccatatatggggttggaatgttgtccttatttgggcccgaatgcttcccgataaaaatagtttgctttccccgcttacttctttgtagagatgtgaaagggcggacggtgacgttacccctttctcaaatgccagggggctcgtgattgcattttcttcattgcggattctcatttgggcgtaattatacacgtataaatcgtcacggatacttgacgatccttttgttgtcgtgtatacgcttttcttttttcttccgtttgcgggcatacatttttacgacgaactaaactcttttgaccgcgggggggaccattttacacatttttgttttggcaccgagttaatttatttccggttggatattccaatatagcagatcggaaaagaacttggtcttggatattagcatttgcatggttttggttatgttggccacaatttacgtggatgagtgaaccggctattactcgcacatatatgcgtccacggataaatttagtgttgcaccttaggaccattaatctcccgcactttgtcttggttgtttttttacgtggggttacgggtatttgcaatctcgtgaatatctcagaactatagtgtgccattcatagttttcatgggcgtttgcatatgcggttgtcatgtaccttttacggttacttaaggaaatttaaagcattacatatttatgggtaaatacttttcccacattttggttgcggatcccgcgtatcgataccgagctaacactgaagtattcacatggtcacattcttttggatttttttttttatattggaagttgttccacgcagttttaccgtcattaatctcatgatgttcaaaacccccgcgacaagtatcgattccttttacaa--attcactgtcaattggttcagaagtctcccttatgacattgtttttcagacagcctttatttgtatatacgtctgtggtattatttatttttttaaaatagtaacgtattctcaggcaacatgaatattgacatttccgcatatttttttatgcttcctcctcgcttttattttgagaataagacctcatacttaagcatggcacatgtatgagtagatatcgattgcaaatgattgatctaatatccacaagatttcatgaagttcgctttgagtgaaacggtgtttccataatccaatcgatttgtacgcgcgagtatcatctgacatccgcttgggtaagtgaggacccggcgttaacaacaattttataacgccggtttttaggcatgtcgaattggggcaacaagttatccatgtatgaagatccgtaatattataatgattcagaa-aaactt-atcccaatgcccatggtgttagttttatattttcatgcttgtatttaaatataatatatcttatccttatccaatcaattatagaaaccatcacaatcttaatgaatgatatacaatttttcgtttgacctctcagatttaatttcttaatgttagacttttggatttatatcctcattatgttatcctccgtacaattttgaaaaatttttacttcaaagattaaatctttggccatgggcaaggtcacttatttgttctttttcatatttttaaaattatggttttcctaatttacagacagcattacttacctacttgcatcctttgtttgttatctttggtgataaaaaccacaatttgccattgtcccaggacccgcgtttatccttatgttgatgaacatagaaatatcgccggacttgcgtcgttacgcaaatatgcggcattttttacctttggaaacggcctcattcacatctttacttttatataccaatgcttttgtctgatcgcgtgcatatcatctagtttgcgtctagactttatcaggagtattcaccatcaacaccttcattgtgataagcctgccttacgctcatgggcatacacgttcggatgtaatgttcacatagagttcctttttttggaaatatacatttacgttacatgtgcggagttccggaggacttcaggttcaacgagcgtacacggttcgtgggatatttttattttcgaatttttttgttctttttggcttttcaagagtttccctcatgattgggcattgccccatggatacccttaaccttcaatccctttaaacgtatttttactcggatacgtactggccacaagttatgaggaacatccaacaccaggttttttacgtatttggattattacatttcagctagataatgagcccttacatgcgatcgttaggtcacttttatgcacggttcagggtcagtttatggacacttctttattgctatcgcattagaacatttcaaaacacattggttgagcgcgctgtatgcattgtgaatgttgttttcttagttcattatgtgggggatattttcatttacatagtcatatttttattcatgtgtatttctgctcatcttcaaaaacttgtgacggaaagctcccttgatgggttgaccaatctctccgctcctttcttcgttttttatacatatttttatttgagtgaatgcttatctccatatttatataatttcaattatattgacatactcatatttatttatttttctggtttacagatgaacaggatttaatgtcaa----------attgacatagttgtagttttacttagtttctcttttatgggtatttatataagataagatttatgatggagtgttcttaatcgtaaatgtatacttttttgatgatagttatttattcttgtctatattctcttgtattttaagaagataatgaaggataaaataacgttatctttgtttatttgtactcatatttttatatagccaattatagatttttggtggaggttggctgttctatgttgtattattcaaagtaatctaaagcggatttacgctttcaacgatgggagtgcttttttgcatgctgatttaataggagtgaataattttattgaagataagaaattgaatatatgtggggttgtatttgcgcatacaaaggccaatcctttctctgttccgcgcatgcgcccacccgttcgcttgtcatctcacttgtacgcgggttattttatcgttaaatttttagtctctgttggaatttttttttttcggttacatttatgcggttgggcaatagattgattaaaaatatgctttcacttagcattggttatatagattttcatggtataaattgcttttcattttaccagcttttaagcttttttattggcgggcatatcaaaataaaatccagaatcgttatggagttagatatatccttactctctgttaagtgcaattgctttgggatcctttttcggtttatcaagattatttgaacgttctttctaataaattttctttttttatttttcacggttacgttgtatcttcgttgttataacatacgggatcaatttctcttaaatttaagagaggtggtatttaaagatatggttttatttagatttggggagatttagtgttatttccacccgtgtgtgtctcctctattaattttacttttgttgatgtgggggtagggtattattcaaattctttttttaaaaagcttaaaataaatctctattttggtcattgttatcctaattcactaggatataatatcttatgtggagatacgtaatcttgacaggtgtcgatattggggcacacttattaattgtaaaatccattaaca--atttcaaaaaaattaaattattttagttattttgatatattttaattaatattgttatttaaatatatagatttttttttcctttgttattaaaagtatgatgtcaagttttttttttagttatttatttataaattaagaatattattcattctattttggtggaatattctaggttatttttagtttgatgttcttatttatgcaggatcattaaataagaataacaattttttttaaatatttttttatttttgtttacttagagatagttttattttattttttgaagagttatccacttttttatttggtgggtacaccgacgttcagcgggttatttttttaacttttgttcttccatttgtggattttatttaaatcacggacttaatttattttaaaataatttaatagaatcttattgcttgtatgcttttgtaaatccatttttgtcatttgttccaagccagtgagcccgttcggtcatatttgcggatatttaattggggtaggttttcggtttccttttcattatggttaattaattattgatagatagttgtgggggtttgtagttattgttcgcaacgattaagcttatgctatctcgtgccaatggatgtttgcggttatacttactaatggattgggtctaacttatatgccaggtttgtctcggtttttgttgcaaattctagacgatggagcgagttttataaaaggatttaattatcctcatgctttgtgttttttagtcgcaaatgcgcccccacttaattttgggaattcttataaagatgtagtgtctggttcatttattttcttattcttttaggcgctaactttatttagctaagcacaggaaattttcgggctatcttagggggtcgtcggattttctttttttcatgttccttaattttatttaagggaattgatcttgttatatgcatttaatgagttccagatttttatatgggtttacttgttcaacgaacatttttcatctttagttgataatgtttagttttctttttttattattaaatttaatagaaattttagatatttttacttaggttggagggcttggcttcatttgttcatatcgaccaggaagatattcaagttaaatttcatgatatcatgacttttacctttatatttaattatttataaataacaccttgcatggttatttctatcaacacttgtacttactcggctatacaaagtttgtttctaatttttttgtttttggggatttgtctttattagtactcttgctcaagaatttactttcataattttttattctttcatttatttatatat--acttttttatgaaaaaaatttt--catacaaattgaataatcattagaataatctattatgaaatctttcttaaaatttaaataccacaattttacatttttataatattttatacttatgcgtgtaaatacaactttaaggccctcgccatttaaataaaaccttcgataacaccatttagatgcaaaggcttgtgattccgcccataaattcgctgtgaattggtctttttttttgttatatcaatttacggttttttgcatcataacgcgaatagctgcttaaaggtaacaattgcggagtaataggtgttttcgacatcagcaagggctcttttttattgattattcagtggcgggattataggtctattttacccactgttgtgggtatatttttttgtatggacgcttatggtagtctcctgggcaattctttggggcacgtatacaatttttcgcatcctattggatgattgtcatggttgggggttgcgtgaaagcacttaccgttttacttcattatttccttatgtctgcgcacttatcaatttttttcagaacggtcagaaccatggttaatcaaatgaaaatccttcacctattacttaagaatgtggttatgtatacatatttatttttgtttataacctattctgggaccgaaattatccgcaaccttgtacccatcaatcaccgatgtattttttgctagcatttcgtcatccaaaattgggggtatgcttgtcttcatgcatttgcatctcctttacattagaattcgggatcatttaccataacaatcttttgatatgtgtacgtatttttactgatgggccgccgtgagacctagtttgtggcaatttacgtattattgctattatttaaccttatataatgtggaaattttaa------atgaaattttttatatggagttttttatatttgtttgtaggtgcttttacctttgacgaagtttggtaatcaatcgaaggccaaaagtggatgcggatcccacctttggagcataattttacaagacaactacctttttcaataattctatatttcccattttctttttttcttttgttgattgatccatttgtaacttttcttaattggttttttttcttgtgacagttgggttaacgtatatgcggtgtctcaatcaatagcttttggggttcggcgtgccaacattctagagtagttgcttgtttttagttatttttatggggtaaaatttattttaaatacaatttattgttttttatatttccatgcttgttgttagattcttgcgaacaacgacccttgattgcgagggatcgattgttcggttaagtgataagagggggttgcttatttttgcgatagcagatttttatagattttttggtatttttggaggagttttctttttttaataattacttgttcttatttattggtcgggacttcccgttcgtagaaattattattgctgaaagttttcctttcttaattttttttttgtggttaaatttttattattat
>T.calliphoroides_MT017731
atttaaaatctcaaatatttttagatttatatggacttattcattcgcaatctgttgggctgatggttgaataattttgcttatccctataggaaaaattattcacgagctcttaatattttaccagcttgctctcgtttttttgcgtatttttttttaatcagaaac--aatcaatattatgaatatattttctcctctttaaagggtcgcccttcatttgttccaagtatgaggcttctgtcaagcttatttatactgcaaaatgcccttatttattctaatatttaaccttatatacagatatcttcagttatgggcttggggttaacaactcttcgaattatgctatctcataacattggtgatttgcgcattaaaagaatttttgttactatttttttatcttttacttgcatatttatttaaatttaaactccaataacatttttcttttttcatcaaatataattttttttttaatttttcttggggttccccttttggttttccaatgatgtatcatcttacataaaacattttttttacttatgtttatacttatactttatttaatcgtttctaaggcttatctaatatagaaaaatgttaatctcattaaatcataaataaatttatattttctttttctcttggttttctattctctttatttttttccgcatgtttttcacaacaaagaatggactttattatttgggctgtcggatatggactcctagatctatcggcgattggcaccgggcttatgggagacaattaaagtatgtacgccagcttatatatttttatgtatccatatatggggttggaatgttgtccttatttgggcccgaatgcttcccgataaaaatagtttgctttccccgcttacttctttgtagagatgtgaaagggcggacggtgacgttacccctttctcaaatgccagggggctcgtgattgcattttcttcattgcggattctcatttgggcgtaattatacacgtataaatcgtcacggatacttgacgatccttttgttgtcgtgtatacgcttttctttcttcttccgtttgcgggcatacatttttacgacgaactaaactcttttgaccgcgggggggaccattttacacatttttgttttggcaccgagttaatttatttccggttggatattccaatatagcagatcggaaaagaacttggtcttggatattagcatctgcatggttttggttatgttggccacaatttacgtggatgagtgaaccggctattactcgcacatatatgcgtccacggataaatttagtgttgcaccttaggaccattaatctcccgcactttggcttggttgtttttttacgtggggttacgggtatttgcaatctcgtgaatatctcagaactatagtgtgccattcatagttttcatgggcgtttgcatatgcggttgtcatgtaccttttacggttacttaaggaaatttaaagcattacatatttatgggtaaatacttttcccacattttggttgcggatcccgcgtatcgataccgagctaacactgaagtattcacatggtcacattcttttggatttttttttttatattggaagttgttccacgcagttttaccgtcattaatctcatgatgttcaaaacccccgcgacaagtatcgattccttttacaa--attcactgtcaattggttcagaagtctcccttatgacattgtttttcagacagcctttatttgtatatacgtctgtggtattatttatttttttaaaatagtaacgtattctcaggcaacatgaatattgacatttccgcatatttttttatgcttcctcctcgcttttattttgagaataagacctcatacttaagcatggcacatgtatgagtagatatcgattgcaagtgattgatctaatatccacaagatttcatgaagttcgttttgagtgaaacggtgtttccataatccaatcgatttgtacgcgcgagtatcatctgacatccgcttgggtaagtgaggacccggcgttaacaacaattttataacgccggtttttaggcatgtcgaattggggcaacaagttatccatgtatgaagatccgtaatattataatgattcagaa-aaactt-atcccaatgcccatggtgttagttttatattttcatgcttgtatttaaatataatatatcttatccttatccaatcaattataaaaaccatcacaatcttaatgaatgatatacaatttttcgtttgacctctcagatttaacttcttaatgttagacttttggatttatatcctcattatgttatcctccgtacaattttgaaaaatttttacttcaaagattaaatctttggccatgggcaaggtcacttatttgttctttttcatatttttaaaattatggctttcctaatttacagacagcattacttacctacttgcatcctttgtttgttatttttggtgataaaaaccacaatttgccattgtcccaggacccgcgtttatccttatgttgatgaacatagaaatatcgccggacttgcgtcgttacgcaaatatgcggcattttctacctttggaaacggcctcattcacatctttacttctatataccaatgcctttgtctgatcgcgtgcatatcatctagtttgcgtctagactttatcaggagtattcaccatcaacaccttcattgtgataagcctgccttacgctcatgggcatacacgttcggatgtaatgttcacatagagttcttttttttggaaatatacatttacgttacatgtgcggagttccggaggacttcaggttcaacgagcgtacacggttcgtgggatatttttattttcgaatttttttgttctttttggcttttcaagagtttccctcatgattgggcattgccccatggatacccttaaccttcaatccctttaaacgtatttttactcggatacgtactggccacaagttatgaggaacatccaacaccaggctttttacgtatttgggttattacatttcagctagataatgagcccttacatgcgatcgttaggtcacttttatgcacggttcagggtcagtttatggacacttctttgttgttatcgcattagaacatttcaaaacacattggttgagcgcgctgtatgcattgtgaatgttgttttcttagttcattatgtgggggatattttcatttacatagtcatatttttattcgtgtgtatttctgctcatcttcaaaaacttgtgacggaaagctcccttgatgggttgaccaatctctccgctcctttcttcgttttttatacatatttttatttgagtgaatgcttatctccatatttatataatttcaattatattgacatactcatatttatttatttttttggtttacagatgaacaggatctaatgtcaa----------attgacatagttgtagctttttttagcttctcttttatgggtatttatataagataagatttatgatggagtgttcttaatcgtaaatgtatacttttttgatgatagttatttattcttgtttatattctcttgtattttaagaagataatgaaggataaaataacgttatatttgtttatttgtactcatatttttatatagccaattatagatttttggtggaggttggctgttctatgttgtattattcaaagtaatctaaagcggatttacgctttcaacgatgggagtgcttttttgcatgctgatttaataggagtgaataattttattgaagataagaaattgaatatatgtggggttgtatttgcgcatacaaaggccaatcctttctctgttccgcgcatgcgcccacccgttcgcttgtcatctcacttgtacgcgggttactttatcgttaaatttttagtctctgttggaatttttttttttcggttacatttatgcggttgggcaatagattgattaaaaatatgctttcacttagcattggttatatagattttcatggtataaattgcttttcattttaccagcttttaagcttttttattggcgggcatatcaaaataaaatccagaatcgctatggagttagatatatccttactctctgttaagtgcaattgctttgggatccttttgcggtttatcaagattatttgaacgttctttctaataaattttctttttttatttttcacggttacgttgtatcttcgttgttataacatacgggatcaatttctcttaaatttaagagaggtgatatttaaagatatggttttatttagatttggggagatttagtgttatttccacccgtgtgtgtctcctctattaattttacttttgttgatgtggggatagggtattattcaaattctttttttaaaaagcttaaaataaatctctattttggtcattgttatcctaattcactaggatataatatcttatgtggagatacgtaatcttgacaggtgtcgatattggggcacacttatcaattgtaaaatccattaaca--atttcaaaaaaattaaattattttagttattttgatatattttaattaatattgtcatttaaatatatagatttttttttcctttgttattaaaagtatgatgtcaagttttttttttagttatttatttataaattaagaatattattcattctattttggtggaatattctaggttatttttagcttgatgttcttatttatgcaggatcattaaataagaataacaattttttttaaatatttttttatttttgtttacttagagatagttttattttattttttgaagagttatccacttttttatttggtgggtacaccgacgttcagcgggttatttttttaacttttgttcttccatttgtggattttatttaaatcacggacttaatttattttaaaataatttaatagaatcttatttcttgtatgcttttgtaaatccatttttgtcatttgttccaagccagtgagcccgttcggtcatatttgcggatatttaattggggtaggttttcggtttccttttcattatggttaattaattattggtagatagttgtgggggtttgtagttattgttcgcaacgattaagcttatgctatctcgtgccaatggatgtttgcggttatacttactaatggattgggtctaacttatatgccaggtttgtctcggcttttgttgcaaattctagacgatggagcgagttttataaaaggatttaattatcctcatgctttgtgttttttagtcgcaaatgcgcccccacttaattttgggaattcttataaagatgtagtgtctggttcatctattttcttattcttttaggcgctaactttatttagctaagcacaggaaattttcgggctatcttagggggtcgtcggattttctttttttcatgttccttaattttatttaagggaattgattttgttatatgcatttaatgagttccagatttttatatgggtttacttgttcaacgaacatttttcatctttagttgataatgtttagttttctttttttattattaaatttaatagaaattttagatatttttacttaggttggagggcttggcttcatttgttcatatcgaccaggaagatattcaagttaaatttcatgatatcatgacctttacctttatatttaattatttataaataacaccttgcatggttatctctatcaacacttgtacttactcggctatacaaagtttgtttctaatttttttgtttttggggatttgtttttattagtactcttgctcaagaatttactttcataattctttattctttcatttatttatatat--acttttttatgaaaaaaatttt--catacaaattgaataatcattagaataatctattatgaaatctttcttaaaatttaaataccacaattttacatttttataatattttatacttatgcgtgtaaatacaattttaaggccctcgccatttaaataaaaccttcgataacaccatttagatgcaaaggcttgtgattccgcccataaattcgctgtgaattggtctttttttttgttatatcaatttacggttttttgcatcataacgcgaatagctgcttaaaggtaacaattgcggagtaataggtgttttcgacatcagcaagggctcttttttattgattattcagtggcgggattataggtctattttacccactgttgtgggtatatttttttgtatggacgcttatggtagtctcctgggcaattctttggggcacgtatacaattcttcgcatcctattggatgattgtcatggttgggggttgcgtgaaagcacttaccgttttacttcattatttccttatgtttgcgcacttatcaatttttttcagaacggtcagaaccatggttaatcaaatgaaaatccttcacctattacttaagaatgtggttatgtatacatatttatttttgtctataacctattttgggaccgaaattatccgcaaccttgtacccgtcaatcaccgatgtattttttgctagcatttcgtcatccaaaattgggggtatgcttgtcttcatgcatttgcatctcctttacattagaattcgggatcatttaccataacaatcttttgatatgtgtacgtatttttactgatgggccgccgtgagacctagtttgtggcaatttacgtgttattgctattatttaaccttatataatgtggaaattttaa------atgaaattttttatatggagttttttatatttgtttgtaggtgcttttacctttgacgaagtttggtaatcaatcgaaggccaaaagtggatgcggatcccacctttggagcataattttacaagacaactacctttttcaataattctatatttcccgttttctttttttcttttgttgattgatccatttgtaacttttcttaattggttttttttcttgtgacagttgggttaacgtatatgcggtgtctcaatcaatagcttttggggttcggcgtgccaacattctagagtagttgcttgtttttagttatttttatggggtaaaatttattttaaatacaatttattgttttttatatttccatgcttgttgttagattcttgcgaacaacgacccttgattgcgagggatcgattgttcggttaagtgataagagggggttgcttatttttgcgatagcagatttttatagattttttggtatttttggaggagttttctttttttaataattacttgttcttatttattggtcgggacttcccgttcgtagaaattattattgctgaaagttttcctttcttaattttttttttgtggttaaatttttattattat
>C.chinghaiensis_KT936147
atttaaaatctcaaatatttttagatttatatggacttattcattcgcaatctgttgggctgatggttgaataattttgcttatccctataggaaaaattattcacgagctcttaatattttaccagcttgctctcgtttttttgcgtatttttttctaatcagaaac--aatcaatattatgaatatattttctcctctttaaagggtcgcccttcatttgttccaagtatgaggtttctgtcaatcttatttatactgcaaaatgcccttatttattctaatatttaaccttatatacagatatcttcagttatgggcttggggttaacaactcttcgaattatgctatctcataacattggtgatctgcgcattaaaagaaattttgttactattattttatcttttacttgcatatttatttaaatttaaattccaataacatttttcttttttcatcaaatataattttttttttaatttttcctggggttccccttttggttttccaatgatgtatcatcctgcataaaacattttttttacttatgtttatacttatactttatttaatcgtttctaaggcttatctaatatagaaaaatgttaatctcattaaatcatttataaatttatactttctttttctcttggttttctattctctttatttttttccgcatgtttttcacaacaaagaatggactttattatttgggctgtcggatatggactcttagatttatcggcgattggcaccgggcttatgggagacaattaaagtatgtacgccagcttatatatttttatgtatccatatatggggttggaatgttgtccttatttgggcccgaatgcttcccgataaaaatagtttgctctccccgcctacttttttgtagagatgtgaaagggcggacggtgacgttacccctttctcaaatgccagggggctcgtgattgcattttcttcattgcggattctcatttgggcgtaattatacacgtataaatcgtcacggatacttgacgatccttttgttgtcgtgtatacgcttttcttttttcttccgtttgcgggcatacatttttacgacgaactaaactcttttgaccgcgggggggaccattttacacatttttgttttggcaccgagttaatctatttccggttggatattccaatatagcagatcggaaaagaacttggtcttggatattagcatttgcatggttttggttatgttggccacaatgcacgtggatgagtgaaccggctattactcgcacatatatgcgtccacggataaatttagtgttgcaccttaggaccattaatctcccgcaccttggcttggttgtttttttacgtggggttacgggtatttgcaatctcgtgaatatctcagaactatagtgtgccattcatagttttcatgggcgtttgcatatgcggttgtcatgtaccttttacggttacttaaaaaaatttaaagcattacatatttatgggtaaatacttttcccacattttggttgcggatcccgcgtatcgataccgagctaacactgaagtgttcacatggtcacattcttctggatttttttttttatattggaagttattccacgcagttttaccgtcattaatctcatgatgttcaaaacccccgcgacaagtatcgattccttttacaat-attcactgtcaattggttcagaagtctcccttatgacattgtttttcagacagcctttatttgtatatacatctgtggtattatttatctttttaaaatagtaacgtattttcaggcaacatgaatattgacatttccgcatatttttttatgcttcctcctcgcttttattctgagaataagacctcatacttaagcatggcacatgtatgagtagatatcgattaaaaatgattgatctaatatccacaagatttcatgaagttcgttttgagtgaaacggtgtttccataatccaatcgatttgtacgcgcgagtatcatctgacatccgcctgggtaagtgaggacccggcgttaacaacaattttataacgccggtttttaggcatgtcgaattggggcaacaagttatccatgtatgaagatccgtaatattataatgattcagaa-aaattttatcccaatgcccatggtgttagttttatattttcatgcttgtatttaaatataatatatcttatccttatccaatcaattatagaaaccatcataatcttaatgaatgatatacaatttttcgtttgacctctcagatttaatttcttaatgttagacttttggatttatatcctcattatgttatcctccgtacaattttgaaaaatttttacttcaaagattaaatctttggccatggacaaggtcacttatttgttctttttcatatttttaaaattatggttttcctaatttacagacagcattacttacctacttgcatcctttgtttgttatttttaaaaataaaaaccacaaattttttttggggttggaggggaagggaggcaaaggatgccggaaaaaggggaacccacaaaaatacgtagatacggaaaggggccccaataaggatccaagtccatggactcatacagattttttcctttaggtaaaaattatccaaaataatcgggaggttatcctatggggagataaaagcccacatgtggtgtattggcgatcaagacatggattaaggttagctttctttggattcaagggcatttaagtaatggtttaggggtcacatagaattcttttttttggaaatatacatttacgttacatgtgcggagttccggaggacttcaggttcaacgagcgtacacggttcgtgggatatttttattttcgaatttttttgttctttttggcttttcaagagtttccctcatgattgggcattgccccatggatacccttaaccttcaatccctttaaacgtatttttactcggatacgtactggccacaagttatgaggaacatccaacaccaggttttttacgtatttggattattacatttcagctagataatgagcccttacatgcgatcgttaggtcacttttatgcacggttcagggtcagtttatggacacttctctgttgttatcgcattagaacatttcaaaccacattggttgagcgcgctgtatgcattgtgaatgttgttttcttaattcattatgtggggg--attttcatttacatagtcatatttttattcatgtgtatctctgctcatcttcaaaaacttgtgacggaaagctcccttgatgggttgaccaatctctccgctcctttcctcgttttttatacatatttttatttgagtgaatgcttatctccatatttatataatttcaattatattgacatactcatatttatttatttttttggtttacagatgaacaggatttaatgtcaa----------attgacatagttgtagttttttttagtttttcttttatgggtatttatataagataagatttatgatggaatgttcttaatcgtaaatgtatacttttttgatgatagttatttattcttgtttatattctcttgtattttaagaagataatgaaggataaaataacgttatatttgtttatttgtactcatatatttatatagccaattatagatttttggtggaggttggctgttctatgttgtattattcaaagtaatctaaagcggatttacgctttcaacgatgggagtgcttttttgcatgctgatttaataggagtgaataattttattgagtataagaaattgaatatatgtggagttgtatttgcgcatacaaaggccaatcctttctctgttccgcgcatgcgcccacccgttcgcttgtcatctcacttgtacgcgggttattttatcgttaaatttttagtctgtgttggaatttttttttttcggttacatttatgcggttgggcaatagattgattaaaaatatgctttcacttagcattggttatatagattttcatggtataaattgcttttcattttaccagcttttaagcttttttattggcgggcatatcaaaataaaatccagaatcgttatggagttagttatatccttactctctgttaagtgcaattgctttgggatccttttgcggtttatcaagattatttgaacgttctttctaataaattttctttttttatttttcacggttacgttgtatcttcgttgttataacatacgggatcaatttctcttaaatttaagagaggtggtatttaaagatatggttttatttagatttggggagatttagtgttatttccacccgtgtgtatctcctttattaattatacttttgttgatgtggggatagggtattattcaaattcttttttaaaaaggcttaaaataaatttctattttggtcattgttatcctaattcactaggatataatatcttatgtggagatacgtaatcttgacaggtgtcgatattggggcacacttattaattataaaatccattaaca--atttcaaaaaaattaaattattttagttattttgatatattttatttaatattgt-atttaaatatatagatttttttttcctttgttattaaaagtatgatgtcaagttttttttttagttatttatttataaattaagaatattattcattctactttggtggaatattctaggttatttttagtttgatgttcttatttatgcaggatcattaaattataataacaattttttttaaatatttttttatttttgtttgcttagagataattttattttattttttgaagagttatccatttttttatttggtgggtacaccgacgttcagcgggttatttttttaacttttgttcttccatttatggattttatttaaattacggacttaatttattttaaaataatttaatagaatcttatttcttgtatgcttttgtaaatccatttttgtcatttgttccaagccagtgagcccgttcggtcatatttgcggatatctaattggggtaggttttcggtttccttttcaatatggttaattaattattgatagatagttttgggggtttgtagttattgttcgcaacgattaagcttatgctatctcgtgccaatggatgtttgcggttatacttactaatggattgggtctaacttatatgccaggtttgtctcggtttttgttgcaaattctagacgatggagcgagttttataaaaggatttaattatcctcatgctttgtgttttttagtcgcaaatgcgcccccacttaattttgggaattcttataaagatgtagtgtctgattcatttattttctttttcttttaggcgctaactttatttagctaagcacaggaaattttcgggttatcttagggggtcgtcggattttctttttttcatgttccttaattttatttaagggaattgattttgttatatgcatttaatgagttccagatttttatatgggtttacttgttcaacgaacatttttcatttttagttgataatgtttagttttctttttttattattaaatttaatagaaattttagatatttttacttaggttggagggcttggcttcatttgttcatatcgaccaggaagatattcaagttaaatttcatgatatcatgacttcttcctttatatttaattatttataaataacaccttgcatggttatttctatcaacacttgtacttactcggctatacaaagtttgtttctaatttttttgtttttggggatttgtttttattagtactcttgctcaagaatttactttcataattttttattctttcatttatttatatat--atttttttatgaaaaaaatttt--catacaaattgaataatcattagaataatctattatgaaatctttcttaaaatttaaataccacaattttacatttttataatattttatacttatgcgtgtaaatacaattttaaggccctcgccatttaaataaaaccttcgataacaccatttagatgcaaaggcttgtgattccgcccataaattcgctgtgaattggtcttcttttttgttatatcaatttacggttttttgcatcataacgcgaatagctgcttaaaggtaacaattgcggagtaataggtgttttcgacatcagcaagggctcttggggattgattattcagtggcgggattataggtctattttacccactgttgtgggtatatttttttgtatggacgcttatggtagtctcctgggcaattctttggggcacgtatacaatttttcgcatcctattggatgattgtcatggttgggggttgcgtgaaagcacttaccgttttacttcattatttccttatgtttgcgcacttatcaatttttttcagaacggtcagaaccatggttaatcaaatgaaaatccttcacctattacttaagaatgtggttatgtatacatatttatttctgtctataacctattctgggaccgaaattatccgcaaccttgtacccgtcaatcaccgatgtattttttgctagcatttcgtcatccaaaattgggggtatgcttgtcttcatgcatttgcatctcctttacattagaattcgggatcatttaccataacaattttttgatatgtgtacgtatttttactgatgggccgccgtgagacctagtttgtggcaatttacgtattattgctattatttaaccctatataatgtggaaattttaa------atgaaattttttatatggagttttttatatttgtttgtaggtgcttttacctttgacgaagtttggtaatcaatcgaaggccaaaaatggatgcggatcccacctttggagcataattttacaagacaactacctttttcaataattctatatttcccattttctttttttcttttgttgattgatccatttgtaaattttcttaattggttttttttcttgtgacagttgggttaacgtatatgcggtgtctcaatcaatagcttttggggttcggcgtgccaacattctagagtagttgcttgtttttagttatttttatggggtaaaatttattttaaatacaatttgttgttttttatatttccatgcttgttgttagattcttgcgaacaacgacccttgattgcgagggatcgattgttcggttaagtgataagagggggttgcttatttttgcgatagcagatttttatagattttttggtatttttgggggagttttctttttttaataattacttgttcttatttattggtcgggacttcccgttcgtagaaattattattgctgaaagttttcctttcctaattttttttttgtggttaaatttttattattat
>A.arabomi_KP872701
atttaaaatctcaaatatttttagatttatatggacttattcattcgcaatctgttgggctgatggttgaataatttttcttatccctataggaaaaattattcacgagctcttaatattttaccagcttgctctcgtttttttgcgtatttttttctaatcagaaac--aatcaatattatgaatatattttctcctctttaaagggtcgcccttcatttgttccaagtatgaggtttctgtcaatcttatttatactgcaaaatgcccttatttattctaatatttaaccttatatacagatatcttcagttatgggcttggggttaacaactcttcgaattatgctatctcataacattggtgatctgcgcattaaaagaaattttgttactattattttatcttttacttgcatatttatttaaatttaaattccaataacatttttcttttttcatcaaatataattttttttttaatttttcctggggttccccttttggttttccaatgatgtatcatcctgcataaaacattttttttacttatgtttatacttatactttatttaatcgtttctaaggcttatctaatatagaaaaatgttaatctcattaaatcatttataaatttatactttctttttctcttggttttctattctctttatttttttccgcatgtttttcacaacaaagaatggactttattatttgggctgtcggatatggactcttagatttatcggcgattggcaccgggcttatgggagacaattaaagtatgtacgccagcttatatatttttatgtatccatatatggggttggaatgttgtccttatttgggcccgaatgcttcccgataaaaatagtttgctctccccgcctacttttttgtagagatgtgaaagggcggacggtgacgttacccctttctcaaatgccagggggctcgtgattgcattttcttcattgcggattctcatttgggcgtaattatacacgtataaatcgtcacggatacttgacgatccttttgttgtcgtgtatacgcttttcttttttcttccgtttgcgggcatacatttttacgacgaactaaactcttttgaccgcgggggggaccattttacacatttttgttttggcaccgagttaatctatttccggttggatattccaatatagcagatcggaaaagaacttggtcttggatattagcatttgcatggttttggttatgttggccacaatttacgtggatgagtgaaccggctattactcgcacatatatgcgtccacggataaatttagtgttgcaccttaggaccattaatctcccgcaccttggcttggttgtttttttacgtggggttacgggtatttgcaatctcgtgaatatctcagaactatagtgtgccattcatagttttcatgggcgtttgcatatgcggttgtcatgtaccttttacggttacttaaaaaaatttaaagcattacatatttatgggtaaatacttttcccacattttggttgcggatcccgcgtatcgataccgagctaacactgaagtgttcacatggtcacattcttctggatttttttttttatattggaagttattccacgcagttttaccgtcattaatctcatgatgttcaaaacccccgcgacaagtatcgattccttttacaat-attcactgtcaattggttcagaagtctcccttatgacattgtttttcagacagcctttatttgtatatacatctgtggtattatttatctttttaaaatagtaacgtattttcaggcaacatgaatattgacatttccgcatatttttttatgcttcctcctcgcttttattgtgagaataagacctcatacttaagcatggcacatgtatgagtagatatcgattaaaaatgattgatctaatatccacaagatttcatgaagttcgttttgagtgaaacggtgtttccataatccaatcgatttgtacgcgcgagtatcatctgacatccgcctgggtaagtgaggacccggcgttaacaacaattttataacgccggtttttaggcatgtcgaattggggcaacaagttatccatgtatgaagatccgtaatattataatgattcaga---aactttatcccaatgcccatggtgttagttttatattttcatgcttgtatttaaatataatatatcttatccttatccaatcaattatagaaaccatcataatcttaatgaatgatatacaatttttcgtttgacctctcagatttaatttcttaatgttagacttttggatttatatcctcattatgttatcctccgtacaattttgaaaaatttttacttcaaagattaaatctttggccatggacaaggtcacttatttgttctttttcatatttttaaaattatggttttcctaatttacagacagcattacttacctacttgcatcctttgtttgttatttttggtgataaaaaccacaatttgccattgtcccaggacccgcatttatccttatgttgatgaacatagaaatatcgccggacttgcgtcgttacgcaaatatgcggcattttttacctttggaaacggcctcattcacatatctacttttatataccaatgcctttgtctgatcgcgtgcatatcatctagtttgcgtctagaccttatcaggagtattcaccatcaacaccttcattgtgataagcctgccttacgctcatgggcatacacgttcggatgtaatgtccacatagaattcttttttttggaaatatacatttacgttacatgtgcggagttccggaggacttcaggttcaacgagcgtacacggttcgtgggatatttttattttcgaatttttttgttctttttggcttttcaagagtttccctcatgattgggcattgccccatggatacccttaaccttcaatccctttaaacgtatttttactcggatacgtactggccacaagttatgaggaacatccaacaccaggttttttacgtatttggattattacatttcagctagataatgagcccttacatgcgatcgttaggtcacttttatgcacggttcagggtcagtttatggacacttctctgttgttatcgcattagaacatttcaaaccacattggttgagcgcgctgtatgcattgtgaatgttgttttcttaattcattatgtgggggatattttcatttacatagtcatatttttattcatgtgtatctctgctcatcttcaaaaacttgtgacggaaagctcccttgatgggttgaccaatctctccgctcctttcctcgttttttatacatatttttatttgagtgaatgcttatctccatatttatataatttcaattatattgacatactcatatttatttatttttttggtttacagatgaacaggatttaatgtcaa----------attgacatagttgtagttttttttagtttttcttttatgggtatttatataagataagatttatgatggaatgttcttaatcgtaaatgtatacttttttgatgatagttatttattcttgtttatattctcttgtattttaagaagataatgaaggataaaataacgttatatttgtttatttgtactcatatatttatatagccaattatagatttttggtggaggttggctgttctatgttgtattattcaaagtaatctaaagcggatttacgctttcaacgatgggagtgcttttttgcatgctgatttaataggagtgaataattttattgaagataagaaattgaatatatgtggagttgtatttgcgcatacaaaggccaatcctttctctgttccgcgcatgcgcccacccgttcgcttgtcatctcacttgtacgcgggttattttatcgttaaatttttagtctgtgttggaatttttttttttcggttacatttatgcggttgggcaatagattgattaaaaatatgctttcacttagcattggttatatagattttcatggtataaattgcttttcattttaccagcttttaagcttttttattggcgggcatatcaaaataaaatccagaatcgttatggagttagttatatccttactctctgttaagtgcaattgctttgggatccttttgcggtttatcaagattatttgaacgttctttctaataaattttctttttttatttttcacggttacgttgtatcttcgttgttataacatacgggatcaatttctcttaaatttaagagaggtggtatttaaagatatggttttatttagatttggggagatttagtgttatttccacccgtgtgtatctcctttattaattatacttttgttgatgtggggatagggtattattcaaattcttttttaaaaaggcttaaaataaatttctattttggtcattgttatcctaattcactaggatataatatcttatatggagatacgtaatcttgacaggtgtcgatattggggcacacttattaattataaaatccattaaca--atttcaaaaaaattaaattattttagttattttgatatattttatttaatattgttatttaaatatatagatttttttttcctttgttattaaaagtatgatgtcaagttttttttttagttatttatttataaattaagaatattattcattctactttggtggaatattctaggttatttttagtttgatgttcttatttatgcaggatcattaaattataataacaattttttttaaatatttttttatttttgtttgcttagagataattttattttattttttgaagagttatccatttttttatttggtgggtacaccgacgttcagcgggttatttttttaacttttgttcttccatttatggattttatttaaattacggacttaatttattttaaaataatttaatagaatcttatttcttgtatgcttttgtaaatccatttttgtcatttgttccaagccagtgagcccgttcggtcatatttgcggatatctaattggggtaggttttcggtttccttttcaatatggttaattaattattgatagatagttttgggggtttgtagttattgttcgcaacgattaagcttatgctatctcgtgccaatggatgtttgcggttatacttactaatggattgggtctaacttatatgccaggtttgtctcggtttttgttgcaaattctagacgatggagcgagttttataaaaggatttaattatcctcatgctttgtgttttttagtcgcaaatgcgcccccacttaattttgggaattcttataaagatgtagtgtctgattcatttattttctttttcttttaggcgctaactttatttagctaagcacaggaaattttcgggttatcttagggggtcgtcggattttctttttttcatgttccttaattttatttaagggaattgattttgttatatgcatttaatgagttccagatttttatatgggtttacttgttcaacgaacatttttcatttttagttgataatgtttagttttctttttttattattaaatttaatagaaattttagatatttttacttaggttggagggcttggcttcatttgttcatatcgaccaggaagatattcaagttaaatttcatgatatcatgacttcttcctttatatttaattatttataaataacaccttgcatggttatttctatcaacacttgtacttactcggctatacaaagtttgtttctaatttttttgtttttggggatttgtttttattagtactcttgctcaagaatttactttcataattttttattctttcatttatttatatat--atttttttatgaaaaaaatttt--catacaaattgaataatcattagaataatctattatgaaatctttcttaaaatttaaataccacaattttacatttttataatattttatacttatgcgtgtaaatacaattttaaggccctcgccatttaaataaaaccttcgataacaccatttagatgcaaaggcttgtgattccgcccataaattcgctgtgaattggtcttcttttttgttatatcaatttacggttttttgcatcataacgcgaatagctgcttaaaggtaacaattgcggagtaataggtgttttcgacatcagcaagggctcttttttattgattattcagtggcgggattataggtctactttacccactgttgtgggtatatttttttgtatggacgcttatggtagtctcctgggcaattctttggggcacgtatacaatttttcgcatcctattggatgattgtcatggttgggggttgcgtgaaagcacttaccgttttacttcattatttccttatgtttgcgcacttatcaatttttttcagaacggtcagaaccatggttaatcaaatgaaaatccttcacctattacttaagaatgtggttatgtatacatatttatttctgtctataacctattctgggaccgaaattatccgcaaccttgtacccgtcaatcaccgatgtattttttgctagcatttcgtcatccaaaattgggggtatgcttgtcttcatgcatttgcatctcctttacattagaattcgggatcatttaccataacaattttttgatatgtgtacgtatttttactgatgggccgccgtgagacctagtttgtggcaatttacgtattattgctattatttaaccctatataatgtggaaattttaa------atgaaattttttatatggagttttttatatttgtttgtaggtgcttttacctttgacgaagtttggtaatcaatcgaaggccaaaagtggatgcggatcccacctttggagcataattttacaagacaactacctttttcaataattctatatttcccattttctttttttcttttgttgattgatccatttgtaaattttcttaattggttttttttcttgtgacagttgggttaacgtatatgcggtgtctcaatcaatagcttttggggttcggcgtgccaacattctagagtagttgcttgtttttagttatttttatggggtaaaatttattttaaatacaatttgttgttttttatatttccatgcttgttgttagattcttgcgaacaacgacccttgattgcgagggatcgattgttcggttaagtgataagagggggttgcttatttttgcgatagcagatttttatagattttttggtatttttgggggagttttctttttttaataattacttgttcttatttattggtcgggacttcccgttcgtagaaattattattgctgaaagttttcctttcctaattttttttttgtggttaaatttttattattat
>H.ligurriens_JX913759
atttaaaatctcaaatatttttggatttatatggacttattcattcgcaatctgttgggctgatggctgaataattttgcttatccctataggagaaattattcacgagctcttaatattctaccagcttgctctcgtttttttgcgtatttttttctcatcagaaac--aatcaatattatgaatatattttcgcctctttaaagggtcgcccttcatttgttccaagtatgaggtttctgtcaatcttatttatactgcaaaatgcccttatttattctaatatttaaccttatatacagatatcttcagttatgggcttggggttaacaactcttcgaattatgctatctcataacattggtgatttgcgcattaaaagaatttttgatactatttttttatctttttcttgcatatttatttaaatttaaactccaataacatttttcttttttcatcaaacataattttttttttaatttttcttggggttccccttttggttttccaatgatgtatcatcttacataaaacattttttttacttatgtttatacttatactttatttaatcgcttctaaggcttatttaatatagaaaaatgttaatttcatttaatcacagataaatttatattttcttattcacttggttttttattctctttatttttttccacatgtttttcacaacaaagaatggactttattatttgggctgtcggatatggactcttagatctatcggcgattggcaccgggcttatgggagacaattaaagtatgtacgccagcttatatatttttatgtatccatatatggggttggaatgttgtccttatttgggcccgaatgcttcccgataaaaatagtttgctttccccgcttacttttttgtagagatgtgaaagggcggacggtgacgttacccctttctcaaatgccagggggctcgtgactgcattttcttcattgcggattctcatttgggcgtaattatacacgtataaatcgtcacggatacttgacgatccttttgttgtcgtgtatacgcttttcttttttcttccgtttgcgggcatacatctttacgacgaactaaactcttttgaccgcgggggggaccattttacacatttttgttttggcaccgagttaatttatttccggttggatattccaatatagcagatcggaaaagaacttggtcttggatattagcatctgcatggttttggttatgttggccacaatttacgtggatgagtgaaccggctattactcgcacatatatgcgtccacggataaatttagtgttgcaccttaggaccattaatatcccgcactttggcttggttgtttttttacgtggggttacgggtgtttgcaatctcgtgaatatttcagaactatagtgtgccattcatagttttcatgggcgtttgcatatgcggttgtcatgtaccttttacggttacttaaacaaatctaaagcattacatatttatgggtaattacttttcccacattttggttgcggatcccgcgtatcgataccgagctaacactgaagtattcacatggtcacattcttttggatttttttttttatattggaagttgtaccacgcagtctttccgtcactaatctcatgatgctcaaaacccccgcgacaagtatcgattccttttacaat-attcactggcaattggttcagaagtctcccttatgacattatttttcagacagcctttatttctatatacgtctgtggtattatttatttttttaaaatagtaacgtattctcaggcaacatgaatattgacatttccgcatatttttttatgcttcctcctcgcttttattctgagaataagacctcatacttaagcatggcacatgtatgagtagatatcgattgcaaatgattgatctaatatccacaagatttcatgaagttcgttttgagtgaaacggtgtctccataatccagtcgatttgtacgcgcgagtatcatctgacatccgcctgggtaagtgaggacccggcgttaacaacaattttataacgccggtttttaggcatgtcgaattggggcaacaagttatccatgtatgaagatccgtaatattataatgattcaaaa-aaattttatcccaatgcccatggtgttagttttatattttcatgcttgtatttaagtataatatatcttatcctcatccaatcaattataaaaaccatcacacccttaatgaatgatatacaatttttcgtttgacctctcagatttaacttcttaatgttagacttctggatttatatcctcattatgttatcctccgtacaattttgaaaaatttttacttcaaagattaaacctttggccatgggcaaggtcacttatttgttctttttcatatctttaaaattatggttttcctaatttacagacagcattacttacctacttgcctcccttgtttgttatttttggtgataaaaaccacaatttgccattgtcccaggacccgcgtttatccttatgttgatgaacatagaagtatcgccggacttgcgtcgttacgcaaatatgcggcattttttacttttggaaacggcctcattcacattttttcctttatataccaatgcttttgtctgatcgcgtgcatatcatctagtttgcgtctagaccttatcaggagtattcaccatcaacaccttcattgtgataagcctgccttacgctcatgggcattcacgtgcggatgtaatgttcacatagaattcttttttttggaaatatacatttacgttacatgtgcggagttccggaggacttcaggctcaacgagcgtacacggttcgtgggatatttttattttcgagtttttttgttctttttggcttttcaagagcttccctcatgattgggcattgccccatggatacccttaaccttcaatccttttaaacgtatttttactcggatacgtactggccacaagttatcaggaacatccaacaccaggttttttacgtatttggattattacatctcagctagataatgagcccttacatgcgatcgttaggtcacttttatgcacggttcagggtcagtttatggacacttttttgttgttatcgcattaaaacatttcaaaacacattggttgagcgcgctgtatgcattgtgaatgttgttttcttagttcattatgtggggg--attttcatttacatagtcatatctatattcatgtgtatttctgctcatcttcaaaaacctgtgacggaaagctcccttgatgggttgaccaatctctccgttcctttcttcgttttttatacatatttttatttgagtgaatgcttatctccatatttatataatttcaattatattgacatactcatatttatttatttttttggtttacagatgaacaggatttaatgtcaa------attcattgacatagttgtagtttttttgagtttctcttttatggatatttatataagataagatttatgatggagtgttcataatcataaatgtatacttttttgatgatagttatttattcttgtttatattctcttgtattttaagaagataatgaaggataaaataacgttatatttgtttatttgtagtcatatttttatatagccaattatagatttttggtggaggttggttgttctatgttgtattattcaaagtaatctaaagcggatttacgctttcaacgatgggagtgcttttttgcatgctgatttaataggagtgaataattttattgagtataaagaagtgaatatatgtggagttgtatttgcgcatacaaaggccaatcctttctctgttccgcgcatgcgcccacccgttcgcttgtcatctcacttgtacgcgggttattttatcgttaaatttttagactctgatggaattcttttttttcggttacatttatgcggttgggcaatagattgattaaaaatatgctttcacttagcattggttatatagattttcatggtataaattgcttttcattttaccagcttttaagcttttttattggcgggcatatcaaaataaaatccagaatcgttatggagttagttatatccttactctctgttaagtgcaattgccttgggatccttttgcggtttatcaagattatttgaacgttctttctaataaattttcttttcttatttttcacggttacgttgtatcttcgttgttataacatacgggatcaattttgcttaaatctaagagaggtggtatttaaagatatggttttatttagatttggggagatttagtgttatttccacccatgtgtgtttcctttattaattttacttttgttgttgtgggggtagggtaatattcaagttctttttttaaaaagcttagaataaatctctattttggtcattgttatcctaattcactaggatataatatcttatgtggaaatatgtaagtttgacaggtgtcgatattggggcacacttaataattgtaaaatccattaaca--atttcaaaaaaattaaattattttagttattttgatatattttatttaatattgttatttaaatatatagatttttttttcctttgttatcaaaactatgatgtcaaattttttttttagttatttatttataaattaagaatattattcattctattttggtggaatattctaggttatttttagtttgatgttcttatttatgcaggatcattaaataagaataacaattttttttaaatgtttttttatttttgtttacttagagatagttttattttattttttgaagagttatccacttttttatttggtgggtacaccgacgttcagcgggttatttttttaacttttgttcttccatttatggattttatttaaagtacggacctaatttattttaaaataatttaatagaatcttatttcttgtatgcttttgtaaatccatttttgtcatttgttccaagccagtgagcccgttcggtcatatttgcggatatttaattggggtaggctttcggtttccttttcattatggttaattaattattgatagatagttgtgggggtttgtagttattgttcgcaacgattaagcttatgctatctcgtgccaatggatgtttgcggttatacatactaatggattgggtctaacttatatgccaggtttgtctcggtttttgttgcaaattctagacgatggagcgagttttataaaaggatttaattatcctcatgctttgtgttttttagtcgcaaatgcgcccccacttaattttgggaattcttataaagatgtagtgtctggttcatttattttctttttcttttaggcgctaactttatttagctaagcacaggaaattttcgggctatcttagggggtcgtcggattttctttttttcatgttccttaattttatttaagggaattgattttgttatatgcatttaatgagttccagatttttgtatgggtttacttgttcaacgaacatttttcatttttagttgataatgtttagttttctttttttattattaaatttaatagaaattttagatatttttacttaggttggagggcttggcttcatttgttcatatcgaccaggaagatattcaagttaaatttcatgatatcatgattttttcctttatatttaattatttataaataacaccttgcatggttatctctatcaacacttgtacttactcggctatacaaagtttgtttctaatttttttgtttttggggatttgtttttattagtactcctgctcaagaattttctttcataattatttattcttacatttgtatatatat--acttttttatgaaaaaatttct--catacaaattgagtaatcattagaataatctattatgaaatccttcctaaaatttaaataccacaactttacatatttataatattttatacttatgcgtgtaaatacaactttaaggccctcgccatttaaataaaaccttcgataacaccatttagatgcaaaggcttgtgattccgcccataaattcgctgtgaattggtcttcttttttgttatatcaatttacggttttttgcatcataacgcgaataattgcttaaaggtaacaattgcggagtaataggtgttttcgacatcagcaagggctcttttttattgattattcagtggcgggattataggtctattttacccactgttgtgggtatatttttttgtatggacgcttatggtagtctcctgggcaattctttggggcacgtatacaatttttcgcatcctattggatgattgtcatggttgggggttgcgtgaaagcacttaccgttttacttcattatttccttatgtttgcgcacttatcaatttttttcagaacggtcaaaaccatggttaatcaaatgaaaatccttcacctattacttaagaatgtggttatgtatacatatttctttttgtttataacctattttgggaccgaaattatccgcaaccttgtacccgtcaatcaccgatgtattttttgctagcatttcgtcatccaaaattgggggtatgcttgtcttcatgcatttgcatctcctttacattagaattcgggatcatttaccataacaattttttggtatgtgtacgtatctttactgatgggccgccgtgagacctagtttgtggcaatttacgtattattgctattatttaaccttatataatgtggaaattttaa------ttgaaattttttatatggagttttttatatttgtttgtaggtgcttttacctttgacgaagtttggtaatcaatcgaaggccaaaagtggatgcggatcccacctttggagcataattttacaagacaactacctttttcaataattctatatttcccattttctttttttcttttgttgattgatccatttgtaacttttcttaattggtttttttttttgtgacagttgggttaacgtatatgcggtgtctcaatcaatagcttttggggttcggcgtgccaacattctagagtagttgcttgtttttagttatttttatggggtaaaatttattttaaatacaatttattgttttttatatttccatgcttgttgttagattcttgcgaacaacgacccttgattgcgagggatcgattgttcggttaagtgataagagggggttgcttatttttgcgatagcagatttttatagattttttggtatttttggaggagttttctttttttaataattacttgttcttatttattggtcgggacttcccgttcgtagaaattattattgctgaaagttttcctttcttaattttttttttgtggttaaattttttttactat
>L.porphyrina_JX913758
atttaaaatctcaaatatttttggatttatatggacttattcattcgcaatctgttgggctgatggctgaataattttgcttatccctataggagaaattattcacgagctcttaatattttaccagcttgctctcgtttctttgcgtatttttttctaatcagaaac--aatcaatattatgaatatattttctcctctttaaagggtcgcccttcatttgttccaagtatgaggtttctgacaatcttatttatactgcaaaatgcccttatttattctaatatttaaccttatatacagatatcttcagttatgggcttggggttaacaactcttcgaattatgctatctcataacattggtgatctgcgcattaaaagaattcttgatactatttttttatcttcttctggcatatttatttaaatttaaactccaataacatttttcttttttcatcaaatataattttttttttaatttttcttggggctccccttatggttttccaatgatgtatcatcttacataaaacattttttttacttatgtttatacttatactttatttaatcgtttctaaggcttatctaatatagaaaaatgataatctcaattaatcaataataaatttatattttcttattcacttggttttctattctccttatttttttccacatgtttttcacaacaaagaatggaccttattatttgggctgtcggatatggactcttagatttatcggcgattggcaccgggcctatgggagacaattaaagtatgtacgccagcttatatatttttatgtatccatatatggggttggaatgttgtccttatctgggcccgaatgcttcccgctaaaaatagtttgctttccccgcctacttttttgtagagatgtgaaagggcggacggtgacgttacccctttctcaaatgccagggggctcgtgattgcattttcctcattgcggattctcatctgggcgtaattatacacgtataaatcgtcacggatacttgacgatccttttgttgtcgtgtatacgcttttcttttttcctccgtttgcgggcatacatctttacgacgaactaaactcttttgaccgcgggggggaccattttacacacttttgttttggcaccgagttaatttatttccggttggatattccaatatagcagatcggaaaagaacttggtcttggatattagcatttgcatggttttggttatgttggccacaatttacgtggatgagtgaaccggctattactcgcacatatatgcgtccacggataaatttagtgttgcaccttaggaccattaatatcccgcactttggcttggttgtttttttacgtggggctacgggtgtttgcaatctcgtgaatatttcagaactatagtgtgccattcatagtcttcatgggcgtttgcatatgcggttgtcatgtaccttttacggttacttaagcaaatttaaagcattacatatttatgggtaattacttttcccacattttggttgcggatcccgcgtatcgataccgagctaacactgaagtattcacatggtcacattcctttggatttttttttttatgttggaagctgttccacgcagtttttccgtcattaatctcatgatgctcaaaacccccgcgacaagtatcgattccttttacaat-attcactggcaattggttcagaagtctcccttatgacattatttttcagacagcctttatttgtatatacgtctgtggtattatttatttttttaaaatagtaacgtattttcaggcaacatgaatattgacatttccgcatatttctttatgcttcctcctcgcttttattttgagaataagacctcatacttaagcatggcacatgtatgagtagatatcgattgcaaatgattgatctaatatccgcaagatttcatgaagttcgttctgagtgaaacggtatttccataatccagtcgatttgtacgcgcgagtatcatctgacatccgcttgggtaagtgaggacccggcgttaacaacaattttataacgccggtttttaggcatgtcgaattggggcaacaagttatccatgtatgaagatccgtaatattataatgattcaaaa-aaattttatcccaatgcccatggtgttagttttatattttcatgcttgtatttaagtataatatatcttatcctcatccaatcaattataaaaaccatcacaatcttaatgaatgatatacaatttttcgtttgacctctcagatttaatttcttaatgttagacttttggatttatatcctcattatgttatcctccgtacaattttgaaaaatttatacctcaaagattaaacctttggccatgggcaaggtcacttatttgttccttttcatatctttaaaattatggttttcctaatttacagacagcattacttacctacttgcttcctttgtttgttatttttggtgataaaaaccacaatttgccattgtcccaggacccgcgtttatccttatgttgatgaacatagaaatatcgccggacttgcgtcgttacgcaaatatgcggcattttttacctttggaaacggcctcattcacatttttagctttatataccaatgcttttgtctgatcgcgtgcatatcatctagtttgcgtctagaccttatcaggagtattcaccatcaacaccttcattgtgataagcctgccttacgctcatgggcatacacgtgcggatgtaatgttcacatagaattcttttttttggaaatatacatttacgttacatgtgcggagttccggaggacttcaggttcaacgagcgtacacggttcgtgggatatttttattttcgaatttttttgttctttttggcttttcaagagcttccctcatgattgggcattgccccatggatacccttaaccttcaatccctttaaacgtatttttactcggatacgtactggccacaagttatgaggaacatccaacaccaggttttttacgtatttggattattacatctcagctagataatgagcccttacatgcgatcgttaggtcacttttatgcacggttcagggtcagtttatggacacttttttgttgttatcgcattaaaacatttcaaaacacattggttgagcgcgctgtatgcattgtgaatgttgttttcttagttcattatgtggggg--attttcatttacatagtcatatttttattcatgtgtatttctgctcatcttcaaaaacttgtgacggaaagctcccttgatgggttgaccaatctctccgttcctttcctcgttttttatacatatttctatttgagtgaatgcttatctccatatttatataaactcaattatattgacatactcatatttatttatttttctggcttacagatgaacaggatttaatgtcaa------attcattgacatagttgtagttttttttagttcttcttttatggctatttatataagataagatttatgatggagtgttcataatcataaatgtatacttttttgatgatagttatttattcttgtttatattctcttgtattttaagaagataatgaaggataaaataacgttatatttgtttatttgtactcatatttttatatagccaattatagatttttggtggaggttggttgttctatgttgtattattcaaagtaatctaaagcggatttacgctttcaacgatgggagtgcctttttgcatgctgatttaataggagtgaatagttttattgagtataaaggaacgaatatatgtggatctgtatttgcgcatacaaaggccaatcctttctctgttccgcgcatgcgcccacccgttcgcttgtcatctcacttgtacgcgggttattttatcgttaaatttttagagtctgatggaatttttttttttcggttacatttatgcggttgggcaatagattgattaaaaatatgctttcacttagcattggttatatagattttcatggtataaattgcttttcattctaccagcttttaagcttctttattggcgggcatatcaaaataaaatccagaatcgttatggagttagttatatccttactctctgttaagtgcaattgctttgggatccttttgcggtttatcaagattatttgaacgttctttctaataaattttcttttcttatttttcacggttacgttgtatcttcgttgttataacatacgggatcaatttctcttaaatctaagagaggtggtatttaaagatatggttttatttagatttggggagatttagtgttatttccacccgtgtgtgtctcctctattaattttacttttgttggtgtgggggtagggtaatattcaaattctttttttaaaaagcttaaaataaatttctattttggtcattgttatcctaattcactaggatataatatcttatgtggaaatgtgtaatcttgacaggtgtcgatattggggcacacttattaattgtaaaatccattaaca--atttcaaaaaaattaaattattttagttattttgatatattttaattaatattgttatttaaatatatagatttttttttcctttgttataaaaactatgatgtcaagttttttttttagttgtttatttataaattaagaatattattcattctattttggtggaatattctaggttatttttagcttgatgttcttatttatgcaggatcattaaataggaataacaattttttttaaatatttttttatttttgtttacttagagatagttttattttattttttgaagagttatccacttttctatttggtgggtacaccgacgttcagcgggttatttttttaacttttgttcttccatttatggattttatttaaagtacggacttaatttattttaaaataatttaatagaatcttatttcttgtatgcttttgtaaatccatttttgtcatttgttccaagccagtgagcccgttcggtcatatttgcggatatttaattggggtaggttttcggtttccttttcattatggttaattaattattgatagatagttgtgggggtttgtagttattgttcgcaacgattaagcttatgctatctcgtgccaatggatgtttgcggttatacttactaatggattgggtctaacttatatgccaggtttgtctcggtttttgttgcaaattctagacgacggagcgagttttataaaaggatttaattatcctcatgctttgtgttttttagtcgcaaatgcgcccccacttaattttgggaattcttataaagatgtagtgtctggttcatttattttctttttcttttaggcgctaactttatttagctaagcacaggaaattttcggattatcttagggggtcgtcggattttctttttttcatgttccttaattttatttaagggaattgattttgttatatgcatttaatgagttccagatttttatatgggtttacttgttcaacgaacatttttcatttttagttgataatgtttagttttctttttttattattaaatttaatagaaattttagatatttttacttaggttggagggcttggcttcatttgttcatatcgaccaggaagatattcaagttaaatttcatgatatcatgattttttcctttatatttaattatttataaataacaccttgcatggttatctttatcaacacttgtacttactcggctatacaaagtttgtttctaatttttttgtttttggggatttgtttttattagtactcttgctcaagaatttactttcataactttttattcttacatttacacatatat--acttttttatgaaaaaatttct--catacaaattgagtaatcattagaataatctattatgaaatctttcctaaaatttaaataccacaattttacatttttataatactttatacttatgcgtgtaaatacaattttaaggccctcgccatttaaataaaaccttcgataacaccatttagatgcaaaggcttgtgattccgcccataaattcgctgtgaattggtctttttttttgttatatcaatttacggttttttgcatcataacgcgaataattgcttaaaggtaacaattgcggagtaataggtgttttcgacatcagcaagggctcttttttattgattattcagtggcgggattataggtctactttacccactgttgtgggtatatctttttgtatggacgcttatggtagtctcctgggcaattctttggggcacgtatacaattcttcgcatcctactggatgattgtcatggttgggggttgcgtgaaagcacctaccgttttacttcattatttccttatgtctgcgcacttatcaatttttttcagaacggtcagaaccatggctaatcaaatgaaaatccttcacctattacttaagaatgtggttgtgtatacatatttctttttgtttataacctactttgggaccgaaattatccgcaaccctgtacccgtcaatcaccgatgtattttttgctagcatttcgtcatccaaaattgggggtatgcctgtcttcatgcatttgcatttcctttacattagaattcgggatcatttaccataacaatcttttgatatgtgtacgtatttttactgatgggccgccgtgagacctagtttgtggcaatttacgtattattgctattatttaaccttatataatgtggaaattttaa------atgaaattttttatatggagttttttatatttgtttgtaggtgcttttacctttgacgaagtttggtaatcaatcgaaggccaaaagtggatgcggatcccacctttggagcataattttacaagacaactacctttttcaataattctatatttcccattttctttttttcttttgttgattgatccatttgtaacttttcttaattggttttttttcttgtgacagttgggttaacgtatatgcggtgtctcaatcaatagcttttggggttcggcgtgccaacattctagagtagttgcttgtttttagttatttttatggggtaaaatttattttaaatacaatttattgttttttatatttccatgcttgttgttagattcttgcgaacaacgacccttgattgcgagggatcgattgttcggttaagtgataagagggggttgcttatttttgcgatagcagatttttatagattttttggtatttttggaggagttttctttttttaataattacttgttcttatttattggtcgggacttcccgttcgtagaaattattattgctgaaagttttcctttcttaattttttttttgtggttaaattttttttattat
>L.cuprina_JX913744
atttaaaatctcaaatatttttggatttatatggacttattcattcgcaatctgttgggctgatggttgaataattttgcttatccctataggagaaattattcacgagctcttaatattttaccagcttgctctcgtttctttgcgtatttttttctaatcagaaac--aatcaatattatgaatatattttctcctctttaaagggtcgcccttcatttgttccaagtatgaggcttctgacaagcttatttatactgcaaaatgcccttatttattctaatatttaaccttatatacagatatcttcagttatgggcttggggttaacaactcttcgaattatgctatctcataacattggtgatttgcgcattaaaagaatttttgatactatttttttatcttcttcttgcatatttatttaaatttaaactccaataacatttttcttttttcatcaagtataattttttttttaaattttcttggggttccccttttggttttccaatgatgtatcatcttacataaaacattttttttacttatgtttatacttatactttatttaatcgtttctaaggcttatttaatatagaaaaatgttaatatcatttaatcagtaataaatttatactttcttattcatttggttttctattctctttatttttttccacatgtttttcacaacaaagaatggactttattatttgggctgtcggatatggactcttagatctatcggcgattggcaccgggcttatgggagacaattaaagtatgtacgccagcttatatatttttatgtatccatatatggggttggaatgttgtccttatctgggcccgaatgcttcccgataaaaatagtttgctttccccgcttacttttttgtagagatgtgaaagggcggacggtgacgttacccccttctcaaatgccagggggctcgtgattgcattttcctcattgcggattctcatttgggcgtaattatacacgtataaatcgtcacggatacttgacgatccttttgttgtcgtgtatacgcttttcttttttcttccgtttgcgggcatacatctttacgacgaactaaactcttttgaccgcgggggggaccattttacacatttttgttttggcaccgagttaatttatttccggttggatattccaatatagcagatcggaaaagaacttggtcttggatattagcatttgcatggttttggttatgttggccacaatttacgtggatgagtgaaccggctattactcgcacatatatgcgtccacggataaatttagtgttgcaccttaggaccattaatatcccgcactttggcttggttgtttttttacgtggggttacgggtgtttgcaatctcatgaatatctcagaactatagtgtgccattcatagttttcatgggcgtttgcatatgcggttgtcatgtaccttttacggttacttaaacaaatttaaagcattgcatatttatgggtaattacttttcccacattttggttgcggatcccgcgtatcgataccgagctaacactgaagtattcacatggtcacattcttttggatttttttttttatattggaagctgttccacgcagtttttccatcattaatctcatgatgttcaaaacccccgcgacaagtatcgattccttttacaat-attcactggcaattggttcagaagtctcccttatgacattatttttcagacagcctttatttgtatatacgtctgtggtattatttatttttttaaaatagtaacgtattttcaggcaacatgaatattgacatttccgcatatttttttatgcttcctcctcgcttttattctgagaataagacctcatacttaagcatggcacatgtatgagtagatatcgattgcaaatgattgatctaatatccacaagatttcatgaagttcgttttgagtgaaacggtgtttccataatccagtcgatttgtacgcgcgagtatcatctgacatccgcctgggtaagtgaggacccggcgctaacaacaattttataacgccggtttttaggcatgtcgaattggggcaacaagttatccatgtatgaagatccgtaatattataatgattcaaaa-aaattttatcccaatgcccatggtgttagttttatattttcatgcttgtatttaagtataatatatcttatcctcatccaatcaattataaaaaccatcacaatcttaatgaatgatatacaatttttcgtttgacctctcagatttaatttcttaatgttagacttttggatttatatcctcagtatgttatcctccgtacaattttgaaaaatttttacctcaaagattaaacctttggccatgggcaaggtcacttatttgttctttttcatatctttaaaattatggctttcctaatttacagacagcattacttacctacttgcctcctttgtttgttatttttggtgataaaaaccacaatttgccattgtcccaggacccgcgtttatccttatgttgatgaacatagaagtatcgccggacttgcgtcgctacgcaaatatgcggcattttttacctttggaaacggcctcattcacatttttagctttatataccaatgcttttgtctgatcgcgtgcatatcatctagtttgcgtctagaccttatcaggagtattcaccatcaacaccttcattgtgataagcctgccttacgctcatgggcatacacgtgcggatgtaatgttcacatagagttcttttttttggaaatatacatttacgttacatgtgcggagttccggaggacttcaggctcaacgagcgtacacggttcgtgggatatttttattttcgagtttttttgttctttttggcttttcaagagcttccctcatgactgggcattgccccatggatacccttaaccttcaatccttttaaacgtatttttactcggatacgtactggccacaagttatgaggaacatccaacaccaggttttttacgtatctgggttattacatctcagctagataatgagcccttacatgcgatcgttaggtcacttttatacacggttcagggtcagtttatggacacttttttgttgttatcgcattaaaacatttcaaaacacattggttgagcgcgctgtatgcattgtgaatgttgttttcttagttcattatgtggggg--attttcatttacatagtcatatttttattcatgtgtatttctgctcatcttcaaaaacttgtgacggaaagctcccttgatgggttgaccaatctctccgttcctttcctcgttttttatacatatttctatttgagtgaatgcttatctccatatttatataatttcaattatattgacatactcatatttatttatttttttggcttacagatgaacaggatttaatgtcaa----------attggcatagttgtagttttttttagtttctcttttatggctgtttatataagataagatttatgatggagtgttcataatcatagatgtatacttttttgatgatagttatttattcttgtttatattctcttgtattttaagaagataatgaaggataaaataacgttatatttgtttatttgtactcatatttttatatagccaattatagatttttggtggaggttggttgttctatgttgtattattcaaagtaatctaaagcggatttacgctttcaacgatgggagtgcctttttgcatgctgatttaataggagtgaataattttattgagtataaagaaatgaatatatgtggggttgtatttgcgcatacaaaggccaatcctttctctgttccgcgcatgcgcccacccgttcgcttgtcatctcacttgtacgcgggttattttatcgttaaatttttagagtctgttggaatttttttttttcggttacatttatgcggttgggcaatagattgattaaaaatatgctttcacttagcattggctatatagattttcatggtataaattgcttttcattttaccagcttttaagcttttttattggcgggcatatcaaaataaaatccagaatcgttatggagttagttatatccttactctctgttaagtgcaattgctttgggatccttttgcggtttatcaagattatttgaacgttctttctaataaattttcttttcttatttttcacggttacgttgtatcttcgttgttataacatacgggatcaatttctcttaaatttaagagaggtggtatttaaagatatggttttatttagatttggggagatttagtgttatttccacccatgtgtgtctcctctattaattttacttttgttggtgtggggatatggtaatattccagttctttttttaaaaagcttaaaataaatttctattttggtcattgttatcctaattcactaggatataatatcttatgtggaaatgtgtaatcttgacaggtgtcgatattggggcacatttattaattataaaatccattaaca--atttcaaaaaaattaaattattttagttattttgatatattttaattaatattattatttaaatatatagatttttttttcctttgttattaaaactatgatgtcaagttttttttttagttgtttatttataaattaagaatattattcattctattttggtggaatattctaggttatttttagtttgatgttcttatttatgcaggatcattaaataagaataacaattttttttaaatgtttttttatttttgtttacttagagatagttttattttattttttgaagagttatccacttttttatttggtgggtacaccgacgttcagcgggttatttttttaacttttgttcttccatttgtggattttatttaaagtacggacttaatttattttaaaataatttaatagaatcttatttcttgtatgcttttgtaaatccatttttgtcatttgttccaagccagtgagcccgttcggtcatatttgcggatatttaattggggtaggttttcggtttccttttcattatggttaattaattattgatagatagttgtgggggtttgtagttattgttcgcaacgattaagcttatgctatctcgtgccaatggatgtttgcggttatacttactaatggattgggtctaacttatatgccaggtttgtctcggtttttgttgcaaattctagacgacggagcgagttttataaaaggatttaattatcctcatgctttgtgttttttagtcgcaaatgcgcccccacttaattttgggaattcttataaagatgtagtgtctggttcatctattttctttttcttttaggcgctaactttatttagctaagcacaggaaattttcggattatcttagggggtcgtcggattttctttttttcatgttccttaattttatttaagggaattgattttgttatatgcatttaatgagttccagatttttatatgggtttacttgttcaacgaacatttttcatttttagttgataatgtttagttttctttttttattattaaatttaatagaaattttagatatttttacttaggttggagggcttggcttcatttgttcatatcgaccaggaagatattcaagttaaatttcatgatatcatgatttttacctttatatttaattatttataaataacaccttgcatggttacttttatcaacacttgtacttactcggctatacaaagtttgtttctaatttttttgtttttggggatttgtttttattagtactcttgctcaagaattttctttcataattttttattcttaggttttcgtatatat--acttttttatgaaaaaatttct--catacaaattgaataatcattagaataatctattatgaaatctttcctaaaacttaaataccacaattttacatctttataatactttatacttatgcgtgtaaatacaattttaaggccctcgccatttaaataaaaccttcgataacaccatttagatgcaaaggcttgtgattccgcccataaattcgctgtgaattggtctttttttttgttatatcaatttacggttttttgcatcataacgcgaataattgcttaaaggtaacaattgcggagtaataggtgttctcgacatcagcaagggctcttttttattgattattcagtggcgggattataggtctattttacccactgttgtgggtatatttttttgtatggacgcttatggtagtttcctgggcaattctttggggcacgtatacaatttttcgcatcctattggatgactgtcatggttgggggttgcgtgaaagcacttaccgttttacttcattatttccttatgtttgcgcacttatcaatttttttcagaacggtcaaaaccatggttaatcaaatgaaaatccttcacctattacttaagaatgtggttatatatacatatttctttttgtttataacctactttgggaccgaaattatccgcaaccttgtacccgtcaatcaccgatgtattttttgctagcatttcgtcatccaaaattgggggtatgcttgtcttcatgcatttgcatttcctttacattagaattcgggatcatttaccataacaattttttggtatgtgtacgtatttttactgatgggccgccgtgagacctagtttgtggcaatttacgtattattgctattatttaaccttatataatgtggaaattttaa------atgaaattttttatgtggagttttttatatttgtttgtaggtgcttttacctttgacgaagtttggtaatcaatcgaaggccaaaagtggatgtggatcccacctttggagcataattttacaagacaactacctttttcaataattctatatttcccattttctttttttcttttgttgattgatccatttgtaatttttcttaattggttttttttcttgtgacagttgggttaacgtatatgcggtgtctcaatcaatagcttttggggttcggcgtgccaacattctagagtagttgcttgtttttagttatttttatggggtaaaatttattttaaatacaatttattgttttttatatttccatgcttgttgttagattcttgcgaacaacgacccttgattgcgagggatcgattgttcggttaagtgataagagggggttgcttatttttgcgatagcagatttttatagattttttggtatttttggaggagtttcagttttttaataattacttgttcttatttattggtcgggacttcccgttcgtagaaattattattgctgaaagttttcctttcttaattttttttttgtggttaaattttttttattat
>L.cuprina_JX913745
atttaaaatctcaaatatttttggatttatatggacttattcattcgcaatctgttgggctgatggttgaataattttgcttatccctataggagaaattattcacgagctcttaatattttaccagcttgctctcgtttctttgcgtatttttttctaatcagaaac--aatcaatattatgaatatattttctcctctttaaagggtcgcccttcatttgttccaagtatgaggcttctgacaagcttatttatactgcaaaatgcccttatttattctaatatttaaccttatatacagatatcttcagttatgggcttggggttaacaactcttcgaattatgctatctcataacattggtgatttgcgcattaaaagaatttttgatactatttttttatcttcttcttgcatatttatttaaatttaaactccaataacatttttcttttttcatcaagtataattttttttttaaattttcttggggttccccttttggttttccaatgatgtatcatcttacataaaacattttttttacttatgtttatacttatactttatttaatcgtttctaaggcttatttaatatagaaaaatgttaatatcatttaatcagtaataaatttatactttcttattcatttggttttctattctctttatttttttccacatgtttttcacaacaaagaatggactttattatttgggctgtcggatatggactcttagatctatcggcgattggcaccgggcttatgggagacaattaaagtatgtacgccagcttatatatttttatgtatccatatatggggttggaatgttgtccttatctgggcccgaatgcttcccgataaaaatagtttgctttccccgcttacttttttgtagagatgtgaaagggcggacggtgacgttacccccttctcaaatgccagggggctcgtgattgcattttcctcattgcggattctcatttgggcgtaattatacacgtataaatcgtcacggatacttgacgatccttttgttgtcgtgtatacgcttttcttttttcttccgtttgcgggcatacatctttacgacgaactaaactcttttgaccgcgggggggaccattttacacatttttgttttggcaccgagttaatttatttccggttggatattccaatatagcagatcggaaaagaacttggtcttggatattagcatttgcatggttttggttatgttggccacaatttacgtggatgagtgaaccggctattactcgcacatatatgcgtccacggataaatttagtgttgcaccttaggaccattaatatcccgcactttggcttggttgtttttttacgtggggttacgggtgtttgcaatctcatgaatatctcagaactatagtgtgccattcatagttttcatgggcgtttgcatatgcggttgtcatgtaccttttacggttacttaaacaaatttaaagcattgcatatttatgggtaattacttttcccacattttggttgcggatcccgcgtatcgataccgagctaacactgaagtattcacatggtcacattcttttggatttttttttttatattggaagctgttccacgcagtttttccatcattaatctcatgatgttcaaaacccccgcgacaagtatcgattccttttacaat-attcactggcaattggttcagaagtctcccttatgacattatttttcagacagcctttatttgtatatacgtctgtggtattatttatttttttaaaatagtaacgtattttcaggcaacatgaatattgacatttccgcatatttttttatgcttcctcctcgcttttattctgagaataagacctcatacttaagcatggcacatgtatgagtagatatcgattgcaaatgattgatctaatatccacaagatttcatgaagttcgttttgagtgaaacggtgtttccataatccagtcgatttgtacgcgcgagtatcatctgacatccgcctgggtaagtgaggacccggcgctaacaacaattttataacgccggtttttaggcatgtcgaattggggcaacaagttatccatgtatgaagatccgtaatattataatgattcaaaa-aaattttatcccaatgcccatggtgttagttttatattttcatgcttgtatttaagtataatatatcttatcctcatccaatcaattataaaaaccatcacaatcttaatgaatgatatacaatttttcgtttgacctctcagatttaatttcttaatgttagacttttggatttatatcctcagtatgttatcctccgtacaattttgaaaaatttttacctcaaagattaaacctttggccatgggcaaggtcacttatttgttctttttcatatctttaaaattatggctttcctaatttacagacagcattacttacctacttgcctcctttgtttgttatttttggtgataaaaaccacaatttgccattgtcccaggacccgcgtttatccttatgttgatgaacatagaagtatcgccggacttgcgtcgctacgcaaatatgcggcattttttacctttggaaacggcctcattcacatttttagctttatataccaatgcttttgtctgatcgcgtgcatatcatctagtttgcgtctagaccttatcaggagtattcaccatcaacaccttcattgtgataagcctgccttacgctcatgggcatacacgtgcggatgtaatgttcacatagagttcttttttttggaaatatacatttacgttacatgtgcggagttccggaggacttcaggctcaacgagcgtacacggttcgtgggatatttttattttcgagtttttttgttctttttggcttttcaagagcttccctcatgactgggcattgccccatggatacccttaaccttcaatccttttaaacgtatttttactcggatacgtactggccacaagttatgaggaacatccaacaccaggttttttacgtatctgggttattacatctcagctagataatgagcccttacatgcgatcgttaggtcacttttatacacggttcagggtcagtttatggacacttttttgttgttatcgcattaaaacatttcaaaacacattggttgagcgcgctgtatgcattgtgaatgttgttttcttagttcattatgtggggg--attttcatttacatagtcatatttttattcatgtgtatttctgctcatcttcaaaaacttgtgacggaaagctcccttgatgggttgaccaatctctccgttcctttcctcgttttttatacatatttctatttgagtgaatgcttatctccatatttatataatttcaattatattgacatactcatatttatttatttttttggcttacagatgaacaggatttaatgtcaa----------attggcatagttgtagttttttttagtttctcttttatggctgtttatataagataagatttatgatggagtgttcataatcatagatgtatacttttttgatgatagttatttattcttgtttatattctcttgtattttaagaagataatgaaggataaaataacgttatatttgtttatttgtactcatatttttatatagccaattatagatttttggtggaggttggttgttctatgttgtattattcaaagtaatctaaagcggatttacgctttcaacgatgggagtgcctttttgcatgctgatttaataggagtgaataattttattgagtataaagaaatgaatatatgtggggttgtatttgcgcatacaaaggccaatcctttctctgttccgcgcatgcgcccacccgttcgcttgtcatctcacttgtacgcgggttattttatcgttaaatttttagagtctgttggaatttttttttttcggttacatttatgcggttgggcaatagattgattaaaaatatgctttcacttagcattggctatatagattttcatggtataaattgcttttcattttaccagcttttaagcttttttattggcgggcatatcaaaataaaatccagaatcgttatggagttagttatatccttactttctgttaagtgcaattgctttgggatccttttgcggtttatcaagattatttgaacgttctttctaataaattttcttttcttatttttcacggttacgttgtatcttcgttgttataacatacgggatcaatttctcttaaatttaagagaggtggtatttaaagatatggttttatttagatttggggagatttagtgttatttccacccatgtgtgtctcctctattaattttacttttgttggtgtggggatatggtaatattccagttctttttttaaaaagcttaaaataaatttctattttggtcattgttatcctaattcactaggatataatatcttatgtggaaatgtgtaatcttgacaggtgtcgatattggggcacatttattaattataaaatccattaaca--atttcaaaaaaattaaattattttagttattttgatatattttaattaatattattatttaaatatatagatttttttttcctttgttattaaaactatgatgtcaagttttttttttagttgtttatttataaattaagaatattattcattctattttggtggaatattctaggttatttttagtttgatgttcttatttatgcaggatcattaaataagaataacaattttttttaaatgtttttttatttttgtttacttagagatagttttattttattttttgaagagttatccacttttttatttggtgggtacaccgacgttcagcgggttatttttttaacttttgttcttccatttgtggattttatttaaagtacggacttaatttattttaaaataatttaatagaatcttatttcttgtatgcttttgtaaatccatttttgtcatttgttccaagccagtgagcccgttcggtcatatttgcggatatttaattggggtaggttttcggtttccttttcattatggttaattaattattgatagatagttgtgggggtttgtagttattgttcgcaacgattaagcttatgctatctcgtgccaatggatgtttgcggttatacttactaatggattgggtctaacttatatgccaggtttgtctcggtttttgttgcaaattctagacgacggagcgagttttataaaaggatttaattatcctcatgctttgtgttttttagtcgcaaatgcgcccccacttaattttgggaattcttataaagatgtagtgtctggttcatctattttctttttcttttaggcgctaactttatttagctaagcacaggaaattttcggattatcttagggggtcgtcggattttctttttttcatgttccttaattttatttaagggaattgattttgttatatgcatttaatgagttccagatttttatatgggtttacttgttcaacgaacatttttcatttttagttgataatgtttagttttctttttttattattaaatttaatagaaattttagatatttttacttaggttggagggcttggcttcatttgttcatatcgaccaggaagatattcaagttaaatttcatgatatcatgatttttacctttatatttaattatttataaataacaccttgcatggttacttttatcaacacttgtacttactcggctatacaaagtttgtttctaatttttttgtttttggggatttgtttttattagtactcttgctcaagaattttctttcataattttttattcttaggttttcgtatatat--acttttttatgaaaaaatttct--catacaaattgaataatcattagaataatctattatgaaatctttcctaaaacttaaataccacaattttacatctttataatactttatacttatgcgtgtaaatacaattttaaggccctcgccatttaaataaaaccttcgataacaccatttagatgcaaaggcttgtgattccgcccataaattcgctgtgaattggtctttttttttgttatatcaatttacggttttttgcatcataacgcgaataattgcttaaaggtaacaattgcggagtaataggtgttctcgacatcagcaagggctcttttttattgattattcagtggcgggattataggtctattttacccactgttgtgggtatatttttttgtatggacgcttatggtagtttcctgggcaattctttggggcacgtatacaatttttcgcatcctattggatgactgtcatggttgggggttgcgtgaaagcacttaccgttttacttcattatttccttatgtttgcgcacttatcaatttttttcagaacggtcaaaaccatggttaatcaaatgaaaatccttcacctattacttaagaatgtggttatatatacatatttctttttgtttataacctactttgggaccgaaattatccgcaaccttgtacccgtcaatcaccgatgtattttttgctagcatttcgtcatccaaaattgggggtatgcttgtcttcatgcatttgcatttcctttacattagaattcgggatcatttaccataacaattttttggtatgtgtacgtatttttactgatgggccgccgtgagacctagtttgtggcaatttacgtattattgctattatttaaccttatataatgtggaaattttaa------atgaaattttttatgtggagttttttatatttgtttgtaggtgcttttacctttgacgaagtttggtaatcaatcgaaggccaaaagtggatgtggatcccacctttggagcataattttacaagacaactacctttttcaataattctatatttcccattttctttttttcttttgttgattgatccatttgtaatttttcttaattggttttttttcttgtgacagttgggttaacgtatatgcggtgtctcaatcaatagcttttggggttcggcgtgccaacattctagagtagttgcttgtttttagttatttttatggggtaaaatttattttaaatacaatttattgttttttatatttccatgcttgttgttagattcttgcgaacaacgacccttgattgcgagggatcgattgttcggttaagtgataagagggggttgcttatttttgcgatagcagatttttatagattttttggtatttttggaggagtttcagttttttaataattacttgttcttatttattggtcgggacttcccgttcgtagaaattattattgctgaaagttttcctttcttaattttttttttgtggttaaattttttttattat
>L.cuprina_JX913746
atttaaaatctcaaatatttttggatttatatggacttattcattcgcaatctgttgggctgatggttgaataattttgcttatccctataggagaaattattcacgagctcttaatattttaccagcttgctctcgtttctttgcgtatttttttctaatcagaaac--aatcaatattatgaatatattttctcctctttaaagggtcgcccttcatttgttccaagtatgaggcttctgacaagcttatttatactgcaaaatgcccttatttattctaatatttaaccttatatacagatatcttcagttatgggcttggggttaacaactcttcgaattatgctatctcataacattggtgatttgcgcattaaaagaatttttgatactatttttttatcttcttcttgcatatttatttaaatttaaactccaataacatttttcttttttcatcaagtataattttttttttaaattttcttggggttccccttttggttttccaatgatgtatcatcttacataaaacattttttttacttatgtttatacttatactttatttaatcgtttctaaggcttatttaatatagaaaaatgttaatatcatttaatcagtaataaatttatactttcttattcatttggttttctattctctttatttttttccacatgtttttcacaacaaagaatggactttattatttgggctgtcggatatggactcttagatctatcggcgattggcaccgggcttatgggagacaattaaagtatgtacgccagcttatatatttttatgtatccatatatggggttggaatgttgtccttatctgggcccgaatgcttcccgataaaaatagtttgctttccccgcttacttttttgtagagatgtgaaagggcggacggtgacgttacccccttctcaaatgccagggggctcgtgattgcattttcctcattgcggattctcatttgggcgtaattatacacgtataaatcgtcacggatacttgacgatccttttgttgtcgtgtatacgcttttcttttttcttccgtttgcgggcatacatctttacgacgaactaaactcttttgaccgcgggggggaccattttacacatttttgttttggcaccgagttaatttatttccggttggatattccaatatagcagatcggaaaagaacttggtcttggatattagcatttgcatggttttggttatgttggccacaatttacgtggatgagtgaaccggctattactcgcacatatatgcgtccacggataaatttagtgttgcaccttaggaccattaatatcccgcactttggcttggttgtttttttacgtggggttacgggtgtttgcaatctcatgaatatctcagaactatagtgtgccattcatagttttcatgggcgtttgcatatgcggttgtcatgtaccttttacggttacttaaacaaatttaaagcattgcatatttatgggtaattacttttcccacattttggttgcggatcccgcgtatcgataccgagctaacactgaagtattcacatggtcacattcttttggatttttttttttatattggaagctgttccacgcagtttttccatcattaatctcatgatgttcaaaacccccgcgacaagtatcgattccttttacaat-attcactggcaattggttcagaagtctcccttatgacattatttttcagacagcctttatttgtatatacgtctgtggtattatttatttttttaaaatagtaacgtattttcaggcaacatgaatattgacatttccgcatatttttttatgcttcctcctcgcttttattctgagaataagacctcatacttaagcatggcacatgtatgagtagatatcgattgcaaatgattgatctaatatccacaagatttcatgaagttcgttttgagtgaaacggtgtttccataatccagtcgatttgtacgcgcgagtatcatctgacatccgcctgggtaagtgaggacccggcgctaacaacaattttataacgccggtttttaggcatgtcgaattggggcaacaagttatccatgtatgaagatccgtaatattataatgattcaaaa-aaattttatcccaatgcccatggtgttagttttatattttcatgcttgtatttaagtataatatatcttatcctcatccaatcaattataaaaaccatcacaatcttaatgaatgatatacaatttttcgtttgacctctcagatttaatttcttaatgttagacttttggatttatatcctcagtatgttatcctccgtacaattttgaaaaatttttacctcaaagattaaacctttggccatgggcaaggtcacttatttgttctttttcatatctttaaaattatggctttcctaatttacagacagcattacttacctacttgcctcctttgtttgttatttttggtgataaaaaccacaatttgccattgtcccaggacccgcgtttatccttatgttgatgaacatagaagtatcgccggacttgcgtcgctacgcaaatatgcggcattttttacctttggaaacggcctcattcacatttttagctttatataccaatgcttttgtctgatcgcgtgcatatcatctagtttgcgtctagaccttatcaggagtattcaccatcaacaccttcattgtgataagcctgccttacgctcatgggcatacacgtgcggatgtaatgttcacatagagttcttttttttggaaatatacatttacgttacatgtgcggagttccggaggacttcaggctcaacgagcgtacacggttcgtgggatatttttattttcgagtttttttgttctttttggcttttcaagagcttccctcatgactgggcattgccccatggatacccttaaccttcaatccttttaaacgtatttttactcggatacgtactggccacaagttatgaggaacatccaacaccaggttttttacgtatctgggttattacatctcagctagataatgagcccttacatgcgatcgttaggtcacttttatacacggttcagggtcagtttatggacacttttttgttgttatcgcattaaaacatttcaaaacacattggttgagcgcgctgtatgcattgtgaatgttgttttcttagttcattatgtggggg--attttcatttacatagtcatatttttattcatgtgtatttctgctcatcttcaaaaacttgtgacggaaagctcccttgatgggttgaccaatctctccgttcctttcctcgttttttatacatatttctatttgagtgaatgcttatctccatatttatataatttcaattatattgacatactcatatttatttatttttttggcttacagatgaacaggatttaatgtcaa----------attggcatagttgtagttttttttagtttctcttttatggctgtttatataagataagatttatgatggagtgttcataatcatagatgtatacttttttgatgatagttatttattcttgtttatattctcttgtattttaagaagataatgaaggataaaataacgttatatttgtttatttgtactcatatttttatatagccaattatagatttttggtggaggttggttgttctatgttgtattattcaaagtaatctaaagcggatttacgctttcaacgatgggagtgcctttttgcatgctgatttaataggagtgaataattttattgagtataaagaaatgaatatatgtggggttgtatttgcgcatacaaaggccaatcctttctctgttccgcgcatgcgcccacccgttcgcttgtcatctcacttgtacgcgggttattttatcgttaaatttttagagtctgttggaatttttttttttcggttacatttatgcggttgggcaatagattgattaaaaatatgctttcacttagcattggctatatagattttcatggtataaattgcttttcattttaccagcttttaagcttttttattggcgggcatatcaaaataaaatccagaatcgttatggagttagttatatccttactctctgttaagtgcaattgctttgggatccttttgcggtttatcaagattatttgaacgttctttctaataaattttcttttcttatttttcacggttacgttgtatcttcgttgttataacatacgggatcaatttctcttaaatttaagagaggtggtatttaaagatatggttttatttagatttggggagatttagtgttatttccacccatgtgtgtctcctctattaattttacttttgttggtgtggggatatggtaatattccagttctttttttaaaaagcttaaaataaatttctattttggtcattgttatcctaattcactaggatataatatcttatgtggaaatgtgtaatcttgacaggtgtcgatattggggcacatttattaattataaaatccattaaca--atttcaaaaaaattaaattattttagttattttgatatattttaattaatattattatttaaatatatagatttttttttcctttgttattaaaactatgatgtcaagttttttttttagttgtttatttataaattaagaatattattcattctattttggtggaatattctaggttatttttagtttgatgttcttatttatgcaggatcattaaataagaataacaattttttttaaatgtttttttatttttgtttacttagagatagttttattttattttttgaagagttatccacttttttatttggtgggtacaccgacgttcagcgggttatttttttaacttttgttcttccatttgtggattttatttaaagtacggacttaatttattttaaaataatttaatagaatcttatttcttgtatgcttttgtaaatccatttttgtcatttgttccaagccagtgagcccgttcggtcatatttgcggatatttaattggggtaggttttcggtttccttttcattatggttaattaattattgatagatagttgtgggggtttgtagttattgttcgcaacgattaagcttatgctatctcgtgccaatggatgtttgcggttatacttactaatggattgggtctaacttatatgccaggtttgtctcggtttttgttgcaaattctagacgacggagcgagttttataaaaggatttaattatcctcatgctttgtgttttttagtcgcaaatgcgcccccacttaattttgggaattcttataaagatgtagtgtctggttcatctattttctttttcttttaggcgctaactttatttagctaagcacaggaaattttcggattatcttagggggtcgtcggattttctttttttcatgttccttaattttatttaagggaattgattttgttatatgcatttaatgagttccagatttttatatgggtttacttgttcaacgaacatttttcatttttagttgataatgtttagttttctttttttattattaaatttaatagaaattttagatatttttacttaggttggagggcttggcttcatttgttcatatcgaccaggaagatattcaagttaaatttcatgatatcatgatttttacctttatatttaattatttataaataacaccttgcatggttacttttatcaacacttgtacttactcggctatacaaagtttgtttctaatttttttgtttttggggatttgtttttattagtactcttgctcaagaattttctttcataattttttattcttaggttttcgtatatat--acttttttatgaaaaaatttct--catacaaattgaataatcattagaataatctattatgaaatctttcctaaaacttaaataccacaattttacatctttataatactttatacttatgcgtgtaaatacaattttaaggccctcgccatttaaataaaaccttcgataacaccatttagatgcaaaggcttgtgattccgcccataaattcgctgtgaattggtctttttttttgttatatcaatttacggttttttgcatcataacgcgaataattgcttaaaggtaacaattgcggagtaataggtgttctcgacatcagcaagggctcttttttattgattattcagtggcgggattataggtctattttacccactgttgtgggtatatttttttgtatggacgcttatggtagtttcctgggcaattctttggggcacgtatacaatttttcgcatcctattggatgactgtcatggttgggggttgcgtgaaagcacttaccgttttacttcattatttccttatgtttgcgcacttatcaatttttttcagaacggtcaaaaccatggttaatcaaatgaaaatccttcacctattacttaagaatgtggttatatatacatatttctttttgtttataacctactttgggaccgaaattatccgcaaccttgtacccgtcaatcaccgatgtattttttgctagcatttcgtcatccaaaattgggggtatgcttgtcttcatgcatttgcatttcctttacattagaattcgggatcatttaccataacaattttttggtatgtgtacgtatttttactgatgggccgccgtgagacctagtttgtggcaatttacgtattattgctattatttaaccttatataatgtggaaattttaa------atgaaattttttatgtggagttttttatatttgtttgtaggtgcttttacctttgacgaagtttggtaatcaatcgaaggccaaaagtggatgtggatcccacctttggagcataattttacaagacaactacctttttcaataattctatatttcccattttctttttttcttttgttgattgatccatttgtaatttttcttaattggttttttttcttgtgacagttgggttaacgtatatgcggtgtctcaatcaatagcttttggggttcggcgtgccaacattctagagtagttgcttgtttttagttatttttatggggtaaaatttattttaaatacaatttattgttttttatatttccatgcttgttgttagattcttgcgaacaacgacccttgattgcgagggatcgattgttcggttaagtgataagagggggttgcttatttttgcgatagcagatttttatagattttttggtatttttggaggagtttcagttttttaataattacttgttcttatttattggtcgggacttcccgttcgtagaaattattattgctgaaagttttcctttcttaattttttttttgtggttaaattttttttattat
>L.cuprina_JX913747
atttaaaatctcaaatatttttggatttatatggacttattcattcgcaatctgttgggctgatggttgaataattttgcttatccctataggagaaattattcacgagctcttaatattttaccagcttgctctcgtttctttgcgtatttttttctaatcagaaac--aatcaatattatgaatatattttctcctctttaaagggtcgcccttcatttgttccaagtatgaggcttctgacaagcttatttatactgcaaaatgcccttatttattctaatatttaaccttatatacagatatcttcagttatgggcttggggttaacaactcttcgaattatgctatctcataacattggtgatttgcgcattaaaagaatttttgatactatttttttatcttcttcttgcatatttatttaaatttaaactccaataacatttttcttttttcatcaagtataattttttttttaaattttcttggggttccccttttggttttccaatgatgtatcatcttacataaaacattttttttacttatgtttatacttatactttatttaatcgtttctaaggcttatttaatatagaaaaatgttaatatcatttaatcagtaataaatttatactttcttattcatttggttttctattctctttatttttttccacatgtttttcacaacaaagaatggactttattatttgggctgtcggatatggactcttagatctatcggcgattggcaccgggcttatgggagacaattaaagtatgtacgccagcttatatatttttatgtatccatatatggggttggaatgttgtccttatctgggcccgaatgcttcccgataaaaatagtttgctttccccgcttacttttttgtagagatgtgaaagggcggacggtgacgttacccccttctcaaatgccagggggctcgtgattgcattttcctcattgcggattctcatttgggcgtaattatacacgtataaatcgtcacggatacttgacgatccttttgttgtcgtgtatacgcttttcttttttcttccgtttgcgggcatacatctttacgacgaactaaactcttttgaccgcgggggggaccattttacacatttttgttttggcaccgagttaatttatttccggttggatattccaatatagcagatcggaaaagaacttggtcttggatattagcatttgcatggttttggttatgttggccacaatttacgtggatgagtgaaccggctattactcgcacatatatgcgtccacggataaatttagtgttgcaccttaggaccattaatatcccgcactttggcttggttgtttttttacgtggggttacgggtgtttgcaatctcatgaatatctcagaactatagtgtgccattcatagttttcatgggcgtttgcatatgcggttgtcatgtaccttttacggttacttaaacaaatttaaagcattgcatatttatgggtaattacttttcccacattttggttgcggatcccgcgtatcgataccgagctaacactgaagtattcacatggtcacattcttttggatttttttttttatattggaagctgttccacgcagtttttccatcattaatctcatgatgttcaaaacccccgcgacaagtatcgattccttttacaat-attcactggcaattggttcagaagtctcccttatgacattatttttcagacagcctttatttgtatatacgtctgtggtattatttatttttttaaaatagtaacgtattttcaggcaacatgaatattgacatttccgcatatttttttatgcttcctcctcgcttttattctgagaataagacctcatacttaagcatggcacatgtatgagtagatatcgattgcaaatgattgatctaatatccacaagatttcatgaagttcgttttgagtgaaacggtgtttccataatccagtcgatttgtacgcgcgagtatcatctgacatccgcctgggtaagtgaggacccggcgctaacaacaattttataacgccggtttttaggcatgtcgaattggggcaacaagttatccatgtatgaagatccgtaatattataatgattcaaaa-aaattttatcccaatgcccatggtgttagttttatattttcatgcttgtatttaagtataatatatcttatcctcatccaatcaattataaaaaccatcacaatcttaatgaatgatatacaatttttcgtttgacctctcagatttaatttcttaatgttagacttttggatttatatcctcagtatgttatcctccgtacaattttgaaaaatttttacctcaaagattaaacctttggccatgggcaaggtcacttatttgttctttttcatatctttaaaattatggctttcctaatttacagacagcattacttacctacttgcctcctttgtttgttatttttggtgataaaaaccacaatttgccattgtcccaggacccgcgtttatccttatgttgatgaacatagaagtatcgccggacttgcgtcgctacgcaaatatgcggcattttttacctttggaaacggcctcattcacatttttagctttatataccaatgcttttgtctgatcgcgtgcatatcatctagtttgcgtctagaccttatcaggagtattcaccatcaacaccttcattgtgataagcctgccttacgctcatgggcatacacgtgcggatgtaatgttcacatagagttcttttttttggaaatatacatttacgttacatgtgcggagttccggaggacttcaggctcaacgagcgtacacggttcgtgggatatttttattttcgagtttttttgttctttttggcttttcaagagcttccctcatgactgggcattgccccatggatacccttaaccttcaatccttttaaacgtatttttactcggatacgtactggccacaagttatgaggaacatccaacaccaggttttttacgtatctgggttattacatctcagctagataatgagcccttacatgcgatcgttaggtcacttttatacacggttcagggtcagtttatggacacttttttgttgttatcgcattaaaacatttcaaaacacattggttgagcgcgctgtatgcattgtgaatgttgttttcttagttcattatgtggggg--attttcatttacatagtcatatttttattcatgtgtatttctgctcatcttcaaaaacttgtgacggaaagctcccttgatgggttgaccaatctctccgttcctttcctcgttttttatacatatttctatttgagtgaatgcttatctccatatttatataatttcaattatattgacatactcatatttatttatttttttggcttacagatgaacaggatttaatgtcaa----------attggcatagttgtagttttttttagtttctcttttatggctgtttatataagataagatttatgatggagtgttcataatcatagatgtatacttttttgatgatagttatttattcttgtttatattctcttgtattttaagaagataatgaaggataaaataacgttatatttgtttatttgtactcatatttttatatagccaattatagatttttggtggaggttggttgttctatgttgtattattcaaagtaatctaaagcggatttacgctttcaacgatgggagtgcctttttgcatgctgatttaataggagtgaataattttattgagtataaagaaatgaatatatgtggggttgtatttgcgcatacaaaggccaatcctttctctgttccgcgcatgcgcccacccgttcgcttgtcatctcacttgtacgcgggttattttatcgttaaatttttagagtctgttggaatttttttttttcggttacatttatgcggttgggcaatagattgattaaaaatatgctttcacttagcattggctatatagattttcatggtataaattgcttttcattttaccagcttttaagcttttttattggcgggcatatcaaaataaaatccagaatcgttatggagttagttatatccttactctctgttaagtgcaattgctttgggatccttttgcggtttatcaagattatttgaacgttctttctaataaattttcttttcttatttttcacggttacgttgtatcttcgttgttataacatacgggatcaatttctcttaaatttaagagaggtggtatttaaagatatggttttatttagatttggggagatttagtgttatttccacccatgtgtgtctcctctattaattttacttttgttggtgtggggatatggtaatattccagttctttttttaaaaagcttaaaataaatttctattttggtcattgttatcctaattcactaggatataatatcttatgtggaaatgtgtaatcttgacaggtgtcgatattggggcacatttattaattataaaatccattaaca--atttcaaaaaaattaaattattttagttattttgatatattttaattaatattattatttaaatatatagatttttttttcctttgttattaaaactatgatgtcaagttttttttttagttgtttatttataaattaagaatattattcattctattttggtggaatattctaggttatttttagtttgatgttcttatttatgcaggatcattaaataagaataacaattttttttaaatgtttttttatttttgtttacttagagatagttttattttattttttgaagagttatccacttttttatttggtgggtacaccgacgttcagcgggttatttttttaacttttgttcttccatttgtggattttatttaaagtacggacttaatttattttaaaataatttaatagaatcttatttcttgtatgcttttgtaaatccatttttgtcatttgttccaagccagtgagcccgttcggtcatatttgcggatatttaattggggtaggttttcggtttccttttcattatggttaattaattattgatagatagttgtgggggtttgtagttattgttcgcaacgattaagcttatgctatctcgtgccaatggatgtttgcggttatacttactaatggattgggtctaacttatatgccaggtttgtctcggtttttgttgcaaattctagacgacggagcgagttttataaaaggatttaattatcctcatgctttgtgttttttagtcgcaaatgcgcccccacttaattttgggaattcttataaagatgtagtgtctggttcatctattttctttttcttttaggcgctaactttatttagctaagcacaggaaattttcggattatcttagggggtcgtcggattttctttttttcatgttccttaattttatttaagggaattgattttgttatatgcatttaatgagttccagatttttatatgggtttacttgttcaacgaacatttttcatttttagttgataatgtttagttttctttttttattattaaatttaatagaaattttagatatttttacttaggttggagggcttggcttcatttgttcatatcgaccaggaagatattcaagttaaatttcatgatatcatgatttttacctttatatttaattatttataaataacaccttgcatggttacttttatcaacacttgtacttactcggctatacaaagtttgtttctaatttttttgtttttggggatttgtttttattagtactcttgctcaagaattttctttcataattttttattcttaggttttcgtatatat--acttttttatgaaaaaatttct--catacaaattgaataatcattagaataatctattatgaaatctttcctaaaacttaaataccacaattttacatctttataatactttatacttatgcgtgtaaatacaattttaaggccctcgccatttaaataaaaccttcgataacaccatttagatgcaaaggcttgtgattccgcccataaattcgctgtgaattggtctttttttttgttatatcaatttacggttttttgcatcataacgcgaataattgcttaaaggtaacaattgcggagtaataggtgttctcgacatcagcaagggctcttttttattgattattcagtggcgggattataggtctattttacccactgttgtgggtatatttttttgtatggacgcttatggtagtttcctgggcaattctttggggcacgtatacaatttttcgcatcctattggatgactgtcatggttgggggttgcgtgaaagcacttaccgttttacttcattatttccttatgtttgcgcacttatcaatttttttcagaacggtcaaaaccatggttaatcaaatgaaaatccttcacctattacttaagaatgtggttatatatacatatttctttttgtttataacctactttgggaccgaaattatccgcaaccttgtacccgtcaatcaccgatgtattttttgctagcatttcgtcatccaaaattgggggtatgcttgtcttcatgcatttgcatttcctttacattagaattcgggatcatttaccataacaattttttggtatgtgtacgtatttttactgatgggccgccgtgagacctagtttgtggcaatttacgtattattgctattatttaaccttatataatgtggaaattttaa------atgaaattttttatgtggagttttttatatttgtttgtaggtgcttttacctttgacgaagtttggtaatcaatcgaaggccaaaagtggatgtggatcccacctttggagcataattttacaagacaactacctttttcaataattctatatttcccattttctttttttcttttgttgattgatccatttgtaatttttcttaattggttttttttcttgtgacagttgggttaacgtatatgcggtgtctcaatcaatagcttttggggttcggcgtgccaacattctagagtagttgcttgtttttagttatttttatggggtaaaatttattttaaatacaatttattgttttttatatttccatgcttgttgttagattcttgcgaacaacgacccttgattgcgagggatcgattgttcggttaagtgataagagggggttgcttatttttgcgatagcagatttttatagattttttggtatttttggaggagtttcagttttttaataattacttgttcttatttattggtcgggacttcccgttcgtagaaattattattgctgaaagttttcctttcttaattttttttttgtggttaaattttttttattat
>L.cuprina_JX913748
atttaaaatctcaaatatttttggatttatatggacttattcattcgcaatctgttgggctgatggttgaataattttgcttatccctataggagaaattattcacgagctcttaatattttaccagcttgctctcgtttctttgcgtatttttttctaatcagaaac--aatcaatattatgaatatattttctcctctttaaagggtcgcccttcatttgttccaagtatgaggcttctgacaagcttatttatactgcaaaatgcccttatttattctaatatttaaccttatatacagatatcttcagttatgggcttggggttaacaactcttcgaattatgctatctcataacattggtgatttgcgcattaaaagaatttttgatactatttttttatcttcttcttgcatatttatttaaatttaaactccaataacatttttcttttttcatcaagtataattttttttttaaattttcttggggttccccttttggttttccaatgatgtatcatcttacataaaacattttttttacttatgtttatacttatactttatttaatcgtttctaaggcttatttaatatagaaaaatgttaatatcatttaatcagtaataaatttatactttcttattcatttggttttctattctctttatttttttccacatgtttttcacaacaaagaatggactttattatttgggctgtcggatatggactcttagatctatcggcgattggcaccgggcttatgggagacaattaaagtatgtacgccagcttatatatttttatgtatccatatatggggttggaatgttgtccttatctgggcccgaatgcttcccgataaaaatagtttgctttccccgcttacttttttgtagagatgtgaaagggcggacggtgacgttacccccttctcaaatgccagggggctcgtgattgcattttcctcattgcggattctcatttgggcgtaattatacacgtataaatcgtcacggatacttgacgatccttttgttgtcgtgtatacgcttttcttttttcttccgtttgcgggcatacatctttacgacgaactaaactcttttgaccgcgggggggaccattttacacatttttgttttggcaccgagttaatttatttccggttggatattccaatatagcagatcggaaaagaacttggtcttggatattagcatttgcatggttttggttatgttggccacaatttacgtggatgagtgaaccggctattactcgcacatatatgcgtccacggataaatttagtgttgcaccttaggaccattaatatcccgcactttggcttggttgtttttttacgtggggttacgggtgtttgcaatctcatgaatatctcagaactatagtgtgccattcatagttttcatgggcgtttgcatatgcggttgtcatgtaccttttacggttacttaaacaaatttaaagcattgcatatttatgggtaattacttttcccacattttggttgcggatcccgcgtatcgataccgagctaacactgaagtattcacatggtcacattcttttggatttttttttttatattggaagctgttccacgcagtttttccatcattaatctcatgatgttcaaaacccccgcgacaagtatcgattccttttacaat-attcactggcaattggttcagaagtctcccttatgacattatttttcagacagcctttatttgtatatacgtctgtggtattatttatttttttaaaatagtaacgtattttcaggcaacatgaatattgacatttccgcatatttttttatgcttcctcctcgcttttattctgagaataagacctcatacttaagcatggcacatgtatgagtagatatcgattgcaaatgattgatctaatatccacaagatttcatgaagttcgttttgagtgaaacggtgtttccataatccagtcgatttgtacgcgcgagtatcatctgacatccgcctgggtaagtgaggacccggcgctaacaacaattttataacgccggtttttaggcatgtcgaattggggcaacaagttatccatgtatgaagatccgtaatattataatgattcaaaa-aaattttatcccaatgcccatggtgttagttttatattttcatgcttgtatttaagtataatatatcttatcctcatccaatcaattataaaaaccatcacaatcttaatgaatgatatacaatttttcgtttgacctctcagatttaatttcttaatgttagacttttggatttatatcctcagtatgttatcctccgtacaattttgaaaaatttttacctcaaagattaaacctttggccatgggcaaggtcacttatttgttctttttcatatctttaaaattatggctttcctaatttacagacagcattacttacctacttgcctcctttgtttgttatttttggtgataaaaaccacaatttgccattgtcccaggacccgcgtttatccttatgttgatgaacatagaagtatcgccggacttgcgtcgctacgcaaatatgcggcattttttacctttggaaacggcctcattcacatttttagctttatataccaatgcttttgtctgatcgcgtgcatatcatctagtttgcgtctagaccttatcaggagtattcaccatcaacaccttcattgtgataagcctgccttacgctcatgggcatacacgtgcggatgtaatgttcacatagagttcttttttttggaaatatacatttacgttacatgtgcggagttccggaggacttcaggctcaacgagcgtacacggttcgtgggatatttttattttcgagtttttttgttctttttggcttttcaagagcttccctcatgactgggcattgccccatggatacccttaaccttcaatccttttaaacgtatttttactcggatacgtactggccacaagttatgaggaacatccaacaccaggttttttacgtatctgggttattacatctcagctagataatgagcccttacatgcgatcgttaggtcacttttatacacggttcagggtcagtttatggacacttttttgttgttatcgcattaaaacatttcaaaacacattggttgagcgcgctgtatgcattgtgaatgttgttttcttagttcattatgtggggg--attttcatttacatagtcatatttttattcatgtgtatttctgctcatcttcaaaaacttgtgacggaaagctcccttgatgggttgaccaatctctccgttcctttcctcgttttttatacatatttctatttgagtgaatgcttatctccatatttatataatttcaattatattgacatactcatatttatttatttttttggcttacagatgaacaggatttaatgtcaa----------attggcatagttgtagttttttttagtttctcttttatggctgtttatataagataagatttatgatggagtgttcataatcatagatgtatacttttttgatgatagttatttattcttgtttatattctcttgtattttaagaagataatgaaggataaaataacgttatatttgtttatttgtactcatatttttatatagccaattatagatttttggtggaggttggttgttctatgttgtattattcaaagtaatctaaagcggatttacgctttcaacgatgggagtgcctttttgcatgctgatttaataggagtgaataattttattgagtataaagaaatgaatatatgtggggttgtatttgcgcatacaaaggccaatcctttctctgttccgcgcatgcgcccacccgttcgcttgtcatctcacttgtacgcgggttattttatcgttaaatttttagagtctgttggaatttttttttttcggttacatttatgcggttgggcaatagattgattaaaaatatgctttcacttagcattggctatatagattttcatggtataaattgcttttcattttaccagcttttaagcttttttattggcgggcatatcaaaataaaatccagaatcgttatggagttagttatatccttactctctgttaagtgcaattgctttgggatccttttgcggtttatcaagattatttgaacgttctttctaataaattttcttttcttatttttcacggttacgttgtatcttcgttgttataacatacgggatcaatttctcttaaatttaagagaggtggtatttaaagatatggttttatttagatttggggagatttagtgttatttccacccatgtgtgtctcctctattaattttacttttgttggtgtggggatatggtaatattccagttctttttttaaaaagcttaaaataaatttctattttggtcattgttatcctaattcactaggatataatatcttatgtggaaatgtgtaatcttgacaggtgtcgatattggggcacatttattaattataaaatccattaaca--atttcaaaaaaattaaattattttagttattttgatatattttaattaatattattatttaaatatatagatttttttttcctttgttattaaaactatgatgtcaagttttttttttagttgtttatttataaattaagaatattattcattctattttggtggaatattctaggttatttttagtttgatgttcttatttatgcaggatcattaaataagaataacaattttttttaaatgtttttttatttttgtttacttagagatagttttattttattttttgaagagttatccacttttttatttggtgggtacaccgacgttcagcgggttatttttttaacttttgttcttccatttgtggattttatttaaagtacggacttaatttattttaaaataatttaatagaatcttatttcttgtatgcttttgtaaatccatttttgtcatttgttccaagccagtgagcccgttcggtcatatttgcggatatttaattggggtaggttttcggtttccttttcattatggttaattaattattgatagatagttgtgggggtttgtagttattgttcgcaacgattaagcttatgctatctcgtgccaatggatgtttgcggttatacttactaatggattgggtctaacttatatgccaggtttgtctcggtttttgttgcaaattctagacgacggagcgagttttataaaaggatttaattatcctcatgctttgtgttttttagtcgcaaatgcgcccccacttaattttgggaattcttataaagatgtagtgtctggttcatctattttctttttcttttaggcgctaactttatttagctaagcacaggaaattttcggattatcttagggggtcgtcggattttctttttttcatgttccttaattttatttaagggaattgattttgttatatgcatttaatgagttccagatttttatatgggtttacttgttcaacgaacatttttcatttttagttgataatgtttagttttctttttttattattaaatttaatagaaattttagatatttttacttaggttggagggcttggcttcatttgttcatatcgaccaggaagatattcaagttaaatttcatgatatcatgatttttacctttatatttaattatttataaataacaccttgcatggttacttttatcaacacttgtacttactcggctatacaaagtttgtttctaatttttttgtttttggggatttgtttttattagtactcttgctcaagaattttctttcataattttttattcttaggttttcgtatatat--acttttttatgaaaaaatttct--catacaaattgaataatcattagaataatctattatgaaatctttcctaaaacttaaataccacaattttacatctttataatactttatacttatgcgtgtaaatacaattttaaggccctcgccatttaaataaaaccttcgataacaccatttagatgcaaaggcttgtgattccgcccataaattcgctgtgaattggtctttttttttgttatatcaatttacggttttttgcatcataacgcgaataattgcttaaaggtaacaattgcggagtaataggtgttctcgacatcagcaagggctcttttttattgattattcagtggcgggattataggtctattttacccactgttgtgggtatatttttttgtatggacgcttatggtagtttcctgggcaattctttggggcacgtatacaatttttcgcatcctattggatgactgtcatggttgggggttgcgtgaaagcacttaccgttttacttcattatttccttatgtttgcgcacttatcaatttttttcagaacggtcaaaaccatggttaatcaaatgaaaatccttcacctattacttaagaatgtggttatatatacatatttctttttgtttataacctactttgggaccgaaattatccgcaaccttgtacccgtcaatcaccgatgtattttttgctagcatttcgtcatccaaaattgggggtatgcttgtcttcatgcatttgcatttcctttacattagaattcgggatcatttaccataacaattttttggtatgtgtacgtatttttactgatgggccgccgtgagacctagtttgtggcaatttacgtattattgctattatttaaccttatataatgtggaaattttaa------atgaaattttttatgtggagttttttatatttgtttgtaggtgcttttacctttgacgaagtttggtaatcaatcgaaggccaaaagtggatgtggatcccacctttggagcataattttacaagacaactacctttttcaataattctatatttcccattttctttttttcttttgttgattgatccatttgtaatttttcttaattggttttttttcttgtgacagttgggttaacgtatatgcggtgtctcaatcaatagcttttggggttcggcgtgccaacattctagagtagttgcttgtttttagttatttttatggggtaaaatttattttaaatacaatttattgttttttatatttccatgcttgttgttagattcttgcgaacaacgacccttgattgcgagggatcgattgttcggttaagtgataagagggggttgcttatttttgcgatagcagatttttatagattttttggtatttttggaggagtttcagttttttaataattacttgttcttatttattggtcgggacttcccgttcgtagaaattattattgctgaaagttttcctttcttaattttttttttgtggttaaattttttttattat
>L.cuprina_JX913749
atttaaaatctcaaatatttttggatttatatggacttattcattcgcaatctgttgggctgatggttgaataattttgcttatccctataggagaaattattcacgagctcttaatattttaccagcttgctctcgtttctttgcgtatttttttctaatcagaaac--aatcaatattatgaatatattttctcctctttaaagggtcgcccttcatttgttccaagtatgaggcttctgacaagcttatttatactgcaaaatgcccttatttattctaatatttaaccttatatacagatatcttcagttatgggcttggggttaacaactcttcgaattatgctatctcataacattggtgatttgcgcattaaaagaatttttgatactatttttttatcttcttcttgcatatttatttaaatttaaactccaataacatttttcttttttcatcaagtataattttttttttaaattttcttggggttccccttttggttttccaatgatgtatcatcttacataaaacattttttttacttatgtttatacttatactttatttaatcgtttctaaggcttatttaatatagaaaaatgttaatatcatttaatcagtaataaatttatactttcttattcatttggttttctattctctttatttttttccacatgtttttcacaacaaagaatggactttattatttgggctgtcggatatggactcttagatctatcggcgattggcaccgggcttatgggagacaattaaagtatgtacgccagcttatatatttttatgtatccatatatggggttggaatgttgtccttatctgggcccgaatgcttcccgataaaaatagtttgctttccccgcttacttttttgtagagatgtgaaagggcggacggtgacgttacccccttctcaaatgccagggggctcgtgattgcattttcctcattgcggattctcatttgggcgtaattatacacgtataaatcgtcacggatacttgacgatccttttgttgtcgtgtatacacttttcttttttcttccgtttgcgggcatacatctttacgacgaactaaactcttttgaccgcgggggggaccattttacacatttttgttttggcaccgagttaatttatttccggttggatattccaatatagcagatcggaaaagaacttggtcttggatattagcatttgcatggttttggttatgttggccacaatttacgtggatgagtgaaccggctattactcgcacatatatgcgtccacggataaatttagtgttgcaccttaggaccattaatatcccgcactttggcttggttgtttttttacgtggggttacgggtgtttgcaatctcatgaatatctcagaactatagtgtgccattcatagttttcatgggcgtttgcatatgcggttgtcatgtaccttttacggttacttaaacaaatttaaagcattacatatttatgggtaattacttttcccacattttggttgcggatcccgcgtatcgataccgagctaacactgaagtattcacatggtcacattcttttggatttttttttttatattggaagctgttccacgcagtttttccatcattaatctcatgatgttcaaaacccccgcgacaagtatcgattccttttacaat-attcactggcaattggttcagaagtctcccttatgacattatttttcagacagcctttatttgtatatacgtctgtggtattatttatttttttaaaatagtaacgtattttcaggcaacatgaatattgacatttccgcatatttttttatgcttcctcctcgcttttattctgagaataagacctcatacttaagcatggcacatgtatgagtagatatcgattgcaaatgattgatctaatatccacaagatttcatgaagttcgttttgagtgaaacggtgtttccataatccagtcgatttgtacgcgcgagtatcatctgacatccgcctgggtaagtgaggacccggcgctaacaacaattttataacgccggtttttaggcatgtcgaattggggcaacaagttatccatgtatgaagatccgtaatattataatgattcaaaa-aaattttatcccaatgcccatggtgttagttttatattttcatgcttgtatttaagtataatatatcttatcctcatccaatcaattataaaaaccatcacaatcttaatgaatgatatacaatttttcgtttgacctctcagatttaatttcttaatgttagacttttggatttatatcctcagtatgttatcctccgtacaattttgaaaaatttttacctcaaagattaaacctttggccatgggcaaggtcacttatttgttctttttcatatctttaaaattatggctttcctaatttacagacagcattacttacctacttgcctcctttgtttgttatttttggtgataaaaaccacaatttgccattgtcccaggacccgcgtttatccttatgttgatgaacatagaagtatcgccggacttgcgtcgctacgcaaatatgcggcattttttacctttggaaacggcctcattcacatttttagctttatataccaatgcttttgtctgatcgcgtgcatatcatctagtttgcgtctagaccttatcaggagtattcaccatcaacaccttcattgtgataagcctgccttacgctcatgggcatacacgtgcggatgtaatgttcacatagagttcttttttttggaaatatacatttacgttacatgtgcggagttccggaggacttcaggctcaacgagcgtacacggttcgtgggatatttttattttcgagtttttttgttctttttggcttttcaagagcttccctcatgactgggcattgccccatggatacccttaaccttcaatccttttaaacgtatttttactcggatacgtactggccacaagttatgaggaacatccaacaccaggttttttacgtatctgggttattacatctcatctacataatgagcccttacatgcgatcgttaggtcacttttatgcacggttcagggtcagtttatggacacttttttgttgttatcgcattaaaacatttcaaaacacattggttgagcgcgctgtatgcattgtgaatgttgttttcttagttcattatgtggggg--attttcatttacatagtcatatttttattcatgtgtatttctgctcatcttcaaaaacttgtgacggaaagctcccttgatgggttgaccaatctctccgttcctttcctcgttttttatacatatttctatttgagtgaatgcttatctccatatttatataatttcaattatattgacatactcatatttatttatttttttggcttacagatgaacaggatttaatgtcaa----------attgacatagttgtagttttttttagtttctcttttatggctgtttatataagataagatttatgatggagtgttcataatcatagatgtatacttttttgatgatagttatttattcttgtttatattctcttgtattttaagaagataatgaaggataaaataacgttatatttgtttatttgtactcatatttttatatagccaattatagatttttggtggaggttggttgttctatgttgtattattcaaagtaatctaaagcggatttacgctttcaacgatgggagtgcctttttgcatgctgatttaataggagtgaataattttattgagtataaagaaatgaatatatgtggggttgtatttgcgcatacaaaggccaatcctttctctgttccgcgcatgcgcccacccgttcgcttgtcatctcacttgtacgcgggttattttatcgttaaatttttagagtctgttggaatttttttttttcggttacatttatgcggttgggcaatagattgattaaaaatatgctttcacttagcattggctatatagattttcatggtataaattgcttttcattttaccagcttttaagcttttttattggcgggcatatcaaaataaaatccagaatcgttatggagttagttatatccttactctctgttaagtgcaattgctttgggatccttttgcggtttatcaagattatttgaacgttctttctaataaattttcttttcttatttttcacggttacgttgtatcttcgttgttataacatacgggatcaatttctcttaaatttaagagaggtggtatttaaagatatggttttatttagatttggggagatttagtgttatttccacccatgtgtgtctcctctattaattttacttttgttggtgtggggatatggtaatattccagttctttttttaaaaagcttaaaataaatttctattttggtcattgttatcctaattcactaggatataatatcttatgtggaaatgtgtaatcttgacaggtgtcgatattggggcacatttattaattataaaatccattaaca--atttcaaaaaaattaaattattttagttattttgatatattttaattaatattattatttaaatatatagatttttttttcctttgttattaaaactatgatgtcaagttttttttttagttgtttatttataaattaagaatattattcattctattttggtggaatattctaggttatttttagtttgatgttcttatttatgcaggatcattaaataagaataacaattttttttaaatgtttttttatttttgtttacttagagatagttttattttattttttgaagagttatccacttttttatttggtgggtacaccgacgttcagcgggttatttttttaacttttgttcttccatttgtggattttatttaaagtacggacttaatttattttaaaataatttaatagaatcttatttcttgtatgcttttgtaaatccatttttgtcatttgttccaagccagtgagcccgttcggtcatatttgcggatatttaattggggtaggttttcggtttccttttcattatggttaattaattattgatagatagttgtgggggtttgtagttattgttcgcaacgattaagcttatgctatctcgtgccaatggatgtttgcggttatacttactaatggattgggtctaacttatatgccaggtttgtctcggtttttgttgcaaattctagacgacggagcgagttttataaaaggatttaattatcctcatgctttgtgttttttagtcgcaaatgcgcccccacttaattttgggaattcttataaagatgtagtgtctggttcatctattttctttttcttttaggcgctaactttatttagctaagcacaggaaattttcggattatcttagggggtcgtcggattttctttttttcatgttccttaattttatttaagggaattgattttgttatatgcatttaatgagttccagatttttatatgggtttacttgttcaacgaacatttttcatttttagttgataatgtttagttttctttttttattattaaatttaatagaaattttagatatttttacttaggttggagggcttggcttcatttgttcatatcgaccaggaagatattcaagttaaatttcatgatatcatgatttttacctttatatttaattatttataaataacaccttgcatggttacttttatcaacacttgtacttactcggctatacaaagtttgtttctaatttttttgtttttggggatttgtttttattagtactcttgctcaagaattttctttcataattttttattcttaggttttcgtatatat--acttttttatgaaaaaatttct--catacaaattgaataatcattagaataatctattatgaaatctttcctaaaacttaaataccacaattttacatctttataatactttatacttatgcgtgtaaatacaattttaaggccctcgccatttaaataaaaccttcgataacaccatttagatgcaaaggcttgtgattccgcccataaattcgctgtgaattggtctttttttttgttatatcaatttacggttttttgcatcataacgcgaataattgcttaaaggtaacaattgcggagtaataggtgttctcgacatcagcaagggctcttttttattgattattcagtggcgggattataggtctattttacccactgttgtgggtatatttttttgtatggacgcttatggtagtttcctgggcaattctttggggcacgtatacaatttttcgcatcctattggatgactgtcatggttgggggttgcgtgaaagcacttaccgttttacttcattatttccttatgtttgcgcacttatcaatttttttcagaacggtcaaaaccatggttaatcaaatgaaaatccttcacctattacttaagaatgtggttatatatacatatttctttttgtttataacctactttgggaccgaaattatccgcaaccttgtacccgtcaatcaccgatgtattttttgctagcatttcgtcatccaaaattgggggtatgcttgtcttcatgcatttgcatttcctttacattagaattcgggatcatttaccataacaattttttggtatgtgtacgtatttttactgatgggccgccgtgagacctagtttgtggcaatttacgtattattgctattatttaaccttatataatgtggaaattttaa------atgaaattttttatgtggagttttttatatttgtttgtaggtgcttttacctttgacgaagtttggtaatcaatcgaaggccaaaagtggatgcggatcccacctttggagcataattttacaagacaactacctttttcaataattctatatttcccattttctttttttcttttgttgattgatccatttgtaatttttcttaattggttttttttcttgtgacagttgggttaacgtatatgcggtgtctcaatcaatagcttttggggttcggcgtgccaacattctagagtagttgcttgtttttagttatttttatggggtaaaatttattttaaatacaatttattgttttttatatttccatgcttgttgttagattcttgcgaacaacgacccttgattgcgagggatcgattgttcggttaagtgataagagggggttgcttatttttgcgatagcagatttttatagattttttggtatttttggaggagtttcagttttttaataattacttgttcttatttattggtcgggacttcccgttcgtagaaattattattgctgaaagttttcctttcttaattttttttttgtggttaaattttttttattat
>L.cuprina_KT272779
atttaaaatctcaaatatttttggatttatatggacttattcattcgcaatctgttgggctgatggttgaataattttgcttatccctataggagaaattattcacgagctcttaatattttaccagcttgctctcgtttctttgcgtatttttttctaatcagaaac--aatcaatattatgaatatattttctcctctttaaagggtcgcccttcatttgttccaagtatgaggcttctgacaagcttatttatactgcaaaatgcccttatttattctaatatttaaccttatatacagatatcttcagttatgggcttggggttaacaactcttcgaattatgctatctcataacattggtgatttgcgcattaaaagaatttttgatactatttttttatcttcttcttgcatatttatttaaatttaaactccaataacatttttcttttttcatcaagtataattttttttttaaattttcttggggttccccttttggttttccaatgatgtatcatcttacataaaacattttttttacttatgtttatacttatactttatttaatcgtttctaaggcttatttaatatagaaaaatgttaatatcatttaatcagtaataaatttatactttcttattcatttggttttctattctctttatttttttccacatgtttttcacaacaaagaatggactttattatttgggctgtcggatatggactcttagatctatcggcgattggcaccgggcttatgggagacaattaaagtatgtacgccagcttatatatttttatgtatccatatatggggttggaatgttgtccttatctgggcccgaatgcttcccgataaaaatagtttgctttccccgcttacttttttgtagagatgtgaaagggcggacggtgacgttacccccttctcaaatgccagggggctcgtgattgcattttcctcattgcggattctcatttgggcgtaattatacacgtataaatcgtcacggatacttgacgatccttttgttgtcgtgtatacgcttttcttttttcttccgtttgcgggcatacatctttacgacgaactaaactcttttgaccgcgggggggaccattttacacatttttgttttggcaccgagttaatttatttccggttggatattccaatatagcagatcggaaaagaacttggtcttggatattagcatttgcatggttttggttatgttggccacaatttacgtggatgagtgaaccggctattactcgcacatatatgcgtccacggataaatttagtgttgcaccttaggaccattaatatcccgcactttggcttggttgtttttttacgtggggttacgggtgtttgcaatctcatgaatatctcagaactatagtgtgccattcatagttttcatgggcgtttgcatatgcggttgtcatgtaccttttacggttacttaaacaaatttaaagcattgcatatttatgggtaattacttttcccacattttggttgcggatcccgcgtatcgataccgagctaacactgaagtattcacatggtcacattcttttggatttttttttttatattggaagctgttccacgcagtttttccatcattaatctcatgatgttcaaaacccccgcgacaagtatcgattccttttacaat-attcactggcaattggttcagaagtctcccttatgacattatttttcagacagcctttatttgtatatacgtctgtggtattatttatttttttaaaatagtaacgtattttcaggcaacatgaatattgacatttccgcatatttttttatgcttcctcctcgcttttattctgagaataagacctcatacttaagcatggcacatgtatgagtagatatcgattgcaaatgattgatctaatatccacaagatttcatgaagttcgttttgagtgaaacggtgtttccataatccagtcgatttgtacgcgcgagtatcatctgacatccgcctgggtaagtgaggacccggcgctaacaacaattttataacgccggtttttaggcatgtcgaattggggcaacaagttatccatgtatgaagatccgtaatattataatgattcaaaa-aaattttatccca------atggtgttagttttatattttcatgcttgtatttaagtataatatatcttatcctcatccaatcaattataaaaaccatcacaatcttaatgaatgatatacaatttttcgtttgacctctcagatttaatttcttaatgttagacttttggatttatatcctcagtatgttatcctccgtacaattttgaaaaatttttacctcaaagattaaacctttggccatgggcaaggtcacttatttgttctttttcatatctttaaaattatggctttcctaatttacagacagcattacttacctacttgcctcctttgtttgttatttttggtgataaaaaccacaatttgccattgtcccaggacccgcgtttatccttatgttgatgaacatagaagtatcgccggacttgcgtcgctacgcaaatatgcggcattttttacctttggaaacggcctcattcacatttttagctttatataccaatgcttttgtctgatcgcgtgcatatcatctagtttgcgtctagaccttatcaggagtattcaccatcaacaccttcattgtgataagcctgccttacgctcatgggcatacacgtgcggatgtaatgttcacatagagttcttttttttggaaatatacatttacgttacatgtgcggagttccggaggacttcaggctcaacgagcgtacacggttcgtgggatatttttattttcgagtttttttgttctttttggcttttcaagagcttccctcatgactgggcattgccccatggatacccttaaccttcaatccttttaaacgtatttttactcggatacgtactggccacaagttatgaggaacatccaacaccaggttttttacgtatctgggttattacatctcagctagataatgagcccttacatgcgatcgttaggtcacttttatgcacggttcagggtcagtttatggacacttttttgttgttatcgcattaaaacatttcaaaacacattggttgagcgcgctgtatgcattgtgaatgttgttttcttagttcattatgtgggggatattttcatttacatagtcatatttttattcatgtgtatttctgctcatcttcaaaaacttgtgacggaaagctcccttgatgggttgaccaatctctccgttcctttcctcgttttttatacatatttctatttgagtgaatgcttatctccatatttatataatttcaattatattgacatactcatatttatttatttttttggcttacagatgaacaggatttaatgtcaa----------attgacatagttgtagttttttttagtttctcttttatggctgtttatataagataagatttatgatggagtgttcataatcatagatgtatacttttttgatgatagttatttattcttgtttatattctcttgtattttaagaagataatgaaggataaaataacgttatatttgtttatttgtactcatatttttatatagccaattatagatttttggtggaggttggttgttctatgttgtattattcaaagtaatctaaagcggatttacgctttcaacgatgggagtgcctttttgcatgctgatttaataggagtgaataattttattgagtataaagaaatgaatatatgtggggttgtatttgcgcatacaaaggccaatcctttctctgttccgcgcatgcgcccacccgttcgcttgtcatctcacttgtacgcgggttattttatcgttaaatttttagagtctgttggaatttttttttttcggttacatttatgcggttgggcaatagattgattaaaaatatgctttcacttagcattggctatatagattttcatggtataaattgcttttcattttaccagcttttaagcttttttattggcgggcatatcaaaataaaatccagaatcgttatggagttagttatatccttactctctgttaagtgcaattgctttgggatccttttgcggtttatcaagattatttgaacgttctttctaataaattttcttttcttatttttcacggttacgttgtatcttcgttgttataacatacgggatcaatttctcttaaatttaagagaggtggtatttaaagatatggttttatttagatttggggagatttagtgttatttccacccatgtgtgtctcctctattaattttacttttgttggtgtggggatatggtaatattccagttctttttttaaaaagcttaaaataaatttctattttggtcattgttatcctaattcactaggatataatatcttatgtggaaatgtgtaatcttgacaggtgtcgatattggggcacatttattaattgtaaaatccattaccaacattctagagtagttgcttgtttttagttattttgatatattttaattaatattattatttaaatatatagatttttttttcctctgttattaaaactatgatgtcaagttttttttttagttgtttatttataaattaagaatattattcattctattttggtggaatattctaggttatttttagtttgatgttcttatttatgcaggatcattaaataagaataacaattttttttaaatgtttttttatttttgtttacttagagatagttttattttattttttgaagagttatccacttttttatttggtgggtacaccgacgttcagcgggttatttttttaacttttgttcttccatttgtggattttatttaaagtacggacttaatttattttaaaataatttaatagaatcttatttcttgtatgcttttgtaaatccatttttgtcatttgttccaagccagtgagcccgttcggtcatatttgcggatatttaattggggtaggttttcggtttccttttcattatggttaattaattattgatagatagttgtgggggtttgtagttattgttcgcaacgattaagcttatgctatctcgtgccaatggatgtttgcggttatacttactaatggattgggtctaacttatatgccaggtttgtctcggtttttgttgcaaattctagacgacggagcgagttttataaaaggatttaattatcctcatgctttgtgttttttagtcgcaaatgcgcccccacttaattttgggaattcttataaagatgtagtgtctggttcatctattttctttttcttttaggcgctaactttatttagctaagcacaggaaattttcggattatcttagggggtcgtcggattttctttttttcatgttccttaattttatttaagggaattgattttgttatatgcatttaatgagttccagatttttatatgggtttacttgttcaacgaacatttttcatttttagttgataatgtttagttttctttttttattattaaatttaatagaaattttagatatttttacttaggttggagggcttggcttcatttgttcatatcgaccaggaagatattcaagttaaatttcatgatatcatgatttttacctttatatttaattatttataaataacaccttgcatggttacttttatcaacacttgtacttactcggctatacaaagtttgtttctaatttttttgtttttggggatttgtttttattagtactcttgctcaagaattttctttcataattttttattcttaggttttcgtatatat--acttttttatgaaaaaatttct--catacaaattgaataatcattagaataatctattatgaaatctttcctaaaacttaaataccacaattttacatctttataatactttatacttatgcgtgtaaatacaattttaaggccctcgccatttaaataaaaccttcgataacaccatttagatgcaaaggcttgtgattccgcccataaattcgctgtgaattggtctttttttttgttatatcaatttacggttttttgcatcataacgcgaataattgcttaaaggtaacaattgcggagtaataggtgttctcgacatcagcaagggctcttttttattgattattcagtggcgggattataggtctattttacccactgttgtgggtatatttttttgtatggacgcttatggtagtttcctgggcaattctttggggcacgtatacaatttttcgcatcctattggatgactgtcatggttgggggttgcgtgaaagcacttaccgttttacttcattatttccttatgtttgcgcacttatcaatttttttcagaacggtcaaaaccatggttaatcaaatgaaaatccttcacctattacttaagaatgtggttatatatacatatttctttttgtttataacctactttgggaccgaaattatccgcaaccttgtacccgtcaatcaccgatgtattttttgctagcatttcgtcatccaaaattgggggtatgcttgtcttcatgcatttgcatttcctttacattagaattcgggatcatttaccataacaattttttggtatgtgtacgtatttttactgatgggccgccgtgagacctagtttgtggcaatttacgtattattgctattatttaaccttatataatgtggaaattttaa------atgaaattttttatgtggagttttttatatttgtttgtaggtgcttttacctttgacgaagtttggtaatcaatcgaaggccaaaagtggatgcggatcccacctttggagcataattttacaagacaactacctttttcaataattctatatttcccattttctttttttcttttgttgattgatccatttgtaatttttcttaattggttttttttcttgtgacagttgggttaacgtatatgcggtgtctcaatcaatagcttttggggttcggcgtgccaacattctagagtagttgcttgtttttagttatttttatggggtaaaatttattttaaatacaatttattgttttttatatttccatgcttgttgttagattcttgcgaacaacgacccttgattgcgagggatcgattgttcggttaagtgataagagggggttgcttatttttgcgatagcagatttttatagattttttggtatttttggaggagtttcagttttttaataattacttgttcttatttattggtcgggacttcccgttcgtagaaattattattgctgaaagttttcctttcttaattttttttttgtggttaaattttttttattat
>L.cuprina_JX913750
atttaaaatctcaaatatttttggatttatatggacttattcattcgcaatctgttgggctgatggttgaataattttgcttatccctataggagaaattattcacgagctcttaatattttaccagcttgctctcgtttctttgcgtatttttttctaatcagaaac--aatcaatattatgaatatattttctcctctttaaagggtcgcccttcatttgttccaagtatgaggcttctgacaagcttatttatactgcaaaatgcccttatttattctaatatttaaccttatatacagatatcttcagttatgggcttggggttaacaactcttcgaattatgctatctcataacattggtgatttgcgcattaaaagaatttttgatactatttttttatcttcttcttgcatatttatttaaatttaaactccaataacatttttcttttttcatcaagtataattttttttttaatttttcttggggttccccttttggttttccaatgatgtatcatcttacataaaacattttttttacttatgtttatacttatactttatttaatcgtttctaaggcttatttaatatagaaaaatgttaatatcatttaatcagtaataaatttatactttcttattcatttggttttctattctctttatttttttccacatgtttttcacaacaaagaatggactttattatttgggctgtcggatatggactcttagatctatcggcgattggcaccgggcttatgggagacaattaaagtatgtacgccagcttatatatttttatgtatccatatatggggttggaatgttgtccttatctgggcccgaatgcttcccgataaaaatagtttgctttccccgcttacttttttgtagagatgtgaaagggcggacggtgacgttacccccttctcaaatgccagggggctcgtgattgcattttcctcattgcggattctcatttgggcgtaattatacacgtataaatcgtcacggatacttgacgatccttttgttgtcgtgtatacgcttttcttttttcttccgtttgcgggcatacatctttacgacgaactaaactcttttgaccgcgggggggaccattttacacatttttgttttggcaccgagttaatttatttccggttggatattccaatatagcagatcggaaaagaacttggtcttggatattagcatttgcatggttttggttatgttggccacaatttacgtggatgagtgaaccggctattactcgcacatatatgcgtccacggataaatttagtgttgcaccttaggaccattaatatcccgcactttggcttggttgtttttttacgtggggttacgggtgtttgcaatctcgtgaatatttcagaactatagtgtgccattcatagttttcatgggcgtttgcatatgcggttgtcatgtaccttttacggttacttaaacaaatttaaagcattgcatatttatgggtaattacttttcccacattttggttgcggatcccgcgtatcgataccgagctaacactgaagtattcacatggtcacattcttttggatttttttttttatattggaagctgttccacgcagtttttccgtcattaatctcatgatgttcaaaacccccgcgacaagtatcgattccttttacaat-attcactggcaattggttcagaagtctcccttatgacattatttttcagacagcctttatttgtatatacgtctgtggtattatttatttttttaaaatagtaacgtattttcaggcaacatgaatattgacatttccgcatatttttttatgcttcctcctcgcttttattctgagaataagacctcatacttaagcatggcacatgtatgagtagatatcgattgcaaatgattgatctaatatccacaagatttcatgaagttcgttttgagtgaaacggtgtttccataatccagtcgatttgtacgcgcgagtatcatctgacatccgcctgggtaagtgaggacccggcgctaacaacaattttataacgccggtttttaggcatgtcgaattggggcaacaagttatccatgtatgaagatccgtaatattataatgattcaaaa-aaattttatcccaatgcccatggtgttagttttatattttcatgcttgtatttaaatataatatatcttatcctcatccaatcaattataaaaaccatcacaatcttaatgaatgatatacaatttttcgtttgacctctcagatttaatttcttaatgttagacttttggatttatatcctcagtatgttatcctccgtacaattttgaaaaatttttacctcaaagattaaacctttggccatgggcaaggtcacttatttgttctttttcatatctttaaaattatggttttcctaatttacagacagcattacttacctacttgcctcctttgtttgttatttttggtgataaaaaccacaatttgccattgtcccaggacccgcgtttatccttatgttgatgaacatagaagtatcgccggacttgcgtcgctacgcaaatatgcggcattttttacctttggaaacggcctcattcacatttttagctttatataccaatgcttttgtctgatcgcgtgcatatcatctagtttgcgtctagaccttatcaggagtattcaccatcaacaccttcattgtgataagcctgccttacgctcatgggcatacacgtgcggatgtaatgttcacatagagttcttttttttggaaatatacatttacgttacatgtgcggagttccggaggacttcaggctcaacgagcgtacacggttcgtgggatatttttattttcgagtttttttgttctttttggcttttcaagagcttccctcatgattgggcattgccccatggatacccttaaccttcaatccttttaaacgtatttttactcggatacgtactggccacaagttatgaggaacatccaacaccaggttttttacgtatttggattattacatctcagctagataatgagcccttacatgcgatcgttaggtcacttttatgcacggttcagggtcagtttatggacacttttttgttgttatcgcattaaaacatttcaaaacacattggttgagcgcgctgtatgcattgtgaatgttgttttcttagttcattatgtggggg--attttcatttacatagtcatatttttattcatgtgtatttctgctcatcttcaaaaacttgtgacggaaagctcccttgatgggttgaccaatctctccgttcctttcctcgttttttatacatatttctatttgagtgaatgcttatctccatatttatataatttcaattatattgacatactcatatttatttatttttctggcttacagatgaacaggatttaatgtcaa------attcattgacatagttgtagttttttttagtttttcttttatggctgtttatataagataagatttatgatggagtgttcataatcataaatgtatacttttttgatgatagttatttattcttgtttatattctcttgtattttaagaagataatgaaggataaaataacgttatatttgtttatttgtactcatatttttatatagccaattatagatttttggtggaggttggttgttctatgttgtattattcaaattaatctaaagcggatttacgctttcaacgatgggagtgcctttttgcatgctgatttaataggagtgaataattttattgagtataaagaaatgaatatatgtggggttgtatttgcgcatacaaaggccaatcctttctctgttccgcgcatgcgcccacccgttcgcttgtcatctcacttgtacgcgggttattttatcgttaaatttttagagtctgttggaatttttttttttcggttacatttatgcggttgggcaatagattgattaaaaatatgctttcacttagcattggttatatagattttcatggtataaattgcttttcattttaccagcttttaagcttttttattggcgggcatatcaaaataaaatccagaatcgttatggagttagttatatccttactctctgttaagtgcaattgctttgggatccttttgcggtttatcaagattatttgaacgttctttctaataaattttcttttcttatttttcacggttacgttgtatcttcgttgttataacatacgggatcaatttctcttaaatttaagagaggtggtatttaaagatatggttttatttagatttggggagatttagtgttatttccacccatgtgtgtctcctctattaattttacttttgttgatgtggggatatggtaatattcaagttctttttttaaaaagcttaaaataaatttctattttggtcattgttatcctaattcactaggatataatatcttatgtggaaatgtgtaatcttgacaggtgtcgatattggggcacatttattaattgtaaaatccattaaca--atttcaaaaaaattaaattattttagttattttgatatattttaattaatattgttatttaaatatatagatttttttttcctttgttattaaaactatgatgtcaagttttttttttagttgtttatttataaattaagaatattattcattctattttggtggaatattctaggttatttttagtttgatgttcttatttatgcaggatcattaaataagaataacaattttttttaaatgtttttttatttttgtttacttagagatagttttattttattttttgaagagttatccacttttttatttggtgggtacaccgacgttcagcgggttatttttttaacttttgttcttccatttgtggattttatttaaagtacggacttaatttattttaaaataatttaatagaatcttatttcttgtatgcttttgtaaatccatttttgtcatttgttccaagccagtgagcccgttcggtcatatttgcggatatttaattggggtaggttttcggtttccttttcattatggttaattaattattgatagatagttgtgggggtttgtagttattgttcgcaacgattaagcttatgctatctcgtgccaatggatgtttgcggttatacttactaatggattgggtctaacttatatgccaggtttgtctcggtttttgttgcaaattctagacgacggagcgagttttataaaaggatttaattatcctcatgctttgtgttttttagtcgcaaatgcgcccccacttaattttgggaattcttataaagatgtagtgtctggttcatttattttctttttcttttaggcgctaactttatttagctaagcacaggaaattttcggattatcttagggggtcgtcggattttctttttttcatgttccttaattttatttaagggaattgattttgttatatgcatttaatgagttccagatttttatatgggtttacttgttcaacgaacatttttcatttttagttgataatgtttagttttctttttttattattaaatttaatagaaattttagatatttttacttaggttggagggcttggcttcatttgttcatatcgaccaggaagatattcaagttaaatttcatgatatcatgatttttacctttatatttaattatttataaataacaccttgcatggttacctttatcaacacttgtacttactcggctatacaaagtttgtttctaatttttttgtttttggggatttgtttttattagtactcttgctcaagaattttctttcataattttttattcttacattttcgtatatat--acttttttatgaaaaaatttct--catacaaattgaataatcattagaataatctattatgaaatctttcctaaaatttaaataccacaattttacatttttataatattttatacttatgcgtgtaaatacaattttaaggccctcgccatttaaataaaaccttcgataacaccatttagatgcaaaagcttgtgattccgcccataaattcgctgtgaattggtctttttttttgttatatcaatttacggttttttgcatcataacgcgaataattgcttaaaggtaacaattgcggagtaataggtgttctcgacatcagcaagggctcttttttattgattattcagtggcgggattataggtctattttacccactgctgtgggtatatttttttgtatggacgcttatggtagtttcctgggcaattctttggggcacgtatacaatttttcgcatcctactggatgattgtcatggttgggggttgcgtgaaagcacttaccgttttacttcattatttccttatgtttgcgcacttatcaatttttttcagaacggtcaaaaccatggttaatcaaatgaaaatccttcacctattacttaagaatgtggttatgtatacatatttctctttgtttataacctactttgggaccgaaattatccgcaaccttgtacccgtcaatcaccgatgtattttttgctagcatttcgtcatccaaaattgggggtatgcctgtcttcatgcatttgcatttcctttacattagaattcgggatcatttaccataacaattttttggtatgtgtacgtatttttactgatgggccgccgtgagacctagtttgtggcaatttacgtgttattgctattatttaaccttatataatgtggaaattttaa------atgaaattttttatatggagttttttatatttgtttgtaggtgcttttacctttgacgaagtttggtaatcaatcgaaggccaaaagtggatgcggatcccacctttggagcataattttacaagacaactacctttttcaataattctatatttcccattttctttttttcttttgttgattgatccatttgtaacttttcttaattggttttttttcttgtgacagttgggttaacgtatatgcggtgtctcaatcaatagcttttggggttcggcgtgccaacattctagagtagttgcttgtttttagttatttttatggggtaaaatttattttaaatacaatttattgttttttatatttccatgcttgttgttagattcttgcgaacaacgacccttgattgcgagggatcgattgttcggttaagtgataagagggggttgcttatttttgcgatagcagatttttatagattttttggtatttttggaggagtttcagttttttagtaattacttgttcttatttattggtcgggacttcccgttcgtagaaattattattgctgaaagttttcctttcttaattttttttttgtggttaaattttttttattat
>L.cuprina_JX913751
atttaaaatctcaaatatttttggatttatatggacttattcattcgcaatctgttgggctgatggttgaataattttgcttatccctataggagaaattattcacgagctcttaatattttaccagcttgctctcgtttctttgcgtatttttttctaatcagaaac--aatcaatattatgaatatattttctcctctttaaagggtcgcccttcatttgttccaagtatgaggcttctgacaagcttatttatactgcaaaatgcccttatttattctaatatttaaccttatatacagatatcttcagttatgggcttggggttaacaactcttcgaattatgctatctcataacattggtgatttgcgcattaaaagaatttttgatactatttttttatcttcttcttgcatatttatttaaatttaaactccaataacatttttcttttttcatcaagtataattttttttttaatttttcttggggttccccttttggtttaccaatgatgtatcatcttacataaaacattttttttacttatgtttatacttatactttatttaatcgtttctaaggcttatttaatatagaaaaatgttaatatcatttaatcagtaataaatttatactttcttattcatttggttttctattctctttatttttttccacatgtttttcacaacaaagaatggactttattatttgggctgtcggatatggactcttagatctatcggcgattggcaccgggcttatgggagacaattaaagtatgtacgccagcttatatatttttatgtatccatatatggggttggaatgttgtccttatctgggcccgaatgcttcccgataaaaatagtttgctttccccgcttacttttttgtagagatgtgaaagggcggacggtgacgttacccccttctcaaatgccagggggctcgtgattgcattttcctcattgcggattctcatttgggcgtaattatacacgtataaatcgtcacggatacttgacgatccttttgttgtcgtgtatacgcttttcttttttcttccgtttgcgggcatacatctttacgacgaactaaactcttttgaccgcgggggggaccattttacacatttttgttttggcaccgagttaatttatttccggttggatattccaatatagcagatcggaaaagaacttggtcttggatattagcatttgcatggttttggttatgttggccacaatttacgtggatgagtgaaccggctattactcgcacatatatgcgtccacggataaatttagtgttgcaccttaggaccattaatatcccgcactttggcttggttgtttttttacgtggggttacgggtgtttgcaatctcgtgaatatttcagaactatagtgtgccattcatagttttcatgggcgtttgcatatgcggttgtcatgtaccttttacggttacttaaacaaatttaaagcattgcatatttatgggtaattacttttcccacattttggttgcggatcccgcgtatcgataccgagctaacactgaagtattcacatggtcacattcttttggatttttttttttatattggaagctgttccacgcagtttttccgtcattaatctcatgatgttcaaaacccccgcgacaagtatcgattccttttacaat-attcactggcaattggttcagaagtctcccttatgacattatttttcagacagcctttatttgtatatacgtctgtggtattatttatttttttaaaatagtaacgtattttcaggcaacatgaatattgacatttccgcatatttttttatgcttcctcctcgcttttattctgagaataagacctcatacttaagcatggcacatgtatgagtagatatcgattgcaaatgattgatctaatatccacaagatttcatgaagttcgttttgagtgaaacggtgtttccataatccagtcgatttgtacgcgcgagtatcatctgacatccgcctgggtaagtgaggacccggcgctaacaacaattttataacgccggtttttaggcatgtcgaattggggcaacaagttatccatgtatgaagatccgtaatattataatgattcaaaa-aaattttatcccaatgcccatggtgttagttttatattttcatgcttgtatttaaatataatatatcttatcctcatccaatcaattataaaaaccatcacaatcttaatgaatgatatacaatttttcgtttgacctctcagatttaatttcttaatgttagacttttggatttatatcctcagtatgttatcctccgtacaattttgaaaaatttttacctcaaagattaaacctttggccatgggcaaggtcacttatttgttctttttcatatctttaaaattatggttttcctaatttacagacagcattacttacctacttgcctcctttgtttgttatttttggtgataaaaaccacaatttgccattgtcccaggacccgcgtttatccttatgttgatgaacatagaagtatcgccggacttgcgtcgctacgcaaatatgcggcattttttacctttggaaacggcctcattcacatttttagctttatataccaatgcttttgtctgatcgcgtgcatatcatctagtttgcgtctagaccttatcaggagtattcaccatcaacaccttcattgtgataagcctgccttacgctcatgggcatacacgtgcggatgtaatgttcacatagagttcttttttttggaaatatacatttacgttacatgtgcggagttccggaggacttcaggctcaacgagcgtacacggttcgtgggatatttttattttcgagtttttttgttctttttggcttttcaagagcttccctcatgattgggcattgccccatggatacccttaaccttcaatccttttaaacgtatttttactcggatacgtactggccacaagttatgaggaacatccaacaccaggttttttacgtatttggattattacatctcagctagataatgagcccttacatgcgatcgttaggtcacttttatgcacggttcagggtcagtttatggacacttttttgttgttatcgcattaaaacatttcaaaacacattggttgagcgcgctgtatgcattgtgaatgttgttttcttagttcattatgtggggg--attttcatttacatagtcatatttttattcatgtgtatttctgctcatcttcaaaaacttgtgacggaaagctcccttgatgggttgaccaatctctccgttcctttcctcgttttttatacatatttctatttgagtgaatgcttatctccatatttatataatttcaattatattgacatactcatatttatttatttttctggcttacagatgaacaggatttaatgtcaa------attcattgacatagttgtagttttttttagtttttcttttatggctgtttatataagataagatttatgatggagtgttcataatcataaatgtatacttttttgatgatagttatttattcttgtttatattctcttgtattttaagaagataatgaaggataaaataacgttatatttgtttatttgtactcatatttttatatagccaattatagatttttggtggaggttggttgttctatgttgtattattcaaagtaatctaaagcggatttacgctttcaacgatgggagtgcctttttgcatgctgatttaataggagtgaataattttattgagtataaagaaatgaatatatgtggggttgtatttgcgcatacaaaggccaatcctttctctgttccgcgcatgcgcccacccgttcgcttgtcatctcacttgtacgcgggttattttatcgttaaatttttagagtctgttggaatttttttttttcggttacatttatgcggttgggcaatagattgattaaaaatatgctttcacttagcattggttatatagattttcatggtataaattgcttttcattttaccagcttttaagcttttttattggcgggcatatcaaaataaaatccagaatcgttatggagttagttatatccttactctctgttaagtgcaattgctttgggatccttttgcggtttatcaagattatttgaacgttctttctaataaattttcttttcttatttttcacggttacgttgtatcttcgttgttataacatacgggatcaatttctcttaaatttaagagaggtggtatttaaagatatggttttatttagatttggggagatttagtgttatttccacccatgtgtgtctcctctattaattttacttttgttgatgtggggatatggtaatattcaagttctttttttaaaaagcttaaaataaatttctattttggtcattgttatcctaattcactaggatataatatcttatgtggaaatgtgtaatcttgacaggtgtcgatattggggcacatttattaattgtaaaatccattaaca--atttcaaaaaaattaaattattttagttattttgatatattttaattaatattgttatttaaatatatagatttttttttcctttgttattaaaactatgatgtcaagttttttttttagttgtttatttataaattaagaatattattcattctattttggtggaatattctaggttatttttagtttgatgttcttatttatgcaggatcattaaataagaataacaattttttttaaatgtttttttatttttgtttacttagagatagttttattttattttttgaagagttatccacttttttatttggtgggtacaccgacgttcagcgggttatttttttaacttttgttcttccatttgtggattttatttaaagtacggacttaatttattttaaaataatttaatagaatcttatttcttgtatgcttttgtaaatccatttttgtcatttgttccaagccagtgagcccgttcggtcatatttgcggatatttaattggggtaggttttcggtttccttttcattatggttaattaattattgatagatagttgtgggggtttgtagttattgttcgcaacgattaagcttatgctatctcgtgccaatggatgtttgcggttatacttactaatggattgggtctaacttatatgccaggtttgtctcggtttttgttgcaaattctagacgacggagcgagttttataaaaggatttaattatcctcatgctttgtgttttttagtcgcaaatgcgcccccacttaattttgggaattcttataaagatgtagtgtctggttcatttattttctttttcttttaggcgctaactttatttagctaagcacaggaaattttcggattatcttagggggtcgtcggattttctttttttcatgttccttaattttatttaagggaattgattttgttatatgcatttaatgagttccagatttttatatgggtttacttgttcaacgaacatttttcatttttagttgataatgtttagttttctttttttattattaaatttaatagaaattttagatatttttacttaggttggagggcttggcttcatttgttcatatcgaccaggaagatattcaagttaaatttcatgatatcatgatttttacctttatatttaattatttataaataacaccttgcatggttacctttatcaacacttgtacttactcggctatacaaagtttgtttctaatttttttgtttttggggatttgtttttattagtactcttgctcaagaattttctttcataattttttattcttacattttcgtatatat--acttttttatgaaaaaatttct--catacaaattgaataatcattagaataatctattatgaaatctttcctaaaatttaaataccacaattttacatttttataatattttatacttatgcgtgtaaatacaattttaaggccctcgccatttaaataaaaccttcgataacaccatttagatgcaaaagcttgtgattccgcccataaattcgctgtgaattggtctttttttttgttatatcaatttacggttttttgcatcataacgcgaataattgcttaaaggtaacaattgcggagtaataggtgttctcgacatcagcaagggctcttttttattgattattcagtggcgggattataggtctattttacccactgctgtgggtatatttttttgtatggacgcttatggtagtttcctgggcaattctttggggcacgtatacaatttttcgcatcctactggatgattgtcatggttgggggttgcgtgaaagcacttaccgttttacttcattatttccttatgtttgcgcacttatcaatttttttcagaacggtcaaaaccatggttaatcaaatgaaaatccttcacctattacttaagaatgtggttatgtatacatatttctctttgtttataacctactttgggaccgaaattatccgcaaccttgtacccgtcaatcaccgatgtattttttgctagcatttcgtcatccaaaattgggggtatgcctgtcttcatgcatttgcatttcctttacattagaattcgggatcatttaccataacaattttttggtatgtgtacgtatttttactgatgggccgccgtgagacctagtttgtggcaatttacgtgttattgctattatttaaccttatataatgtggaaattttaa------atgaaattttttatatggagttttttatatttgtttgtaggtgcttttacctttgacgaagtttggtaatcaatcgaaggccaaaagtggatgcggatcccacctttggagcataattttacaagacaactacctttttcaataattctatatttcccattttctttttttcttttgttgattgatccatttgtaacttttcttaattggttttttttcttgtgacagttgggttaacgtatatgcggtgtctcaatcaatagcttttggggttcggcgtgccaacattctagagtagttgcttgtttttagttatttttatggggtaaaatttattttaaatacaatttattgttttttatatttccatgcttgttgttagattcttgcgaacaacgacccttgattgcgagggatcgattgttcggttaagtgataagagggggttgcttatttttgcgatagcagatttttatagattttttggtatttttggaggagtttcagttttttagtaattacttgttcttatttattggtcgggacttcccgttcgtagaaattattattgctgaaagttttcctttcttaattttttttttgtggttaaattttttttattat
>L.cuprina_JX913752
atttaaaatctcaaatatttttggatttatatggacttattcattcgcaatctgttgggctgatggttgaataattttgcttatccctataggagaaattattcacgagctcttaatattttaccagcttgctctcgtttctttgcgtatttttttctaatcagaaac--aatcaatattatgaatatattttctcctctttaaagggtcgcccttcatttgttccaagtatgaggcttctgacaagcttatttatactgcaaaatgcccttatttattctaatatttaaccttatatacagatatcttcagttatgggcttggggttaacaactcttcgaattatgctatctcataacattggtgatttgcgcattaaaagaatttttgatactatttttttatcttcttcttgcatatttatttaaatttaaactccaataacatttttcttttttcatcaagtataattttttttttaatttttcttggggttccccttttggttttccaatgatgtatcatcttacataaaacattttttttacttatgtttatacttatactttatttaatcgtttctaaggcttatttaatatagaaaaatgttaatatcatttaatcagtaataaatttatactttcttattcatttggttttctattctctttatttttttccacatgtttttcacaacaaagaatggactttattatttgggctgtcggatatggactcttagatctatcggcgattggcaccgggcttatgggagacaattaaagtatgtacgccagcttatatatttttatgtatccatatatggggttggaatgttgtccttatctgggcccgaatgcttcccgataaaaatagtttgctttccccgcttacttttttgtagagatgtgaaagggcggacggtgacgttacccccttctcaaatgccagggggctcgtgattgcattttcctcattgcggattctcatttgggcgtaattatacacgtataaatcgtcacggatacttgacgatccttttgttgtcgtgtatacgcttttcttttttcttccgtttgcgggcatacatctttacgacgaactaaactcttttgaccgcgggggggaccattttacacatttttgttttggcaccgagttaatttatttccggttggatattccaatatagcagatcggaaaagaacttggtcttggatattagcatttgcatggttttggttatgttggccacaatttacgtggatgagtgaaccggctattactcgcacatatatgcgtccacggataaatttagtgttgcaccttaggaccattaatatcccgcactttggcttggttgtttttttacgtggggttacgggtgtttgcaatctcgtgaatatttcagaactatagtgtgccattcatagttttcatgggcgtttgcatatgcggttgtcatgtaccttttacggttacttaaacaaatttaaagcattgcatatttatgggtaattacttttcccacattttggttgcggatcccgcgtatcgataccgagctaacactgaagtattcacatggtcacattcttttggatttttttttttatattggaagctgttccacgcagtttttccgtcattaatctcatgatgttcaaaacccccgcgacaagtatcgattccttttacaat-attcactggcaattggttcagaagtctcccttatgacattatttttcagacagcctttatttgtatatacgtctgtggtattatttatttttttaaaatagtaacgtattttcaggcaacatgaatattgacatttccgcatatttttttatgcttcctcctcgcttttattctgagaataagacctcatacttaagcatggcacatgtatgagtagatatcgattgcaaatgattgatctaatatccacaagatttcatgaagttcgttttgagtgaaacggtgtttccataatccagtcgatttgtacgcgcgagtatcatctgacatccgcctgggtaagtgaggacccggcgctaacaacaattttataacgccggtttttaggcatgtcgaattggggcaacaagttatccatgtatgaagatccgtaatattataatgattcaaaa-aaattttatcccaatgcccatggtgttagttttatattttcatgcttgtatttaaatataatatatcttatcctcatccaatcaattataaaaaccatcacaatcttaatgaatgatatacaatttttcgtttgacctctcagatttaatttcttaatgttagacttttggatttatatcctcagtatgttatcctccgtacaattttgaaaaatttttacctcaaagattaaacctttggccatgggcaaggtcacttatttgttctttttcatatctttaaaattatggttttcctaatttacagacagcattacttacctacttgcctcctttgtttgttatttttggtgataaaaaccacaatttgccattgtcccaggacccgcgtttatccttatgttgatgaacatagaagtatcgccggacttgcgtcgctacgcaaatatgcggcattttttacctttggaaacggcctcattcacatttttagctttatataccaatgcttttgtctgatcgcgtgcatatcatctagtttgcgtctagaccttatcaggagtattcaccatcaacaccttcattgtgataagcctgccttacgctcatgggcatacacgtgcggatgtaatgttcacatagagttcttttttttggaaatatacatttacgttacatgtgcggagttccggaggacttcaggctcaacgagcgtacacggttcgtgggatatttttattttcgagtttttttgttctttttggcttttcaagagcttccctcatgattgggcattgccccatggatacccttaaccttcaatccttttaaacgtatttttactcggatacgtactggccacaagttatgaggaacatccaacaccaggttttttacgtatttggattattacatctcagctagataatgagcccttacatgcgatcgttaggtcacttttatgcacggttcagggtcagtttatggacacttttttgttgttatcgcattaaaacatttcaaaacacattggttgagcgcgctgtatgcattgtgaatgttgttttcttagttcattatgtggggg--attttcatttacatagtcatatttttattcatgtgtatttctgctcatcttcaaaaacttgtgacggaaagctcccttgatgggttgaccaatctctccgttcctttcctcgttttttatacatatttctatttgagtgaatgcttatctccatatttatataatttcaattatattgacatactcatatttatttatttttctggcttacagatgaacaggatttaatgtcaa------attcattgacatagttgtagttttttttagtttttcttttatggctgtttatataagataagatttatgatggagtgttcataatcataaatgtatacttttttgatgatagttatttattcttgtttatattctcttgtattttaagaagataatgaaggataaaataacgttatatttgtttatttgtactcatatttttatatagccaattatagatttttggtggaggttggttgttctatgttgtattattcaaagtaatctaaagcggatttacgctttcaacgatgggagtgcctttttgcatgctgatttaataggagtgaataattttattgagtataaagaaatgaatatatgtggggttgtatttgcgcatacaaaggccaatcctttctctgttccgcgcatgcgcccacccgttcgcttgtcatctcacttgtacgcgggttattttatcgttaaatttttagagtctgttggaatttttttttttcggttacatttatgcggttgggcaatagattgattaaaaatatgctttcacttagcattggttatatagattttcatggtataaattgcttttcattttaccagcttttaagcttttttattggcgggcatatcaaaataaaatccagaatcgttatggagttagttatatccttactctctgttaagtgcaattgctttgggatccttttgcggtttatcaagattatttgaacgttctttctaataaattttcttttcttatttttcacggttacgttgtatcttcgttgttataacatacgggatcaatttctcttaaatttaagagaggtggtatttaaagatatggttttatttagatttggggagatttagtgttatttccacccatgtgtgtctcctctattaattttacttttgttgatgtggggatatggtaatattcaagttctttttttaaaaagcttaaaataaatttctattttggtcattgttatcctaattcactaggatataatatcttatgtggaaatgtgtaatcttgacaggtgtcgatattggggcacatttattaattgtaaaatccattaaca--atttcaaaaaaattaaattattttagttattttgatatattttaattaatattgttatttaaatatatagatttttttttcctttgttattaaaactatgatgtcaagttttttttttagttgtttatttataaattaagaatattattcattctattttggtggaatattctaggttatttttagtttgatgttcttatttatgcaggatcattaaataagaataacaattttttttaaatgtttttttatttttgtttacttagagatagttttattttattttttgaagagttatccacttttttatttggtgggtacaccgacgttcagcgggttatttttttaacttttgttcttccatttgtggattttatttaaagtacggacttaatttattttaaaataatttaatagaatcttatttcttgtatgcttttgtaaatccatttttgtcatttgttccaagccagtgagcccgttcggtcatatttgcggatatttaattggggtaggttttcggtttccttttcattatggttaattaattattgatagatagttgtgggggtttgtagttattgttcgcaacgattaagcttatgctatctcgtgccaatggatgtttgcggttatacttactaatggattgggtctaacttatatgccaggtttgtctcggtttttgttgcaaattctagacgacggagcgagttttataaaaggatttaattatcctcatgctttgtgttttttagtcgcaaatgcgcccccacttaattttgggaattcttataaagatgtagtgtctggttcatttattttctttttcttttaggcgctaactttatttagctaagcacaggaaattttcggattatcttagggggtcgtcggattttctttttttcatgttccttaattttatttaagggaattgattttgttatatgcatttaatgagttccagatttttatatgggtttacttgttcaacgaacatttttcatttttagttgataatgtttagttttctttttttattattaaatttaatagaaattttagatatttttacttaggttggagggcttggcttcatttgttcatatcgaccaggaagatattcaagttaaatttcatgatatcatgatttttacctttatatttaattatttataaataacaccttgcatggttacctttatcaacacttgtacttactcggctatacaaagtttgtttctaatttttttgtttttggggatttgtttttattagtactcttgctcaagaattttctttcataattttttattcttacattttcgtatatat--acttttttatgaaaaaatttct--catacaaattgaataatcattagaataatctattatgaaatctttcctaaaatttaaataccacaattttacatttttataatattttatacttatgcgtgtaaatacaattttaaggccctcgccatttaaataaaaccttcgataacaccatttagatgcaaaggcttgtgattccgcccataaattcgctgtgaattggtctttttttttgttatatcaatttacggttttttgcatcataacgcgaataattgcttaaaggtaacaattgcggagtaataggtgttctcgacatcagcaagggctcttttttattgattattcagtggcgggattataggtctattttacccactgctgtgggtatatttttttgtatggacgcttatggtagtttcctgggcaattctttggggcacgtatacaatttttcgcatcctactggatgattgtcatggttgggggttgcgtgaaagcacttaccgttttacttcattatttccttatgtttgcgcacttatcaatttttttcagaacggtcaaaaccatggttaatcaaatgaaaatccttcacctattacttaagaatgtggttatgtatacatatttctctttgtttataacctactttgggaccgaaattatccgcaaccttgtacccgtcaatcaccgatgtattttttgctagcatttcgtcatccaaaattgggggtatgcctgtcttcatgcatttgcatttcctttacattagaattcgggatcatttaccataacaattttttggtatgtgtacgtatttttactgatgggccgccgtgagacctagtttgtggcaatttacgtgttattgctattatttaaccttatataatgtggaaattttaa------atgaaattttttatatggagttttttatatttgtttgtaggtgcttttacctttgacgaagtttggtaatcaatcgaaggccaaaagtggatgcggatcccacctttggagcataattttacaagacaactacctttttcaataattctatatttcccattttctttttttcttttgttgattgatccatttgtaacttttcttaattggttttttttcttgtgacagttgggttaacgtatatgcggtgtctcaatcaatagcttttggggttcggcgtgccaacattctagagtagttgcttgtttttagttatttttatggggtaaaatttattttaaatacaatttattgttttttatatttccatgcttgttgttagattcttgcgaacaacgacccttgattgcgagggatcgattgttcggttaagtgataagagggggttgcttatttttgcgatagcagatttttatagattttttggtatttttggaggagtttcagttttttagtaattacttgttcttatttattggtcgggacttcccgttcgtagaaattattattgctgaaagttttcctttcttaattttttttttgtggttaaattttttttattat
>L.cuprina_JX913753
atttaaaatctcaaatatttttggatttatatggacttattcattcgcaatctgttgggctgatggttgaataattttgcttatccctataggagaaattattcacgagctcttaatattttaccagcttgctctcgtttctttgcgtatttttttctaatcagaaac--aatcaatattatgaatatattttctcctctttaaagggtcgcccttcatttgttccaagtatgaggcttctgacaagcttatttatactgcaaaatgcccttatttattctaatatttaaccttatatacagatatcttcagttatgggcttggggttaacaactcttcgaattatgctatctcataacattggtgatttgcgcattaaaagaatttttgatactatttttttatcttcttcttgcatatttatttaaatttaaactccaataacatttttcttttttcatcaagtataattttttttttaatttttcttggggttccccttttggttttccaatgatgtatcatcttacataaaacattttttttacttatgtttatacttatactttatttaatcgtttctaaggcttatttaatatagaaaaatgttaatatcatttaatcagtaataaatttatactttcttattcatttggttttctattctctttatttttttccacatgtttttcacaacaaagaatggactttattatttgggctgtcggatatggactcttagatctatcggcgattggcaccgggcttatgggagacaattaaagtatgtacgccagcttatatatttttatgtatccatatatggggttggaatgttgtccttatctgggcccgaatgcttcccgataaaaatagtttgctttccccgcttacttttttgtagagatgtgaaagggcggacggtgacgttacccccttctcaaatgccagggggctcgtgattgcattttcctcattgcggattctcatttgggcgtaattatacacgtataaatcgtcacggatacttgacgatccttttgttgtcgtgtatacgcttttcttttttcttccgtttgcgggcatacatctttacgacgaactaaactcttttgaccgcgggggggaccattttacacatttttgttttggcaccgagttaatttatttccggttggatattccaatatagcagatcggaaaagaacttggtcttggatattagcatttgcatggttttggttatgttggccacaatttacgtggatgagtgaaccggctattactcgcacatatatgcgtccacggataaatttagtgttgcaccttaggaccattaatatcccgcactttggcttggttgtttttttacgtggggttacgggtgtttgcaatctcgtgaatatttcagaactatagtgtgccattcatagttttcatgggcgtttgcatatgcggttgtcatgtaccttttacggttacttaaacaaatttaaagcattgcatatttatgggtaattacttttcccacattttggttgcggatcccgcgtatcgataccgagctaacactgaagtattcacatggtcacattcttttggatttttttttttatattggaagctgttccacgcagtttttccgtcattaatctcatgatgttcaaaacccccgcgacaagtatcgattccttttacaat-attcactggcaattggttcagaagtctcccttatgacattatttttcagacagcctttatttgtatatacgtctgtggtattatttatttttttaaaatagtaacgtattttcaggcaacatgaatattgacatttccgcatatttttttatgcttcctcctcgcttttattctgagaataagacctcatacttaagcatggcacatgtatgagtagatatcgattgcaaatgattgatctaatatccacaagatttcatgaagttcgttttgagtgaaacggtgtttccataatccagtcgatttgtacgcgcgagtatcatctgacatccgcctgggtaagtgaggacccggcgctaacaacaattttataacgccggtttttaggcatgtcgaattggggcaacaagttatccatgtatgaagatccgtaatattataatgattcaaaa-aaattttatcccaatgcccatggtgttagttttatattttcatgcttgtatttaaatataatatatcttatcctcatccaatcaattataaaaaccatcacaatcttaatgaatgatatacaatttttcgtttgacctctcagatttaatttcttaatgttagacttttggatttatatcctcagtatgttatcctccgtacaattttgaaaaatttttacctcaaagattaaacctttggccatgggcaaggtcacttatttgttctttttcatatctttaaaattatggttttcctaatttacagacagcattacttacctacttgcctcctttgtttgttatttttggtgataaaaaccacaatttgccattgtcccaggacccgcgtttatccttatgttgatgaacatagaagtatcgccggacttgcgtcgctacgcaaatatgcggcattttttacctttggaaacggcctcattcacatttttagctttatataccaatgcttttgtctgatcgcgtgcatatcatctagtttgcgtctagaccttatcaggagtattcaccatcaacaccttcattgtgataagcctgccttacgctcatgggcatacacgtgcggatgtaatgttcacatagagttcttttttttggaaatatacatttacgttacatgtgcggagttccggaggacttcaggctcaacgagcgtacacggttcgtgggatatttttattttcgagtttttttgttctttttggcttttcaagagcttccctcatgattgggcattgccccatggatacccttaaccttcaatccttttaaacgtatttttactcggatacgtactggccacaagttatgaggaacatccaacaccaggttttttacgtatttggattattacatctcagctagataatgagcccttacatgcgatcgttaggtcacttttatgcacggttcagggtcagtttatggacacttttttgttgttatcgcattaaaacatttcaaaacacattggttgagcgcgctgtatgcattgtgaatgttgttttcttagttcattatgtggggg--attttcatttacatagtcatatttttattcatgtgtatttctgctcatcttcaaaaacttgtgacggaaagctcccttgatgggttgaccaatctctccgttcctttcctcgttttttatacatatttctatttgagtgaatgcttatctccatatttatataatttcaattatattgacatactcatatttatttatttttctggcttacagatgaacaggatttaatgtcaa------attcattgacatagttgtagttttttttagtttttcttttatggctgtttatataagataagatttatgatggagtgttcataatcataaatgtatacttttttgatgatagttatttattcttgtttatattctcttgtattttaagaagataatgaaggataaaataacgttatatttgtttatttgtactcatatttttatatagccaattatagatttttggtggaggttggttgttctatgttgtattattcaaagtaatctaaagcggatttacgctttcaacgatgggagtgcctttttgcatgctgatttaataggagtgaataattttattgagtataaagaaatgaatatatgtggggttgtatttgcgcatacaaaggccaatcctttctctgttccgcgcatgcgcccacccgttcgcttgtcatctcacttgtacgcgggttattttatcgttaaatttttagagtctgttggaatttttttttttcggttacatttatgcggttgggcaatagattgattaaaaatatgctttcacttagcattggttatatagattttcatggtataaattgcttttcattttaccagcttttaagcttttttattggcgggcatatcaaaataaaatccagaatcgttatggagttagttatatccttactctctgttaagtgcaattgctttgggatccttttgcggtttatcaagattatttgaacgttctttctaataaattttcttttcttatttttcacggttacgttgtatcttcgttgttataacatacgggatcaatttctcttaaatttaagagaggtggtatttaaagatatggttttatttagatttggggagatttagtgttatttccacccatgtgtgtctcctctattaattttacttttgttgatgtggggatatggtaatattcaagttctttttttaaaaagcttaaaataaatttctattttggtcattgttatcctaattcactaggatataatatcttatgtggaaatgtgtaatcttgacaggtgtcgatattggggcacatttattaattgtaaaatccattaaca--atttcaaaaaaattaaattattttagttattttgatatattttaattaatattgttatttaaatatatagatttttttttcctttgttattaaaactatgatgtcaagttttttttttagttgtttatttataaattaagaatattattcattctattttggtggaatattctaggttatttttagtttgatgttcttatttatgcaggatcattaaataagaataacaattttttttaaatgtttttttatttttgtttacttagagatagttttattttattttttgaagagttatccacttttttatttggtgggtacaccgacgttcagcgggttatttttttaacttttgttcttccatttgtggattttatttaaagtacggacttaatttattttaaaataatttaatagaatcttatttcttgtatgcttttgtaaatccatttttgtcatttgttccaagccagtgagcccgttcggtcatatttgcggatatttaattggggtaggttttcggtttccttttcattatggttaattaattattgatagatagttgtgggggtttgtagttattgttcgcaacgattaagcttatgctatctcgtgccaatggatgtttgcggttatacttactaatggattgggtctaacttatatgccaggtttgtctcggtttttgttgcaaattctagacgacggagcgagttttataaaaggatttaattatcctcatgctttgtgttttttagtcgcaaatgcgcccccacttaattttgggaattcttataaagatgtagtgtctggttcatttattttctttttcttttaggcgctaactttatttagctaagcacaggaaattttcggattatcttagggggtcgtcggattttctttttttcatgttccttaattttatttaagggaattgattttgttatatgcatttaatgagttccagatttttatatgggtttacttgttcaacgaacatttttcatttttagttgataatgtttagttttctttttttattattaaatttaatagaaattttagatatttttacttaggttggagggcttggcttcatttgttcatatcgaccaggaagatattcaagttaaatttcatgatatcatgatttttacctttatatttaattatttataaataacaccttgcatggttacctttatcaacacttgtacttactcggctatacaaagtttgtttctaatttttttgtttttggggatttgtttttattagtactcttgctcaagaattttctttcataattttttattcttacattttcgtatatat--acttttttatgaaaaaatttct--catacaaattgaataatcattagaataatctattatgaaatctttcctaaaatttaaataccacaattttacatttttataatattttatacttatgcgtgtaaatacaattttaaggccctcgccatttaaataaaaccttcgataacaccatttagatgcaaaagcttgtgattccgcccataaattcgctgtgaattggtctttttttttgttatatcaatttacggttttttgcatcataacgcgaataattgcttaaaggtaacaattgcggagtaataggtgttctcgacatcagcaagggctcttttttattgattattcagtggcgggattataggtctattttacccactgctgtgggtatatttttttgtatggacgcttatggtagtttcctgggcaattctttggggcacgtatacaatttttcgcatcctactggatgattgtcatggttgggggttgcgtgaaagcacttaccgttttacttcattatttccttatgtttgcgcacttatcaatttttttcagaacggtcaaaaccatggttaatcaaatgaaaatccttcacctattacttaagaatgtggttatgtatacatatttctctttgtttataacctactttgggaccgaaattatccgcaaccttgtacccgtcaatcaccgatgtattttttgctagcatttcgtcatccaaaattgggggtatgcctgtcttcatgcatttgcatttcctttacattagaattcgggatcatttaccataacaattttttggtatgtgtacgtatttttactgatgggccgccgtgagacctagtttgtggcaatttacgtgttattgctattatttaaccttatataatgtggaaattttaa------atgaaattttttatatggagttttttatatttgtttgtaggtgcttttacctttgacgaagtttggtaatcaatcgaaggccaaaagtggatgcggatcccacctttggagcataattttacaagacaactacctttttcaataattctatatttcccattttctttttttcttttgttgattgatccatttgtaacttttcttaattggttttttttcttgtgacagttgggttaacgtatatgcggtgtctcaatcaatagcttttggggttcggcgtgccaacattctagagtagttgcttgtttttagttatttttatggggtaaaatttattttaaatacaatttattgttttttatatttccatgcttgttgttagattcttgcgaacaacgacccttgattgcgagggatcgattgttcggttaagtgataagagggggttgcttatttttgcgatagcagatttttatagattttttggtatttttggaggagtttcagttttttagtaattacttgttcttatttattggtcgggacttcccgttcgtagaaattattattgctgaaagttttcctttcttaattttttttttgtggttaaattttttttattat
>L.sericata_JX913754
atttaaaatctcaaatatttttggatttatatggacttattcattcgcaatctgttgggctgatggttgaataattttgcttatccctataggagaaattattcacgagctcttaatattttaccagcttgctctcgtttctttgcgtatctttttctaatcagaaac--aatcaatattatgaatatattttctcctctttaaagggtcgcccttcatttgttccaagtatgaggcttctgacaaacttatttatactgcaaaatgcccttatttattctaatatttaaccttatatacagatatcttcagttatgggcttggggttaacaactcttcgaattatgctatctcataacattggtgatttgcgcattaaaagaatttttgatactatttttttatcttcttcttgcatatttatttaaatttaaactccaataacatttttcttttttcatcaagtataattttttttttaatttttcttggggttccccatttggttttccaatgatgtatcatcttacataaaacattttttttacttatgtttatacttatactttatttaatcgtttctaaggcttatttaatatagaaaaatgttaatatcatttaatcagtaataaatttatactttcttattcatttggttttctattctctttatttttttccacatgtttttcacaacaaagaatggactttattatttgggctgtcggatatggactcttagatctatcggcgattggcaccgggcttatgggagacaattaaagtatgtacgccagcttatatatttttatgtatccatatatggggttggaatgttgtccttatctgggcccgaatgcttcccgataaaaatagtttgctttccccgcttacttttttgtagagatgtgaaagggcggacggtgacgttacccccttctcaaatgccagggggctcgtgattgcattttcctcattgcggattctcatttgggcgtaattatacacgtataaatcgtcacggatacttgacgatccttttgttgtcgtgtatacgcttttcttttttcttccgtttgcgggcatacatctttacgacgaactaaactcttttgaccgcgggggggaccattttacacatttttgttttggcaccgagttaatttatttccggttggatattccaatatagcagatcggaaaagaacttggtcttggatattagcatttgcatggttttggttatgttggccacaatttacgtggatgagtgaaccggctattactcgcacatatatgcgtccacggataaatttagtgttgcaccttaggaccattaatatcccgcactttggcttggttgtttttttacgtggggttacgggtgtttgcaatctcgtgaatatttcagaactatagtgtgccattcatagttttcatgggcgtttgcatatgcggttgtcatgtaccttttacggttacttaaacaaatttaaagcattgcatatttatgggtaattacttttcccacattttggttgcggatcccgcgtatcgataccgagctaacactgaagtattcacatggtcacattcttttggatttttttttttatattggaagctgttccacgcagtttttccgtcattaatctcatgatgttcaaaacccccgcgacaagtatcgattccttttacaat-attcactggcaattggttcagaagtctcccttatgacattatttttcagacagcctttatttgtatatacgtctgtggtattatttatttttttaaaatagtaacgtattttcaggcaacatgaatattgacatttccgcatatttttttatgcttcctcctcgcttttattctgagaataagacctcatacttaagcatggcacatgtatgagtagatatcgattgcaaatgattgatctaatatccacaagatttcatgaagttcgttttgagtgaaacggtgtttccataatccagtcgatttgtacgcgcgagtatcatctgacatccgcctgggtaagtgaggacccggcgctaacaacaattttataacgccggtttttaggcatgtcgaattggggcaacaagttatccatgtatgaagatccgtaatattataatgattcaaaa-aaattttatcccaatgcccatggtgttagttttatattttcatgcttgtatttaagtataatatatcttatcctcatccaatcaattataaaaaccatcacaatcttaatgaatgatatacaatttttcgtttgacctctcagatttaatttcttaatgttagacttttggatttatatcctcagtatgttatcctccgtacaattttgaaaaatttttacctcaaagattaaacctttggccatgggcaaggtcacttatttgttctttttcatatctttaaaattatggttttcctaatttacagacagcattacttacctacttgcctcctttgtttgttatttttggtgataaaaaccacaatttgccattgtcccaggacccgcgtttatccttatgttgatgaacatagaagtatcgccggacttgcgtcgttacgcaaatatgcggcattttttacctttggaaacggcctcattcacatttttagctttatataccaatgcttttgtctgatcgcgtgcatatcatctagtttgcgtctagaccttatcaggagtattcaccatcaacaccttcattgtgataagcctgccttacgctcatgggcatacacgtgcggatgtaatgttcacatagagttcttttttttggaaatatacatttacgttacatgtgcggagttccggaggacttcaggctcaacgagcgtacacggttcgtgggatatttttattttcgagtttttttgttctttttggcttttcaagagcttccctcatgattgggcattgccccatggatacccttaaccttcaatccttttaaacgtatttttactcggatacgtactggccacaagttatgaggaacatccaacaccaggttttttacgtatttggattattacatctcagctagataatgagcccttacatgcgatcgttaggtcacttttatgcacggttcagggtcagtttatggacacttttttgttgttatcgcattaaaacatttcaaaacacattggttgagcgcgctgtatgcattgtgaatgttgttttcttagttcattatgtggggg--attttcatttacatagtcatatttttattcatgtgtatttctgctcatcttcaaaaacttgtgacggaaagctcccttgatgggttgaccaatctctccgttcctttcctcgttttttatacatatttctatttgagtgaatgcttatctccatatttatataatttcaattatattgacatactcatatttatttatttttctggcttacagatgaacaggatttaatgtcaa------attcattgacatagttgtagttttttttagtttttcttttatggctgtttatataagataagatttatgatggagtgttcataatcataaatgtatacttttttgatgatagttatttattcttgtttatattctcttgtattttaagaagataatgaaggataaaataacgttatatttgtttatttgtactcatatttttatatagccaattatagatttttggtggaggttggttgttctatgttgtattattcaaagtaatctaaagcggatttacgctttcaacgatgggagtgcctttttgcatgctgatttaataggagtgaataattttattgagtataaagaaatgaatatatgtggggttgtatttgcgcatacaaaggccaatcctttctctgttccgcgcatgcgcccacccgttcgcttgtcatctcacttgtacgcgggttattttatcgttaaatttttagagtctgttggaatttttttttttcggttacatttatgcggttgggcaatagattgattaaaaatatgctttcacttagcattggttatatagattttcatggtataaattgcttttcattttaccagcttttaagcttttttattggcgggcatatcaaaataaaatccagaatcgttatggagttagttatatccttactctctgttaagtgcaattgctttgggatccttttgcggtttatcaagattatttgaacgttctttctaataaattttcttttcttatttttcacggttacgttgtatcttcgttgttataacatacgggatcaatttctcttaaatttaagagaggtggtatttaaagatatggttttatttagatttggggagatttagtgttatttccacccatgtgtgtctcctctattaattttacttttgttgatgtggggatatggtaatattcaagttctttttttaaaaagcttaaaataaatttctattttggtcattgttatcctaattcactaggatataatatcttatgtggaaatgtgtaatcttgacaggtgtcgatattggggcacatttattaattgtaaaatccattaaca--atttcaaaaaaattaaattattttagttattttgatatattttaattaatattgttatttaaatatatagatttttttttcctttgttattaaaactatgatgtcaagttttttttttagttgtttatttataaattaagaatattattcattctattttggtggaatattctaggttatttttagtttgatgttcttatttatgcaggatcattaaataagaataacaattttttttaaatatttttttatttttgtttacttagagatagttttattttactttttgaagagttatccacttttttatttggtgggtacaccgacgttcagcgggttatttttttaacttttgttcttccatttgtggattttatttaaagcacggacttaatttattttaaaataatttaatagaatcttatttcttgtatgcttttgtaaatccatttttgtcatttgttccaagccagtgagcccgttcggtcatatttgcggatatttaattggggtaggttttcggtttccttttcattatggttaattaattattgatagatagttgtgggggtttgtagttattgttcgcaacgattaagcttatgctatctcgtgccaatggatgtttgcggttatacttactaatggattgggtctaacttatatgccaggtttgtctcggtttttgttgcaaattctagacgacggagcgagttttataaaaggatttaattatcctcatgctttgtgttttttagtcgcaaatgcgcccccacttaattttgggaattcttataaagatgtagtgtctggttcatttattttctttttcttttaggcgctaactttatttagctaagcacaggaaattttcggattatcttagggggtcgtcggattttctttttttcatgttccttaattttatttaagggaattgattttgttatatgcatttaatgagttccagatttttatatgggtttacttgttcaacgaacatttttcatttttagttgataatgtttagttttctttttttattattaaatttaatagaaattttagatatttttacttaggttggagggcttggcttcatttgttcatatcgaccaggaagatattcaagttaaatttcatgatatcatgatttttacctttatatttaattatttataaataacaccttgcatggttacctttatcaacacttgtacttactcggctatacaaagtttgtttctaatttttttgtttttggggatttgtttttattagtactcttgctcaagaattttctttcataattttttattcttatattttcgtatatat--acttttttatgaaaaaatttct--catacaaattgaataatcattagaataatctattatgaaatctttcctaaaatttaaataccacaattttacatttttataatattttatacttatgcgtgtaaatacaattttaaggccctcgccatttaaataaaaccttcgataacaccatttagatgcaaaggcttgtgattccgcccataaattcgctgtgaattggtctttttttttgttatatcaatttacggttttttgcatcataacgcgaataattgcttaaaggtaacaattgcggagtaataggtgttctcgacatcagcaagggctcttttttattgattattcagtggcgggattataggtctattttacccactgttgtgggtatatttttttgtatggacgcttatggtagtttcctgggcaattctttggggcacgtatacaatttttcgcatcctactggatgattgtcatggttgggggttgcgtgaaagcacttaccgttttacttcattatttccttatgtttgcgcacttatcaatttttttcagaacggtcaaaaccatggttaatcaaatgaaaatccttcacctattacttaagaatgtggttatgtatacatatttctctttgtttataacctactttgggaccgaaattatccgcaaccttgtacccgtcaatcaccgatgtattttttgctagcatttcgtcatccaaaattgggggtatgcctgtcttcatgcatttgcatttcctttacattagaattcgggatcatttaccataacaattttttggtatgtgtacgtatttttactgatgggccgccgtgagacctagtttgtggcaatttacgtattattgctattatttaaccctatataatgtggaaattttaa------atgaaattttttatatggagttttttatatttgtttgtaggtgcttttacctttgacgaagtttggtaatcaatcgaaggccaaaagtggatgcggatcccacctttggagcataattttacaagacaactacctttttcaataattctatatttcccattttctttttttcttttgttgattgatccatttgtaacttttcttaattggttttttttcttgtgacagttgggttaacgtatatgcggtgtctcaatcaatagcttttggggttcggcgtgccaacattctagagtagttgcttgtttttagttatttttatggggtaaaatttattttaaatacaatttattgttttttatatttccatgcttgttgttagattcttgcgaacaacgacccttgattgcgagggatcgattgttcggttaagtgataagagggggttgcttatttttgcgatagcagatttttatagattttttggtatttttggaggagtttcagttttttagtaattacttgttcttatttattggtcgggacttcccgttcgtagaaattattattgctgaaagttttcctttcttaattttttttttgtggttaaattttttttattat
>L.sericata_KT272854
atttaaaatctcaaatatttttggatttatatggacttattcattcgcaatctgttgggctgatggttgaataattttgcttatccctataggagaaattattcacgagctcttaatattttaccagcttgctctcgtttctttgcgtatctttttctaatcagaaac--aatcaatattatgaatatattttctcctctttaaagggtcgcccttcatttgttccaagtatgaggcttctgacaaacttatttatactgcaaaatgcccttatttattctaatatttaaccttatatacagatatcttcagttatgggcttggggttaacaactcttcgaattatgctatctcataacattggtgatttgcgcattaaaagaatttttgatactatttttttatcttcttcttgcatatttatttaaatttaaactccaataacatttttcttttttcatcaagtataattttttttttaatttttcttggggttccccttttggttttccaatgatgtatcatcttacataaaacattttttttacttatgtttatacttatactttatttaatcgtttctaaggcttatttaatatagaaaaatgttaatatcatttaatcagtaataaatttatactttcttattcatttggttttctattctctttatttttttccacatgtttttcacaacaaagaatggactttattatttgggctgtcggatatggactcttagatctatcggcgattggcaccgggcttatgggagacaattaaagtatgtacgccagcttatatatttttatgtatccatatatggggttggaatgttgtccttatctgggcccgaatgcttcccgataaaaatagtttgctttccccgcttacttttttgtagagatgtgaaagggcggacggtgacgttacccccttctcaaatgccagggggctcgtgattgcattttcctcattgcggattctcatttgggcgtaattatacacgtataaatcgtcacggatacttgacgatccttttgttgtcgtgtatacgcttttcttttttcttccgtttgcgggcatacatctttacgacgaactaaactcttttgaccgcgggggggaccattttacacatttttgttttggcaccgagttaatttatttccggttggatattccaatatagcagatcggaaaagaacttggtcttggatattagcatttgcatggttttggttatgttggccacaatttacgtggatgagtgaaccggctattactcgcacatatatgcgtccacggataaatttagtgttgcaccttaggaccattaatatcccgcactttggcttggttgtttttttacgtggggttacgggtgtttgcaatctcgtgaatatttcagaactatagtgtgccattcatagttttcatgggcgtttgcatatgcggttgtcatgtaccttttacggttacttaaacaaatttaaagcattgcatatttatgggtaattacttttcccacattttggttgcggatcccgcgtatcgataccgagctaacactgaagtattcacatggtcacattcttttggatttttttttttatattggaagctgttccacgcagtttttccgtcattaatctcatgatgttcaaaacccccgcgacaagtatcgattccttttacaat-attcactggcaattggttcagaagtctcccttatgacattatttttcagacagcctttatttgtatatacgtctgtggtattatttatttttttaaaatagtaacgtattttcaggcaacatgaatattgacatttccgcatatttttttatgcttcctcctcgcttttattctgagaataagacctcatacttaagcatggcacatgtatgagtagatatcgattgcaaatgattgatctaatatccacaagatttcatgaagttcgttttgagtgaaacggtgtttccataatccagtcgatttgtacgcgcgagtatcatctgacatccgcctgggtaagtgaggacccggcgctaacaacaattttataacgccggtttttaggcatgtcgaattggggcaacaagttatccatgtatgaagatccgtaatattataatgattcaaaa-aaattttatcccaatgcccatggtgttagttttatattttcatgcttgtatttaagtataatatatcttatcctcatccaatcaattataaaaaccatcacaatcttaatgaatgatatacaatttttcgtttgacctctcagatttaatttcttaatgttagacttttggatttatatcctcagtatgttatcctccgtacaattttgaaaaatttttacctcaaagattaaacctttggccatgggcaaggtcacttatttgttctttttcatatctttaaaattatggttttcctaatttacagacagcattacttacctacttgcctcctttgtttgttatttttggtgataaaaaccacaatttgccattgtcccaggacccgcgtttatccttatgttgatgaacatagaagtatcgccggacttgcgtcgttacgcaaatatgcggcattttttacctttggaaacggcctcattcacatttttagctttatataccaatgcttttgtctgatcgcgtgcatatcatctagtttgcgtctagaccttatcaggagtattcaccatcaacaccttcattgtgataagcctgccttacgctcatgggcatacacgtgcggatgtaatgttcacatagagttcttttttttggaaatatacatttacgttacatgtgcggagttccggaggacttcaggctcaacgagcgtacacggttcgtgggatatttttattttcgagtttttttgttctttttggcttttcaagagcttccctcatgattgggcattgccccatggatacccttaaccttcaatccttttaaacgtatttttactcggatacgtactggccacaagttatgaggaacatccaacaccaggttttttacgtatttggattattacatctcagctagataatgagcccttacatgcgatcgttaggtcacttttatgcacggttcagggtcagtttatggacacttttttgttgttatcgcattaaaacatttcaaaacacattggttgagcgcgctgtatgcattgtgaatgttgttttcttagttcattatgtgggggatattttcatttacatagtcatatttttattcatgtgtatttctgctcatcttcaaaaacttgtgacggaaagctcccttgatgggttgaccaatctctccgttcctttcctcgttttttatacatatttctatttgagtgaatgcttatctccatatttatataatttcaattatattgacatactcatatttatttatttttctggcttacagatgaacaggatttaatgtcaa----------attgacatagttgtagttttttttagtttttcttttatggctgtttatataagataagatttatgatggagtgttcataatcataaatgtatacttttttgatgatagttatttattcttgtttatattctcttgtattttaagaagataatgaaggataaaataacgttatatttgtttatttgtactcatatttttatatagccaattatagatttttggtggaggttggttgttctatgttgtattattcaaagtaatctaaagcggatttacgctttcaacgatgggagtgcctttttgcatgctgatttaataggagtgaataattttattgagtataaagaaatgaatatatgtggggttgtatttgcgcatacaaaggccaatcctttctctgttccgcgcatgcgcccacccgttcgcttgtcatctcacttgtacgcgggttattttatcgttaaatttttagagtctgttggaatttttttttttcggttacatttatgcggttgggcaatagattgattaaaaatatgctttcacttagcattggttatatagattttcatggtataaattgcttttcattttaccagcttttaagcttttttattggcgggcatatcaaaataaaatccagaatcgttatggagttagttatatccttactctctgttaagtgcaattgctttgggatccttttgcggtttatcaagattatttgaacgttctttctaataaattttcttttcttatttttcacggttacgttgtatcttcgttgttataacatacgggatcaatttctcttaaatttaagagaggtggtatttaaagatatggttttatttagatttggggagatttagtgttatttccacccatgtgtgtctcctctattaattttacttttgttgatgtggggatatggtaatattcaagttctttttttaaaaagcttaaaataaatttctattttggtcattgttatcctaattcactaggatataatatcttatgtggaaatgtgtaatcttgacaggtgtcgatattggggcacatttattaattgtaaaatccattaaca--atttcaaaaaaattaaattattttagttattttgatatattttaattaatattgt-atttaaatatatagatttttttttcctttgttattaaaactatgatgtcaagttttttttttagttgtttatttataaattaagaatattattcattctattttggtggaatattctaggttatttttagtttgatgttcttatttatgcaggatcattaaataagaataacaattttttttaaatatttttttatttttgtttacttagagatagttttattttactttttgaagagttatccacttttttatttggtgggtacaccgacgttcagcgggttatttttttaacttttgttcttccatttgtggattttatttaaagcacggacttaatttattttaaaataatttaatagaatcttatttcttgtatgcttttgtaaatccatttttgtcatttgttccaagccagtgagcccgttcggtcatatttgcggatatttaattggggtaggttttcggtttccttttcattatggttaattaattattgatagatagttgtgggggtttgtagttattgttcgcaacgattaagcttatgctatctcgtgccaatggatgtttgcggttatacttactaatggattgggtctaacttatatgccaggtttgtctcggtttttgttgcaaattctagacgacggagcgagttttataaaaggatttaattatcctcatgctttgtgttttttagtcgcaaatgcgcccccacttaattttgggaattcttataaagatgtagtgtctggttcatttattttctttttcttttaggcgctaactttatttagctaagcacaggaaattttcggattatcttagggggtcgtcggattttctttttttcatgttccttaattttatttaagggaattgattttgttatatgcatttaatgagttccagatttttatatgggtttacttgttcaacgaacatttttcatttttagttgataatgtttagttttctttttttattattaaatttaatagaaattttagatatttttacttaggttggagggcttggcttcatttgttcatatcgaccaggaagatattcaagttaaatttcatgatatcatgatttttacctttatatttaattatttataaataacaccttgcatggttacctttatcaacacttgtacttactcggctatacaaagtttgtttctaatttttttgtttttggggatttgtttttattagtactcttgctcaagaattttctttcataattttttattcttatattttcgtatatat--acttttttatgaaaaaatttct--catacaaattgaataatcattagaataatctattatgaaatctttcctaaaatttaaataccacaattttacatttttataatattttatacttatgcgtgtaaatacaattttaaggccctcgccatttaaataaaaccttcgataacaccatttagatgcaaaggcttgtgattccgcccataaattcgctgtgaattggtctttttttttgttatatcaatttacggttttttgcatcataacgcgaataattgcttaaaggtaacaattgcggagtaataggtgttctcgacatcagcaagggctcttttttattgattattcagtggcgggattataggtctattttacccactgttgtgggtatatttttttgtatggacgcttatggtagtttcctgggcaattctttggggcacgtatacaatttttcgcatcctactggatgattgtcatggttgggggttgcgtgaaagcacttaccgttttacttcattatttccttatgtttgcgcacttatcaatttttttcagaacggtcaaaaccatggttaatcaaatgaaaatccttcacctattacttaagaatgtggttatgtatacatatttctctttgtttataacctactttgggaccgaaattatccgcaaccttgtacccgtcaatcaccgatgtattttttgctagcatttcgtcatccaaaattgggggtatgcctgtcttcatgcatttgcatttcctttacattagaattcgggatcatttaccataacaattttttggtatgtgtacgtatttttactgatgggccgccgtgagacctagtttgtggcaatttacgtattattgctattatttaaccctatataatgtggaaattttaa------atgaaattttttatatggagttttttatatttgtttgtaggtgcttttacctttgacgaagtttggtaatcaatcgaaggccaaaagtggatgcggatcccacctttggagcataattttacaagacaactacctttttcaataattctatatttcccattttctttttttcttttgttgattgatccatttgtaacttttcttaattggttttttttcttgtgacagttgggttaacgtatatgcggtgtctcaatcaatagcttttggggttcggcgtgccaacattctagagtagttgcttgtttttagttatttttatggggtaaaatttattttaaatacaatttattgttttttatatttccatgcttgttgttagattcttgcgaacaacgacccttgattgcgagggatcgattgttcggttaagtgataagagggggttgcttatttttgcgatagcagatttttatagattttttggtatttttggaggagtttcagttttttagtaattacttgttcttatttattggtcgggacttcccgttcgtagaaattattattgctgaaagttttcctttcttaattttttttttgtggttaaattttttttattat
>L.sericata_JX913755
atttaaaatctcaaatatttttggatttatatggacttattcattcgcaatctgttgggctgatggttgaataattttgcttatccctataggagaaattattcacgagctcttaatattttaccagcttgctctcgtttctttgcgtatctttttctaatcagaaac--aatcaatattatgaatatattttctcctctttaaagggtcgcccttcatttgttccaagtatgaggcttctgacaagcttatttatactgcaaaatgcccttatttattctaatatttaaccttatatacagatatcttcagttatgggcttggggttaacaactcttcgaattatgctatctcataacattggtgatttgcgcattaaaagaatttttgatactatttttttatcttcttcttgcatatttatttaaatttaaactccaataacatttttcttttttcatcaagtataattttttttttaatttttcttggggttccccttttggttttccaatgatgtatcatcttacataaaacattttttttacttatgtttatacttatactttatttaatcgtttctaaggcttatttaatatagaaaaatgttaatatcatttaatcagtaataaatttatactttcttattcatttggttttctattctctttatttttttccacatgtttttcacaacaaagaatggactttattatttgggctgtcggatatggactcttagatctatcggcgattggcaccgggcttatgggagacaattaaagtatgtacgccagcttatatatttttatgtatccatatatggggttggaatgttgtccttatctgggcccgaatgcttcccgataaaaatagtttgctttccccgcttacttttttgtagagatgtgaaagggcggacggtgacgttacccccttctcaaatgccagggggctcgtgattgcattttcctcattgcggattctcatttgggcgtaattatacacgtataaatcgtcacggatacttgacgatccttttgttgtcgtgtatacgcttttcttttttcttccgtttgcgggcatacatctttacgacgaactaaactcttttgaccgcgggggggaccattttacacatttttgttttggcaccgagttaatttatttccggttggatattccaatatagcagatcggaaaagaacttggtcttggatattagcatttgcatggttttggttatgttggccacaatttacgtggatgagtgaaccggctattactcgcacatatatgcgtccacggataaatttagtgttgcaccttaggaccattaatatcccgcactttggcttggttgtttttttacgtggggttacgggtgtttgcaatctcgtgaatatttcagaactatagtgtgccattcatagttttcatgggcgtttgcatatgcggttgtcatgtaccttttacggttacttaaacaaatttaaagcattgcatatttatgggtaattacttttcccacattttggttgcggatcccgcgtatcgataccgagctaacactgaagtattcacatggtcacattcttttggatttttttttttatattggaagctgttccacgcagtttttccgtcattaatctcatgatgttcaaaacccccgcgacaagtatcgattccttttacaat-attcactggcaattggttcagaagtctcccttatgacattatttttcagacagcctttatttgtatatacgtctgtggtattatttatttttttaaaatagtaacgtattttcaggcaacatgaatattgacatttccgcatatttttttatgcttcctcctcgcttttattctgagaataagacctcatacttaagcatggcacatgtatgagtagatatcgattgcaaatgattgatctaatatccacaagatttcatgaagttcgttttgagtgaaacggtgtttccataatccagtcgatttgtacgcgcgagtatcatctgacatccgcctgggtaagtgaggacccggcgctaacaacaattttataacgccggtttttaggcatgtcgaattggggcaacaagttatccatgtatgaagatccgtaatattataatgattcaaaa-aaattttatcccaatgcccatggtgttagttttatattttcatgcttgtatttaagtataatatatcttatcctcatccaatcaattataaaaaccatcacaatcttaatgaatgatatacaatttttcgtttgacctctcagatttaatttcttaatgttagacttttggatttatatcctcagtatgttatcctccgtacaattttgaaaaatttttacctcaaagattaaacctttggccatgggcaaggtcacttatttgttctttttcatatctttaaaattatggttttcctaatttacagacagcattacttacctacttgcctcctttgtttgttatttttggtgataaaaaccacaatttgccattgtcccaggacccgcgtttatccttatgttgatgaacatagaagtatcgccggacttgcgtcgttacgcaaatatgcggcattttttacctttggaaacggcctcattcacatttttagctttatataccaatgcttttgtctgatcgcgtgcatatcatctagtttgcgtctagaccttatcaggagtattcaccatcaacaccttcattgtgataagcctgccttacgctcatgggcatacacgtgcggatgtaatgttcacatagagttcttttttttggaaatatacatttacgttacatgtgcggagttccggaggacttcaggctcaacgagcgtacacggttcgtgggatatttttattttcgagtttttttgttctttttggcttttcaagagcttccctcatgattgggcattgccccatggatatccttaaccttcaatccttttaaacgtatttttactcggatacgtactggccacaagttatgaggaacatccaacaccaggttttttacgtatttggattattacatctcagctagataatgagcccttacatgcgatcgttaggtcacttttatgcacggttcagggtcagtttatggacacttttttgttgttatcgcattaaaacatttcaaaacacattggttgagcgcgctgtatgcattgtgaatgttgttttcttagttcattatgtggggg--attttcatttacatagtcatatttttattcatgtgtatttctgctcatcttcaaaaacttgtgacggaaagctcccttgatgggttgaccaatctctccgttcctttcctcgttttttatacatatttctatttgagtgaatgcttatctccatatttatataatttcaattatattgacatactcatatttatttatttttctggcttacagatgaacaggatttaatgtcaa------attcattgacatagttgtagttttttttagttgttcttttatggctgtttatataagataagatttatgatggagtgttcataatcataaatgtatacttttttgatgatagttatttattcttgtttatattctcttgtattttaagaagataatgaaggataaaataacgttatatttgtttatttgtactcatatttttatatagccaattatagatttttggtggaggttggttgttctatgttgtattattcaaagtaatctaaagcggatttacgctttcaacgatgggagtgcctttttgcatgctgatttaataggagtgaataattttattgagtataaagaaatgaatatatgtggggttgtatttgcgcatacaaaggccaatcctttctctgttccgcgcatgcgcccacccgttcgcttgtcatctcacttgtacgcgggttattttatcgttaaatttttagagtctgttggaatttttttttttcggttacatttatgcggttgggcaatagattgattaaaaatatgctttcacttagcattggttatatagattttcatggtataaattgcttttcattttaccagcttttaagcttttttattggcgggcatatcaaaataaaatccagaatcgttatggagttagttatatccttactctctgttaagtgcaattgctttgggatccttttgcggtttatcaagattatttgaacgttctttctaataaattttcttttcttatttttcacggttacgttgtatcttcgttgttataacatacgggatcaatttctcttaaatttaagagaggtggtatttaaagatatggttttatttagatttggggagatttagtgttatttccacccatgtgtgtctcctctattaattttacttttgttgatgtggggatatggtaatattccagttctttttttaaaaagcttaaaataaatttctattttggtcattgttatcctaattcactaggatataatatcttatgtggaaatgtgtaatcttgacaggtgtcgatattggggcacatttattaattgtaaaatccattaaca--atttcaaaaaaattaaattattttagttattttgatatattttaattaatattgttatttaaatatatagatttttttttcctttgttattaaaactatgatgtcaagttttttttttagttgtttatttataaattaagaatattattcattctattttggtggaatattctaggttatttttagtttgatgttcttatttatgcaggatcattaaataagaataacaattttttttaaatatttttttatttttgtttacttagagatagttttattttattttttgaagagttatccacttttttatttggtgggtacaccgacgttcagcgggttatttttttaacttttgttcttccatttgtggattttatttaaagcacggacttaatttattttaaaataatttaatagaatcttatttcttgtatgcttttgtaaatccatttttgtcatttgttccaagccagtgagcccgttcggtcatatttgcggatatttaattggggtaggttttcggtttccttttcattatggttaattaattattgatagatagttgtgggggtttgtagttattgttcgcaacgattaagcttatgctatctcgtgccaatggatgtttgcggttatacttactaatggattgggtctaacttatatgccaggtttgtctcggtttttgttgcaaattctagacgacggagcgagttttataaaaggatttaattatcctcatgctttgtgttttttagtcgcaaatgcgcccccacttaattttgggaattcttataaagatgtagtgtctggttcatttattttctttttcttttaggcgctaactttatttagctaagcacaggaaattttcggattatcttagggggtcgtcggattttctttttttcatgttccttaattttatttaagggaattgattttgttatatgcatttaatgagttccagatttttatatgggtttacttgttcaacgaacatttttcatttttagttgataatgtttagttttctttttttattattaaatttaatagaaattttagatatttttacttaggttggagggcttggcttcatttgttcatatcgaccaggaagatattcaagttaaatttcatgatatcatgatttttacctttatatttaattatttataaataacaccttgcatggttacctttatcaacacttgtacttactcggctatacaaagtttgtttctaatttttttgtttttggggatttgtttttattagtactcttgctcaagaattttctttcataattttttattcttatattttcgtatatat--acttttttatgaaaaaatttct--catacaaattgaataatcattagaataatctattatgaaatctttcctaaaatttaaataccacaattttacatttttataatattttatacttatgcgtgtaaatacaattttaaggccctcgccatttaaataaaaccttcgataacaccatttagatgcaaaggcttgtgattccgcccataaattcgctgtgaattggtctttttttttgttatatcaatttacggttttttgcatcataacgcgaataattgcttaaaggtaacaattgcggagtaataggtgttctcgacatcagcaagggctcttttttattgattattcagtggcgggattataggtctattttacccactgttgtgggtatatttttttgtatggacgcttatggtagtttcctgggcaattctttggggcacgtatacaatttttcgcatcctactggatgattgtcatggttgggggttgcgtgaaagcacttaccgttttacttcattatttccttatgtttgcgcacttatcaatttttttcagaacggtcaaaaccatggttaatcaaatgaaaatccttcacctattacttaagaatgtggttatgtatacatatttctctttgtttataacctactttgggaccgaaattatccgcaaccttgtacccgtcaatcaccgatgtattttttgctagcatttcgtcatccaaaattgggggtatgcctgtcttcatgcatttgcatttcctttacattagaattcgggatcatttaccataacaattttttggtatgtgtacgtatttttactgatgggccgccgtgagacctagtttgtggcaatttacgtgttattgctattatttaaccttatataatgtggaaattttaa------atgaaattttttatatggagttttttatatttgtttgtaggtgcttttacctttgacgaagtttggtaatcaatcgaaggccaaaagtggatgcggatcccacctttggagcataattttacaagacaactacctttttcaataattctatatttcccattttctttttttcttttgttgattgatccatttgtaacttttcttaattggttttttttcttgtgacagttgggttaacgtatatgcggtgtctcaatcaatagcttttggggttcggcgtgccaacattctagagtagttgcttgtttttagttatttttatggggtaaaatttattttaaatacaatttattgttttttatatttccatgcttgttgttagattcttgcgaacaacgacccttgattgcgagggatcgattgttcggttaagtgataagagggggttgcttatttttgcgatagcagatttttatagattttttggtatttttggaggagtttcagttttttagtaattacttgttcttatttattggtcgggacttcccgttcgtagaaattattactgctgaaagttttcctttcttaattttttttttgtggttaaattttttttattat
>L.sericata_JX913756
atttaaaatctcaaatatttttggatttatatggacttattcattcgcaatctgttgggctgatggttgaataattttgcttatccctataggagaaattattcacgagctcttaatattttaccagcttgctctcgtttctttgcgtatctttttctaatcagaaac--aatcaatattatgaatatattttctcctctttaaagggtcgcccttcatttgttccaagtatgaggcttctgacaagcttatttatactgcaaaatgcccttatttattctaatatttaaccttatatacagatatcttcagttatgggcttggggttaacaactcttcgaattatgctatctcataacattggtgatttgcgcattaaaagaatttttgatactatttttttatcttcttcttgcatatttatttaaatttaaactccaataacatttttcttttttcatcaagtataattttttttttaatttttcttggggttccccttttggttttccaatgatgtatcatcttacataaaacattttttttacttatgtttatacttatactttatttaatcgtttctaaggcttatttaatatagaaaaatgttaatatcatttaatcagtaataaatttatactttcttattcatttggttttctattctctttatttttttccacatgtttttcacaacaaagaatggactttattatttgggctgtcggatatggactcttagatctatcggcgattggcaccgggcttatgggagacaattaaagtatgtacgccagcttatatatttttatgtatccatatatggggttggaatgttgtccttatctgggcccgaatgcttcccgataaaaatagtttgctttccccgcttacttttttgtagagatgtgaaagggcggacggtgacgttacccccttctcaaatgccagggggctcgtgattgcattttcctcattgcggattctcatttgggcgtaattatacacgtataaatcgtcacggatacttgacgatccttttgttgtcgtgtatacgcttttcttttttcttccgtttgcgggcatacatctttacgacgaactaaactcttttgaccgcgggggggaccattttacacatttttgttttggcaccgagttaatttatttccggttggatattccaatatagcagatcggaaaagaacttggtcttggatattagcatttgcatggttttggttatgttggccacaatttacgtggatgagtgaaccggctattactcgcacatatatgcgtccacggataaatttagtgttgcaccttaggaccattaatatcccgcactttggcttggttgtttttttacgtggggttacgggtgtttgcaatctcgtgaatatttcagaactatagtgtgccattcatagttttcatgggcgtttgcatatgcggttgtcatgtaccttttacggttacttaaacaaatttaaagcattgcatatttatgggtaattacttttcccacattttggttgcggatcccgcgtatcgataccgagctaacactgaagtattcacatggtcacattcttttggatttttttttttatattggaagctgttccacgcagtttttccgtcattaatctcatgatgttcaaaacccccgcgacaagtatcgattccttttacaat-attcactggcaattggttcagaagtctcccttatgacattatttttcagacagcctttatttgtatatacgtctgtggtattatttatttttttaaaatagtaacgtattttcaggcaacatgaatattgacatttccgcatatttttttatgcttcctcctcgcttttattctgagaataagacctcatacttaagcatggcacatgtatgagtagatatcgattgcaaatgattgatctaatatccacaagatttcatgaagttcgttttgagtgaaacggtgtttccataatccagtcgatttgtacgcgcgagtatcatctgacatccgcctgggtaagtgaggacccggcgctaacaacaattttataacgccggtttttaggcatgtcgaattggggcaacaagttatccatgtatgaagatccgtaatattataatgattcaaaa-aaattttatcccaatgcccatggtgttagttttatattttcatgcttgtatttaagtataatatatcttatcctcatccaatcaattataaaaaccatcacaatcttaatgaatgatatacaatttttcgtttgacctctcagatttaatttcttaatgttagacttttggatttatatcctcagtatgttatcctccgtacaattttgaaaaatttttacctcaaagattaaacctttggccatgggcaaggtcacttatttgttctttttcatatctttaaaattatggttttcctaatttacagacagcattacttacctacttgcctcctttgtttgttatttttggtgataaaaaccacaatttgccattgtcccaggacccgcgtttatccttatgttgatgaacatagaagtatcgccggacttgcgtcgttacgcaaatatgcggcattttttacctttggaaacggcctcattcacatttttagctttatataccaatgcttttgtctgatcgcgtgcatatcatctagtttgcgtctagaccttatcaggagtattcaccatcaacaccttcattgtgataagcctgccttacgctcatgggcatacacgtgcggatgtaatgttcacatagagttcttttttttggaaatatacatttacgttacatgtgcggagttccggaggacttcaggctcaacgagcgtacacggttcgtgggatatttttattttcgagtttttttgttctttttggcttttcaagagcttccctcatgattgggcattgccccatggatatccttaaccttcaatccttttaaacgtatttttactcggatacgtactggccacaagttatgaggaacatccaacaccaggttttttacgtatttggattattacatctcagctagataatgagcccttacatgcgatcgttaggtcacttttatgcacggttcagggtcagtttatggacacttttttgttgttatcgcattaaaacatttcaaaacacattggttgagcgcgctgtatgcattgtgaatgttgttttcttagttcattatgtggggg--attttcatttacatagtcatatttttattcatgtgtatttctgctcatcttcaaaaacttgtgacggaaagctcccttgatgggttgaccaatctctccgttcctttcctcgttttttatacatatttctatttgagtgaatgcttatctccatatttatataatttcaattatattgacatactcatatttatttatttttctggcttacagatgaacaggatttaatgtcaa------attcattgacatagttgtagttttttttagttgttcttttatggctgtttatataagataagatttatgatggagtgttcataatcataaatgtatacttttttgatgatagttatttattcttgtttatattctcttgtattttaagaagataatgaaggataaaataacgttatatttgtttatttgtactcatatttttatatagccaattatagatttttggtggaggttggttgttctatgttgtattattcaaagtaatctaaagcggatttacgctttcaacgatgggagtgcctttttgcatgctgatttaataggagtgaataattttattgagtataaagaaatgaatatatgtggggttgtatttgcgcatacaaaggccaatcctttctctgttccgcgcatgcgcccacccgttcgcttgtcatctcacttgtacgcgggttattttatcgttaaatttttagagtctgttggaatttttttttttcggttacatttatgcggttgggcaatagattgattaaaaatatgctttcacttagcattggttatatagattttcatggtataaattgcttttcattttaccagcttttaagcttttttattggcgggcatatcaaaataaaatccagaatcgttatggagttagttatatccttactctctgttaagtgcaattgctttgggatccttttgcggtttatcaagattatttgaacgttctttctaataaattttcttttcttatttttcacggttacgttgtatcttcgttgttataacatacgggatcaatttctcttaaatttaagagaggtggtatttaaagatatggttttatttagatttggggagatttagtgttatttccacccatgtgtgtctcctctattaattttacttttgttgatgtggggatatggtaatattccagttctttttttaaaaagcttaaaataaatttctattttggtcattgttatcctaattcactaggatataatatcttatgtggaaatgtgtaatcttgacaggtgtcgatattggggcacatttattaattgtaaaatccattaaca--atttcaaaaaaattaaattattttagttattttgatatattttaattaatattgttatttaaatatatagatttttttttcctttgttattaaaactatgatgtcaagttttttttttagttgtttatttataaattaagaatattattcattctattttggtggaatattctaggttatttttagtttgatgttcttatttatgcaggatcattaaataagaataacaattttttttaaatatttttttatttttgtttacttagagatagttttattttattttttgaagagttatccacttttttatttggtgggtacaccgacgttcagcgggttatttttttaacttttgttcttccatttgtggattttatttaaagcacggacttaatttattttaaaataatttaatagaatcttatttcttgtatgcttttgtaaatccatttttgtcatttgttccaagccagtgagcccgttcggtcatatttgcggatatttaattggggtaggttttcggtttccttttcattatggttaattaattattgatagatagttgtgggggtttgtagttattgttcgcaacgattaagcttatgctatctcgtgccaatggatgtttgcggttatacttactaatggattgggtctaacttatatgccaggtttgtctcggtttttgttgcaaattctagacgacggagcgagttttataaaaggatttaattatcctcatgctttgtgttttttagtcgcaaatgcgcccccacttaattttgggaattcttataaagatgtagtgtctggttcatttattttctttttcttttaggcgctaactttatttagctaagcacaggaaattttcggattatcttagggggtcgtcggattttctttttttcatgttccttaattttatttaagggaattgattttgttatatgcatttaatgagttccagatttttatatgggtttacttgttcaacgaacatttttcatttttagttgataatgtttagttttctttttttattattaaatttaatagaaattttagatatttttacttaggttggagggcttggcttcatttgttcatatcgaccaggaagatattcaagttaaatttcatgatatcatgatttttacctttatatttaattatttataaataacaccttgcatggttacctttatcaacacttgtacttactcggctatacaaagtttgtttctaatttttttgtttttggggatttgtttttattagtactcttgctcaagaattttctttcataattttttattcttatattttcgtatatat--acttttttatgaaaaaatttct--catacaaattgaataatcattagaataatctattatgaaatctttcctaaaatttaaataccacaattttacatttttataatattttatacttatgcgtgtaaatacaattttaaggccctcgccatttaaataaaaccttcgataacaccatttagatgcaaaggcttgtgattccgcccataaattcgctgtgaattggtctttttttttgttatatcaatttacggttttttgcatcataacgcgaataattgcttaaaggtaacaattgcggagtaataggtgttctcgacatcagcaagggctcttttttattgattattcagtggcgggattataggtctattttacccactgttgtgggtatatttttttgtatggacgcttatggtagtttcctgggcaattctttggggcacgtatacaatttttcgcatcctactggatgattgtcatggttgggggttgcgtgaaagcacttaccgttttacttcattatttccttatgtttgcgcacttatcaatttttttcagaacggtcaaaaccatggttaatcaaatgaaaatccttcacctattacttaagaatgtggttatgtatacatatttctctttgtttataacctactttgggaccgaaattatccgcaaccttgtacccgtcaatcaccgatgtattttttgctagcatttcgtcatccaaaattgggggtatgcctgtcttcatgcatttgcatttcctttacattagaattcgggatcatttaccataacaattttttggtatgtgtacgtatttttactgatgggccgccgtgagacctagtttgtggcaatttacgtgttattgctattatttaaccttatataatgtggaaattttaa------atgaaattttttatatggagttttttatatttgtttgtaggtgcttttacctttgacgaagtttggtaatcaatcgaaggccaaaagtggatgcggatcccacctttggagcataattttacaagacaactacctttttcaataattctatatttcccattttctttttttcttttgttgattgatccatttgtaacttttcttaattggttttttttcttgtgacagttgggttaacgtatatgcggtgtctcaatcaatagcttttggggttcggcgtgccaacattctagagtagttgcttgtttttagttatttttatggggtaaaatttattttaaatacaatttattgttttttatatttccatgcttgttgttagattcttgcgaacaacgacccttgattgcgagggatcgattgttcggttaagtgataagagggggttgcttatttttgcgatagcagatttttatagattttttggtatttttggaggagtttcagttttttagtaattacttgttcttatttattggtcgggacttcccgttcgtagaaattattactgctgaaagttttcctttcttaattttttttttgtggttaaattttttttattat
>L.sericata_AJ422212
atttaaaatctcaaatatttttggatttatatggacttattcattcgcaatctgttgggctgatggttgaataattttgcttatccctataggagaaattattcacgagctcttaatattttaccagcttgctctcgtttctttgcgtatctttttctaatcagaaac--aatcaatattatgaatatattttctcctctttaaagggtcgcccttcatttgttccaagtatgaggcttctgacaagcttatttatactgcaaaatgcccttatttattctaatatttaaccttatatacagatatcttcagttatgggcttggggttaacaactcttcgaattatgctatctcataacattggtgatttgcgcattaaaagaatttttgatactatttttttatcttcttcttgcatatttatttaaatttaaactccaataacatttttcttttttcatcaagtataattttttttttaatttttcttggggttccccttttggttttccaatgatgtatcatcttacataaaacattttttttacttatgtttatacttatactttatttaatcgtttctaaggcttatttaatatagaaaaatgttaatatcatttaatcagtaataaatttatactttcttattcatttggttttctattctctttatttttttccacatgtttttcacaacaaagaatggactttattatttgggctgtcggatatggactcttagatctatcggcgattggcacckggcttatgggagacaattaaagtatgtacgccagcttatatatttttatgtatccatatatggggttggaatgttgtccttatctgggcccgaatgcttcccgataaaaatagtttgctttccccgcttacttttttgtagagatgtgaaagggcggacggtgacgttacccccttctcaaatgccagggggctcgtgattgcattttcctcattgcggattctcatttgggcgtaattatacacgtataaatcgtcacggatacttgacgatccttttgttgtcgtgtatacgcttttcttttttcttccgtttgcgggcatacatctttacgacgaactaaactcttttgaccgcgggggggaccattttacacatttttgttttggcaccgagttaatttatttccggttggatattccaatatagcagatcggaaaagaacttggtcttggatattagcatttgcatggttttggttatgttggccacaatttacgtggatgagtgaaccggctattactcgcacatatatgcgtccacggataaatttagtgttgcaccttaggaccattaatatcccgcactttggcttggttgtttttttacgtggggttacgggtgtttgcaatctcgtgaatatttcagaactatagtgtgccattcatagttttcatgggcgtttgcatatgcggttgtcatgtaccttttacggttacttaaacaaatttaaagcattgcatatttatgggtaattacttttcccacattttggttgcggatcccgcgtatcgataccgagctaacactgaagtattcacatggtcacattcttttggatttttttttttatattggaagctgttccacgcagtttttccgtcattaatctcatgatgttcaaaacccccgcgacaagtatcgattccttttacaattattcactggcaattggtccagaagtctcccttatgacattatttttcagacagcctttatttgtatatacgtctgtggtattatttatttttttaaaatagtaacgtattttcaggcaacatgaatattgacatttccgcatatttttttatgcttcctcctcgcttttattctgagaataagacctcatacttaagcatggcacatgtatgagtagatatcgattgcaaatgattgatctaatatccacaagatttcatgaagttcgttttgagtgaaacggtgtttccataatccagtcgatttgtacgcgcgagtatcatctgacatccgcctgggtaagtgaggacccggcgctaacaacaattttataacgccggtttttaggcatgtcgaattggggcaacaagttatccatgtatgaagatccgtaatattataatgattcaaaa-aaattttatcccaatgcccatggtgttagttttatattttcatgcttgtatttaagtataatatatcttatcctcatccaatcaattataaaaaccatcacaatcttaatgaatgatatacaatttttcgtttgacctctcagatttaatttcttaatgttagacttttggatttatatcctcagtatgttatcctccgtacaattttgaaaaatttctacctcaaagattaaacctttggccatgggcaaggtcacttatttgttctttttcatatctttaaaattatggttttcctaatttacagacagcattacttacctacttgcctcctttgtttgttatttttggtgataaaaaccacaatttgccattgtcccaggacccgcgtttatccttatgttgatgaacatagaagtatcgccggacttgcgtcgttacgcaaatatgcggcattttttacctttggaaacggcctcattcacatttttagctttatataccaatgcttttgtctgatcgcgtgcatatcatctagtttgcgtctagaccttatcaggagtattcaccatcaacaccttcattgtgataagcctgccttacgctcatgggcatacacgtgcggatgtaatgttcacatagagttcttttttttggaaatatacatttacgttacatgtgcggagttccggaggacttcaggctcaacgagcgtacacggttcgtgggatatttttattttcgagtttttttgttctttttggcttttcaagagcttccctcatgattgggcattgccccatggatacccttaaccttcaatccttttaaacgtatttttactcggatacgtactggccacaagttatgaggaacatccaacaccaggttttttacgtatttggattattacatctcagctagataatgagcccttacatgcgatcgttaggtcacttttatgcacggttcagggtcagtttatggacacttttttgttgttatcgcattaaaacatttcaaaacacattggttgagcgcgctgtatgcattgtgaatgttgttttcttagttcattatgtggggg--attttcatttacatagtcatatttttattcatgtgtatttctgctcatcttcaaaaacttgcgacggaaagctcccttgatgggttgaccaatctctccgttcctttcctcgttttttatacatatttctatttgagtgaatgcttatctccatatttatataatttcaattatattgacatactcatatttatttatttttctggcttacagatgaacaggatttaatgtcaa----------attgacatagttgtagttttttttagtttttcttttatggctgtttatataagataagatttatgatggagtgttcataatcataaatgtatacttttttgatgatagttatttattcttgtttatattctcttgtattttaagaagataatgaaggataaaataacgttatatttgtttatttgtactcatatttttatatagccaattatagatttttggtggaggttggttgttctatgttgtattattcaaagtaatctaaagcggatttacgctttcaacgatgggagtgcctttttgcatgctgatttaataggagtgaataattttattgagtataaagaaatgaatatatgtggggttgtatttgcgcatacaaaggccaatcctttctctgttccgcgcatgcgcccacccgttcgcttgtcatctcacttgtacgcgggttattttatcgttaaatttttagagtctgttggaatttttttttttcggttacatttatgcggttgggcaatagattgattaaaaatatgctttcacttagcattggttatatagattttcatggtataaattgcttttcattttaccagcttttaagcttttttattggcgggcatatcaaaataaaatccagaatcgttatggagttagttatatccttactctctgttaagtgcaattgctttgggatccttttgcggtttatcaagattatttgaacgttctttctaataaattttcttttcttatttttcacggttacgttgtatcttcgttgttataacatacgggatcaatttctcttaaatttaagagaggtggtatttaaagatatggttttatttagatttggggagatttagtgttatttccacccatgtgtgtctcctctattaattttacttttgttgatgtggggatatggtaatattcaagttctttttttaaaaagcttaaaataaatttctattttggtcattgttatcctaattcactaggatataatatcttatgtggaaatgtgtaatcttgacaggtgtcgatattggggcacatttattaattgtaaaatccattaaca--atttcaaaaaaattaaattattttagttattttgatatattttaattaatattgttatttaaatatatagatttttttttcctttgttattaaaactatgatgtcaagttttttttttagttgtttatttataaattaagaatattattcattctattttggtggaatattctaggttatttttagtttgatgttcttatttatgcaggatcattaaataagaataacaattttttttaaatatttttttatttttgtttacttagagatagttttattttattttttgaagagttatccacttttttatttggtgggtacaccgacgttcagcgggttatttttttaacttttgttcttccatttgtggattttatttaaagcacggacttaatttattttaaaataatttaatagaatcttatttcttgtatgcttttgtaaatccatttttgtcatttgttccaagccagtgagcccgttcggtcatatttgcggatatttaattggggtaggttttcggtttccttttcattatggttaattaattattgatagatagttgtgggggtttgtagttattgttcgcaacgattaagcttatgctatctcgtgccaatggatgtttgcggttatacttactaatggattgggtctaacttatatgccaggtttgtctcggtttttgttgcaaattctagacgacggagcgagttttataaaaggatttaattatcctcatgctttgtgttttttagtcgcaaatgcgcccccacttaattttgggaattcttataaagatgtagtgtctggttcatttattttctttttcttttaggcgctaactttatttagctaagcacaggaaattttcggattatcttagggggtcgtcggattttctttttttcatgttccttaattttatttaagggaattgattttgttatatgcatttaatgagttccagatttttatatgggtttacttgttcaacgaacatttttcatttttagttgataatgtttagttttctttttttattattaaatttaatagaaattttagatatttttacttaggttggagggcttggcttcatttgttcatatcgaccaggaagatattcaagttaaatttcatgatatcatgatttttacctttatatttaattatttataaataacaccttgcatggttacctttatcaacacttgtacttactcggctatacaaagtttgtttctaatttttttgtttttggggatttgtttttattagtactcttgctcaagaattttctttcataattttttattcttatattttcgtatatat--acttttttatgaaaaaatttct--catacaaattgaataatcattagaataatctattatgaaatctttcctaaaatttaaataccacaattttacatttttataatattttatacttatgcgtgtaaatacaattttaaggccctcgccatttaaataaaaccttcgataacaccatttagatgcaaaggcttgtgattccgcccataaattcgctgtgaattggtctttttttttgttatatcaatttacggttttttgcatcataacgcgaataattgcttaaaggtaacaattgcggagtaataggtgttctcgacatcagcaagggctcttttttattgattattcagtggcgggattataggtctattttacccactgttgtgggtatatttttttgtatggacgcttatggtagtttcctgggcaattctttggggcacgtatacaatttttcgcatcctactggatgattgtcatggttgggggttgcgtgaaagcacttaccgttttacttcattatttccttatgtttgcgcacttatcaatttttttcagaacggtcaaaaccatggttaatcaaatgaaaatccttcacctattacttaagaatgtggttatgtatacatatttctctttgtttataacctactttgggaccgaaattatccgcaaccttgtacccgtcaatcaccgatgtattttttgctagcatttcgtcatccaaaattgggggtatgcctgtcttcatgcatttgcatttcctttacattagaattcgggatcatttaccataacaattttttggtatgtgtacgtatttttactgatgggccgccgtgagacctagtttgtggcaatttacgtgttattgctattatttaaccttatataatgtggaaattttaa------atgaaattttttatatggagttttttatatttgtttgtaggtgcttttacctttgacgaagtttggtaatcaatcgaaggccaaaagtggatgcggatcccacctttggagcataattttacaagacaactacctttttcaataattctatatttcccattttctttttttcttttgttgattgatccatttgtaacttttcttaattggttttttttcttgtgacagttgggttaacgtatatgcggtgtctcaatcaatagcttttggggttcggcgtgccaacattctagagtagttgcttgtttttagttatttttatggggtaaaatttattttaaatacaatttattgttttttatatttccatgcttgttgttagattcttgcgaacaacgacccttgattgcgagggatcgattgttcggttaagtgataagagggggttgcttatttttgcgatagcagatttttatagattttttggtatttttggaggagtttcagttttttagtaattacttgttcttatttattggtcgggacttcccgttcgtagaaattattattgctgaaagttttcctttcttaattttttttttgtggttaaattttttttattat
>L.caesar_KM657111
atttaaaatctcaaatatttttggatttatatggacttattcattcgcaatctgttgggctgatggctgaataattttgcttatccctataggagaaattattcacgagctcttaatattttaccagcttgctctcgtttctttgcgtatttttttctaatcagaaac--aatcaatattatgaatatattttctcctctttaaagggtcgcccttcatttgttccaagtatgaggtttctgacaagcttatttatactgcaaaatgcccttatttattctaatatttaaccttatatacagatatcttcagttatgggcttggggttaacaactcttcgaattatgctatctcataacattggtgatttgcgcattaaaagaatttttgatactatttttttatcttcttctggcatatttatttaaatttaaactccaataacatttttcttttttcatcaaatataattttttttttaatttttcttggggttccccttatggttttccaatgatgtatcatcttacataaaacattttttttacttatgtttatacttatactttatttaatcgtttctaaggcttatttaatatagaaaaatgataatctcattaaatcaataataaatttatattttcttattcacttggttttctattctctttatttttt------------------------atggactttattatttgggctgtcggatatggactcttagatttatcggcgattggcaccgggcttatgggagacaattaaagtatgtacgccagcttatatatttttatgtatccatatatggggttggaatgttgtccttatttgggcccgaatgcttcccgataaaaatagtttgctttccccgcttacttttttgtagagatgtgaaagggcggacggtgacgttacccctttctcaaatgccagggggctcgtgattgcattttcctcattgcggattctcatttgggcgtaattatacacgtataaatcgtcacggatacttgacgatccttttgttgtcgtgtatacgcttttcttttttcttccgtttgcgggcatacatctttacgacgaactaaactcttttgaccgcgggggggaccattttacacatttttgttttggcaccgagttaatttatttccggttggatattccaatatagcagatcggaaaagaacttggtcttggatattagcatttgcatggttttggttatgttggccacaatttacgtggatgagtgaaccggctattactcgcacatatatgcgtccacggataaatttagtgttgcaccttaggaccattaatatcccgcactttggcttggttgtttttttacgtggggttacgggtgtttgcaatctcgtgaatatttcagaactatagtgtgccattcatagttttcatgggcgtttgcatatgcggttgtcatgtaccctttacggctacttaagcaaatttaaagcattacatatttatgggtaattacttttcccacattttggctgcggatcccgcgtatcgataccgagctaacactgaagtattcacatggtcacattcctttggatttttttttttatattggaagctgtaccacgcagtttttccgtcattaatctcatgatgctcaaaacccccgcgacaagtatcgattccttttacaat-attcactggcaattggttcagaagtctcccttatgacattatttttcagacagcctttatttgtatatacgtctgtggtattatttatttttttaaaatagtaacgtattttcaggcaacatgaatattgacatttccgcatatttttttatgcttcctcctcgcttttattctgagaataagacctcatacttaagcatggcacatgtatgagtagatatcgattgcaaatgattgatctaatatccacaagatttcatgaagttcgttttgagtgaaacggtgtttccataatccaatcgatttgtacgcgcgagtatcatctgacatccgcttgggtaagtgaggacccggcgctaacaacaattttataacgccggtttttaggcatgtcgaattggggcaacaagttatccatgtatgaagatccgtaatattataatgattcaaaa-aaattttatcccaatgcccatggtgttagttttatattttcatgcttgtatttaagtataatatatcttatcctcatccaatcaattataaaaaccatcacaatcttaatgaatgatatacaatttttcgtttgacctctcagatttaatttcctaatgttagacttttggatttatatcctcattatgttatcctccgtacaattttgaaaaatttttacctcaaagattaaacctttggccatgggcaaggtcacttatttgttctttttcatatctttaaaattatggttttcctaatttacagacagcattacttacctacttgcttcctttgtttgttatctttggtgataaaaaccacaatttgccattgtcccaggacccgcgtttatccttatgttgatgaacatagaagtatcgccggacttgcgtcgttacgcaaatatgcggcattttttacctttggaaacggcctcattcacatttttagctttatataccaatgcttttgtctgatcgcgtgcatatcatctagtttgcgtctagaccttatcaggagtattcaccatcaacaccttcattgtgataagcctgccttacgctcatgggcatacacgtgcggatgtaatgttcacatagagttcttttttttggaaatatacatttacgttacatgtgcggagttccggaggacttcaggctcaacgagcgtacacggttcgtgggatatttttattttcgagtttttttgttctttttggcttttcaagagcttccctcatgattgggcattgccccatggatacccttaaccttcaatccttttaaacgtatttttactcggatacgtactggccacaagttatgaggaacatccaacaccaggttttttacgtatttggattattacatctcagctagataatgagcccttacatgcgatcgttaggtcacttttatgcacggttcagggtcagtttatggacacttttttgttgttatcgcattaaaacatttcaaaacacattggttgagcgcgctgtatgcattgtgaatgttgttttcttagttcattatgtggggg--attttcatttacatagtcatatttttattcatgtgtatttctgctcatcttcaaaaacttgtgacggaaagctcccttgatgggttgaccaatctctccgctcctttcctcgttttttatacatatttctatttgagtgaatgcttatctccatatttatataatttcaattatattgacatactcatatttatttatttttttggcttacagatgaacaggatttaatgtcaa------attcattgacatagttgtagttttttttagtttctcttttatggctatttatataagataagatttatgatggagtgttcataatcataaatgtatacttttttgatgatagttatttattcttgtttatattctcttgtattttaagaagataatgaaggataaaataacgttatatttgtttatttgtactcatatttttatatagccaattatagatttttggtggaggttggttgttctatgttgtattattcaaagtaatctaaagcggatttacgctttcaacgatgggagtgcctttttgcatgctgatttaataggagtgaataattttattgagtataaaggaatgaatatatgtggatttgtatttgcgcatacaaaggccaatcctttctctgttccgcgcatgcgcccacccgttcgcttgtcatctcacttgtacgcgggttattttatcgttaaatttttagactctgatggaatttttttttttcggttacatttatgcggttgggcaatagattgattaaaaatatgctttcacttagcattggttatatagattttcatggtataaattgcttttcattctaccagcttttaagcttctttattggcgggcatatcaaaataaaatccagaatcgttatggagttagttatatccttactctctgttaagtgcaattgctttgggatccttttgcggtttatcaagattatttgaacgttctttctaataaattttcttttcttatttttcacggttacgttgtatcttcgttgttataacatacgggatcaatttctcttaaatttaagagaggtggtatttaaagatatggttttatttagatttggggagatttagtgttatttccacccgtgtgtgtctcctctattaattttacttttgttgatgtgggggtagggtaatattcaaattctttttttaaaaagcttaaaataaatttctattttggtcattgttatcctaattcactaggatataatatcttatgtggaaatgtgtaatcttgacaggtgtcgatattggggcacacttattaattgtaaaatccattaaca--atttcaaaaaaattaaattattttagttattttgatatattttaactaatattgttatttaaatatatagatttttttttcctttgttattaaaactatgatgtcaagttttttttttagttatttatttataaattaagaatattattcattctattttggtggaatattctaggttatttttagtttgatgttcttatttatgcaggatcattaaataagaataacaattttttttaaatatttttttatttttgtttacttagagatagttttattttattttttgaagagttatccacttttttatttggtgggtacaccgacgttcagcgggttatttttttaacttttgttcttccatttatggattttatttaaagcacggacttaatttattttaaaataatttaatagaatcttatttcttgtatgcttttgtaaatccatttttgtcatttgctccaagccagtgagcccgttcggtcatatttgcggatatttaattggggtaggttttcggtttccttttcattatggttaattaattattgatagatagttgtgggggtttgtagttattgttcgcaacgattaagcttatgctatctcgtgccaatggatgtttgcggttatacttactaatggattgggtctaacttatatgccaggtttgtctcggtttttgttgcaaattctagacgacggagcgagttttataaaaggatttaattatcctcatgctttgtgttttttagtcgcaaatgcgcccccacttaattttgggaattcttataaagatgtagtgtctggttcatttattttcttcttcttttaggcgctaactttatttagctaagcacaggaaattttcggattatcttagggggtcgtcggattttctttttttcatgttccttaattttatttaagggaattgattttgttatatgcatttaatgagttccagatttttatatgggtttacttgttcaacgaacatttttcatttttagttgataatgtttagttttctttttttattattaaatttaatagaaattttagatatttttacttaggttggagggcttggcttcatttgttcatatcgaccaggaagatattcaagttaaatttcatgatatcatgattttttcctttatatttaattatttataaataacaccttgcatggctatctttatcaacacttgtacttactcggctatgcaaagtttgtttctaatttttttgtttttggggatttgtttttattagtactcttgctcaagaatttactttcataactttttattcttagatttacatatatat--acttttttatgaaaaaatctct--catacaaattgaataatcattagaataatctattatgaaatccttcttaaaatttaaataccacaattttacatttttataatattttatacctatgcgtgtaaatacaattttaaggccctcgccatttaaataaaaccttcgataacaccatttagatgcaaaggcttgtgattccgcccataaattcgctgtgaattggtctttttttttgttatatcaatttacggttttttgcatcataacgcgaataattgcttaaaggtaacaattgcggagtaataggtgttttcgacatcagcaagggctcttttttattgattattcagtggcgggattataggtctattttacccactgttgtgggtatatttttttgtatggacgcttatggtagtctcctgggcaattctttggggcacgtatacaatttttcgcatcctattggatgattgtcatggttgggggttgcgtgaaagcacttaccgttttacttcattatttccttatgtttgcgcacttatcaatttttttcagaacggtcagaaccatggttaatcaaatgaaaatccttcacctattacttaagaatgtggttgtgtatacatatttctttttgtttataacctactttgggaccgaaattatccgcaaccttgtacccgtcaatcaccgatgtattttttgctagcatttcgtcatccaaaattgggggtatgcttgtcttcatgcatttgcatttcctttacattagaattcgggatcatttaccataacaattttttggtatgtgtacgtatttttactgatgggccgccgtgagacctagtttgtggcaatttacgtgttattgctattatttaaccttatataatgtggaaattttaa------atgaaattttttatatggagttttttatatttgtttgtaggtgcttttacctttgacgaagtttggtaatcaatcgaaggccaaaagtggatgcggatcccacctttggagcataattttacaagacaactacctttttcaataattctatatttcccattttctttttttcttttgttgattgatccatttgtaacttttcttaattggttttttttcttgtgacagttgggttaacgtatatgcggtgtctcaatcaatagcttttggggttcggcgtgccaacattctagagtagttgcttgtttttagttatttttatggggtaaaatttattttaaatacaatttattgttttttatatttccatgcttgttgttagattcttgcgaacaacgacccttgattgcgagggatcgattgttcggttaagtgataagagggggttgcttatttttgcgatagcagatttttatagattttttggtatttttggaggagttttctttttttaataattacttgttcttatttattggtcgggacttcccgttcgtagaaattattattgctgaaagttttcctttcttaattttttttttgtggttaaattttttttattat
>L.illustris_KM657110
atttaaaatctcaaatatttttggatttatatggacttattcattcgcaatctgttgggctgatggctgaataattttgcttatccctataggagaaattattcacgagctcttaatattttaccagcttgctctcgtttctttgcgtatttttttctaatcagaaac--aatcaatattatgaatatattttctcctctttaaagggtcgcccttcatttgttccaagtatgaggtttctgacaagcttatttatactgcaaaatgcccttatttattctaatatttaaccttatatacagatatcttcagttatgggcttggggttaacaactcttcgaattatgctatctcataacattggtgatctgcgcattaaaagaatttttgatactatttttttatcttcttctggcatatttatttaaatttaaactccaataacatttttcttttttcatcaaatataattttttttttaatttttcttggggttccccttatggttttccaatgatgtatcatcttacataaaacattttttttacttatgtttatacttatactttatttaatcgtttctaaggcttatctaatatagaaaaatgataatctcattaaatcaataataaatttatattttcttattcacttggttttctattctctttatttttt------------------------atggactttattatttgggctgtcggatatggactcttagatttatcggcgattggcaccgggcttatgggagacaattaaagtatgtacgccagcttatatatttttatgtatccatatatggggttggaatgttgtccttatttgggcccgaatgcttcccgataaaaatagtttgctttccccgcttacttctttgtagagatgtgaaagggcggacggtgacgttacccctttctcaaatgccagggggctcgtgattgcattttcctcattgcggattctcatttgggcgtaattatacacgtataaatcgtcacggatacttgacgatccttttgttgtcgtgtatacgcttttcttttttcttccgtttgcgggcatacatctttacgacgaactaaactcttttgaccgcgggggggaccattttacacatttttgttttggcaccgagttaatttatttccggttggatattccaatatagcagatcggaaaagaacttggtcctggatattagcatttgcatggttttggttatgttggccacaatttacgtggatgagtgaaccggctattactcgcacatatatgcgtccacggataaatttagtgttgcaccttaggaccattaatatcccgcactttggcttggttgtttttttacgtggggttacgggtgtttgcaatctcgtgaatatttcagaactatagtgtgccattcatagttttcatgggcgtttgcatatgcggttgtcatgtaccctttacggctacttaagcaaatttaaagcattacatatttatgggtaattacttttcccacattttggctgcggatcccgcgtatcgataccgagctaacactgaagtattcacatggtcacattcctttggatttttttttttatattggaagctgtaccacgcagtttttccgtcattaatctcatgatgctcaaaacccccgcgacaagtatcgattccttttacaat-attcactggcaattggttcagaagtctcccttatgacattatttttcagacagcctttatttgtatatacgtctgtggtattatttatttttttaaaatagtaacgtattttcaggcaacatgaatattgacatttccgcatatttttttatgcttcctcctcgtttttattctgagaataagacctcatacttaagcatggcacatgtatgagtagatatcgattgcaaatgattgatctaatatccacaagatttcatgaagttcgttttgagtgaaacggtgtttccataatccaatcgatttgtacgcgcgagtatcatctgacatccgcttgggtaagtgaggacccggcgctaacaacaattttataacgccggtttttaggcatgtcgaattggggcaacaagttatccatgtatgaagatccgtaatattataatgattcaaaa-aaattttatcccaatgcccatggtgttagttttatattttcatgcttgtatttaagtataatatatcttatcctcatccaatcaattataaaaaccatcacaatcttaatgaatgatatacaatttttcgtttgacctctcagatttaatttcctaatgttagacttttggatttatatcctcattatgttatcctccgtacaattttgaaaaatttttacctcaaagattaaacctttggccatgggcaaggtcacttatttgttctttttcatatctttaaaattatggttttcctaatttacagacagcattacttacctacttgcctcctttgtttgttatctttggtgataaaaaccacaatttgccattgtcccaggacccgcgtttatccttatgttgatgaacatagaagtattgccggacttgcgtcgttacgcaaatatgcggcattttttacctttggaaacggcctnattcacatttttagctttatataccaaagcttttgtctgatcgcgtgcatancatctagtttgcgtttagaccctatnaggagta----------------ttcttgtgataagcctgccttacgctcatgggcatacacgtgcggatgtaatgttcacatagagttcttttttttggaaatatacatttacgttacatgtgcggagttccggaggacttcaggctcaacgagcgtacacggttcgtgggatatttttattttcgagtttttttgttctttttggcttttcaagagcttccctcatgattgggcattgccccatggatacccttaaccttcaatccttttaaacgtatttttactcggatacgtactggccacaagttatgaggaacatccaacaccaggttttttacgtatttggattattacatctcagctagataatgagcccttacatgcgatcattaggtcacttttatgcacggttcagggtcagtttatggacacttttttgttgttatcgcattaaaacatttcaaaacacattggttgagcgcgctgtatgcattgtgaatgttgttttcttagttcattatgtgggggatattttcatttacatagtcatatttttattcatgtgtatttctgctcatcttcaaaaacttgtgacggaaagctcccttgatgggttgaccaatctctccgctcctttcctcgttttttatacatatttctatttgagtgaatgcttatctccatatttatataatttcaattatattgacatactcatatttatttatttttttggcttacagatgaacaggatttaatgtcaa------attcattgacatagttgtagttttttttagtttctcttttatggctatttatataagataagatttatgatggagtgttcataatcataaatgtatacttttttgatgatagttatttattcttgtttatattctcttgtattttaagaagataatgaaggataaaataacgttatatttgtttatttgtactcatatttttatatagccaattatagatttttggtggaggttggttgttctatgttgtattattcaaagtaatctaaagcggatttacgctttcaacgatgggagtgcctttttgcatgctgatttaataggagtgaataattttattgagtataaaggaatgaatatatgtggatttgtatttgcgcatacaaaggccaatcctttctctgttccgcgcatgcgcccacccgttcgcttgtcatctcacttgtacgcgggttattttatcgttaaatttttagactctgatggaatttttttttttcggttacatttatgcggttgggcaatagattgattaaaaatatgctttcacttagcattggttatatagattttcatggtataaattgcttttcattttaccagcttttaagcttttttattggcgggcatatcaaaataaaatccagaatcgttatggagttagttatatccttactctctgttaagtgcaattgctttgggatccttttgcggtttatcaagattatttgaacgttctttctaataaattttcttttcttatttttcacggttacgttgtatcttcgttgttataacatacgggatcaatttctcttaaatttaagagaggtggtatttaaagatatggttttatttagatttggggagatttagtgttatttccacccgtgtgtgtctcctctattaattttacttttgttgatgtgggggtatggtaatattcaaactctttttttaaaaagcttaaaataaatttctattttggtcattgttatcctaattcactaggatataatatcttatgtggaaatgtgtaatcttgacaggtgtcgatattggggcacacttattaattgtaaaatccattaaca--atttcaaaaaaattaaattattttagttattttgatatattttaactaatattgttatttaaatatatagatttttttttcctttgttattaaaactatgatgtcaagttttttttttagttatttatttataaattaagaatattattcattctattttggtggaatattctaggttatttttagtttgatgttcttatttatgcaggatcattaaataagaataacaattttttttaaatatttttttatttttgtttacttagagatagttttattttattttttgaagagttatccacttttttatttggtgggtacaccgacgttcagcgggttatttttttaacttttgttcttccatttatggattttatttaaagcacggacttaatttattttaaaataatttaatagaatcttatttcttgtatgcttttgtaaatccatttttgtcatttgttccaagccagtgagcccgttcggtcatatttgcggatatttaattggggtaggttttcggtttccttttcattatggttaattaattattgatagatagttgtgggggtttgtagttattgttcgcaacgattaagcttatgctatctcgtgccaatggatgtttgcggttatacttactaatggattgggtctaacttatatgccaggtttgtctcggtttttgttgcaaattctagacgacggagcgagttttataaaaggatttaattatcctcatgctttgtgttttttagtcgcaaatgcgcccccacttaattttgggaattcttataaagatgtagtgtctggttcatttattttcttcttcttttaggcgctaactttatttagctaagcacaggaaattttcggattatcttagggggtcgtcggattttctttttttcatgttccttaattttatttaagggaattgattttgttatatgcatttaatgagttccagatttttatatgggtttacttgttcaacgaacatttttcatttttagttgataatgtttagttttctttttttattattaaatttaatagaaattttagatatttttacttaggttggagggcttggcttcatttgttcatatcgaccaggaagatattcaagttaaatttcatgatatcatgattttttcctttatatttaattatttataaataacaccttgcatggttatctttatcaacacttgtacttactcggatatgcaaagtttgtttctaatttttttgtttttggggatttgtttttattagtactcttgctcaagaatttactttcataactttttattcttagatttacgtatatat--acttttttatgaaaaaatctct--catacaaattgagtaatcattagaataatctattatgaaatccttcttaaaatttaaataccacaattttacatttttataatattttatacctatgcgtgtaaatacaattttaaggccctcgccatttaaataaaaccttcgataacaccatttagatgcaaaggcttgtgattccgcccataaattcgctgtgaattggtctttttttttgttatatcaatttacggttttttgcatcataacgcgaataattgcttaaaggtaacaattgcggagtaataggtgttttcgacatcagcaagggctcttttttattgattattcagtggcgggattataggtctattttacccactgttgtgggtatatttttttgtatggacgcttatggtagtctcctgggcaattctttggggcacgtatacaatttttcgcatcctattggatgattgtcatggttgggggttgcgtgaaagcacttaccgttttacttcattatttccttatgtttgcgcacttatcaatttttttcagaacggtcagaaccatggttaatcaaatgaaaatccttcacctattacttaagaatgtggttgtgtatacatatttctttttgtttataacctactttgggaccgaaattatccgcaaccttgtacccgtcaatcaccgatgtattttttgctagcatttcgtcatccaaaattgggggtatgcttgtcttcatgcatttgcatttcctttacattagaattcgggatcatttaccataacaattttttggtatgtgtacgtatttttactgatgggccgccgtgagacctagtttgtggcaatttacgtgttattgctattatttaaccttatataatgtggaaattttaa------atgaaattttttatatggagttttttatatttgtttgtaggtgcttttacctttgacgaagtttggtaatcaatcgaaggccaaaagtggatgcggatcccacctttggagcataattttacaagacaactacctttttcaataattctatatttcccattttctttttttcttttgttgattgatccatttgtaacttttcttaattggttttttttcttgtgacagttgggttaacgtatatgcggtgtctcaatcaatagcttttggggttcggcgtgccaacattctagagtagttgcttgtttttagttatttttatggggtaaaatttattttaaatacaatttattgttttttatatttccatgcttgttgttagattcttgcgaacaacgacccttgattgcgagggatcgattgttcggttaagtgataagagggggttgcttatttttgcgatagcagatttttatagattttttggtatttttggaggagttttctttttttaataattacttgttcttatttattggtcgggacttcccgttcgtagaaattattattgctgaaagttttcctttcttaattttttttttgtggttaaattttttttattat
>L.illustris_KM657109
atttaaaatctcaaatatttttggatttatatggacttattcattcgcaatctgttgggctgatggctgaataattttgcttatccctataggagaaattattcacgagctcttaatattttaccagcttgctctcgtttctttgcgtatttttttctaatcagaaac--aatcaatattatgaatatattttctcctctttaaagggtcgcccttcatttgttccaagtatgaggtttctgacaagcttatttatactgcaaaatgcccttatttattctaatatttaaccttatatacagatatcttcagttatgggcttggggttaacaactcttcgaattatgctatctcataacattggtgatttgcgcattaaaagaatttttgatactatttttttatcttcttctggcatatttatttaaatttaaactccaataacatttttcttttttcatcaaatataattttttttttaatttttcttggggttccccttatggttttccaatgatgtatcatcttacataaaacattttttttacttatgtttatacttatactttatttaatcgtttctaaggcttatctaatatagaaaaatgataatctcattaaatcaataataaatttatattttcttattcacttggttttctattctctttatttttt------------------------atggactttattatttgggctgtcggatatggactcttagatttatcggcgattggcaccgggcttatgggagacaattaaagtatgtacgccagcttatatatttttatgtatccatatatggggttggaatgttgtccttatttgggcccgaatgcttcccgataaaaatagtttgctttccccgcttacttctttgtagagatgtgaaagggcggacggtgacgttacccctttctcaaatgccagggggctcgtgattgcattttcctcattgcggattctcatttgggcgtaattatacacgtataaatcgtcacggatacttgacgatccttttgttgtcgtgtatacgcttttcttttttcttccgtttgcgggcatacatctttacgacgaactaaactcttttgaccgcgggggggaccattttacacatttttgttttggcaccgagttaatttatttccggttggatattccaatatagcagatcggaaaagaacttggtcctggatattagcatttgcatggttttggttatgttggccacaatttacgtggatgagtgaaccggctattactcgcacatatatgcgtccacggataaatttagtgttgcaccttaggaccattaatatcccgcactttggcttggttgtttttttacgtggggttacgggtgtttgcaatctcgtgaatatttcagaactatagtgtgccattcatagttttcatgggcgtttgcatatgcggttgtcatgtaccctttacggctacttaagcaaatttaaagcattacatatttatgggtaattacttttcccacattttggctgcggatcccgcgtatcgataccgagctaacactgaagtattcacatggtcacattcctttggatttttttttttatattggaagctgtaccacgcagtttttccgtcattaatctcatgatgctcaaaacccccgcgacaagtatcgattccttttacaat-attcactggcaattggttcagaagtctcccttatgacattatttttcagacagcctttatttgtatatacgtctgtggtattatttatttttttaaaatagtaacgtattttcaggcaacatgaatattgacatttccgcatatttttttatgcttcctcctcgtttttattctgagaataagacctcatacttaagcatggcacatgtatgagtagatatcgattgcaaatgattgatctaatatccacaagatttcatgaagttcgttttgagtgaaacggtgtttccataatccaatcgatttgtacgcgcgagtatcatctgacatccgcttgggtaagtgaggacccggcgctaacaacaattttataacgccggtttttaggcatgtcgaattggggcaacaagttatccatgtatgaagatccgtaatattataatgattcaaaa-aaattttatcccaatgcccatggtgttagttttatattttcatgcttgtatttaagtataatatatcttatcctcatccaatcaattataaaaaccatcacaatcttaatgaatgatatacaatttttcgtttgacctctcagatttaatttcctaatgttagacttttggatttatatcctcattatgttatcctccgtacaattttgaaaaatttttacctcaaagattaaacctttggccatgggcaaggtcacttatttgttctttttcatatctttaaaattatggttttcctaatttacagacagcattacttacctacttgcctcctttgtttgttatctttggtgataaaaaccacaatttgccactgtcccaggacccgcgtttatccttatgttgatgaacatagaagtattgccggacttgcgtcgttacgcaaatatgcggcattttttacctttggaaacggccttattcacatttttagctttatataccaaagcttttgtctgatcgcgtgcataacatctagtttgcgtttagaccttattaggagta----------------ttcttgtgataagcctgccttacgctcatgggcatacacgtgcggatgtaatgttcacatagagttcttttttttggaaatatacatttacgttacatgtgcggagttccggaggacttcaggctcaacgagcgtacacggttcgtgggatatttttattttcgagtttttttgttctttttggcttttcaagagcttccctcatgattgggcattgccccatggatacccttaaccttcaatccttttaaacgtatttttactcggatacgtactggccacaagttatgaggaacatccaacaccaggttttttacgtatttggattattacatctcagctagataatgagcccttacatgcgatcgttaggtcacttttatgcacggttcagggtcagtttatggacacttttttgttgttatcgcattaaaacatttcaaaacacattggttgagcgcgctgtatgcattgtgaatgttgttttcttagttcattatgtgggggatattttcatttacatagtcatatttttattcatgtgtatttctgctcatcttcaaaaacttgtgacggaaagctcccttgatgggttgaccaatctctccgctcctttcctcgttttttatacatatttctatttgagtgaatgcttatctccatatttatataatttcaattatattgacatactcatatttatttatttttttggcttacagatgaacaggatttaatgtcaa------attcattgacatagttgtagttttttttagtttctcttttatggctatttatataagataagatttatgatggagtgttcataatcataaatgtatacttttttgatgatagttatttattcttgtttatattctcttgtattttaagaagataatgaaggataaaataacgttatatttgtttatttgtactcatatttttatatagccaattatagatttttggtggaggttggttgttctatgttgtattattcaaagtaatctaaagcggatttacgctttcaacgatgggagtgcctttttgcatgctgatttaataggagtgaataattttattgagtataaaggaatgaatatatgtggatttgtatttgcgcatacaaaggccaatcctttctctgttccgcgcatgcgcccacccgttcgcttgtcatctcacttgtacgcgggttattttatcgttaaatttttagactctgatggaatttttttttttcggttacatttatgcggttgggcaatagattgattaaaaatatgctttcacttagcattggttatatagattttcatggtataaattgcttttcattttaccagcttttaagcttttttattggcgggcatatcaaaataaaatccagaatcgttatggagttagttatatccttactctctgttaagtgcaattgctttgggatccttttgcggtttatcaagattatttgaacgttctttctaataaattttcttttcttatttttcacggttacgttgtatcttcgttgttataacatacgggatcaatttctcttaaatttaagagaggtggtatttaaagatatggttttatttagatttggggagatttagtgttatttccacccgtgtgtgtctcctctattaattttacttttgttgatgtgggggtagggtaatattcaaattctttttttaaaaagcttaaaataaatttctattttggtcattgttatcctaattcactaggatataatatcttatgtggaaatgtgtaatcttgacaggtgtcgatattggggcacacttattaattgtaaaatccattaaca--atttcaaaaaaattaaattattttagttattttgatatattttaactaatattgttatttaaatatatagatttttttttcctttgttattaaaactatgatgtcaagttttttttttagttatttatttataaattaagaatattattcattctattttggtggaatattctaggttatttttagtttgatgttcttatttatgcaggatcattaaataagaataacaattttttttaaatatttttttatttttgtttacttagagatagttttattttattttttgaagagttatccacttttttatttggtgggtacaccgacgttcagcgggttatttttttaacttttgttcttccatttatggattttatttaaagcacggacttaatttattttaaaataatttaatagaatcttatttcttgtatgcttttgtaaatccatttttgtcatttgttccaagccagtgagcccgttcggtcatatttgcggatatttaattggggtaggttttcggtttccttttcattatggttaattaattattgatagatagttgtgggggtttgtagttattgttcgcaacgattaagcttatgctatctcgtgccaatggatgtttgcggttatacttactaatggattgggtctaacttatatgccaggtttgtctcggtttttgttgcaaattctagacgacggagcgagttttataaaaggatttaattatcctcatgctttgtgttttttagtcgcaaatgcgcccccacttaattttgggaattcttataaagatgtagtgtctggttcatttattttcttcttcttttaggcgctaactttatttagctaagcacaggaaattttcggattatcttagggggtcgtcggattttctttttttcatgttccttaattttatttaagggaattgattttgttatatgcatttaatgagttccagatttttatatgggtttacttgttcaacgaacatttttcatttttagttgataatgtttagttttctttttttattattaaatttaatagaaattttagatatttttacttaggttggagggcttggcttcatttgttcatatcgaccaggaagatattcaagttaaatttcatgatatcatgattttttcctttatatttaattatttataaataacaccttgcatggttatctttatcaacacttgtacttactcggatatgcaaagtttgtttctaatttttttgtttttggggatttgtttttattagtactcttgctcaagaatttactttcataactttttattcttagatttacgtatatat--acttttttatgaaaaaatctct--catacaaattgagtaatcattagaataatctattatgaaatccttcttaaaatttaaataccacaattttacatttttataatattttatacctatgcgtgtaaatacaattttaaggccctcgccatttaaataaaaccttcgataacaccatttagatgcaaaggcttgtgattccgcccataaattcgctgtgaattggtctttttttttgttatatcaatttacggttttttgcatcataacgcgaataattgcttaaaggtaacaattgcggagtaataggtgttttcgacatcagcaagggctcttttttattgattattcagtggcgggattataggtctattttacccactgttgtgggtatatttttttgtatggacgcttatggtagtctcctgggcaattctttggggcacgtatacaatttttcgcatcctattggatgattgtcatggttgggggttgcgtgaaagcacttaccgttttacttcattatttccttatgtttgcgcacttatcaatttttttcagaacggtcagaaccatggttaatcaaatgaaaatccttcacctattacttaagaatgtggttgtgtatacatatttctttttgtttataacctactttgggaccgaaattatccgcaaccttgtacccgtcaatcaccgatgtattttttgctagcatttcgtcatccaaaattgggggtatgcttgtcttcatgcatttgcatttcctttacattagaattcgggatcatttaccataacaattttttggtatgtgtacgtatttttactgatgggccgccgtgagacctagtttgtggcaatttacgtgttattgctattatttaaccttatataatgtggaaattttaa------atgaaattttttatatggagttttttatatttgtttgtaggtgcttttacctttgacgaagtttggtaatcaatcgaaggccaaaagtggatgcggatcccacctttggagcataattttacaagacaactacctttttcaataattctatatttcccattttctttttttcttttgttgattgatccatttgtaacttttcttaattggttttttttcttgtgacagttgggttaacgtatatgcggtgtctcaatcaatagcttttggggttcggcgtgccaacattctagagtagttgcttgtttttagttatttttatggggtaaaatttattttaaatacaatttattgttttttatatttccatgcttgttgttagattcttgcgaacaacgacccttgattgcgagggatcgattgttcggttaagtgataagagggggttgcttatttttgcgatagcagatttttatagattttttggtatttttggaggagttttctttttttaataattacttgttcttatttattggtcgggacttcccgttcgtagaaattattattgctgaaagttttcctttcttaattttttttttgtggttaaattttttttattat
>L.illustris_KT272845
atttaaaatctcaaatatttttggatttatatggacttattcattcgcaatctgttgggctgatggctgaataattttgcttatccctataggagaaattattcacgagctcttaatattttaccagcttgctctcgtttctttgcgtatttttttctaatcagaaac--aatcaatattatgaatatattttctcctctttaaagggtcgcccttcatttgttccaagtatgaggtttctgacaagcttatttatactgcaaaatgcccttatttattctaatatttaaccttatatacagatatcttcagttatgggcttggggttaacaactcttcgaattatgctatctcataacattggtgatctgcgcattaaaagaatttttgatactatttttttatcttcttctggcatatttatttaaatttaaactccaataacatttttcttttttcatcaaatataattttttttttaatttttcttggggttccccttatggttttccaatgatgtatcatcttacataaaacattttttttacttatgtttatacttatactttatttaatcgtttctaaggcttatctaatatagaaaaatgataatctcattaaatcaataataaatttatattttcttattcacttggttttctattctctttatttttttccacatgtttttcacaacaaagaatggactttattatttgggctgtcggatatggactcttagatttatcggcgattggcaccgggcttatgggagacaattaaagtatgtacgccagcttatatatttttatgtatccatatatggggttggaatgttgtccttatttgggcccgaatgcttcccgataaaaatagtttgctttccccgcttacttctttgtagagatgtgaaagggcggacggtgacgttacccctttctcaaatgccagggggctcgtgattgcattttcctcattgcggattctcatttgggcgtaattatacacgtataaatcgtcacggatacttgacgatccttttgttgtcgtgtatacgcttttcttttttcttccgtttgcgggcatacatctttacgacgaactaaactcttttgaccgcgggggggaccattttacacatttttgttttggcaccgagttaatttatttccggttggatattccaatatagcagatcggaaaagaacttggtcctggatattagcatttgcatggttttggttatgttggccacaatttacgtggatgagtgaaccggctattactcgcacatatatgcgtccacggataaatttagtgttgcaccttaggaccattaatatcccgcactttggcttggttgtttttttacgtggggttacgggtgtttgcaatctcgtgaatatttcagaactatagtgtgccattcatagttttcatgggcgtttgcatatgcggttgtcatgtaccctttacggctacttaagcaaatttaaagcattacatatttatgggtaattacttttcccacattttggctgcggatcccgcgtatcgataccgagctaacactgaagtattcacatggtcacattcctttggatttttttttttatattggaagctgtaccacgcagtttttccgtcattaatctcatgatgctcaaaacccccgcgacaagtatcgattccttttacaat-attcactggcaattggttcagaagtctcccttatgacattatttttcagacagcctttatttgtatatacgtctgtggtattatttatttttttaaaatagtaacgtattttcaggcaacatgaatattgacatttccgcatatttttttatgcttcctcctcgtttttattctgagaataagacctcatacttaagcatggcacatgtatgagtagatatcgattacaaatgattgatctaatatccacaagatttcatgaagttcgttttgagtgaaacggtgtttccataatccaatcgatttgtacgcgcgagtatcatctgacatccgcttgggtaagtgaggacccggcgctaacaacaattttataacgccggtttttaggcatgtcgaattggggcaacaagttatccatgtatgaagatccgtaatattataatgattcaaaa-aaattttatcccaatgcccatggtgttagttttatattttcatgcttgtatttaagtataatatatcttatcctcatccaatcaattataaaaaccatcacaatcttaatgaatgatatacaatttttcgtttgacctctcagatttaatttcctaatgttagacttttggatttatatcctcattatgttatcctccgtacaattttgaaaaatttttacctcaaagattaaacctttggccatgggcaaggtcacttatttgttctttttcatatctttaaaattatggttttcctaatttacagacagcattacttacctacttgcctcctttgtttgttatctttggtgataaaaaccacaatttgccattgtcccaggacccgcgtttatccttatgttgatgaacatagaagtatcgccggacttgcgtcgttacgcaaatatgcggcattttttacctttggaaacggcctcattcacatttttagctttatataccaatgcttttgtctgatcgcgtgcatatcatctagtttgcgtctagaccttatcaggagtattcaccatcaacaccttcattgtgataagcctgccttacgctcatgggcatacacgtgcggatgtaatgttcacatagagttcttttttttggaaatatacatttacgttacatgtgcggagttccggaggacttcaggctcaacgagcgtacacggttcgtgggatatttttattttcgagtttttttgttctttttggcttttcaagagcttccctcatgattgggcattgccccatggatacccttaaccttcaatccttttaaacgtatttttactcggatacgtactggccacaagttatgaggaacatccaacaccaggttttttacgtatttggattattacatctcagctagataatgagcccttacatgcgatcgttaggtcacttttatgcacggttcagggtcagtttatggacacttttttgttgttatcgcattaaaacatttcaaaacacattggttgagcgcgctgtatgcattgtgaatgttgttttcttagttcattatgtgggggatattttcatttacatagtcatatttttattcatgtgtatttctgctcatcttcaaaaacttgtgacggaaagctcccttgatgggttgaccaatctctccgctcctttcctcgttttttatacatatttctatttgagtgaatgcttatctccatatttatataatttcaattatattgacatactcatatttatttatttttttggcttacagatgaacaggatttaatgtcaa----------attgacatagttgtagttttttttagtttctcttttatggctatttatataagataagatttatgatggagtgttcataatcataaatgtatacttttttgatgatagttatttattcttgtttatattctcttgtattttaagaagataatgaaggataaaataacgttatatttgtttatttgtactcatatttttatatagccaattatagatttttggtggaggttggttgttctatgttgtattattcaaagtaatctaaagcggatttacgctttcaacgatgggagtgcctttttgcatgctgatttaataggagtgaataattttattgagtataaaggaatgaatatatgtggatttgtatttgcgcatacaaaggccaatcctttctctgttccgcgcatgcgcccacccgttcgcttgtcatctcacttgtacgcgggttattttatcgttaaatttttagactctgatggaatttttttttttcggttacatttatgcggttgggcaatagattgattaaaaatatgctttcacttagcattggttatatagattttcatggtataaattgcttttcattttaccagcttttaagcttttttattggcgggcatatcaaaataaaatccagaatcgttatggagttagttatatccttactctctgttaagtgcaattgctttgggatccttttgcggtttatcaagattatttgaacgttctttctaataaattttcttttcttatttttcacggttacgttgtatcttcgttgttataacatacgggatcaatttctcttaaatttaagagaggtggtatttaaagatatggttttatttagatttggggagatttagtgttatttccacccgtgtgtgtctcctctattaattttacttttgttgatgtgggggtagggtaatattcaaattctttttttaaaaagcttaaaataaatttctattttggtcattgttatcctaattcactaggatataatatcttatgtggaaatgtgtaatcttgacaggtgtcgatattggggcacacttattaattgtaaaatccattaaca--atttcaaaaaaattaaattattttagttattttgatatattttaactaatattgt-atttaaatatatagatttttttttcctttgttattaaaactatgatgtcaagttttttttttagttatttatttataaattaagaatattattcattctattttggtggaatattctaggttatttttagtttgatgttcttatttatgcaggatcattaaataagaataacaattttttttaaatatttttttatttttgtttacttagagatagttttattttattttttgaagagttatccacttttttatttggtgggtacaccgacgttcagcgggttatttttttaacttttgttcttccatttatggattttatttaaagcacggacttaatttattttaaaataatttaatagaatcttatttcctgtatgcttttgtaaatccatttttgtcatttgttccaagccagtgagcccgttcggtcatatttgcggatatttaattggggtaggttttcggtttccttttcattatggttaattaattattgatagatagttgtgggggtttgtagttattgttcgcaacgattaagcttatgctatctcgtgccaatggatgtttgcggttatacttactaatggattgggtctaacttatatgccaggtttgtctcggtttttgttgcaaattctagacgacggagcgagttttataaaaggatttaattatcctcatgctttgtgttttttagtcgcaaatgcgcccccacttaattttgggaattcttataaagatgtagtgtctggttcatttattttcttcttcttttaggcgctaactttatttagctaagcacaggaaattttcggattatcttagggggtcgtcggattttctttttttcatgttccttaattttatttaagggaattgattttgttatatgcatttaatgagttccagatttttatatgggtttacttgttcaacgaacatttttcatttttagttgataatgtttagttttctttttttattattaaatttaatagaaattttagatatttttacttaggttggagggcttggcttcatttgttcatatcgaccaggaagatattcaagttaaatttcatgatatcatgattttttcctttatatttaattatttataaataacaccttgcatggttatctttatcaacacttgtacttactcggatatgcaaagtttgtttctaatttttttgtttttggggatttgtttttattagtactcttgctcaagaatttactttcataactttttattcttagatttacgtatatat--acttttttatgaaaaaatctct--catacaaattgagtaatcattagaataatctattatgaaatccttcttaaaatttaaataccacaattttacatttttataatattttatacctatgcgtgtaaatacaattttaaggccctcgccatttaaataaaaccttcgataacaccatttagatgcaaaggcttgtgattccgcccataaattcgctgtgaattggtctttttttttgttatatcaatttacggttttttgcatcataacgcgaataattgcttaaaggtaacaattgcggagtaataggtgttttcgacatcagcaagggctcttttttattgattattcagtggcgggattataggtctattttacccactgttgtgggtatatttttttgtatggacgcttatggtagtctcctgggcaattctttggggcacgtatacaatttttcgcatcctattggatgattgtcatggttgggggttgcgtgaaagcacttaccgttttacttcattatttccttatgtttgcgcacttatcaatttttttcagaacggtcagaaccatggttaatcaaatgaaaatccttcacctattacttaagaatgtggttgtgtatacatatttctttttgtttataacctactttgggaccgaaattatccgcaaccttgtacccgtcaatcaccgatgtattttttgctagcatttcgtcatccaaaattgggggtatgcttgtcttcatgcatttgcatttcctttacattagaattcgggatcatttaccataacaattttttggtatgtgtacgtatttttactgatgggccgccgtgagacctagtttgtggcaatttacgtgttattgctattatttaaccttatataatgtggaaattttaa------atgaaattttttatatggagttttttatatttgtttgtaggtgcttttacctttgacgaagtttggtaatcaatcgaaggccaaaagtggatgcggatcccacctttggagcataattttacaagacaactacctttttcaataattctatatttcccattttctttttttcttttgttgattgatccatttgtaacttttcttaattggttttttttcttgtgacagttgggttaacgtatatgcggtgtctcaatcaatagcttttggggttcggcgtgccaacattctagagtagttgcttgtttttagttatttttatggggtaaaatttattttaaatacaatttattgttttttatatttccatgcttgttgttagattcttgcgaacaacgacccttgattgcgagggatcgattgttcggttaagtgataagagggggttgcttatttttgcgatagcagatttttatagattttttggtatttttggaggagttttctttttttaataattacttgttcttatttattggtcgggacttcccgttcgtagaaattattattgctgaaagttttcctttcttaattttttttttgtggttaaattttttttattat
>L.papuensis_MH540746
atttaaaatctcaaatatttttggatttatatggacttattcattcgcaatctgttgggctgatggttgaataatttttcttatccctataggagaaattattcacgagctcttaatattttaccagcttgctctcgtttctttgcgtatttttttctaatcagaaat--aattaatattatgaatatattttctcctctttaaagggtcgcccttcatttgttccaagtatgaggtttctgacaagcttatttatactgcaaaatgcccttatttattctaacatttaaccttatatacagatatcttcagttatgggcttggggttaacaactcttcgaattatgctatctcataacattggtgatctgcgcattaaaagaattcttgatactatttttttatcttcttctggcatatttatttaaatttaaactccaataacatttttcttttttcatcaaatataattttttttttaatttttcttggggttccccttatggttttccaatgatgtatcatcttacataaaacattatttttacttatgtttatacttatactttatttaatcgtttctaaggcttatctaatatagaaaaatgctaatttcatttaatcaatattaaatttatattttcttattcacttggttttctattctctttatttttttccacatgtttttcacaacaaagaatggactttattatttgggctgtcggatatggactcttagatttgtcggcgattggcaccgggcttatgggagacaattaaagtatgtacgccagcttatatatttttatgtatccatatatggggttggaatgttgtccttatctgggcccgaatgcttcccgataaaaatagtttgctttccccgcttacttttttgtagagatgtgaaagggcggacggtgacgttacccctttctcaaatgccagggggctcgtgattgcattttcctcattgcggattctcatttgggcgtaattatacacgtataaatcgtcacggatacttgacgatccctttgttgtcgtgtatacgcttttcttttttcttccgtttgcgggcatacatctttacgacgaactaaactcttttgaccgcgggggggaccatcttacacatttttgttttggcaccgagttaatttatttccggttggatattccaatatagcagatcggaaaagaacttgggcttggatattagcatttgcatggttttggttatgttggccacaatttacgtggatgagtgaaccggctattactcgcacatatatgcgtccacggataaatttagtgctgcaccttaggaccattaatatcccgcactttggcttggttgtttttttacgtggggttacgggtgtctgcaatctcgtgaatatttcagaactatagtgtgccattcatagttttcatgggcgtttgcatatgcggttgtcatgtaccttttacggttacttaaacaaatttaaagcattacatatttatgggtaactacttttcccacattttggttgcggatcccgcgtatcgataccgagctaacactgaagtattcacatggtcacattcttttggatttttttttttatattggaagctgttccacgcagtttttccatcattaatctcatgatgttcaaaacccccgcgacaagtatcgattccttttacaat-attcactggcaattggttcagaagtctcccttatgacattgtttttcagacagcctttatttgtatatacatttgtggtattatttatttttttaaaatagtaacgtattctcaggcaacatgaatattgacatttccgcatatttttttatgcttcctcctcgcttttattctgagaataagacctcatacttaagcatggcacatgtatgagtagatatcgattataaatgattgatctaatatccacaagacttcatgaagttcgttttgagtgaaacggtatttccataatccaatcgatttgtacgcgcgagtatcatctgacatccgcttgggtaagtgaggacccggcgttaacaacaattttataacgccggtttttaggcatgtcgaattggggcaacaagttatccatgtatgaagatccgtaatattataatgattcaaaa-aaattttatcccaatgcccatggtgttagttttatattttcatgcttgtatttaaatataatatagcttatcctcatccaatcaattataaaaaccatcacaatcttaatgaatgatatacaatttttcgtttgacctctcagatttaatttcttaatgttagacttttggatttatatcctcattatgctatcctccgtacaattttgaaaaatctttacctcaaagattaaacctttggccatagtcaaggtcacctatttattccttttcatatctttaaaattatggctttcctaatttacagacagcattacttacctacttgcctcctttgcttgttatttttggtgataaaaaccacaatttgccattgtcccaggacccgcgtttatccttatgttgatgaacatagaaatatcgccggacttgcgtcgttacgcaaatatgcggcattttctacctttggaaacggcctcattcacatttttagatttatataccaatgcttttgtctgatcgcgtgcatatcatctagtttgcgtctagaccttatcaggagtattcaccatcaacaccttcattgtgataagcctgccttacgctcatgggcatacacgtgcggatgtaatgttcacatagagttcttttttttggaaacatacatttacgttacatgtgcggagttccggaggacttcaggctcaacgagcgtacacggttcgtgggatatctttattttcgagtttttttgttctttttggcttttcaagagcttccctcatgattgggcattgccccatggatacccttaaccttcaatccttttaaacgtatctttactcggatacgtactggccacaagttatgaggaacatccaacaccaggctttttacgtatttggattattacatctcagctagataatgagcccttacatgcgatcgttaggtcacttttatgcacggttcaggatcagtttatggacacttttttattgttatcgcattaaaacatttcaaaacacattggttgagcgcgctgtatgcattgtgaatgttgctttcttagttcattatgtgggaa--attttcatttacatagtcatatttttattcatgtgtatctctgctcatcttcaaaaacttgtgacggaaagctcccttgatgggttgaccaatctctccgttcctttcctcgttttttatacatatttttatttgagtgaatgcttatctccatatttatataatttcaactatattgacatactcatatttatttatttttctggcttacagatgaacaggatttaatgtcaaataataattcattgacatagttgtagttttttttagttattcttttatggctatttatataagataagatttatgatggagtgttcttaatcatagatgtatacttttttgatgatagttatttattcttgtttatattctcttgtattttaagaagataatgaaggataaaataacgttatatttgtttatttgtactcatatttttatatagccaattatagatttttggtggaggttggttgttctatgttgtattattcaaagtaatctaaagcggatttacgctttcaacgatgggagtgcttttttgcatgctgatttaataggagtgaataattttattgagtataaaggactgaatatatgtgggtttgtatttgcgcatacaaaggccaatcctttctctgttccgcgcatgcgcccacccgttcgcttgtcatctcacttgtacgcgggttactttatcgttaaatttttagtctctgatggaatttttttttttcggttacatttatgcggttgggcaatagattgattaaaaatatgctttcacttagcattggttatatagattttcatggtataaattgcttttcattctaccagcttttaagcttttttattggcgggcatatcaaaataaaatccagaatcgttatggagttagttatatccttactctctgttaagtgcaattgctttgggatccttttgcggtttatcaagattatttgaacgttctttctaataaattttcttttcttatttttcacggttacgttgtatcttcgttgttataacatacgggatcaatttctcttaaatttaagagaggtgatatttaaagatctggttttatttagatttggggagatttagtgttattttcacccgcgtatgtttcctctattaattttacttttgttgatatggggttatggtaatattcaaattctttttttaaaaagcttaaagtaaatttctattttggtcattgttatcctaattcactaggatataatatcttatgtggaaatgtgtaatcttgacaggtgtcgatattggggcacacttattagttgtaaaatccattaaca--atttcaaaaaaattaaattattttagttattttgatatattttatttaatattgttatttaaatatatagatttttttttcctttgttattaaaactatgatgtcaagttttttttttagttgtttatttataaattaagaatattattcattctattttggtggaatattctaggttatttttagtttgatgttcttatttatgcaggatcattaaataggaataacaattttttttaaatgtttttttgtttttgtttacttagagatagatttattttattttttgaagagttatccacttttttatttggtgggtacaccgacgttcagcgggttatttttttaacttttgttcttccatttatggattttatttaaaatacggacttaatttattttaaaataatttaatagaattttatttcttgtatgcttttgtaaatccatttttgtcatttgttccaagccagtgagcccgttcggtcatatttgcggatatttaattggggtaggttttcggtttccttttcattatggttaattaattattgatagatagttgtgggggtttgtagttattgttcgcaacgattaagcttatgctatctcgtgccaatggatgtttgcggttatacttactaatggattgggtctaacttatatgccaggtttgtctcggtttttgttgcaaattctagacgacggagcgagttttataaaaggatttaattatcctcatgctttgtgttttttagtcgcaaatgcgcccccacttaattttgggaattcttataaagatgtagtgtctgattcatttattttctttttcttttaggcgctaactttatttagctaagcacaggaaattttcgggttatcttagagggtcgtcggattttctttttttcatgttccttaattttatttaagggaattgattttgttatatgcattcaatgggttccagatttttatatgggtttacttgttcaacgaacatttttcatttttagttgataatgtttagttttctttttttattattaaatttaatagaaattttagatatttttacttaggttggagggcttggcttcatttgttcatatcgaccaggaagatattcaagttaaatttcatgatatcatgatttttacctttatatttaattatttataaataacaccttgcatggttatctttatcaacacttgtacattctcggctatacaaagtttgtttctaatttttttgtttttggggatctgtttttattagtactcttgctcaagaatttactttcataattttttattctcatattttcatatatat--atttttttatgaaaaacttttt--catacaaattgaataatcattagaataatctattatgaaatccttcctaaaatttaaataccacaattttacatttttataatattttgtacttatgcgtgtaaatacaattttaaggccctcgccatttaaataaaaccttcgataacaccatttagatgcaaaggcttgtgattccgcccataaattcgctgtgaattggtctttttttttgttatatcaatttacggttttttgcatcataacgcgaatagctgcttaaaggtaacaattgcggagtaataggtgttttcgacatcagcaagggctcttttttattgattattcagtggcgggattataggtctattttacccactgttgtgggtatatttttttgtatggacgcttatggtagtctcctgggcaattctttggggcacgtatacaatttttcgcatcctattggatgattgtcatggttgggggttgcgtgaaagcacttaccgttttacttcattatttccttatgtttgcacacttatcaatttttttcagaacggtcaaaaccatggttaatcaaatgaaaatccttcacctattacttaagaatgtggttatatatacatatttatttttgtctataacctactctgggaccgaaattatccgcaaccttgtacccgtcaatcaccgatgtattctttgctagcatttcgtcatccaaaattgggggtatgcctgtcttcatgcatttgcatctcctttacattagaattcgggatcatttaccataacaattttttgatatgtgtacgtatctttactgatgggccgccgtgagacctagtgtatggcaatttacgtattattgctattatttaaccttatataatgtggaaattttaa------atgaaattttttatatggagttttttatatttgtttgtaggtgcttttacctttgacgaagtttggtaatcaatcgaaggccaaaagtggatgcggatcccacctttggagcataattttacaagacaactacctttttcaataattctatatttcccattttctttttttcttttgttgattgatccgtttgtaacttttcttaattggtttttttttttgtgacagttgggttaacgtatatgcggtgtctcaatcaatagcttttggggttcggcgtgccaacattctagagtagttgcttgtttttagttatttttatggggtaaaatttattttaaatacaatttattgttttttatatttccatgcttgttgttagattcttgcgaacaacgacccttgattgcgagggatcgattgttcggttaagtgataagagggggttgcttatttttgcgatagcagatttttatagattttttgatatttttggaggagttttctttttttaataattacttgttcttatttattggtcgggacttcccgttcgtagaaattattattgctgaaagttttcctttcttaattctttttttgtggttaaattttttttattat
>L.papuensis_MT017717
atttaaaatctcaaatatttttggatttatatggacttattcattcgcaatctgttgggctgatggttgaataatttttcttatccctataggagaaattattcacgagctcttaatattttaccagcttgctctcgtttctttgcgtatttttttctaatcagaaat--aatcaatattatgaatatattttctcctctttaaagggtcgcccttcatttgttccaagtatgaggtttctgacaagtttatttatactgcaaaatgcccttatttattctaatatttaaccttatatacagatatcttcagttatgggcttggggttaacaactcttcgaattatgctatctcataacattggtgatctgcgcattaaaagaatttttgatactatttttttatcttcttctggcatatttatttaaatttaaactccaataacatttttcttttttcatcaagtataattttttttttaatttttcttggggttccccttatggttttccaatgatgtatcatcttacataaaacattatttttacttatgtttatacttataccttatttaatcgtttctaaggcttatctaatatagaaaaatgctaatttcgtttaatcaataataaatttatattttcttattcacttggttttttattctctttatttttttccgcatgtttttcacaacaaagaatggactttattatttgggctgtcggatatggactcttagatttgtcggcgattggcaccgggcttatgggagacaattaaagtatgtacgccagcttatatatttttatgtatccatatatggggttggaatgttgtccttatttgggcccgaatgcttcccgataaaaatagtttgctttccccgcttacttttttgtagagatgtgaaagggcggacggtgacgttacccctttctcaaatgccagggggctcgtgattgcattttcctcattgcggattctcatttgggcgtaattatacacgtataaatcgtcacggatacttgacgatccctttgttgtcgtgtatacgcttttcttttttcttccgtttgcgggcatacatctttacgacgaactaaactcttttgaccgcgggggggaccattttacacacttttgttttggcaccgagttaatttatttccggttggatattccaatatagcagatcggaaaagaacttgggcttggatattagcatttgcatggttttggttatgttggccacaatttacgtggatgagtgaaccggctattactcgcacatatatgcgtccacggataaatttagtgctgcaccttaggaccattaatatcccgcactttggcttggttgtttttttacgtggggttacgggtgtctgcaatctcgtgaatatttcagaactatagtgtgccattcatagtcttcatgggcgtttgcatatgcggttgtcatgtaccttttacggttacttaaacaaatttaaagcattacatatttatgggtaactacttttcccacattttggttgcggatcccgcgtatcgataccgagctaacactgaagtattcacatggtcacattcttctggatttttttttttatattggaagctgttccacgcagtttttccatcactaatctcatgatgttcaaaacccccgcgacaagtatcgattccttttacaa--attcactggcaattggttcagaagtctcccttatgacattgtttttcagacagcctttatttgtatatacatttgtggtattatttatttttttaaaatagtaacgtattctcaggcaacatgaatattgacatttccgcatatttctttatgcttcctcctcgcttttattctgagaataagacctcatacttaagcatggcacatgtatgagtagatatcgattacaaatgattgatctaatatccacaagacttcatgaagttcgttttgagtgaaacggtatttccataatccaatcgatttgtacgcgcgagtatcatctgacatccgcttgggtaagtgaggacccggcgttaacaacaattttataacgccggtttttaggcatgtcgaattggggcaacaagttatccatgtatgaagatccgtaatattataatgattcaaaa-aaattt-atcccaatgcccatggtgttagttttatattttcatgcttatatttaaatataatatagcttatcctcatccaatcaattatgaaaaccatcacaatcttaatgaatgatatacaatttttcgtttgacctctcagatttaatttcttaatgttagacttttggatttatatcctcattatgctatcctccgtacaattttgaaaaatttttacctcaaagattaaacctttggccatggtcaaggtcacctatttattccttttcatatctttaaaattatggctttcctaatttacagacagcattacttacctacttgcctcctttgcttgttatttttggtgataaaaaccacaatttgccattgtcccaggacccgcgtttatccttatgttgatgaacatagaaatatcgccggacttgcgtcgttacgcaaatatgcggcattttttacctttggaaacggcctcattcacatctttagatttatataccaatgcttttatctgatcgcgtgcatatcatctagtttgcgtctagaccttatcaggagtattcaccatcaacaccttcattgtgataagcctgccttacgctcatgggcatacacgtgcggatgtaatgttcacatagaattcttttttttggaaatatacatttacgttacatgtgcggagttccggaggacttcaggctcaacgagcgtacacggttcgtgggatatctttattttcgagtttttttgttctttttggcttttcaagagcttccctcatgattgggcattgccccatggatacccttaaccttcaatccttttaaacgtatctttactcggatacgtactggccacaagttatgaagaacatccaacaccaggctttttacgtatttggattattacatctcagctagataatgagcccttacatgcgatcgttaggtcacttttatgcacggttcagggtcagtttatggacacttttttattgttatcgcattaaaacatttcaaaacacattggttgagcgcgctgtatgcattgtgaatgttgctttcttagttcattatgtgggaaatattttcatttacatagtcatatttttattcatgtgtatctctgctcatcttcaaaaacttgtgacggaaagctcccttgatgggttgaccaatctctccgttcctttcctcgttttttatacatatttttatttgagtgaatgcttatctccatatttatataatttcaactatattgacatactcatatttatttatttttctggcttacagatgaacaggatttaatgtcaa----------attgacatagttgtagttttttttagttgttcttttatggctatttatataagataagatttatgatggagtgttcttaatcatagatgtatacttttttgatgatagttatttattcttgtttatattctcttgtattttaagaagataatgaaggataaaataacgttatatttgtttatttgtagtcatatttttatatagccaattatagatttttggtggaggttggttgttctatgttgtattattcaaagtaatctaaagcggatttacgctttcaacgatgggagtgcctttttgcatgctgatttaataggagtgaataattttattgagtataaaggaatgaatatatgtgggtttgtatttgcgcatacaaaggccaatcctttctctgttccgcgcatgcgcccacccgttcgcttgtcatctcacttgtacgcgggttattttatcgttaaatttttagactctgatggaatttttttttttcggttacatttatgcggttgggcaatagattgattaaaaatatgctttcacttagcattggttatatagattttcatggtataaattgcttttcattctaccagcttttaagcttttttattggcgggcatatcaaaataaaatccagaatcgttatggagttagttatatccttactctctgttaagtgcaattgctttgggatccttttgcggtttatcaagattatttgaacgttctttctaataaattttcttttcttatttttcacggttacgttgtatcttcgttgttataacatacgggatcaatttctcttaaatttaagagaggtgatatttaaagatctggttttatttagatttggggagatttagtgttatttccacccgtgtgtgtctcctctattaattttacttttgttgatatgggggtagggtaatattcaaattctttttttaaaaggcttaaaataaatttctattttggtcattgttatcctaattcactaggatataatatcttatgtggaaatgtgtaatcttgacaggtgtcgatattggggcacacttattagttgtaaaatccactaaca--atttcaaaaaaattaaattattttagttattttggtatattttatttaatattgttatttaaatatatagatttttctttcctttgttattaaaactatgatgtcaagttttttttttagttgtttatttataaattaagaatattattcattctattttggtggaatattctaggttatttttagtttgatgttcttatttatgcaggatcattaaataggaataataattttttttaaatatttttttgtttttgtttacttagagatagatttattttattttttgaagagttatccacttttttatttggtgggtacaccgacgttcagcgggttatttttttaacttttgttcttccatttatggattttatttaaaatacggacttaatttattttaaaataatttaatagaattttatttcttgtatgcttttgtaaatccatttttgtcatttgttccaagccagtgagcccgttcggtcatatttgcggatatttaattggggtaggttttcggtttccttttcattatggttaattaattattgatagatagttgtgggggtttgtagttattgttcgcaacgattaagcttatgctatctcgtgccaatggatgtttgcggttatacttactaatggattgggtctaacttatatgccaggtttgtctcggtttttgttgcaaattctagacgacggagcgagttttataaaaggatttaattatcctcatgctttgtgttttttagtcgcaaatgcgcccccacttaattttgggaattcttataaagatgtagtgtctgattcatttattttctttttcttttaggcgctaactttatttagctaagcacaggaaattttcgggttatcttagagggtcgtcggattttctttttttcatgttccttaattttatttaagggaattgattttgttatatgcatttaatgagttccagatttttatatgggtttacttgttcaacgaacatttttcatttttagttgataatgtttagttttctttttttattattaaatttaatagaaattttagatatttttacttaggttggagggcttggcttcatttgttcatatcgaccaggaagatattcaagttaaatttcatgatatcatgatttttacctttatatttaattatttataaataacaccttgcatggttatctttatcaacacttgtacattctcggctatacaaagtttgtttctaatttttttgtttttggggatttgtttttattagtactcttgctcaagaatttactttcataattctttattctcatattttcacatatat--atctttttatgaaaaactttct--catacaaattgaataatcattagaataatctattatgaaatccttcctaaaatttaaataccacaattttacatttttataatattttatacttatgcgtgtaaatacaattttaaggccctcgccatttaaataaaaccttcgataacaccatttagatgcaaaggcttgtgattccgcccataaattcgctgtgaattggtcttttttcttgttatatcaatttacggctttttgcatcataacgcgaatagctgcttaaaggtaacaattgcggagtaataggtgttttcgacatcagcaagggctcttttttattgattattcagtggcgggattataggtctattttacccactgttgtgggtatatttttttgtatggacgcttatggtagtctcctgggcaattctttggggcacgtatacaatttttcgcatcctattggatgattgtcatggttgggggttgcgtgaaagcacttaccgttttacttcattatttccttatgtttgcgcacttatcaatttttttcagaacggtcaaaaccatggttaatcaaatgaaaatccttcacctattacttaagaatgtggttatgtatacatatttatttttgtctataacctactctgggaccgaaattatccgcaaccttgtacccgtcaatcaccgatgtattctttgctagcatttcgtcatccaaaattgggggtatgcctgtcttcatgcatttgcatctcctttacactagaattcgggatcatttaccgtaacaattttttggtatgtgtacgtatctttactgatgggccgccgtgagacctagtgtatggcaatttacgtattattgctattatttaaccttatataatgtggaaattttaa------atgaaattttttatatggagttttttatatttgtttgtaggtgcttttacctttgacgaagtttggtaatcaatcgaaggccaaaagtggatgcggatcccacctttggagcataattttacaagacaactacctttttcaataattctatatttcccattttctttttttcttttgttgattgatccgtttgtaacttttcttaattggtttttttttttgtgacagttgggttaacgtatatgcggtgtctcaatcaatagcttttggggttcggcgtgccaacattctagagtagttgcttgtttttagttatttttatggggtaaaatttattttaaatacaatttattgttttttatatttccatgcttgttgttagattcttgcgaacaacgacccttgattgcgagggatcgattgttcggttaagtgataagagggggttgcttatttttgcgatagcagatttttatagattttttggtatttttggaggagttttctttttttaataattacttgttcttatttattggtcgggacttcccgttcgtagaaattattattgctgaaagttttcctttcttaattctttttttgtggttaaattttttttattat
>C.albiceps_JX913736
atttaaaatctcaaatatttttggatttatatggacttattcattcgcaatctgttgggctgatggttgaataattttgcttatccctataggaaaaattattcacgagctcttaatattttaccagcttgctctcgtttctttgcgtatttttttctaatcagaaac--aatcaatattatgaatatattttctcctttttaaagggtcgcccttcatttgttccaagtatgaggtttctgttaagcttatttatactgcaaaatgcccttatttattctaatatttaaccttatatacagatattttcagttatgggcttggggttaacaactcttcgaattatgctatctcataacattggtgatttgcgcattaaaaaaatttttgatactattattttaacttttactttgatatttatttaaatttaaactccaataacatttttcttttttcatcaaacataattttttttttaattcttcttggggctccccttttggttttccaatgatgtatcatcctacataaaacattttttttacttatgtttatacttatactttatttaatcgtttgtaaggcttatttaatacagaaaaatgttaaattcattaaatcataaataaatttatattgtctttttctcttggttttctattctctttatttttttccgcatgtttttcacaacaaagaatggactttattatttgggctgtcggatgtggactcttagatctatcggcgattggcaccgggcctatgggagacaattaaagtatgtacgccagcttatatatttttatgtatccatatatggggttggaatgctgtccttatttgggcccgaatgcttcccgataaaaatagtttgctttccccgcttacttctttgtagagatgtgaaagggcggacggtgacgttacccctttctcaaatgccagggggctcgtgattgcattttcttcattgcggattctcatttgggcgtaattatacacgtataaatcgtcacggatacttgacgatccttttgttgtcgtgtatacgcctcttttttttcttccgtttgcgggcatacatttttacgacgaattaaactcttttgaccgcgggggggaccattttacacatttttgttttggcaccgagttaatttatttccggttggatattccaatatagcagatcggaaaagaacttggtcttggatattagcatttgcatggctttggttatgttggccacaatttacgtggatgagtgaaccggctattactcgcacatatatgcgtccacggataaatttagtgctgcaccttaggaccattaatatcccgcactttggcttggttgtttttttacgtggggttacgggtgtttgcaatctcatgaatatttcagaactatagtgtgccattcatagtcttcatgggcgtttgcatatgcggttgtcatgttccttttacggttacctaaaaaaatctaaagcattgcatatttatgggtaattacttttcccacattttggttgcggatcccgcgtatcgataccgagctaacgctgaagtattcacatggtcacattcttttggatttttttttttatattggaagttgttccacgcagtttttccatcattaatctcatgatgctcaaaacccccgcgacaagtaaggattccttttacaat-attcactggcaattggttcagaagtctcccttatgacattatttttcagacagcctttatttgtatatacgtctgtggtactatttatttttttaaaatagtaacgtattctcaggcaacatgaatattgacatttccgcatatttttttatgcttcctcttcgtttttattttgagaataagacctcatacttaagcatggcacatgtatgagtagatatcgattgcaaatgattgatctaatatccacaagatttcatgaagttcgttttgagtgaaacggtgtttccataatccaatcgatttgtacgcgcgagtatcatctgacatccgcttgggtaagtgaggacccggcgttaacaacaattttataacgccggtttttaggcatgtcgaattggggcaacaagttatccatgtatgaagatccgtaatattataatgattcaaaa-gaactttatcccaatgcccatggtgttagttttatattttcatgcttgtatttaaatataatatatctaatccacatccaatcaattataaaaaccatcacaatcttaatgaatgatatacaatttttcgtttgacctctcagatttaatttcctaatgttagacttttggatttatatcctcattatgttatcctccgtacaattttgaaaaatctttacctcaaagattaaacctttggccatgggcaaggtcacttatttgttctttttcatatctttaaaattatggttttcctaatttacagacagcattacttacctacctgcctcccttgtttgttatttttggtgataaaaaccacaatttgccattgtcccaggacccgcatttatccttatgttgatgaacatagaaatatcgccggacttgcgtcgttacgcaaatatgcggcattttttacttttggaaacggcctcattcacatctttagttttatataccaatgcttctgtttgatcgcgtgcatatcatctagtttgcgtctagactttatcaggagtattcaccatcaacaccttcattgtgataagcctgccttacgctcatgggcatacacgtgcggatgtaatgttcacatagaactcttttttttggaaatatacatttacgttacatgtgcggagttccggaggacttcaggctcaacgagcgtacacggttcgtgggatatttttattttcgagtttttttgttctttttggcttttcaagagtttccctcatgattgggcattgccccatggatacccttaaccttcaatccctttaaacgtatctttactcggatacgtactggccacaagttatgaggaacatccaacaccaggttttttacgtatttggattattacatttcagctagataatgagcccttacatgcgatcgttaggtcacttttatgcacggttcaggatcagtttatggacacttctttattgttatcgcattaaaacatttcaaaacacattggttgagcgcgctgtatgcattgtgaatgttgttttcttagttcattatgtggggg--atattcatttacatagtcatatatttattcatgtgtatttctgctcatcttcaaaaacctgtgacggaaagctcccttgatgggttgaccaatctctccgctcctttcttcgttttttatacatatttttatttgagtgaatgcttatttccatatttatataatttcaactatattgacatactcatatttatctatttctttggtttacagatgaacaggatttaatgtcaa----------attgacatagttgttgtttttttgagttagtcttttttggatatttatataagataagctttatgatggagtgttcataatcataaatgtatacttttttgatgatagttatttattcttgtttatattctcttgtattttaagaagataattcaggataaaataacgttatatttgtttatttgtattcatatttttatatagccaattatagatttttggtggaggttggctgttctatgttgtattattcaaagtaatctaaagcggatttacgctttcaacgatgggagtgcttttttgcatgctgatttaataggagtgaataattttattgagtataaaggattgaatatatgtggagttgtatttgcgcatacaaaggccaatcctttctctgttccgcgcatgcgcccacccgttcgcttgtcatctcacttgtacgcgggttattttatcgttaaatttttaggatctgatggaatttttttttttcggttacatttatgcggttgggcaatagattgattaaaaatatgctttcacttagcattggttatatagattttcatggtataaattgcttttcattttaccagcttttaagcttttttattggcgggcatatcaaaataaaatgcagaatcgttatggagttagttatatccctactctctgttaagtgcaattgctttgggatccttttgcggtttatcaagattatttgaatgttctttctaataaattttctttttttatttttcacggttacgttgtatcttcgctgttataacatacgggatcaatttctcttaaatttaagagaggtggtatttaaagatatggttttatttagatttggggagatttagtgttatttccacccgtttgtgtctccattattaattttacatttgttgatgtgggggtagggtaatattcaagttctttttttaaaaagcttaaaataaatctctattttggtcattgttatcctaattcactaggatataatatcttatgtggaattgtgtaatcttgacaggtgtcgatattggggcacacttataaattgtaaaatccattaaca--atttcaaaaaaattaaattattttagttgttttgatatattttaattaatattgttatttaaatatatagatttttttttcctttgttatcaaaactatgatgtcaagttttttttttagttatttatttataaattaagaatattattcattctatttgggtggaatattctaggttatttttagtttgatgttcttatttatgcaggatcattaaataaaaataacaattttttttaaatatttttttatatttgtttacttagagatagttttattttattttttgaagagttatccacttttttatttggtgggtacaccgacgctcagcgggttatttttttaacttttgttcttccatttatggattttatttaaagtacggacttaatttattctaaaataatttaatagaatcttatttcttgtatgcttttgtaaatccatttttgtcatttgttccaagccagtgagcccgttcggtcatatttgcggatatttaattggggtaggttttcggtttccttttcattatggttaattaattattgatagatagttgtgggggtttgtagttattgttcgcaacgattaagcttatgctatctcgtgccaatggatgtttgcggttatacttactaatggattgggtctaacttatatgccaggtttgtctcggtttttgttgcaaattctagacgttggagcgagttttataaaaggttttaattatcctcatactttgtgttttttagtcgcaaatgcgcccccacttaattttgggaattcttataaagatgtagtgtctggttcatttattttctttttcttttaggcgctaactttatttagctaagcacaggaaattttcgggctatcttagggggtcgtcggattttctttttttcatgttccttaattttatttaagggaattgattttgttatatatatttaatgagttccagatttttatatgggtttacttgttcaacgaacatttttcatttttagttgataatgtttagttttctatttttattattaaatttagtagaaattttagatatttttacttaggttggagggcttggcttcatttgttcatatcgaccaggaagatattcaagttaaatttcatgatatcatgattttttcatttttatttaattatttataaataacaccttgcatggttacctttatcaacacctgttgttactcggttatacaaactttgtttctaatttttctgtttttggggatttgtctttattagtactcctgctcaagaatttactttcataactttatattcatacatttatttatatat--acttttttatgaaaaattctct--catacaaattgaataatcattagaataatctattatgaaatctttcctaaaatttaaataccacaattttacatatctataatattttatacttatgcgtgtaaatacaactttaaggccctcgccatttaaataaaaccttcggtaacaccatttagatgcaaaggcttgtgattccgcccagaaattcgctgtgaattggtctttttttttgttatatcaatttacggctttttgcatcataacgcgaataattgcttaaaggtaacaattgcggagtaataggtgttttcgacatcagcaagggctcttttttattgattattcagtggcgggattataggtctattttacccactgttgtgggtatatttttctgtatggacgcttatggtagtttcctgggcaattctttggggcacgtatacaatttttcgcatcctactggatgattgtcatggttgggggttgcgtgaaagcacttaccgttttacttcattatttccttatgtttgcgcacttatcaatttttttcagaacggtcaaaaccatggttaatcaaatgaaaatccttcacctattactaaagaatgtggttatatatacatatttatttttgtttataacctattctgggaccgaaattatccgcaaccctgtacccgtcaatcaccgatgtattttttgctagcatttcgtcatccaaaattgggggtatgcttgttttcatgcatttgcatttcctttacattagaattcgggatcatttaccataacaattttttgatatgtgtacgtatttttactgatgggccgccgtgagacctagtttgtggcaatttacgtattatttctattatttaaccttatataatgtggaaattttaa------ttgaaaatttttatatggagttttttatatttgtttgtaggtgcttttacctttgacgaagtttggtaatcaatcgaaggccaaaagtggatgcggatcccacctttggagcataattttacaagacaactacctttttcaataattctatatttcccattttctttttttcttttgttgattgatccatttgtaatttttcttaattggtttttttttttgtgacagttgggttaacgtatatgcggtgtctcaatcaatagcttttggggttcggcgtgccaacattctagagtagttgcttgtttttagttgtttttatggggtaaaatttattttaaatacaatttattgttttttatatttccatgcttgttgttagattcttgcgaacaacgacccttgattgcgagggatcgattgttcggttaagtgataagagggggttgcttatttttgcgatagcagatttttatagattttttggtatttttggaggagttttcttattttaataattacttgttcttatttattggtcgggacttcccgttcgtagaaattattattgctgaaagttttcctttcttaattttttttttgtggttaaatttttattattat
>C.albiceps_KT272864
atttaaaatctcaaatatttttggatttatatggacttattcattcgcaatctgttgggctgatggttgaataattttgcttatccctataggaaaaattattcacgagctcttaatattttaccagcttgctctcgtttctttgcgtatttttttctaatcagaaac--aatcaatattatgaatatattttctcctttttaaagggtcgcccttcatttgttccaagtatgaggtttctgttaagcttatttatactgcaaaatgcccttatttattctaatatttaaccttatatacagatattttcagttatgggcttggggttaacaactcttcgaattatgctatctcataacattggtgatttgcgcattaaaaaaatttttgatactattattttaacttttactttgatatttatttaaatttaaactccaataacatttttcttttttcatcaaacataattttttttttaattcttcttggggctccccttttggttttccaatgatgtatcatcctacataaaacattttttttacttatgtttatacttatactttatttaatcgtttgtaaggcttatttaatacagaaaaatgttaaattcattaaatcataaataaatttatattgtctttttctcttggttttctattctctttatttttttccgcatgtttttcacaacaaagaatggactttattatttgggctgtcggatgtggactcttagatctatcggcgattggcaccgggcctatgggagacaattaaagtatgtacgccagcttatatatttttatgtatccatatatggggttggaatgctgtccttatttgggcccgaatgcttcccgataaaaatagtttgctttccccgcttacttctttgtagagatgtgaaagggcggacggtgacgttacccctttctcaaatgccagggggctcgtgattgcattttcttcattgcggattctcatttgggcgtaattatacacgtataaatcgtcacggatacttgacgatccttttgttgtcgtgtatacgcctcttttttttcttccgtttgcgggcatacatttttacgacgaattaaactcttttgaccgcgggggggaccattttacacatttttgttttggcaccgagttaatttatttccggttggatattccaatatagcagatcggaaaagaacttggtcttggatattagcatttgcatggctttggttatgttggccacaatttacgtggatgagtgaaccggctattactcgcacatatatgcgtccacggataaatttagtgctgcaccttaggaccattaatatcccgcactttggcttggttgtttttttacgtggggttacgggtgtttgcaatctcatgaatatttcagaactatagtgtgccattcatagtcttcatgggcgtttgcatatgcggttgtcatgttccttttacggttacctaaaaaaatctaaagcattgcatatttatgggtaattacttttcccacattttggttgcggatcccgcgtatcgataccgagctaacgctgaagtattcacatggtcacattcttttggatttttttttttatattggaagttgttccacgcagtttttccatcattaatctcatgatgctcaaaacccccgcgacaagtaaggattccttttacaat-attcactggcaattggttcagaagtctcccttatgacattatttttcagacagcctttatttgtatatacgtctgtggtactatttatttttttaaaatagtaacgtattctcaggcaacatgaatattgacatttccgcatatttttttatgcttcctcttcgtttttattttgagaataagacctcatacttaagcatggcacatgtatgagtagatatcgattgcaaatgattgatctaatatccacaagatttcatgaagttcgttttgagtgaaacggtgtttccataatccaatcgatttgtacgcgcgagtatcatctgacatccgcttgggtaagtgaggacccggcgttaacaacaattttataacgccggtttttaggcatgtcgaattggggcaacaagttatccatgtatgaagatccgtaatattataatgattcaaaa-gaactttatcccaatgcccatggtgttagttttatattttcatgcttgtatttaaatataatatatctaatccacatccaatcaattataaaaaccatcacaatcttaatgaatgatatacaatttttcgtttgacctctcagatttaatttcctaatgttagacttttggatttatatcctcattatgttatcctccgtacaattttgaaaaatttttacctcaaagattaaacctttggccatgggcaaggtcacttatttgttctttttcatatctttaaaattatggttttcctaatttacagacagcattacttacctacctgcctcccttgtttgttatttttggtgataaaaaccacaatttgccattgtcccaggacccgcatttatccttatgttgatgaacatagaaatatcgccggacttgcgtcgttacgcaaatatgcggcattttttacttttggaaacggcctcattcacatctttagttttatataccaatgcttctgtttgatcgcgtgcatatcatctagtttgcgtctagactttatcaggagtattcaccatcaacaccttcattgtgataagcctgccttacgctcatgggcatacacgtgcggatgtaatgttcacatagaactcttttttttggaaatatacatttacgttacatgtgcggagttccggaggacttcaggctcaacgagcgtacacggttcgtgggatatttttattttcgagtttttttgttctttttggcttttcaagagtttccctcatgattgggcattgccccatggatacccttaaccttcaatccctttaaacgtatctttactcggatacgtactggccacaagttatgaggaacatccaacaccaggttttttacgtatttggattattacatttcagctagataatgagcccttacatgcgatcgttaggtcacttttatgcacggttcaggatcagtttatggacacttctttattgttatcgcattaaaacatttcaaaacacattggttgagcgcgctgtatgcattgtgaatgttgttttcttagttcattatgtgggggatatattcatttacatagtcatatatttattcatgtgtatttctgctcatcttcaaaaacctgtgacggaaagctcccttgatgggttgaccaatctctccgctcctttcttcgttttttatacatatttttatttgagtgaatgcttatttccatatttatataatttcaactatattgacatactcatatttatctatttctttggtttacagatgaacaggatttaatgtcaa----------attgacatagttgttgtttttttgagttagtcttttttggatatttatataagataagctttatgatggagtgttcataatcataaatgtatacttttttgatgatagttatttattcttgtttatattctcttgtattttaagaagataattcaggataaaataacgttatatttgtttatttgtattcatatttttatatagccaattatagatttttggtggaggttggctgttctatgttgtattattcaaagtaatctaaagcggatttacgctttcaacgatgggagtgcttttttgcatgctgatttaataggagtgaataattttattgagtataaaggattgaatatatgtggagttgtatttgcgcatacaaaggccaatcctttctctgttccgcgcatgcgcccacccgttcgcttgtcatctcacttgtacgcgggttattttatcgttaaatttttaggatctgatggaatttttttttttcggttacatttatgcggttgggcaatagattgattaaaaatatgctttcacttagcattggttatatagattttcatggtataaattgcttttcattttaccagcttttaagcttttttattggcgggcatatcaaaataaaatgcagaatcgttatggagttagttatatccctactctctgttaagtgcaattgctttgggatccttttgcggtttatcaagattatttgaatgttctttctaataaattttctttttttatttttcacggttacgttgtatcttcgctgttataacatacgggatcaatttctcttaaatttaagagaggtggtatttaaagatatggttttatttagatttggggagatttagtgttatttccacccgtttgtgtctccattattaattttacatttgttgatgtgggggtagggtaatattcaagttctttttttaaaaagcttaaaataaatctctattttggtcattgttatcctaattcactaggatataatatcttatgtggaattgtgtaatcttgacaggtgtcgatattggggcacacttataaattgtaaaatccattaaca--atttcaaaaaaattaaattattttagttgttttgatatattttaattaatattgttatttaaatatatagatttttttttcctttgttatcaaaactatgatgtcaagttttttttttagttatttatttataaattaagaatattattcattctatttgggtggaatattctaggttatttttagtttgatgttcttatttatgcaggatcattaaataaaaataacaattttttttaaatatttttttatatttgtttacttagagatagttttattttattttttgaagagttatccacttttttatttggtgggtacaccgacgctcagcgggttatttttttaacttttgttcttccatttatggattttatttaaagtacggacttaatttattttaaaataatttaatagaatcttatttcttgtatgcttttgtaaatccatttttgtcatttgttccaagccagtgagcccgttcggtcatatttgcggatatttaattggggtaggttttcggtttccttttcattatggttaattaattattgatagatagttgtgggggtttgtagttattgttcgcaacgattaagcttatgctatctcgtgccaatggatgtttgcggttatacttactaatggattgggtctaacttatatgccaggtttgtctcggtttttgttgcaaattctagacgttggagcgagttttataaaaggttttaattatcctcatactttgtgttttttagtcgcaaatgcgcccccacttaattttgggaattcttataaagatgtagtgtctggttcatttattttctttttcttttaggcgctaactttatttagctaagcacaggaaattttcgggctatcttagggggtcgtcggattttctttttttcatgttccttaattttatttaagggaattgattttgttatatatatttaatgagttccagatttttatatgggtttacttgttcaacgaacatttttcatttttagttgataatgtttagttttctatttttattattaaatttagtagaaattttagatatttttacttaggttggagggcttggcttcatttgttcatatcgaccaggaagatattcaagttaaatttcatgatatcatgattttttcatttttatttaattatttataaataacaccttgcatggttacctttatcaacacctgttgttactcggttatacaaactttgtttctaatttttctgtttttggggatttgtctttattagtactcctgctcaagaatttactttcataactttatattcatacatttatttatatat--acttttttatgaaaaattctct--catacaaattgaataatcattagaataatctattatgaaatctttcctaaaatttaaataccacaattttacatatctataatattttatacttatgcgtgtaaatacaactttaaggccctcgccatttaaataaaaccttcggtaacaccatttagatgcaaaggcttgtgattccgcccagaaattcgctgtgaattggtctttttttttgttatatcaatttacggctttttgcatcataacgcgaataattgcttaaaggtaacaattgcggagtaataggtgttttcgacatcagcaagggctcttttttattgattattcagtggcgggattataggtctattttacccactgttgtgggtatatttttctgtatggacgcttatggtagtttcctgggcaattctttggggcacgtatacaatttttcgcatcctactggatgattgtcatggttgggggttgcgtgaaagcacttaccgttttacttcattatttccttatgtttgcgcacttatcaatttttttcagaacggtcaaaaccatggttaatcaaatgaaaatccttcacctattactaaagaatgtggttatatatacatatttatttttgtttataacctattctgggaccgaaattatccgcaaccctgtacccgtcaatcaccgatgtattttttgctagcatttcgtcatccaaaattgggggtatgcttgttttcatgcatttgcatttcctttacattagaattcgggatcatttaccataacaattttttgatatgtgtacgtatttttactgatgggccgccgtgagacctagtttgtggcaatttacgtattatttctattatttaaccttatataatgtggaaattttaattttttttgaaaatttttatatggagttttttatatttgtttgtaggtgcttttacctttgacgaagtttggtaatcaatcgaaggccaaaagtggatgcggatcccacctttggagcataattttacaagacaactacctttttcaataattctatatttcccattttctttttttcttttgttgattgatccatttgtaatttttcttaattggtttttttttttgtgacagttgggttaacgtatatgcggtgtctcaatcaatagcttttggggttcggcgtgccaacattctagagtagttgcttgtttttagttgtttttatggggtaaaatttattttaaatacaatttattgttttttatatttccatgcttgttgttagattcttgcgaacaacgacccttgattgcgagggatcgattgttcggttaagtgataagagggggttgcttatttttgcgatagcagatttttatagattttttggtatttttggaggagttttcttattttaataattacttgttcttatttattggtcgggacttcccgttcgtagaaattattattgctgaaagttttcctttcttaattttttttttgtggttaaatttttattattat
>C.rufacies_JX913740
atttaaaatctcaaatatttttggatttatatggacttattcattcgcaatctgttgggctgatggttgaataattttgcttatccctataggaaaaattattcacgagctcttaatattttaccagcttgctctcgtttctttgcgtatttttttctaatcagaaac--aatcaatattatgaatatattttctcctttttaaagggtcgcccttcatttgttccaagtatgaggtttctgttaagcttatttatactgcaaaatgcccttatttattctaatatttaaccttatatacagatattttcagttatgggcttggggttaacaactcttcgaattatgctatctcataacattggtgatttgcgcattaaaaaaatttttgatactattattttaacttttactttgatatttatttaaatttaaactccaataacatttttcttttttcatcaaacataattttttttttaatttttcttggggctccccttttggttttccaatgatgtatcatcctacataaaacattttttttacttatgtttatacttatactttatttaatcgtttgtaaggcttatttaatatagaaaaatgttaaattcattaaatcataaataaatttatattgtctttttctcttggttttctattctctttatttttttccgcatgtttttcacaacaaagaatggactttattatttgggctgtcggatgtggactcttagatctatcggcgattggcaccgggcctatgggagacaattaaagtatgtacgccagcttatatatttttatgtatccatatatggggttggaatgctgtccctatctgggcccgaatgcttcccgataaaaatagtttgctttccccgcctacttctttgtagagatgtgaaagggcggacggtgacgttacccctttctcaaatgccagggggctcgtgattgcattttcttcattgcggattctcatttgggcgtaattatacacgtataaatcgtcacggatacttgacgatccttttgttgtcgtgtatacgcctcttttttttcttccgtttgcgggcatacatttttacgacgaattaaactcttttgaccgcgggggggaccattttacacatttttgttttggcaccgagttaatttatttccggttggatattccaatatagcagatcggaaaagaacttggtcttggatattagcatttgcatggttttggttatgttggccacaatttacgtggatgagtgaaccggctattactcgcacatatatgcgtccacggataaatttagtgttgcaccttaggaccattaatatcccgcactttggcttggttgtttttttacgtggggttacgggtgtttgcaatctcatgaatatttcagaactatagtgtgccattcatagtcttcatgggcgtttgcatatgcggttgtcatgttccttttacggttacttaaaaaaatctaaagcattgcatatttatgggtaattacttttcccacattttggctgcggatcccgcgtatcgataccgagctaacactgaagtattcacatggtcacattcttttggatttttttttttatattggaagttgttccacgcagtctttccatcattaatctcatgatgctcaaaacccccgcgacaagtaaggattccttttacaat-attcactggcagttggttcagaagtctcccttatgacattatttttcagacagcctttatttgtatatacgtttgtggtactatttatttttttaaaatagtaacgtattctcaggcaacatgaatattgacatttccgcatatttttttatgcttcctcttcgtttttactttgagaataagacctcatacttaagcatggcacatgtatgagtagatatcgattgcaaatgattgatctaatatccacaagatttcatgaagttcgttttgagtgaaacggtgtttccataatccaatcgatttgtacgcgcgagtatcatctgacatccgcttgggtaagtgaggacccggcgttaacaacaattttataacgccggtttttaggcatgtcgaattggggcaacaagttatccatgtatgaagatccgtaatattataatgattcaaaa-gaactttatcccaatgcccatggtgttagttttatattttcatgcttgtatttaagtataatatatctaatcctcatccaatcaattataaaaaccatcacaatcttaatgaatgatatacaatttttcgtttgacctctcagatttaatttcttaatgttagacttttggatttatatcctcattatgttatcctccgtacaattttgaaaaatctttacctcaaagattaaacctttggccatgggcaaggtcacttatttgttctttttcatatttttaaaattatggttttcctaatttacagacagcattacttacctacctgcctcccttgtttgttatttttggtgataaaaaccacaatttgccattgtcccaggacccgcgtttatccttatgttgatgaacatagaaatatcgccggacttgcgtcgttacgcaaatatgcggcattttttacttttggaaacggcctcattcacatctttagttttatataccaatgcttttgtttgatcgcgtgcatatcatctagtttgcgtctagactttatcaggagtattcaccatcaacaccttcattgtgataagcctgccttacgctcatgggcatacacgtgcggatgtaatgttcacatagaactcttttttttggaaatatacatttacgttacatgtgcggagttccggaggacttcaggctcaacgagcgtacacggttcgtgggatatttttattttcgagtttttttgttctttttggcttttcaagagtttccctcatgattgggcattgccccatggatacccttaaccttcaatccttttaaacgtatttttactcggatacgtactggccacaagttatgaggaacatccaacaccaggttttttacgtatttggattattacatttcagctagataatgagcccttacatgcgatcgttaggtcacttttatgcacggttcaggatcagtttatggacacttctttattgttatcgcattaaaacatttcaaaacacattggttgagcgcgctgtatgcattgtgaatgttgttttcttagttcattatgtggggg--atattcatttacatagtcatatatttattcatgtgtatttctgctcatcttcaaaaacctgtgacggaaagctcccttgatgggttgaccaatctctccgttcctttcttcgttttttatacatatttttatttgagtgaatgcttatttccatatttatataatttcaactatattgacatactcatatttatctatttttttggtttacagatgaacaggatttaatgtcaa----------attgacatagttgttgtttttttcagttactcttttttggatatttatataagataagctttatgatggagtgttcataatcataaatgtatacttttttgatgatagttatttattcttgtttatattctcttgtattttaagaagataattcaggataaaataacgttatatttgtttatttgtattcatatttctatatagccaattatagatttttggtggaggttggctgttctatgttgtattattcaaagtaatctaaagcggatttacgctttcaacgatgggagtgcttttttgcatgctgatttaataggagtgaataattttattgagtataaaggattgaatatatgtggagttgtatttgcgcatacaaaggccaatcctttctctgttccgcgcatgcgcccacccgttcgcttgtcatctcacttgtacgcgggttattttatcgttaaatttttaaggtctgatggaatttttttttttcggttacatttatgcggttgggcaatagattgattaaaaatatgctttcacttagcattggttatatagattttcatggtataaattgcttttcattttaccagcttttaagcttttttattggcgggcatatcaaaataaaatgcagaatcgttatggagttagttatatccctactctctgttaagtgcaattgctttgggatccttttgcggtttatcaagattatttgaatgttctttctaataaattttctttttttatttttcacggttacgttgtatcttcgttgttataacatacgggatcaatttctcttaaatttaagagaggtggtatttaaagatatggttttatttagatttggggagatttagtgttatttccacccgtttgtgtctccattattaattttacatttgttgatgtgggggtagggtaatattcaagttctttttttaaaaagcttaaaataaatctctattttggtcattgttatcctaattcactaggatataatatcttatgtggaattgtgtaatcttgacaggtgtcgatattggggcacacttataaattgtaaaatccattaaca--atttcaaaaaaattaaattattttagttgttttgatatattttaattaatattgttatttaaatatatagatttttttttcctttgttatcaaaactatgatgtcaagttttttttttagttatttatttataaattaagaatattattcattctatttgggtggaatattctaggttatttttagtttgatgttcttatttatgcaggatcattaaataagaataacaattttttttaaatatttttttatatttgtttacttagagatagttttattttattttttgaagagttatccacttttttatttggtgggtacaccgacgctcagcgggttatttttttaacttttgttcttccatttatggattttatttaaaaaacggacttaatttattttaaaataatttaatagaatcttatttcttgtatgcttttgtaaatccatttttgtcatttgttccaagccagtgagcccgttcggtcatatttgcggatatttaattggggtaggttttcggtttccttttcattatggttaattaattattgatagatagttgtgggggtttgtagttattgttcgcaacgattaagcttatgctatctcgtgccaatggatgtttgcggttatacttactaatggattgggtctaacttatatgccaggtttgtctcggtttttgttgcaaattctagacgttggagcgagttttataaaaggttttaattatcctcatactttgtgttttttagtcgcaaatgcgcccccacttaattttgggaattcttataaagatgtagtgtctggttcatttattttctttttcttttaggcgctaactttatttagctaagcacaggaaattttcgggctatcttagggggtcgtcggattttctttttttcatgttccttaattttatttaagggaattgattttgttatatatatttaatgagttccagatttttatatgggtttacttgttcaacgaacatttttcatttttagttgataatgtttagttttctatttttattattaaatttaatagaaattttagatatttttacttaggttggagggcttggcttcatttgttcatatcgaccaggaagatattcaagttaaatttcatgatatcatgatttcttcatttttatttaattatttataaataacaccttgcatggctacctttatcaacacctgttgttactcggttatacaatctttgtttctaatttttttgtttttggggatttgtttttattagtactcctgctcaagaatttactttcataattttgtattcatacatttttttatatat--acttttttatgaaaaattctct--catacaaattgaatagtcattaaaataatctactatgaaatctttcctaaaatttaaataccacaattttacatatttataatattttatacttatgcgtgtaaatacaattttaaggccctcgccatttaaataaaaccttcggtaacaccatttagatgcaaaggcttgtgattccgcccagaaattcgctgtgaattggtctttttttttgttatatcaatttacggttttttgcatcataacgcgaataattgcttaaaggtaacaattgcggagtaataggtgttttcgacatcagcaagggctcttttttattgattattcagtggcgggattataggtctattttacccactgttgtgggtatatttttctgtatggacgcttatggtagtttcctgggcaattctttggggcacgtatacaatttttcgcatcctactggatgattgtcatggttgggggttgcgtgaaagcacttaccgttttacttcattatttccttatgtttgcgcacttatcaatttttttcagaacggtcaaaaccatggttaatcaaatgaaaatccttcacctattactaaagaatgtggttatatatacatatttatttttgtttataacctattctgggaccgaaattatccgcaaccctgtacccgtcaatcaccgatgtattttttgctagcatttcgtcatccaaaattgggggtatgcttgtcttcatgcatttgcatttcctttacattagaattcgggatcatttaccataacaattttttgatatgtgtacgtatttttactgatgggccgccgtgagacctagtttgtggcaatttacgtattatttctattatttaaccttatataatgtggaaattttaa------ttgaaaatttttatatggagttttttatatttgtttgtaggtgcttttacctttgacgaagtttggtaatcaatcgaaggccaaaagtggatgcggatcccacctttggagcataattttacaagacaactacctttttcaataattctatatttcccattttctttttttcttttgttgattgatccatttgtaatttttcttaattggtttttttttttgtgacagttgggttaacgtatatgcggtgtctcaatcaatagcttttggggttcggcgtgccaacattctagagtagttgcttgtttttagttgtttttatggggtaaaatttattttaaatacaatttattgttttttatatttccatgcttgttgttagattcttgcgaacaacgacccttgattgcgagggatcgattgttcggttaagtgataagagggggttgcttatttttgcgatagcagatttttatagattttttggtatttttggaggagttttcttattttaataattacttgttcttatttattggtcgggacttcccgttcgtagaaattattattgctgaaagttttcctttcttaattttttttttgtggttaaatttttattattat
>C.rufacies_JX913741
atttaaaatctcaaatatttttggatttatatggacttattcattcgcaatctgttgggctgatggttgaataattttgcttatccctataggaaaaattattcacgagctcttaatattttaccagcttgctctcgtttctttgcgtatttttttctaatcagaaac--aatcaatattatgaatatattttctcctttttaaagggtcgcccttcatttgttccaagtatgaggtttctgttaagcttatttatactgcaaaatgcccttatttattctaatatttaaccttatatacagatattttcagttatgggcttggggttaacaactcttcgaattatgctatctcataacattggtgatttgcgcattaaaaaaatttttgatactattattttaacttttactttgatatttatttaaatttaaactccaataacatttttcttttttcatcaaacataattttttttttaatttttcttggggctccccttttggttttccaatgatgtatcatcctacataaaacattttttttacttatgtttatacttatactttatttaatcgtttgtaaggcttatttaatatagaaaaatgttaaattcattaaatcataaataaatttatattgtctttttctcttggttttctattctctttatttttttccgcatgtttttcacaacaaagaatggactttattatttgggctgtcggatgtggactcttagatctatcggcgattggcaccgggcctatgggagacaattaaagtatgtacgccagcttatatatttttatgtatccatatatggggttggaatgctgtccctatctgggcccgaatgcttcccgataaaaatagtttgctttccccgcttacttctttgtagagatgtgaaagggcggacggtgacgttacccctttctcaaatgccagggggctcgtgattgcattttcttcattgcggattctcatttgggcgtaattatacacgtataaatcgtcacggatacttgacgatccttttgttgtcgtgtatacgcctcttttttttcttccgtttgcgggcatacatttttacgacgaattaaactcttttgaccgcgggggggaccattttacacatttttgttttggcaccgagttaatttatttccggttggatattccaatatagcagatcggaaaagaacttggtcttggatattagcatttgcatggttttggttatgttggccacaatttacgtggatgagtgaaccggctattactcgcacatatatgcgtccacggataaatttagtgttgcaccttaggaccattaatatcccgcactttggcttggttgtttttttacgtggggttacgggtgtttgcaatctcatgaatatttcagaactatagtgtgccattcatagtcttcatgggcgtttgcatatgcggttgtcatgttccttttacggttacttaaaaaaatctaaagcattgcatatttatgggtaattacttttcccacattttggctgcggatcccgcgtatcgataccgagctaacactgaagtattcacatggtcacattcttttggatttttttttttatattggaagttgttccacgcagtctttccatcattaatctcatgatgctcaaaacccccgcgacaagtaaggattccttttacaat-attcactggcagttggttcagaagtctcccttatgacattatttttcagacagcctttatttgtatatacgtttgtggtactatttatttttttaaaatagtaacgtattctcaggcaacatgaatattgacatttccgcatatttttttatgcttcctcttcgtttttattttgagaataagacctcatacttaagcatggcacatgtatgagtagatatcgattgcaaatgattgatctaatatccacaagatttcatgaagttcgttttgagtgaaacggtgtttccataatccaatcgatttgtacgcgcgagtatcatctgacatccgcttgggtaagtgaggacccggcgttaacaacaattttataacgccggtttttaggcatgtcgaattggggcaacaagttatccatgtatgaagatccgtaatattataatgattcaaaa-gaactttatcccaatgcccatggtgttagttttatattttcatgcttgtatttaagtataatatatctaatcctcatccaatcaattataaaaaccatcacaatcttaatgaatgatatacaatttttcgtttgacctctcagatttaatttcttaatgttagacttttggatttatatcctcattatgttatcctccgtacaattttgaaaaatctttacctcaaagattaaacctttggccatgggcaaggtcacttatttgttctttttcatatttttaaaattatggttttcctaatttacagacagcattacttacctacctgcctcccttgtttgttatttttggtgataaaaaccacaatttgccattgtcccaggacccgcgtttatccttatgttgatgaacatagaaatatcgccggacttgcgtcgttacgcaaatatgcggcattttttacttttggaaacggcctcattcacatctttagttttatataccaatgcttttgtttgatcgcgtgcatatcatctagtttgcgtctagactttatcaggagtattcaccatcaacaccttcattgtgataagcctgccttacgctcatgggcatacacgtgcggatgtaatgttcacatagaactcttttttttggaaatatacatttacgttacatgtgcggagttccggaggacttcaggctcaacgagcgtacacggttcgtgggatatctttattttcgagtttttttgttctttttggcttttcaagagtttccctcatgattgggcattgccccatggatacccttaaccttcaatccttttaaacgtatttttactcggatacgtactggccacaagttatgaggaacatccaacaccaggttttttacgtatttggattattacatttcagctagataatgagcccttacatgcgatcgttaggtcacttttatgcacggttcaggatcagtttatggacacttctttattgttatcgcattaaaacatttcaaaacacattggttgagcgcgctgtatgcattgtgaatgttgttttcttagttcattatgtggggg--atattcatttacatagtcatatatttattcatgtgtatttctgctcatcttcaaaaacctgtgacggaaagctcccttgatgggttgaccaatctctccgttcctttcttcgttttttatacatatttttatttgagtgaatgcttatttccatatttatataatttcaactatattgacatactcatatttatctatttttttggtttacagatgaacaggatttaatgtcaa----------attgacatagttgttgtttttttcagttactcttttttggatatttatataagataagctttatgatggagtgttcataatcataaatgtatacttttttgatgatagttatttattcttgtttatattctcttgtattttaagaagataattcaggataaaataacgttatatttgtttatttgtattcatatttctatatagccaattatagatttttggtggaggttggctgttctatgttgtattattcaaagtaatctaaagcggatttacgctttcaacgatgggagtgcttttttgcatgctgatttaataggagtgaataattttattgagtataaaggattgaatatatgtggagttgtatttgcgcatacaaaggccaatcctttctctgttccgcgcatgcgcccacccgttcgcttgtcatctcacttgtacgcgggttattttatcgttaaatttttaaggtctgatggaatttttttttttcggttacatttatgcggttgggcaatagattgattaaaaatatgctttcacttagcattggttatatagattttcatggtataaattgcttttcattttaccagcttttaagcttttttattggcgggcatatcaaaataaaatgcagaatcgttatggagttagttatatccctactctctgttaagtgcaattgctttgggatccttttgcggtttatcaagattatttgaatgttctttctaataaattttctttttttatttttcacggttacgttgtatcttcgttgttataacatacgggatcaatttctcttaaatttaagagaggtggtatttaaagatatggttttatttagatttggggagatttagtgttatttccacccgtttgtgtctccattattaattttacatttgttgatgtgggggtagggtaatattcaagttctttttttaaaaagcttaaaataaatctctattttggtcattgttatcctaattcactaggatataatatcttatgtggaattgtgtaatcttgacaggtgtcgatattggggcacacttataaattgtaaaatccattaaca--atttcaaaaaaattaaattattttagttgttttgatatattttaattaatattgttatttaaatatatagatttttttttcctttgttatcaaaactatgatgtcaagttttttttttagttatttatttataaattaagaatattattcattctatttgggtggaatattctaggttatttttagtttgatgttcttatttatgcaggatcattaaataagaataacaattttttttaaatatttttttatatttgtttacttagagatagttttattttattttttgaagagttatccacttttttatttggtgggtacaccgacgctcagcgggttatttttttaacttttgttcttccatttatggattttatttaaaaaacggacttaatttattttaaaataatttaatagaatcttatttcttgtatgcttttgtaaatccatttttgtcatttgttccaagccagtgagcccgttcggtcatatttgcggatatttaattggggtaggttttcggtttccttttcattatggttaattaattattgatagatagttgtgggggtttgtagttattgttcgcaacgattaagcttatgctatctcgtgccaatggatgtttgcggttatacttactaatggattgggtctaacttatatgccaggtttgtctcggtttttgttgcaaattctagacgttggagcgagttttataaaaggttttaattatcctcatactttgtgttttttagtcgcaaatgcgcccccacttaattttgggaattcttataaagatgtagtgtctggttcatttattttctttttcttttaggcgctaactttatttagctaagcacaggaaattttcgggctatcttagggggtcgtcggattttctttttttcatgttccttaattttatttaagggaattgatcttgttatatatatttaatgagttccagatttttatatgggtttacttgttcaacgaacatttttcatttttagttgataatgtttagttttctatttttattattaaatttaatagaaattttagatatttttacttaggttggagggcttggcttcatttgttcatatcgaccaggaagatattcaagttaaatttcatgatatcatgatttcttcatttttatttaattatttataaataacaccttgcatggctacctttatcaacacctgttgttactcggttatacaatctttgtttctaatttttttgtttttggggatttgtttttattagtactcctgctcaagaatttactttcataattttgtattcatacatttttttatatat--acttttttatgaaaaattctct--catacaaattgaatagtcattaaaataatctaatatgaaatctttcctaaaatttaaataccacaattttacatatttataatattttatacttatgcgtgtaaatacaattttaaggccctcgccatttaaataaaaccttcggtaacaccatttagatgcaaaggcttgtgattccgcccagaaattcgctgtgaattggtctttttttttgctatatcaatttacggttttttgcatcataacgcgaataattgcttaaaggtaacaattgcggagtaataggtgttttcgacatcagcaagggctcttttttattgattattcagtggcgggattataggtctattttacccactgttgtgggtatatttttctgtatggacgcttatggtagtttcctgggcaattctttggggcacgtatacaatttttcgcatcctactggatgattgtcatggttgggggttgcgtgaaagcacttaccgttttacttcattatttccttatgtttgcgcacttatcaatttttttcagaacggtcaaaaccatggttaatcaaatgaaaatccttcacctattactaaagaatgtggttatatatacatatttatttttgtttataacctattctgggaccgaaattatccgcaaccctgtacccgtcaatcaccgatgtattttttgctagcatttcgtcatccaaaattgggggtatgcttgtcttcatgcatttgcatttcctttacattagaattcgggatcatttaccataacaattttttgatatgtgtacgtatttttactgatgggccgccgtgagacctagtttgtggcaatttacgtattatttctattatttaaccttatataatgtggaaattttaa------ttgaaaatttttatatggagttttttatatttgtttgtaggtgcttttacctttgacgaagtttggtaatcaatcgaaggccaaaagtggatgcggatcccacctttggagcataattttacaagacaactacctttttcaataattctatatttcccattttctttttttcttttgttgattgatccatttgtaatttttcttaattggtttttttttttgtgacagttgggttaacgtatatgcggtgtctcaatcaatagcttttggggttcggcgtgccaacattctagagtagttgcttgtttttagttgtttttatggggtaaaatttattttaaatacaatttattgttttttatatttccatgcttgttgttagattcttgcgaacaacgacccttgattgcgagggatcgattgttcggttaagtgataagagggggttgcttatttttgcgatagcagatttttatagattttttggtatttttggaggagttttcttattttaataattacttgttcttatttatttgtcgggacttcccgttcgtagaaattattattgctgaaagttttcctttcttaattttttttttgtggttaaatttttattattat
>C.bezziana_JX913737
atttaaaatctcaaatatttttggatttatatggacttattcattcgcaatctgttgggctgatggttgaataattttgcttatccctataggaaaaattattcacgagctcctaatattctaccagcttgctctcgtttttttgcgtatttttttctaatcagaaag--aatcaatattatgaatatattttctcctttctaaagggtcgcccttcatttgttccaagtatgaggtttctgttaagcttatttatactgcaaaatgcccttatttattctaatatttaaccttatatacagatatcttcagttatgggcttggggttaacaactcctcgaattatgctatctcataacactggtgatttgcgcattaaaaaaatttttgatactattattttatcttttacttagatatttatttaaatttaaactccaataacattttacttttttcatcaagtataattttttttttaatttttcttggggttccccttttggttttccaatgatgtatcatcttacgaaaaacattttttttacttatgtttatacttatactttatttaatcgtttgtaaggcttatttaatatagaaaaatgttacgctcattaaaactctaataagtttatattgtctttttctcttggttttatattctctttatttttatccgcatgtttttcacaacaaagaatggactttattatttgggctgtcggatgtggactcttagatttatcggcgattggcaccgggcttatgggagacaattaaagtatgtacgccagcttatatatttttatgtatccatatatggggttggaatgttgtccttatttgggcccgaatgcttcccgataaaaatagtttgctttccccgcttacttttttgtagagatgtgaaagggcggacggtgacgttacccctttctcaaatgccagggggctcgtgattgcattttcttcattgcggattctcatctgggcgtaattatacacgtataaatcgtcacggatacttgacgatccttttgttgtcgtgtatacgctttttttttttcttccgtttgcgggcatacatttttacgacgaattaaactcttttgaccgcgggggggaccattttacacatttttgttttggcaccgagttaatttatttccggttggatattccaatatagcagatcggaaaagaacttggtcttggatattagcatctgcatggctttggttatgttggccacaatttacgtggatgagtgaaccggctattactcgcacatatatgcgtccacggataaatttagtgttgcaccttaggaccattaatatcccgcactttggcttggttgtttttttacgtggggttacgggtgtttgcaatctcgtgaatatttcagaactatagtgtgccattcatagttttcatgggcgtttgcatatgcggttgtcatgttccttttacggttacttaaggaattttaaagcattacatatttatgggtaattacttttcccacattttggttgcggatcccgcgtatcgataccgagctaacactgaagtattcacatggtcacattcttttggatttttttttttatattggaagttgttccacgcggtttttccgtcactaatctcatgatgttcaaaacccccgcgacaagtaaggattccttttacaat-attcactggcaattggttcagaagtctcccttatgacattatttttcagacagcctttatttgtatatacgtctgtggtattatttatctttttaaaatagtaacgtattctcaggcaacatgaatattgacatctccgcatatttttttatgcttcctcttcgcttttattttgagaataagacctcatacttaagcatggcacatgtatgagtagatatcgattgcaaatgattgatctaatatccacaagatttcatgaagttcgctttgagtgaaacggtgtttccataatccaatcgatttgtacgcgcgagtatcatctgacatccgcttgggtaagtgaggacccggcgttaacaacaattttataacgccggtttttaggcatgtcgaattggggcaacaagttatccatgtatgaagatccgtaatattataatgattcaaaa-gaactttatcccaatgcccatggtgttagttttatattttcatgcttgtatttaaatataatatatctaatcctcatccaatcgactgtaaaaaccatcacaatcttaatgaatgatatacaatttttcgtttgacctctcagatttaacttcctaatgatagacttttggatttatatcctcattatgttatcctccgtacaattttgaaaaatttttacctcaaagattaaacctttggccatgggcaaggtcacttatttgttccttttcatatttttaaaattatggttttcctaatttacagacagcattacttacttacctgcctcccttgcttgttatttttggtgataaaaaccacaatttgccactgtcccaggacccgcgtttatccttatgttgatgaacatagaagtatcgccggacttgcgtcgttacgcaaatatgcggcattttttacctctggaaacggcctcattcacttttttagctttatataccaatgcctttgtctgatcgcgtgcatatcatctagtttgcgtctagaccttatcaggagtattcaccatcaacaccttcattgtgataagcctgccttacgctcatgggcatacacgtgcggatgtaatgttcacatagaactcttttttttggaaatatacatttacgttacatgtgcggagttccggaggacttcaggctcaacgagcgtacacggttcgtgggatatttttatcttcgagtttttttgttctttttggcttttcaagagtttccctcatgattgggcattgccccatggatacccttaaccttcaatccttttaaacgtatttttactcggatacgtactggccacaagttatgaggaacatccaacaccaggttttttacgtatttgggttattacatttcagctagataatgagcccttacatgcgatcgttaggtcacttttatgcacggttcaggatcagtttatggacacttctttattgttatcgcattaaaacatttcaaaacacattggttgagcgcgctgtatgcattgtgaatgttgttttcttagttcattatgtggggg--attttcatttacatagtcatatatttattcatgtgtatctctgctcatcttcaaaaacttgtgacggaaagctcccttgatgggttgaccaatctctccgctcctttcttcgttttttatacatatttctatttgagtgaatgcttatctccatatctatataatttcaattatattgacatactcatatttatttatttctttggtttacagatgaacaggatctaatgtcaa----------attgacatagttgtagttttttttagtttctcttttatggatatttatataagataagatttatgatggagtgttcataatcataaatgtatacttttttgatgatagttatttattcttgtttatattctcttgtattttaagaagataatgaaggataaaataacgttatatttgtttatttgtactcatatttttatatagccaattatagatttttggtggaggttggctgttctatgttgtattattcaaagtaatctaaagcggatttacgctttcaacgatgggagtgcttttttgcatgctgatttaataggagtgaatagttttattgagtataaaagattgaatatctgtggagttgtatttgcgcatacaaaggccaatcctttctctgttccgcgcatgcgcccacccgttcgcttgtcatctcacttgtacgcgggttattttatcgttaaatttttagggtctgatggaatttttttttttcggttacatttatgcggttgggcaatagattgattaaaaatatgctttcacttagcattggttatatagattttcatggtataaattgcttttcattttaccagcttttaagcttttttattggcgggcatatcaaaataaaatgcagaatcgttatggagttagttatatccttactctctgttaagtgcaattgctttgggatccttttgcggtttatcaagattatttgaacgttctttctaataaattttctttttttatttttcacggttacgttgtatcttcgttgttataacatacgggatcaatttctcttaaatttaagagaggtggtatttaaagatatggttttatttagatttggggagatttagtgttatttccacccgtgtgtgtctcctttattaattttacttttgttgatgtgggggtagggtattattcaagttctttttttaaaaagcttaaaataaatctctattttggtcattgttatcctaattcactaggatataatatcttatatggaaatgtgtaatcttgacaggtgtcgatattggggcacacttataaattgtaaaatccattaaca--atttcaaaaaaattaaattattttagttattttgatatattttaattaatattgttatttaaatatatagatttttttttcctttgttatcaaaactatgatgtcaagttttttttttagttgtttatttataaattaagaatattattcattctattttggtggaatattctaggttatttttagtttgatgttcttatttatgcaggatcattaaataagaataataattttttttaaatatttttttatttttgtttacttagagatagttttattttattttttgaagagttatccacttttttatttggtgggtacaccgacgttcagcgggttatttttttaacttttgttcttccatttatggattttatttaaagtgcggacttaatttattttaaaataatttaatagaatcttatttcttgtatgcttttgtaaatccatttttgtcatttgttccaagccagtgagcccgttcggtcatatttgcggatatttaattggggtaggttttcggtttccttttcattatggttaattaattattgatagatagttgtgggggtttgtagttattgttcgcaacgattaagcttatgctatctcgtgccaatggatgtttgcggttatacttactaatggattgggtctaacttatatgccaggtttgtctcggtttttgttgcaaattctagacgttggagcgagttttataaaaggttttaattatcctcatgctttgtgttttttagtcgcaaatgcgcccccacttaattttgggaattcttataaagatgtagtgtctggttcatttattttctttttcttttaggcgctaactttatttagctaagcacaggaaattttcgggctatcttagggggtcgtcggattttctttttttcatgttccttaattttatttaagggaattgattttgttatatgcatttaatgagttccagatttttatatgggtttacttgttcaacgaacatttttcatttttagttgataatgtttagttttctttttttattattaaatttagtagaaattttagatatttttacttaggttggagggcctggcttcatttgttcatatcgaccaggaagatattcaagttaagtttcatgatatcatgatttcttcatttttatttaattatttataaataacaccttgcatggttacttctatcaacacttgttgttactcggttatacaaagtttgtttctaatctttctgtttttggggatttgtttttattagtactcctgctcaagaatttactttcataattttttattctttcatttttatatatat--acttttttatgaaaaattctct--catacaaattgagtaatcattagaataatctattatgaaatctttcctaaaatttaaataccacaattctacatttttataatattttatacttatgcgtgtaaatacaattttaaggccctcgccatttaaataaaaccttcgataacaccatttagatgcaaaggcttgtgattccgcccagaaattcgctgtgaattggtccttttttttgttatatcaatttacggttttttgcatcataacgcgaataattgcttaaaggtaacaattgcggagtaataggtgttttcgacatcagcaagggctcttttttattgattactcagtggcgggattataggtctactttacccactgttgtgggtatatctttctgtatggacgcttatggtagtctcctgggcaattctttggggcacgtatacaatttttcgcatcctactggatgattgtcatggttgggggttgcgtgaaagcacctaccgttttacttcattatttccttatgtttgcgcacctatcaatttttctcagaacggtcaaaaccatggttaatcaaatgaaaatccttcacctattactaaagaatgtggttatatatacatatttatttttgtttataacctattctgggaccgaaattatccgcaaccttgtacccgtcaatcaccgatgtattttttgctagcatttcgtcatccaaaattgggggtatgcctgttttcatgcatttgcatttcctttacattagaattcgggatcatttaccataacaattttttgatatgtgtacgtatttttactgatgggccgccgtgagacctagtatatggcaatttacgtattatttctattatttaaccttatataatgtggaaattttaa------atgaaaatttttatgtggagttttttatatttgtttgtaggtgcttttacttttgacgaagtttggtaatcaatcgaaggccaaaagtggatgcggatcccacctttggagcataattttacaagacaactacctttttcaataattctatatttcccattttctttttttcttttgttgattgatccatttgtaacttttcttaattggtttttttttttgtgacagttgggttaacgtatatgcggtgtctcaatcaatagcttttggggttcggcgtgccaacattctagagtagttgcttgtttttagttatttttatggggtaaaatttattttaaatacaatttattgttttttatatttccatgcttgttgttagattcttgcgaacaacgacccttgattgcgagggatcgattgttcggttaagtgataagagggggttgcttatttttgcgatagcagatttttatagattttttggtatttttggaggagttttctttttttaataattacttgttcttatttattggtcgggacttcccgttcgtagaaattattattgctgaaagttttcctttcttaattttttttttgtggttaaatttttattattat
>C.megacephala_JX913738
atttaaaatctcaaatatttttggatttatatggacttattcattcgcaatctgctgggctgatggttgaataattttgcttatccctataggaaaaattattcacgagctcttaatattctaccagcttgctctcgtttctttgcgtatttttttctaatcagaaag--aatcaatattatgaatatattttctcctttttaaagggtcgcccttcatttgttccaagtatgaggcttctgttaagcttatctatactgcaaaatgcccttatttattctaatatttaaccttatatacagatatcttcagttatgggcttggggttaacaactcctcgaattatgctatctcataacactggtgatttgcgcattaaaagaattcttgatactattattttatcttttacttagatatttatttaaatttaaactccaataacattttacttttttcatcaagtataattttttttttaatttttcttggggttccccttttggttttccaatgatgtatcatcttacataaaacattttttttacttatgtttatacttatactttatttaatcgtttgtaaggcttatttaatatagaaaaatgttacgctcattaaaactctaataagtttatattgtctttttctcttggttttatattctctttatttttttccgcatgtttttcacaacaaagaatggactttattatttgggctgtcggatgtggactcttagatttatcggcgattggcaccgggcttatgggagacaattaaagtatgtacgccagcttatatatttttatgtatccatatatggggttggaatgctgtccttatttgggcccgaatgcttcccgataaaaatagtttgctttccccgcttacttttttgtagagatgtgaaagggcggacggtgacgttacccctttctcaaatgccagggggctcgtgattgcattttcttcattgcggattctcatttgggcgtaattatacacgtataaatcgtcacggatacttgacgatccttttgttgtcgtgtatacgccttttttttttcttccgtttgcgggcatacatttttacgacgaactaaactcttttgaccgcgggggggaccattttacacatttttgttttggcaccgagttaatttatttccggttggatattccaatatagcagatcggaaaagaacttggtcttggatattagcatctgcatggctttggttatgttggccacaatttacgtggatgagtgaaccggctattactcgcacatatatgcgtccacggataaatttagtgttgcaccttaggaccattaatatcccgcactttggcttggttgtttttttacgtggggttacgggtgtttgcaatctcatgaatatttcagaactatagtgtgccattcatagtcttcatgggcgtttgcatatgcggttgtcatgttccctttacggttacttaaagaattttaaagcattgcatatttatgggtaattacttttcccacattttggttgcggatcccgcgtatcgataccgagctaacgctgaagtattcacatggtcacattcttttggatttttttttttatattggaagttgttccacgcggtttttccgtcactaatctcatgatgttcaaaacccccgcgacaagtaaggattccttttacaat-attcactggcagttggttcagaagtctcccttatgacattatttttcagacagcctttatttgtatatacgtctgtggtattatttatttttttaaaatagtaacgtattctcaggcaacatgaatattgacatctccgcatatttttttatgcttcctcttcgcttttattttgagaataagacctcatacttaagcatggcacatgtatgagtagatatcgattgcaaatgattgatctaatatccacaagacttcatgaagttcgctctgagtgaaacggtgtttccataatccaatcgatttgtacgcgcgagtatcatctgacatccgcttgggtaagtgaggacccggcgttaacaacaattttataacgccggtttttaggcatgtcgaattggggcaacaagttatccatgtatgaagatccgtaatattataatgattcaaaa-gaactttatcccaatgcccatggtgttagttttatattttcatgcttgtatttaagtataatatatctaatcctcatccaatcgactgtaaaaaccatcacaatcttaatgaatgatatacaatttttcgtttgacctctcagatttaacttcctaatgttagacttttggatttatatcctcattatgttatcctccgtacaattttgaaaaatttttacctcaaagattaaacctttggccatgggcaaggtcacttatttgttctttttcatatttttaaaattatggttttcctaatttacagacagcattacttacttacttgcctcctttgtttgttatttttggtgataaaaaccacaatttgccattgtcccaggacccgcgtttatccttatgttgatgaacatagaagtatcgccggacttgcgtcgttacgcaaatatgcggcattttttacttttggaaacggcctcattcacgtttttagttttatataccaatgcttttgtttgatcgcgtgcatatcatctagtttgcgtctagactttatcaggagtattcaccatcaacaccttcattgtgataagcctgccttacgctcatgggcatacacgtgcggatgtaatgttcacatagagttcctttttttggaaatatacatttacgttacatgtgcggagttccggaggacttcaggctcaacgagcgtacacggttcgtgggatatttttatcttcgagtttttttgttctttttggcttttcaagagcttccctcatgactgggcattgccccatggatacccttaaccttcaatccttttaaacgtatttttactcggatacgtactggccacaagttatgaggaacatccaacaccaggttttttacgtatttgggttattacatttcagctagataatgagcccttacatgcgatcgttaggtcacttttatgcacggttcaggatcagtttatggacacttctttgttgttatcgcattaaaacatttcaaaacacattggttgagcgcgctgtatgcattgtgaatgttgttttcttagttcattatgtggggg--attttcatttacatagtcatatatttattcatgtgtatttctgctcatcttcaaaaacttgtgacggaaagctcccttgatgggttgaccaatctctccgctcctttcttcgttttttatacatatttctatttgagtgaatgcttatctccatatttatataatttcaattatattgacatactcatatttatttatttttttggcttacagatgaacaggatctaatgtcaa----------attgacatagttgtagttttttttagtttctcttttatggatatttatataagataagatttatgatggagtgttcataatcataaatgtatacttttttgatgatagttatttattcttgtttatattctcttgtattttaagaagataatgaaggataaaataacgttatatttgtttatttgtactcatatttttatatagccaattatagatttttggtggaggttggctgttctatgttgtattattcaaagtaatctaaagcggatttacgctttcaacgatgggagtgcttttttgcatgctgatttaataggagtgaatagttttattgagtataaaagattgaatatctgtggagttgtatttgcgcatacaaaggccaatcctttctctgttccgcgcatgcgcccacccgttcgcttgtcatctcacttgtacgcgggttattttatcgttaaatttttaggatctgatggaatttttttttttcggttacatttatgcggttgggcaatagattgattaaaaatatgctttcacttagcattggttatatagattttcatggtataaattgcttttcattttaccagcttttaagcttttttattggcgggcatatcaaaataaaatgcagaatcgttatggagttagttatatccttactctctgttaagtgcaattgctttgggatccttttgcggtttatcaagattatttgaacgttctttctaataaattttctttttttatttttcacggttacgttgtatcttcgttgttataacatacgggatcaatttttcttaaatttaagagaggtggtatttaaagatatggttttatttagatttggggagatctagtgttatttccacccgtgtgtgtctcctctattaattttacttttgttgatgtgggggtagggtaatattcaagttccttttttaaaaagcttaaaataaatctctattttggtcattgttatcctaattcactaggatataatatcttatgtggaaatgtgtaatcttgacaggtgtcgatattggggcacacttataaattgtaaaatccattaaca--atttcaaaaaaattaaattattttagttattttgatatattttaattaatattgttatttaaatatatagatttttttttcctttgttattaaaactatgatgtcaagttttttttttagttgtttatttataaattaagaatattattcattctattttggtggaatattctaggttatttttagtttgatgttcttatttatgcaggatcattaaataagaataacaattttttttaaatatttttttatttttgtttacttagagatagttttattttattttttgaagagttatccacttttttatttggtgggtacaccgacgttcagcgggttatttttttaacttttgttcttccatttatggattttatttaaagtacggacttaatttattttaaaataatttaatagaatcttatttcttgtatgcttttgtaaatccatttttgtcatttgttccaagccagtgagcccgttcggtcatatttgcggatatttaattggggtaggttttcggtttccttttcattatggttaattaattattgatagatagttgtgggggtttgtagttattgttcgcaacgattaagcttatgctatctcgtgccaatggatgtttgcggttatacttactaatggattgggtctaacttatatgccaggtttgtctcggtttttgttgcaaattctagacgttggagcgagttttataaaaggttttaattatcctcatgctttgtgttttttagtcgcaaatgcgcccccacttaattttgggaattcttataaagatgtagtgtctggttcatttattttctttttcttttaggcgctaactttatttagctaagcacaggaaattttcgggctatcttagggggtcgtcggattttctttttttcatgttccttaattttatttaagggaattgattttgttatatgcatttaatgagttccagatttttatatgggtttacttgttcaacgaacatttttcatttttagttgataatgtttagttttctttttttattattaaatttagtagaaattttagatatttttacttaggttggagggcctggcttcatttgttcatatcgaccaggaagatattcaagttaagtttcatgatatcatgatttcttcctttttatttaattatttataaataacaccttgcatggttacttctatcaacacctgttgttactcggttatacaaagtttgtttctaatctttctgtttttggggatttgtttttattagtactcctgctcaagaatttactttcataattttttattctttcatttttgtatatat--acttttttatgaaaaattctct--catacaaattgagtaatcattagaataatctattatgaaatctttcctaaaatttaaataccacaattctacatttttataatattttatacttatgcgtgtaaatacaattttaaggccctcgccatttaaataaaaccttcggtaacaccatttagatgcaaaggcttgtgattccgcccagaaattcgctgtgaattggtctttttttttgttatatcaatttacggttttttgcatcataacgcgaataattgcttaaaggtaacaattgcggagtaataggtgttttcgacatcagcaagggctcttttttattgattactcagtggcgggattataggtctatttaacccactgttgtgggtatatttttttgtatggacgcttatggtagtctcctgggcaattctttggggcacgtatacaatttttcgcatcctattggatgactgtcatggttgggggttgcgtgaaagcacttaccgttttacttcattatttccttatgtctgcgcacctatcaatttttctcagaacggtcaaaaccatggttaatcaaatgaaaatccttcacctattactaaagaatgtggttatgtatacatatctatttttgtttataacctattctgggaccgaaattatccgcaaccttgtacccgtcaatcaccgatgtattttttgctagcatttcgtcatccaaaattgggggtatgcttgtcttcatgcatttgcatttcctttacattagaattcgggatcatttaccataacaattttttggtatgtgtacgtatttctactgatgggccgccgtgagacctagtatgtggcaatttacgtgttatttctattatttaaccttatataatgtggaaattttaa------atgaaaatttttatatggagttttttatatttgtttgtaggtgcttttacctttgacgaagtttggtaatcaatcgaaggccaaaagtggatgcggatcccacctttggagcataattttacaagacaactacctttttcaataattctatatttcccattttctttttttcttttgttgattgatccatttgtaacttttcttaattggtttttttttttgtgacagttgggttaacgtatatgcggtgtctcaatcaatagcttttggggttcggcgtgccaacattctagagtagttgcttgtttttagttatttttatggggtaaaatttattttaaatacaatttattgttttttatatttccattcttgttgttagattcttgcgaacaacgacccttgattgcgagggatcgattgttcggttaagtgataagagggggttgcttatttttgcgatagcagatttttatagattttttggtatttttggaggagttttctttttttaataattacttgttcttatttattggtcgggacttcccgttcgtagaaattattattgctgaaagttttcctttcttaattttttttttgtggttaaatttttattattat
>C.megacephala_AJ426041
atttaaaatctcaaatatttttggatttatatggacttattcattcgcaatctgctgggctgatggttgaataattttgcttatccctataggaaaaattattcacgagctcttaatattctaccagcttgctctcgtttctttgcgtatttttttctaatcagaaag--aatcaatattatgaatatattttctcctttttaaagggtcgcccttcatttgttccaagtatgaggcttctgttaagcttatctatactgcaaaatgcccttatttattctaatatttaaccttatatacagatatcttcagttatgggcttggggttaacaactcctcgaattatgctatctcataacactggtgatttgcgcattaaaagaattcttgatactattattttatcttttacttagatatttatttaaatttaaactccaataacattttacttttttcatcaagtataattttttttttaatttttcttggggttccccttttggttttccaatgatgtatcatcttacataaaacattttttttacttatgtttatacttatactttatttaatcgtttgtaaggcttatttaatatagaaaaatgttacgctcattaaaactctaataagtttatattgtctttttctcttggttttatattctctttatttttttccgcatgtttttcacaacaaagaatggactttattatttgggctgtcggatgtggactcttagatttatcggcgattggcaccgggcttatgggagacaattaaagtatgtacgccagcttatatatttttatgtatccatatatggggttggaatgctgtccttatttgggcccgaatgcttcccgataaaaatagtttgctttccccgcttacttttttgtagagatgtgaaagggcggacggtgacgttacccctttctcaaatgccagggggctcgtgattgcattttcttcattgcggattctcatttgggcgtaattatacacgtataaatcgtcacggatacttgacgatccttttgttgtcgtgtatacgccttttttttttcttccgtttgcgggcatacatttttacgacgaactaaactcttttgaccgcgggggggaccattttacacatttttgttttggcaccgagttaatttatttccggttggatattccaatatagcagatcggaaaagaacttggtcttggatattagcatctgcatggctttggttatgttggccacaatttacgtggatgagtgaaccggctattactcgcacatatatgcgtccacggataaatttagtgttgcaccttaggaccattaatatcccgcactttggcttggttgtttttttacgtggggttacgggtgtttgcaatctcatgaatatttcagaactatagtgtgccattcatagtcttcatgggcgtttgcatatgcggttgtcatgttccctttacggttacttaaagaattttaaagcattgcatatttatgggtaattacttttcccacattttggttgcggatcccgcgtatcgataccgagctaacgctgaagtattcacatggtcacattcttttggatttttttttttatattggaagttgttccacgcggtttttccgtcactaatctcatgatgttcaaaacccccgcgacaagtaaggattccttttacaattattcactggcagttggttcagaagtctcccttatgacattatttttcagacagcctttatttgtatatacgtctgtggtattatttatttttttaaaatagtaacgtattctcaggcaacatgaatattgacatctccgcatatttttttatgcttcctcttcgcttttattttgagaataagacctcatacttaagcatggcacatgtatgagtagatatcgattgcaaatgattgatctaatatccacaagacttcatgaagttcgctctgagtgaaacggtgtttccataatccaatcgatttgtacgcgcgagtatcatctgacatccgcttgggtaagtgaggacccggcgttaacaacaattttataacgccggtttttaggcatgtcgaattggggcaacaagttatccatgtatgaagatccgtaatattataatgattcaaaa-gaactttatcccaatgcccatggtgttagttttatattttcatgcttgtatttaagtataatatatctaatcctcatccaatcgactgtaaaaaccatcacaatcttaatgaatgatatacaatttttcgtttgacctctcagatttaacttcctaatgttagacttttggatttatatcctcattatgttatcctccgtacaattttgaaaaatttttacctcaaagattaaacctttggccatgggcaaggtcacttatttgttctttttcatatttttaaaattatggttttcctaatttacagacagcattacttacttacttgcctcctttgtttgttatttttggtgataaaaaccacaatttgccattgtcccaggacccgcgtttatccttatgttgatgaacatagaagtatcgccggacttgcgtcgttacgcaaatatgcggcattttttacttttggaaacggcctcattcacgtttttagttttatataccaatgcttttgtttgatcgcgtgcatatcatctagtttgcgtctagactttatcaggagtattcaccatcaacaccttcattgtgataagcctgccttacgctcatgggcatacacgtgcggatgtaatgttcacatagagttcctttttttggaaatatacatttacgttacatgtgcggagttccggaggacttcaggctcaacgagcgtacacggttcgtgggatatttttatcttcgagtttttttgttctttttggcttttcaagagcttccctcatgactgggcattgccccatggatacccttaaccttcaatccttttaaacgtatttttactcggatacgtactggccacaagttatgaggaacatccaacaccaggttttttacgtatttgggttattacatttcagctagataatgagcccttacatgcgatcgttaggtcacttttatgcacggttcaggatcagtttatggacacttctttgttgttatcgcattaaaacatttcaaaacacattggttgagcgcgctgtatgcattgtgaatgttgttttcttagttcattatgtggggg--attttcatttacatagtcatatatttattcatgtgtatttctgctcatcttcaaaaacttgtgacggaaagctcccttgatgggttgaccaatctctccgctcctttcttcgttttttatacatatttctatttgagtgaatgcttatctccatatttatataatttcaattatattgacatactcatatttatttatttttttggcttacagatgaacaggatctaatgtcaa----------attgacatagttgtagttttttttagtttctcttttatggatatttatataagataagatttatgatggagtgttcataatcataaatgtatacttttttgatgatagttatttattcttgtttatattctcttgtattttaagaagataatgaaggataaaataacgttatatttgtttatttgtactcatatttttatatagccaattatagatttttggtggaggttggctgttctatgttgtattattcaaagtaatctaaagcggatttacgctttcaacgatgggagtgcttttttgcatgctgatttaataggagtgaatagttttattgagtataaaagattgaatatctgtggagttgtatttgcgcatacaaaggccaatcctttctctgttccgcgcatgcgcccacccgttcgcttgtcatctcacttgtacgcgggttattttatcgttaaatttttaggatctgatggaatttttttttttcggttacatttatgcggttgggcaatagattgattaaaaatatgctttcacttagcattggttatatagattttcatggtataaattgcttttcattttaccagcttttaagcttttttattggcgggcatatcaaaataaaatgcagaatcgttatggagttagttatatccttactctctgttaagtgcaattgctttgggatccttttgcggtttatcaagattatttgaacgttctttctaataaattttctttttttatttttcacggttacgttgtatcttcgttgttataacatacgggatcaatttttcttaaatttaagagaggtggtatttaaagatatggttttatttagatttggggagatctagtgttatttccacccgtgtgtgtctcctctattaattttacttttgttgatgtgggggtagggtaatattcaagttccttttttaaaaagcttaaaataaatctctattttggtcattgttatcctaattcactaggatataatatcttatgtggaaatgtgtaatcttgacaggtgtcgatattggggcacacttataaattgtaaaatccattaaca--atttcaaaaaaattaaattattttagttattttgatatattttaattaatattgttatttaaatatatagatttttttttcctttgttattaaaactatgatgtcaagttttttttttagttgtttatttataaattaagaatattattcattctattttggtggaatattctaggttatttttagtttgatgttcttatttatgcaggatcattaaataagaataacaattttttttaaatatttttttatttttgtttacttagagatagttttattttattttttgaagagttatccacttttttatttggtgggtacaccgacgttcagcgggttatttttttaacttttgttcttccatttatggattttatttaaagtacggacttaatttattttaaaataatttaatagaatcttatttcttgtatgcttttgtaaatccatttttgtcatttgttccaagccagtgagcccgttcggtcatatttgcggatatttaattggggtaggttttcggtttccttttcattatggttaattaattattgatagatagttgtgggggtttgtagttattgttcgcaacgattaagcttatgctatctcgtgccaatggatgtttgcggttatacttactaatggattgggtctaacttatatgccaggtttgtctcggtttttgttgcaaattctagacgttggagcgagttttataaaaggttttaattatcctcatgctttgtgttttttagtcgcaaatgcgcccccacttaattttgggaattcttataaagatgtagtgtctggttcatttattttctttttcttttaggcgctaactttatttagctaagcacaggaaattttcgggctatcttagggggtcgtcggattttctttttttcatgttccttaattttatttaagggaattgattttgttatatgcatttaatgagttccagatttttatatgggtttacttgttcaacgaacatttttcatttttagttgataatgtttagttttctttttttattattaaatttagtagaaattttagatatttttacttaggttggagggcctggcttcatttgttcatatcgaccaggaagatattcaagttaagtttcatgatatcatgatttcttcctttttatttaattatttataaataacaccttgcatggttacttctatcaacacctgttgttactcggttatacaaagtttgtttctaatctttctgtttttggggatttgtttttattagtactcctgctcaagaatttactttcataattttttattctttcatttttgtatatat--acttttttatgaaaaattctct--catacaaattgagtaatcattagaataatctattatgaaatctttcctaaaatttaaataccacaattctacatttttataatattttatacttatgcgtgtaaatacaattttaaggccctcgccatttaaataaaaccttcggtaacaccatttagatgcaaaggcttgtgattccgcccagaaattcgctgtgaattggtctttttttttgttatatcaatttacggttttttgcatcataacgcgaataattgcttaaaggtaacaattgcggagtaataggtgttttcgacatcagcaagggctcttttttattgattactcagtggcgggattataggtctattttacccactgttgtgggtatatttttttgtatggacgcttatggtagtctcctgggcaattctttggggcacgtatacaatttttcgcatcctattggatgactgtcatggttgggggttgcgtgaaagcacttaccgttttacttcattatttccttatgtctgcgcacctatcaatttttctcagaacggtcaaaaccatggttaatcaaatgaaaatccttcacctattactaaagaatgtggttatgtatacatatctatttttgtttataacctattctgggaccgaaattatccgcaaccttgtacccgtcaatcaccgatgtattttttgctagcatttcgtcatccaaaattgggggtatgcttgtcttcatgcatttgcatttcctttacattagaattcgggatcatttaccataacaattttttggtatgtgtacgtatttctactgatgggccgccgtgagacctagtatgtggcaatttacgtgttatttctattatttaaccttatataatgtggaaattttaa------atgaaaatttttatatggagttttttatatttgtttgtaggtgcttttacctttgacgaagtttggtaatcaatcgaaggccaaaagtggatgcggatcccacctttggagcataattttacaagacaactacctttttcaataattctatatttcccattttctttttttcttttgttgattgatccatttgtaacttttcttaattggtttttttttttgtgacagttgggttaacgtatatgcggtgtctcaatcaatagcttttggggttcggcgtgccaacattctagagtagttgcttgtttttagttatttttatggggtaaaatttattttaaatacaatttattgttttttatatttccattcttgttgttagattcttgcgaacaacgacccttgattgcgagggatcgattgttcggttaagtgataagagggggttgcttatttttgcgatagcagatttttatagattttttggtatttttggaggagttttctttttttaataattacttgttcttatttattggtcgggacttcccgttcgtagaaattattattgctgaaagttttcctttcttaattttttttttgtggttaaatttttattattat
>C.megacephala_MK075819
atttaaaatctcaaatatttttggatttatatggacttattcattcgcaatctgctgggctgatggttgaataattttgcttatccctataggaaaaattattcacgagctcttaatattctaccagcttgctctcgtttctttgcgtatttttttctaatcagaaag--aatcaatattatgaatatattttctcctttttaaagggtcgcccttcatttgttccaagtatgaggcttctgttaagcttatctatactgcaaaatgcccttatttattctaatatttaaccttatatacagatatcttcagttatgggcttggggttaacaactcctcgaattatgctatctcataacactggtgatttgcgcattaaaagaattcttgatactattattttatcttttacttagatatttatttaaatttaaactccaataacattttacttttttcatcaagtataattttttttttaatttttcttggggttccccttttggttttccaatgatgtatcatcttacataaaacattttttttacttatgtttatacttatactttatttaatcgtttgtaaggcttatttaatatagaaaaatgttacgctcattaaaactctaataagtttatattgtctttttctcttggttttatattctctttatttttttccgcatgtttttcacaacaaagaatggactttattatttgggctgtcggatgtggactcttagatttatcggcgattggcaccgggcttatgggagacaattaaagtatgtacgccagcttatatatttttatgtatccatatatggggttggaatgctgtccttatttgggcccgaatgcttcccgataaaaatagtttgctttccccgcttacttttttgtagagatgtgaaagggcggacggtgacgttacccctttctcaaatgccagggggctcgtgattgcattttcttcattgcggattctcatttgggcgtaattatacacgtataaatcgtcacggatacttgacgatccttttgttgtcgtgtatacgccttttttttttcttccgtttgcgggcatacatttttacgacgaactaaactcttttgaccgcgggggggaccattttacacatttttgttttggcaccgagttaatttatttccggttggatattccaatatagcagatcggaaaagaacttggtcttggatattagcatctgcatggctttggttatgttggccacaatttacgtggatgagtgaaccggctattactcgcacatatatgcgtccacggataaatttagtgttgcaccttaggaccattaatatcccgcactttggcttggttgtttttttacgtggggttacgggtgtttgcaatctcatgaatatttcagaactatagtgtgccattcatagtcttcatgggcgtttgcatatgcggttgtcatgttccctttacggttacttaaagaattttaaagcattgcatatttatgggtaattacttttcccacattttggttgcggatcccgcgtatcgataccgagctaacgctgaagtattcacatggtcacattcttttggatttttttttttatattggaagttgttccacgcggtttttccgtcactaatctcatgatgttcaaaacccccgcgacaagtaaggattccttttacaat-attcactggcagttggttcagaagtctcccttatgacattatttttcagacagcctttatttgtatatacgtctgtggtattatttatttttttaaaatagtaacgtattctcaggcaacatgaatattgacatctccgcatatttttttatgcttcctcttcgcttttattttgagaataagacctcatacttaagcatggcacatgtatgagtagatatcgattgcaaatgattgatctaatatccacaagacttcatgaagttcgctctgagtgaaacggtgtttccataatccaatcgatttgtacgcgcgagtatcatctgacatccgcttgggtaagtgaggacccggcgttaacaacaattttataacgccggtttttaggcatgtcgaattggggcaacaagttatccatgtatgaagatccgtaatattataatgattcaaaa-gaactttatcccaatgcccatggtgttagttttatattttcatgcttgtatttaagtataatatatctaatcctcatccaatcgactgtaaaaaccatcacaatcttaatgaatgatatacaatttttcgtttgacctctcagatttaacttcctaatgttagacttttggatttatatcctcattatgttatcctccgtacaattttgaaaaatttttacctcaaagattaaacctttggccatgggcaaggtcacttatttgttctttttcatatttttaaaattatggttttcctaatttacagacagcattacttacttacttgcctcctttgtttgttatttttggtgataaaaaccacaatttgccattgtcccaggacccgcgtttatccttatgttgatgaacatagaagtatcgccggacttgcgtcgttacgcaaatatgcggcattttttacttttggaaacggcctcattcacgtttttagttttatataccaatgcttttgtttgatcgcgtgcatatcatctagtttgcgtctagactttatcaggagtattcaccatcaacaccttcattgtgataagcctgccttacgctcatgggcatacacgtgcggatgtaatgttcacatagagttcctttttttggaaatatacatttacgttacatgtgcggagttccggaggacttcaggctcaacgagcgtacacggttcgtgggatatttttatcttcgagtttttttgttctttttggcttttcaagagcttccctcatgactgggcattgccccatggatacccttaaccttcaatccttttaaacgtatttttactcggatacgtactggccacaagttatgaggaacatccaacaccaggttttttacgtatttgggttattacatttcagctagataatgagcccttacatgcgatcgttaggtcacttttatgcacggttcaggatcagtttatggacacttctttgttgttatcgcattaaaacatttcaaaacacattggttgagcgcgctgtatgcattgtgaatgttgttttcttagttcattatgtggggg--attttcatttacatagtcatatatttattcatgtgtatttctgctcatcttcaaaaacttgtgacggaaagctcccttgatgggttgaccaatctctccgctcctttcttcgttttttatacatatttctatttgagtgaatgcttatctccatatttatataatttcaattatattgacatactcatatttatttatttttttggcttacagatgaacaggatctaatgtcaa----------attgacatagttgtagttttttttagtttctcttttatggatatttatataagataagatttatgatggagtgttcataatcataaatgtatacttttttgatgatagttatttattcttgtttatattctcttgtattttaagaagataatgaaggataaaataacgttatatttgtttatttgtactcatatttttatatagccaattatagatttttggtggaggttggctgttctatgttgtattattcaaagtaatctaaagcggatttacgctttcaacgatgggagtgcttttttgcatgctgatttaataggagtgaatagttttattgagtataaaagattgaatatctgtggagttgtatttgcgcatacaaaggccaatcctttctctgttccgcgcatgcgcccacccgttcgcttgtcatctcacttgtacgcgggttattttatcgttaaatttttaggatctgatggaatttttttttttcggttacatttatgcggttgggcaatagattgattaaaaatatgctttcacttagcattggttatatagattttcatggtataaattgcttttcattttaccagcttttaagcttttttattggcgggcatatcaaaataaaatgcagaatcgttatggagttagttatatccttactctctgttaagtgcaattgctttgggatccttttgcggtttatcaagattatttgaacgttctttctaataaattttctttttttatttttcacggttacgttgtatcttcgttgttataacatacgggatcaatttttcttaaatttaagagaggtggtatttaaagatatggttttatttagatttggggagatctagtgttatttccacccgtgtgtgtctcctctattaattttacttttgttgatgtgggggtagggtaatattcaagttccttttttaaaaagcttaaaataaatctctattttggtcattgttatcctaattcactaggatataatatcttatgtggaaatgtgtaatcttgacaggtgtcgatattggggcacacttataaattgtaaaatccattaaca--atttcaaaaaaattaaattattttagttattttgatatattttaattaatattgttatttaaatatatagatttttttttcctttgttattaaaactatgatgtcaagttttttttttagttgtttatttataaattaagaatattattcattctattttggtggaatattctaggttatttttagtttgatgttcttatttatgcaggatcattaaataagaataacaattttttttaaatatttttttatttttgtttacttagagatagttttattttattttttgaagagttatccacttttttatttggtgggtacaccgacgttcagcgggttatttttttaacttttgttcttccatttatggattttatttaaagtacggacttaatttattttaaaataatttaatagaatcttatttcttgtatgcttttgtaaatccatttttgtcatttgttccaagccagtgagcccgttcggtcatatttgcggatatttaattggggtaggttttcggtttccttttcattatggttaattaattattgatagatagttgtgggggtttgtagttattgttcgcaacgattaagcttatgctatctcgtgccaatggatgtttgcggttatacttactaatggattgggtctaacttatatgccaggtttgtctcggtttttgttgcaaattctagacgttggagcgagttttataaaaggttttaattatcctcatgctttgtgttttttagtcgcaaatgcgcccccacttaattttgggaattcttataaagatgtagtgtctggttcatttattttctttttcttttaggcgctaactttatttagctaagcacaggaaattttcgggctatcttagggggtcgtcggattttctttttttcatgttccttaattttatttaagggaattgattttgttatatgcatttaatgagttccagatttttatatgggtttacttgttcaacgaacatttttcatttttagttgataatgtttagttttctttttttattattaaatttagtagaaattttagatatttttacttaggttggagggcctggcttcatttgttcatatcgaccaggaagatattcaagttaagtttcatgatatcatgatttcttcctttttatttaattatttataaataacaccttgcatggttacttctatcaacacctgttgttactcggttatacaaagtttgtttctaatctttctgtttttggggatttgtttttattagtactcctgctcaagaatttactttcataattttttattctttcatttttgtatatat--acttttttatgaaaaattctct--catacaaattgagtaatcattagaataatctattatgaaatctttcctaaaatttaaataccacaattctacatttttataatattttatacttatgcgtgtaaatacaattttaaggccctcgccatttaaataaaaccttcggtaacaccatttagatgcaaaggcttgtgattccgcccagaaattcgctgtgaattggtctttttttttgttatatcaatttacggttttttgcatcataacgcgaataattgcttaaaggtaacaattgcggagtaataggtgttttcgacatcagcaagggctcttttttattgattactcagtggcgggattataggtctattttacccactgttgtgggtatatttttttgtatggacgcttatggtagtctcctgggcaattctttggggcacgtatacaatttttcgcatcctattggatgactgtcatggttgggggttgcgtgaaagaacttaccgttttacttcattatttccttatgtctgcgcacctatcaatttttctcagaacggtcaaaaccatggttaatcaaatgaaaatccttcacctattactaaagaatgtggttatgtatacatatctatttttgtttataacctattctgggaccgaaattatccgcaaccttgtacccgtcaatcaccgatgtattttttgctagcatttcgtcatccaaaattgggggtatgcttgtcttcatgcatttgcatttcctttacattagaattcgggatcatttaccataacaattttttggtatgtgtacgtatttctactgatgggccgccgtgagacctagtatgtggcaatttacgtgttatttctattatttaaccttatataatgtggaaattttaa------atgaaaatttttatatggagttttttatatttgtttgtaggtgcttttacctttgacgaagtttggtaatcaatcgaaggccaaaagtggatgcggatcccacctttggagcataattttacaagacaactacctttttcaataattctatatttcccattttctttttttcttttgttgattgatccatttgtaacttttcttaattggtttttttttttgtgacagttgggttaacgtatatgcggtgtctcaatcaatagcttttggggttcggcgtgccaacattctagagtagttgcttgtttttagttatttttatggggtaaaatttattttaaatacaatttattgttttttatatttccattcttgttgttagattcttgcgaacaacgacccttgattgcgagggatcgattgttcggttaagtgataagagggggttgcttatttttgcgatagcagatttttatagattttttggtatttttggaggagttttctttttttaataattacttgttcttatttattggtcgggacttcccgttcgtagaaattattattgctgaaagttttcctttcttaattttttttttgtggttaaatttttattattat
>C.putoria_KT272850
atttaaaatctcaaatatttttggatttatatggacttattcattcgcaatctgctgggctgatggttgaataattttgcttatccctataggaaaaattattcacgagctcttaatattctaccagcttgctctcgtttctttgcgtatttttttctaatcagaaag--aatcaatattatgaatatattttctcctttttaaagggtcgcccttcatttgttccaagtatgaggcttctgttaagcttatctatactgcaaaatgcccttatttattctaatatttaaccttatatacagatatcttcagttatgggcttggggttaacaactcctcgaattatgctatctcataacactggtgatttgcgcattaaaagaattcttgatactattattttatcttttacttagatatttatttaaatttaaactccaataacattttacttttttcatcaagtataattttttttttaatttttcttggggttccccttttggttttccaatgatgtatcatcttacataaaacattttttttacttatgtttatacttatactttatttaatcgtttgtaaggcttatttaatatagaaaaatgttacgctcattaaaactctaataagtttatattgtctttttctcttggttttatattctctttatttttttccgcatgtttttcacaacaaagaatggactttattatttgggctgtcggatgtggactcttagatttatcggcgattggcaccgggcttatgggagacaattaaagtatgtacgccagcttatatatttttatgtatccatatatggggttggaatgctgtccttatttgggcccgaatgcttcccgataaaaatagtttgctttccccgcttacttttttgtagagatgtgaaagggcggacggtgacgttacccctttctcaaatgccagggggctcgtgattgcattttcttcattgcggattctcatttgggcgtaattatacacgtataaatcgtcacggatacttgacgatccttttgttgtcgtgtatacgccttttttttttcttccgtttgcgggcatacatttttacgacgaactaaactcttttgaccgcgggggggaccattttacacatttttgttttggcaccgagttaatttatttccggttggatattccaatatagcagatcggaaaagaacttggtcttggatattagcatctgcatggctttggttatgttggccacaatttacgtggatgagtgaaccggctattactcgcacatatatgcgtccacggataaatttagtgttgcaccttaggaccattaatatcccgcactttggcttggttgtttttttacgtggggttacgggtgtttgcaatctcatgaatatttcagaactatagtgtgccattcatagtcttcatgggcgtttgcatatgcggttgtcatgttccctttacggttacttaaagaattttaaagcattgcatatttatgggtaattacttttcccacattttggttgcggatcccgcgtatcgataccgagctaacgctgaagtattcacatggtcacattcttttggatttttttttttatattggaagttgttccacgcggtttttccgtcactaatctcatgatgttcaaaacccccgcgacaagtaaggattccttttacaat-attcactggcagttggttcagaagtctcccttatgacattatttttcagacagcctttatttgtatatacgtctgtggtattatttatttttttaaaatagtaacgtattctcaggcaacatgaatattgacatctccgcatatttttttatgcttcctcttcgcttttattttgagaataagacctcatacttaagcatggcacatgtatgagtagatatcgattgcaaatgattgatctaatatccacaagacttcatgaagttcgctctgagtgaaacggtgtttccataatccaatcgatttgtacgcgcgagtatcatctgacatccgcttgggtaagtgaggacccggcgttaacaacaattttataacgccggtttttaggcatgtcgaattggggcaacaagttatccatgtatgaagatccgtaatattataatgattcaaaa-gaactttatcccaatgcccatggtgttagttttatattttcatgcttgtatttaagtataatatatctaatcctcatccaatcgactgtaaaaaccatcacaatcttaatgaatgatatacaatttttcgtttgacctctcagatttaacttcctaatgttagacttttggatttatatcctcattatgttatcctccgtacaattttgaaaaatttttacctcaaagattaaacctttggccatgggcaaggtcacttatttgttctttttcatatttttaaaattatggttttcctaatttacagacagcattacttacttacttgcctcctttgtttgttatttttggtgataaaaaccacaatttgccattgtcccaggacccgcgtttatccttatgttgatgaacatagaagtatcgccggacttgcgtcgttacgcaaatatgcggcattttttacttttggaaacggcctcattcacgtttttagttttatataccaatgcttttgtttgatcgcgtgcatatcatctagtttgcgtctagactttatcaggagtattcaccatcaacaccttcattgtgataagcctgccttacgctcatgggcatacacgtgcggatgtaatgttcacatagagttcctttttttggaaatatacatttacgttacatgtgcggagttccggaggacttcaggctcaacgagcgtacacggttcgtgggatatttttatcttcgagtttttttgttctttttggcttttcaagagcttccctcatgactgggcattgccccatggatacccttaaccttcaatccttttaaacgtatttttactcggatacgtactggccacaagttatgaggaacatccaacaccaggttttttacgtatttgggttattacatttcagctagataatgagcccttacatgcgatcgttaggtcacttttatgcacggttcaggatcagtttatggacacttctttgttgttatcgcattaaaacatttcaaaacacattggttgagcgcgctgtatgcattgtgaatgttgttttcttagttcattatgtgggggatattttcatttacatagtcatatatttattcatgtgtatttctgctcatcttcaaaaacttgtgacggaaagctcccttgatgggttgaccaatctctccgctcctttcttcgttttttatacatatttctatttgagtgaatgcttatctccatatttatataatttcaattatattgacatactcatatttatttatttttttggcttacagatgaacaggatctaatgtcaa----------attgacatagttgtagttttttttagtttctcttttatggatatttatataagataagatttatgatggagtgttcataatcataaatgtatacttttttgatgatagttatttattcttgtttatattctcttgtattttaagaagataatgaaggataaaataacgttatatttgtttatttgtactcatatttttatatagccaattatagatttttggtggaggttggctgttctatgttgtattattcaaagtaatctaaagcggatttacgctttcaacgatgggagtgcttttttgcatgctgatttaataggagtgaatagttttattgagtataaaagattgaatatctgtggagttgtatttgcgcatacaaaggccaatcctttctctgttccgcgcatgcgcccacccgttcgcttgtcatctcacttgtacgcgggttattttatcgttaaatttttaggatctgatggaatttttttttttcggttacatttatgcggttgggcaatagattgattaaaaatatgctttcacttagcattggttatatagattttcatggtataaattgcttttcattttaccagcttttaagcttttttattggcgggcatatcaaaataaaatgcagaatcgttatggagttagttatatccttactctctgttaagtgcaattgctttgggatccttttgcggtttatcaagattatttgaacgttctttctaataaattttctttttttatttttcacggttacgttgtatcttcgttgttataacatacgggatcaatttttcttaaatttaagagaggtggtatttaaagatatggttttatttagatttggggagatctagtgttatttccacccgtgtgtgtctcctctattaattttacttttgttgatgtgggggtagggtaatattcaagttcc--nnttaaaaagcttaaaataaatctctattttggtcattgttatcctaattcactaggatataatatcttatgtggaaatgtgtaatcttgacaggtgtcgatattggggcacacttataaattgtaaaatccattaaca--atttcaaaaaaattaaattattttagttattttgatatattttaattaatattgttatttaaatatatagatttttttttcctttgttattaaaactatgatgtcaagttttttttttagttgtttatttataaattaagaatattattcattctattttggtggaatattctaggttatttttagtttgatgttcttatttatgcaggatcattaaataagaataacaattttttttaaatatttttttatttttgtttacttagagatagttttattttattttttgaagagttatccacttttttatttggtgggtacaccgacgttcagcgggttatttttttaacttttgttcttccatttatggattttatttaaagtacggacttaatttattttaaaataatttaatagaatcttatttcttgtatgcttttgtaaatccatttttgtcatttgttccaagccagtgagcccgttcggtcatatttgcggatatttaattggggtaggttttcggtttccttttcattatggttaattaattattgatagatagttgtgggggtttgtagttattgttcgcaacgattaagcttatgctatctcgtgccaatggatgtttgcggttatacttactaatggattgggtctaacttatatgccaggtttgtctcggtttttgttgcaaattctagacgttggagcgagttttataaaaggttttaattatcctcatgctttgtgttttttagtcgcaaatgcgcccccacttaattttgggaattcttataaagatgtagtgtctggttcatttattttctttttcttttaggcgctaactttatttagctaagcacaggaaattttcgggctatcttagggggtcgtcggattttctttttttcatgttccttaattttatttaagggaattgattttgttatatgcatttaatgagttccagatttttatatgggtttacttgttcaacgaacatttttcatttttagttgataatgtttagttttctttttttattattaaatttagtagaaattttagatatttttacttaggttggagggcctggcttcatttgttcatatcgaccaggaagatattcaagttaagtttcatgatatcatgatttcttcctttttatttaattatttataaataacaccttgcatggttacttctatcaacacctgttgttactcggttatacaaagtttgtttctaatctttctgtttttggggatttgtttttattagtactcctgctcaagaatttactttcataattttttattctttcatttttgtatatat--acttttttatgaaaaattctct--catacaaattgagtaatcattagaataatctattatgaaatctttcctaaaatttaaataccacaattctacatttttataatattttatacttatgcgtgtaaatacaattttaaggccctcgccatttaaataaaaccttcggtaacaccatttagatgcaaaggcttgtgattccgcccagaaattcgctgtgaattggtctttttttttgttatatcaatttacggttttttgcatcataacgcgaataattgcttaaaggtaacaattgcggagtaataggtgttttcgacatcagcaagggctcttttttattgattactcagtggcgggattataggtctattttacccactgttgtgggtatatttttttgtatggacgcttatggtagtctcctgggcaattctttggggcacgtatacaatttttcgcatcctattggatgactgtcatggttgggggttgcgtgaaagcacttaccgttttacttcattatttccttatgtctgcgcacctatcaatttttctcagaacggtcaaaaccatggttaatcaaatgaaaatccttcacctattactaaagaatgtggttatgtatacatatctatttttgtttataacctattctgggaccgaaattatccgcaaccttgtacccgtcaatcaccgatgtattttttgctagcatttcgtcatccaaaattgggggtatgcttgtcttcatgcatttgcatttcctttacattagaattcgggatcatttaccataacaattttttggtatgtgtacgtatttctactgatgggccgccgtgagacctagtatgtggcaatttacgtgttatttctattatttaaccttatataatgtggaaattttaa------atgaaaatttttatatggagttttttatatttgtttgtaggtgcttttacctttgacgaagtttggtaatcaatcgaaggccaaaagtggatgcggatcccacctttggagcataattttacaagacaactacctttttcaataattctatatttcccattttctttttttcttttgttgattgatccatttgtaacttttcttaattggtttttttttttgtgacagttgggttaacgtatatgcggtgtctcaatcaatagcttttggggttcggcgtgccaacattctagagtagttgcttgtttttagttatttttatggggtaaaatttattttaaatacaatttattgttttttatatttccattcttgttgttagattcttgcgaacaacgacccttgattgcgagggatcgattgttcggttaagtgataagagggggttgcttatttttgcgatagcagatttttatagattttttggtatttttggaggagttttctttttttaataattacttgttcttatttattggtcgggacttcccgttcgtagaaattattattgctgaaagttttcctttcttaattttttttttgtggttaaatttttattattat
>C.saffranea_JX913742
atttaaaatctcaaatatttttggatttatatggacttattcattcgcaatctgctgggctgatggttgaataattttgcttatccctataggaaaaattattcacgagctcttaatattctaccagcttgctctcgtttctttgcgtatttttttctaatcagaaag--aatcaatattatgaatatattttctcctttttaaagggtcgcccttcatttgttccaagtatgaggcttctgttaagcttatctatactgcaaaatgcccttatttattctaatatttaaccttatatacagatatcttcagttatgggcttagggttaacaactcctcgaattatgctatctcataacactggtgatttgcgcattaaaagaattcttgatactattattttatcttttacttagatatttatttaaatttaaactccaataacattttacttttttcatcaagtataattttttttttaatttttcttggggttccccttttggttttccaatgatgtatcatcttacataaaacattttttttacttatgtttatacttatactttatttaatcgtttgtaaggcttatttaatatagaaaaatgttacgctcattaaaactctaataagtttatattgtctttttctcttggttttatattctctttatttttttccgcatgtttttcacaacaaagaatggactttattatttgggctgtcggatgtggactcttagatttatcggcgattggcaccgggcttatgggagacaattaaagtatgtacgccagcttatatatttttatgtatccatatatggggttggaatgctgtccttatttgggcccgaatgcttcccgataaaaatagtttgctttccccgcttacttttttgtagagatgtgaaagggcggacggtgacgttacccctttctcaaatgccagggggctcgtgattgcattttcttcattgcggattctcatttgggcgtaattatacacgtataaatcgtcacggatacttgacgatccttttgttgtcgtgtatacgccttttttttttcttccgtttgcgggcatacatttttacgacgaactaaactcttttgaccgcgggggggaccattttacacatttttgttttggcaccgagttaatttatttccggttggatattccaatatagcagatcggaaaagaacttggtcttggatattagcatctgcatggctttggttatgttggccacaatttacgtggatgagtgaaccggctattactcgcacatatatgcgtccacggataaatttagtgttgcaccttaggaccattaatatcccgcactttggcttggttgtttttttacgtggggttacgggtgtttgcaatctcatgaatatttcagaactatagtgtgccattcatagtcttcatgggcgtttgcatatgcggttgtcatgttccctttacggttacttaaagaattttaaagcattgcatatttatgggtaattacttttcccacattttggttgcggatcccgcgtatcgataccgagctaacgctgaagtattcacatggtcacattcttttggatttttttttttatattggaagttgttccacgcggtttttccgtcactaatctcatgatgttcaaaacccccgcgacaagtaaggattccttttacaat-attcactggcagttggttcagaagtctcccttatgacattatttttcagacagcctttatttgtatatacgtctgtggtattatttatttttttaaaatagtaacgtattctcaggcaacatgaatattgacatctccgcatatttttttatgcttcctcttcgcttttattttgagaataagacctcatacttaagcatggcacatgtatgagtagatatcgattgcaaatgattgatctaatatccacaagacttcatgaagttcgctctgagtgaaacggtgtttccataatccaatcgatttgtacgcgcgagtatcatctgacatccgcttgggtaagtgaggacccggcgttaacaacaattttataacgccggtttttaggcatgtcgaattggggcaacaagttatccatgtatgaagatccgtaatattataatgattcaaaa-gaactttatcccaatgcccatggtgttagttttatattttcatgcttgtatttaagtataatatatctaatcctcatccaatcgactgtaaaaaccatcacaatcttaatgaatgatatacaatttttcgtttgacctctcagatttaacttcctaatgttagacttttggatttatatcctcattatgttatcctccgtacaattttgaaaaatttttacctcaaagattaaacctttggccatgggcaaggtcacttatttgttctttttcatatttttaaaattatggttttcctaatttacagacagcattacttacttacttgcctcctttgtttgttatttttggtgataaaaaccacaatttgccattgtcccaggacccgcgtttatccttatgttgatgaacatagaagtatcgccggacttgcgtcgttacgcaaatatgcggcattttttacttttggaaacggcctcattcacgtttttagttttatataccaatgcttttgtttgatcgcgtgcatatcatctagtttgcgtctagactttatcaggagtattcaccatcaacaccttcattgtgataagcctgccttacgctcatgggcatacacgtgcggatgtaatgttcacatagagttcctttttttggaaatatacatttacgttacatgtgcggagttccggaggacttcaggctcaacgagcgtacacggttcgtgggatatttttatcttcgagtttttttgttctttttggcttttcaagagcttccctcatgattgggcattgccccatggatacccttaaccttcaatccttttaaacgtatttttactcggatacgtactggccacaagttatgaggaacatccaacaccaggttttttacgtatttgggttattacatttcagctagataatgagcccttacatgcgatcgttaggtcacttttatgcacggttcaggatcagtttatggacacttctttgttgttatcgcattaaaacatttcaaaacacattggttgagcgcgctgtatgcattgtgaatgttgttttcttagttcattatgtggggg--attttcatttacatagtcatatatttattcatgtgtatttctgctcatcttcaaaaacttgtgacggaaagctcccttgatgggttgaccaatctctccgctcctttcttcgttttttatacatatttctatttgagtgaatgcttatctccatatttatataatttcaattatattgacatactcatatttatttatttttttggcttacagatgaacaggatctaatgtcaa----------attgacatagttgtagttttttttagcttctcttttatggatatttatataagataagatttatgatggagtgttcataatcataaatgtatacttttttgatgatagttatttattcttgtttatattctcttgtattttaagaagataatgaaggataaaataacgttatatttgtttatttgtactcatatttttatatagccaattatagatttttggtggaggttggctgttctatgttgtattattcaaagtaatctaaagcggatttacgctttcaacgatgggagtgcttttttgcatgctgatttaataggagtgaatagttttattgagtataaaagattgaatatctgtggagttgtatttgcgcatacaaaggccaatcctttctctgttccgcgcatgcgcccacccgttcgcttgtcatctcacttgtacgcgggttattttatcgttaaatttttaggatctgatggaatttttttttttcggttacatttatgcggttgggcaatagattgattaaaaatatgctttcacttagcattggttatatagattttcatggtataaattgcttttcattttaccagcttttaagcttttttattggcgggcatatcaaaataaaatgcagaatcgttatggagttagttatatccttactctctgttaagtgcaattgctttgggatccttttgcggtttatcaagattatttgaacgttctttctaataaattttctttttttatttttcacggttacgttgtatcttcgttgttataacatacgggatcaatttctcttaaatttaagagaggtggtatttaaagatatggttttatttagatttggggagatctagtgttatttccacccgtgtgtgtctcctctattaattttacttttgttgatgtgggggtagggtaatattcaagttccttttttaaaaagcttaaaataaatctctattttggtcattgttatcctaattcactaggatataatatcttatgtggaaatgtgtaatcttgacaggtgtcgatattggggcacacttataaattgtaaaatccattaaca--atttcaaaaaaattaaattattttagttattttgatatattttaattaatattgttatttaaatatatagatttttttttcctttgttatcaaaactatgatgtcaagttttttttttagttgtttatttataaattaagaatattattcattctattttggtggaatattctaggttatttttagtttgatgttcttatttatgcaggatcattaaataagaataacaattttttttaaatatttttttatttttgtttacttagagatagttttattttattttttgaagagttatccacttttttatttggtgggtacaccgacgttcagcgggttatttttttaacttttgttcttccatttatggattttatttaaagtacggacttaatttattttaaaataatttaatagaatcttatttcttgtatgcttttgtaaatccatttttgtcatttgttccaagccagtgagcccgttcggtcatatttgcggatatttaattggggtaggttttcggtttccttttcattatggttaattaattattgatagatagttgtgggggtttgtagttattgttcgcaacgattaagcttatgctatctcgtgccaatggatgtttgcggttatacttactaatggattgggtctaacttatatgccaggtttgtctcggtttttgttgcaaattctagacgttggagcgagttttataaaaggttttaattatcctcatgctttgtgttttttagtcgcaaatgcgcccccacttaattttgggaattcttataaagatgtagtgtctggttcatttattttctttttcttttaggcgctaactttatttagctaagcacaggaaattttcgggctatcttagggggtcgtcggattttctttttttcatgttccttaattttatttaagggaattgattttgttatatgcatttaatgagttccagatttttatatgggtttacttgttcaacgaacatttttcatttttagttgataatgtttagttttctttttttattattaaatttagtagaaattttagatatttttacttaggttggagggcctggcttcatttgttcatatcgaccaggaagatattcaagttaagtttcatgatatcatgatttcttcctttttatttaattatttataaataacaccttgcatggttacttctatcaacacctgttgttactcggttatacaaagtttgtttctaatctttctgtttttggggatttgtttttattagtactcctgctcaagaatttactttcataattttttattctttcatttttgtatatat--acttttttatgaaaaattctct--catacaaattgagtaatcattagaataatctattatgaaatctttcctaaaatttaaataccacaattctacatttttataatattttatacttatgcgtgtaaatacaattttaaggccctcgccatttaaataaaaccttcgataacaccatttagatgcaaaggcttgtgattccgcccagaaattcgctgtgaattggtctttttttttgttatatcaatttacggttttttgcatcataacgcgaataattgcttaaaggtaacaattgcggagtaataggtgttttcgacatcagcaagggctcttttttattgattactcagtggcgggattataggtctattttacccactgttgtgggtatatttttttgtatggacgcttatggtagtctcctgggcaattctttggggcacgtatacaatttttcgcatcctattggatgactgtcatggttgggggttgcgtgaaagcacttaccgttttacttcattatttccttatgtctgcgcacctatcaatttttctcagaacggtcaaaaccatggttaatcaaatgaaaatccttcacctattactaaagaatgtggttatgtatacatatctatttttgtttataacctattctgggaccgaaattatccgcaaccttgtacccgtcaatcaccgatgtattttttgctagcatttcgtcatccaaaattgggggtatgcttgtcttcatgcatttgcatttcctttacattagaattcgggatcatttaccataacaattttttggtatgtgtacgtatttttactgatgggccgccgtgagacctagtatgtggcaatttacgtgttatttctattatttaaccttatataatgtggaaattttaa------atgaaaatttttatatggagttttttatatttgtttgtaggtgcttttacctttgacgaagtttggtaatcaatcgaaggccaaaagtggatgcggatcccacctttggagcataattttacaagacaactacctttttcaataattctatatttcccattttctttttttcttttgttgattgatccatttgtaacttttcttaattggtttttttttttgtgacagttgggttaacgtatatgcggtgtctcaatcaatagcttttggggttcggcgtgccaacattctagagtagttgcttgtttttagttatttttatggggtaaaatttattttaaatacaatttattgttttttatatttccatgcttgttgttagattcttgcgaacaacgacccttgattgcgagggatcgattgttcggttaagtgataagagggggttgcttatttttgcgatagcagatttttatagattttttggtatttttggaggagttttctttttttaataattacttgttcttatttattggtcgggacttcccgttcgtagaaattattattgctgaaagttttcctttcttaattttttttttgtggttaaatttttattattat
>C.pacifica_KP861632
atttaaaatctcaaatatttttggatttatatggacttattcattcgcaatctgctgggctgatggttgaataattttgcttatccctataggaaaaattattcacgagctcttaatattctaccagcttgctctcgtttctttgcgtatttttttctaatcagaaag--aatcaatattatgaatatattttctcctttttaaagggtcgcccttcatttgttccaagtatgaggcttctgttaagcttatctatactgcaaaatgcccttatttattctaatatttaaccttatatacagatatcttcagttatgggcttggggttaacaactcctcgaattatgctatctcataacactggtgatttgcgcattaaaagaattcttgatactattattttatcttttacttagatatttatttaaatttaaactccaataacattttacttttttcatcaagtataattttttttttaatttttcttggggttccccttttggttttccaatgatgtatcatcttacataaaacattttttttacttatgtttatacttatactttatttaatcgtttgtaaggcttatttaatatagaaaaatgttacgctcattaaaactctaataagtttatattgtctttttctcttggttttatattctctttatttttttccgcatgtttttcacaacaaagaatggactttattatttgggctgtcggatgtggactcttagatttatcggcgattggcaccgggcttatgggagacaattaaagtatgtacgccagcttatatatttttatgtatccatatatggggttggaatgctgtccttatttgggcccgaatgcttcccgataaaaatagtttgctttccccgcttacttttttgtagagatgtgaaagggcggacggtgacgttacccctttctcaaatgccagggggctcgtgattgcattttcttcattgcggattctcatttgggcgtaattatacacgtataaatcgtcacggatacttgacgatccttttgttgtcgtgtatacgccttttttttttcttccgtttgcgggcatacatttttacgacgaactaaactcttttgaccgcgggggggaccattttacacatttttgttttggcaccgagttaatttatttccggttggatattccaatatagcagatcggaaaagaacttggtcttggatattagcatctgcatggctttggttatgttggccacaatttacgtggatgagtgaaccggctattactcgcacatatatgcgtccacggataaatttagtgttgcaccttaggaccattaatatcccgcactttggcttggttgtttttttacgtggggttacgggtgtttgcaatctcatgaatatttcagaactatagtgtgccattcatagtcttcatgggcgtttgcatatgcggttgtcatgttccctttacggttacttaaagaattttaaagcattgcatatttatgggtaattacttttcccacattttggttgcggatcccgcgtatcgataccgagctaacgctgaagtattcacatggtcacattcttttggatttttttttttatattggaagttgttccacgcggtttttccgtcactaatctcatgatgttcaaaacccccgcgacaagtaaggattccttttacaat-attcactggcagttggttcagaagtctcccttatgacattatttttcagacagcctttatttgtatatacgtctgtggtattatttatttttttaaaatagtaacgtattctcaggcaacatgaatattgacatctccgcatatttttttatgcttcctcttcgcttttattttgagaataagacctcatacttaagcatggcacatgtatgagtagatatcgattgcaaatgattgatctaatatccacaagacttcatgaagttcgctctgagtgaaacggtgtttccataatccaatcgatttgtacgcgcgagtatcatctgacatccgcttgggtaagtgaggacccggcgttaacaacaattttataacgccggtttttaggcatgtcgaattggggcaacaagttatccatgtatgaagatccgtaatattataatgattcaaaa-gaactttatcccaatgcccatggtgttagttttatattttcatgcttgtatttaagtataatatatctaatcctcatccaatcgactgtaaaaaccatcacaatcttaatgaatgatatacaatttttcgtttgacctctcagatttaacttcctaatgttagacttttggatttatatcctcattatgttatcctccgtacaattttgaaaaatttttacctcaaagattaaacctttggccatgggcaaggtcacttatttgttctttttcatatttttaaaattatggttttcctaatttacagacagcattacttacttacttgcctcctttgtttgttatttttggtgataaaaaccacaatttgccattgtcccaggacccgcgtttatccttatgttgatgaacatagaagtatcgccggacttgcgtcgttacgcaaatatgcggcattttttacttttggaaacggcctcattcacgtttttagttttatataccaatgcttttgtttgatcgcgtgcatatcatctagtttgcgtctagactttatcaggagtattcaccatcaacaccttcattgtgataagcctgccttacgctcatgggcatacacgtgcggatgtaatgttcacatagagttcctttttttggaaatatacatttacgttacatgtgcggagttccggaggacttcaggctcaacgagcgtacacggttcgtgggatatttttatcttcgagtttttttgttctttttggcttttcaagagcttccctcatgactgggcattgccccatggatacccttaaccttcaatccttttaaacgtatttttactcggatacgtactggccacaagttatgaggaacatccaacaccaggttttttacgtatttgggttattacatttcagctagataatgagcccttacatgcgatcgttaggtcacttttatgcacggttcaggatcagtttatggacacttctttgttgttatcgcattaaaacatttcaaaacacattggttgagcgcgctgtatgcattgtgaatgttgttttcttagttcattatgtggggg--attttcatttacatagtcatatatttattcatgtgtatttctgctcatcttcaaaaacttgtgacggaaagctcccttgatgggttgaccaatctctccgctcctttcttcgttttttatacatatttctatttgagtgaatgcttatctccatatttatataatttcaattatattgacatactcatatttatttatttttttggcttacagatgaacaggatctaatgtcaa----------attgacatagttgtagttttttttagcttctcttttatggatatttatataagataagatttatgatggagtgttcataatcataaatgtatacttttttgatgatagttatttattcttgtttatattctcttgtattttaagaagataatgaaggataaaataacgttatatttgtttatttgtactcatatttttatatagccaattatagatttttggtggaggttggctgttctatgttgtattattcaaagtaatctaaagcggatttacgctttcaacgatgggagtgcttttttgcatgctgatttaataggagtgaatagttttattgagtataaaagattgaatatctgtggagttgtatttgcgcatacaaaggccaatcctttctctgttccgcgcatgcgcccacccgttcgcttgtcatctcacttgtacgcgggttattttatcgttaaatttttaggatctgatggaatttttttttttcggttacatttatgcggttgggcaatagattgattaaaaatatgctttcacttagcattggttatatagattttcatggtataaattgcttttcattttaccagcttttaagcttttttattggcgggcatatcaaaataaaatgcagaatcgttatggagttagttatatccttactctctgttaagtgcaattgctttgggatccttttgcggtttatcaagattatttgaacgttctttctaataaattttctttttttatttttcacggttacgttgtatcttcgttgttataacatacgggatcaatttctcttaaatttaagagaggtggtatttaaagatatggttttatttagatttggggagatctagtgttatttccacccgtgtgtgtctcctctattaattttacttttgttgatgtgggggtagggtaatattcaagttccttttttaaaaagcttaaaataaatctctattttggtcattgttatcctaattcactaggatataatatcttatgtggaaatgtgtaatcttgacaggtgtcgatattggggcacacttataaattgtaaaatccattaaca--atttcaaaaaaattaaattattttagttattttgatatattttaattaatattgttatttaaatatatagatttttttttcctttgttatcaaaactatgatgtcaagttttttttttagttgtttatttataaattaagaatattattcattctattttggtggaatattctaggttatttttagtttgatgttcttatttatgcaggatcattaaataagaataacaattttttttaaatatttttttatttttgtttacttagagatagttttattttattttttgaagagttatccacttttttatttggtgggtacaccgacgttcagcgggttatttttttaacttttgttcttccatttatggattttatttaaagtacggacttaatttattttaaaataatttaatagaatcttatttcttgtatgcttttgtaaatccatttttgtcatttgttccaagccagtgagcccgttcggtcatatttgcggatatttaattggggtaggttttcggtttccttttcattatggttaattaattattgatagatagttgtgggggtttgtagttattgttcgcaacgattaagcttatgctatctcgtgccaatggatgtttgcggttatacttactaatggattgggtctaacttatatgccaggtttgtctcggtttttgttgcaaattctagacgttggagcgagttttataaaaggttttaattatcctcatgctttgtgttttttagtcgcaaatgcgcccccacttaattttgggaattcttataaagatgtagtgtctggttcatttattttctttttcttttaggcgctaactttatttagctaagcacaggaaattttcgggctatcttagggggtcgtcggattttctttttttcatgttccttaattttatttaagggaattgattttgttatatgcatttaatgagttccagatttttatatgggtttacttgttcaacgaacatttttcatttttagttgataatgtttagttttctttttttattattaaatttagtagaaattttagatatttttacttaggttggagggcctggcttcatttgttcatatcgaccaggaagatattcaagttaagtttcatgatatcatgatttcttcctttttatttaattatttataaataacaccttgcatggttacttctatcaacacctgttgttactcggttatacaaagtttgtttctaatctttctgtttttggggatttgtttttattagtactcctgctcaagaatttactttcataattttttattctttcatttttgtatatat--acttttttatgaaaaattctct--catacaaattgagtaatcattagaataatctattatgaaatctttcctaaaatttaaataccacaattctacatttttataatattttatacttatgcgtgtaaatacaattttaaggccctcgccatttaaataaaaccttcggtaacaccatttagatgcaaaggcttgtgattccgcccagaaattcgctgtgaattggtctttttttttgttatatcaatttacggttttttgcatcataacgcgaataattgcttaaaggtaacaattgcggagtaataggtgttttcgacatcagcaagggctcttttttattgattactcagtggcgggattataggtctattttacccactgttgtgggtatatttttttgtatggacgcttatggtagtctcctgggcaattctttggggcacgtatacaatttttcgcatcctattggatgactgtcatggttgggggttgcgtgaaagcacttaccgttttacttcattatttccttatgtctgcgcacctatcaatttttctcagaacggtcaaaaccatggttaatcaaatgaaaatccttcacctattactaaagaatgtggttatgtatacatatctatttttgtttataacctattctgggaccgaaattatccgcaaccttgtacccgtcaatcaccgatgtattttttgctagcatttcgtcatccaaaattgggggtatgcttgtcttcatgcatttgcatttcctttacattagaattcgggatcatttaccataacaattttttggtatgtgtacgtatttttactgatgggccgccgtgagacctagtatgtggcaatttacgtgttatttctattatttaaccttatataatgtggaaattttaa------atgaaaatttttatatggagttttttatatttgtttgtaggtgcttttacctttgacgaagtttggtaatcaatcgaaggccaaaagtggatgcggatcccacctttggagcataattttacaagacaactacctttttcaataattctatatttcccattttctttttttcttttgttgattgatccatttgtaacttttcttaattggtttttttttttgtgacagttgggttaacgtatatgcggtgtctcaatcaatagcttttggggttcggcgtgccaacattctagagtagttgcttgtttttagttatttttatggggtaaaatttattttaaatacaatttattgttttttatatttccatgcttgttgttagattcttgcgaacaacgacccttgattgcgagggatcgattgttcggttaagtgataagagggggttgcttatttttgcgatagcagatttttatagattttttggtatttttggaggagttttctttttttaataattacttgttcttatttattggtcgggacttcccgttcgtagaaattattattgctgaaagttttcctttcttaattttttttttgtggttaaatttttattattat
>C.megacephala_KT272865
atttaaaatctcaaatatttttggatttatatggacttattcattcgcaatctgctgggctgatggttgaataattttgcttatccctataggaaaaattattcacgagctcttaatattctaccagcttgctctcgtttctttgcgtatttttttctaatcagaaag--aatcaatattatgaatatattttctcctttttaaagggtcgcccttcatttgttccaagtatgaggcttctgttaagcttatctatactgcaaaatgcccttatttattctaatatttaaccttatatacagatatcttcagttatgggcttggggttaacaactcctcgaattatgctatctcataacactggtgatttgcgcattaaaagaattcttgatactattattttatcttttacttagatatttatttaaatttaaactccaataacattttacttttttcatcaagtataattttttttttaatttttcttggggttccccttttggttttccaatgatgtatcatcttacataaaacattttttttacttatgtttatacttatactttatttaatcgtttgtaaggcttatttaatatagaaaaatgttacgctcattaaaactctaataagtttatattgtctttttctcttggttttatattctctttatttttttccgcatgtttttcacaacaaagaatggactttattatttgggctgtcggatgtggactcttagatttatcggcgattggcaccgggcttatgggagacaattaaagtatgtacgccagcttatatatttttatgtatccatatatggggttggaatgctgtccttatttgggcccgaatgcttcccgataaaaatagtttgctttccccgcttacttttttgtagagatgtgaaagggcggacggtgacgttacccctttctcaaatgccagggggctcgtgattgcattttcttcattgcggattctcatttgggcgtaattatacacgtataaatcgtcacggatacttgacgatccttttgttgtcgtgtatacgccttttttttttcttccgtttgcgggcatacatttttacgacgaactaaactcttttgaccgcgggggggaccattttacacatttttgttttggcaccgagttaatttatttccggttggatattccaatatagcagatcggaaaagaacttggtcttggatattagcatctgcatggctttggttatgttggccacaatttacgtggatgagtgaaccggctattactcgcacatatatgcgtccacggataaatttagtgttgcaccttaggaccattaatatcccgcactttggcttggttgtttttttacgtggggttacgggtgtttgcaatctcatgaatatttcagaactatagtgtgccattcatagtcttcatgggcgtttgcatatgcggttgtcatgttccctttacggttacttaaagaattttaaagcattgcatatttatgggtaattacttttcccacattttggttgcggatcccgcgtatcgataccgagctaacgctgaagtattcacatggtcacattcttttggatttttttttttatattggaagttgttccacgcggtttttccgtcactaatctcatgatgttcaaaacccccgcgacaagtaaggattccttttacaat-attcactggcagttggttcagaagtctcccttatgacattatttttcagacagcctttatttgtatatacgtctgtggtattatttatttttttaaaatagtaacgtattctcaggcaacatgaatattgacatctccgcatatttttttatgcttcctcttcgcttttattttgagaataagacctcatacttaagcatggcacatgtatgagtagatatcgattgcaaatgattgatctaatatccacaagacttcatgaagttcgctctgagtgaaacggtgtttccataatccaatcgatttgtacgcgcgagtatcatctgacatccgcttgggtaagtgaggacccggcgttaacaacaattttataacgccggtttttaggcatgtcgaattggggcaacaagttatccatgtatgaagatccgtaatattataatgattcaaaa-gaactttatcccaatgcccatggtgttagttttatattttcatgcttgtatttaagtataatatatctaatcctcatccaatcgactgtaaaaaccatcacaatcttaatgaatgatatacaatttttcgtttgacctctcagatttaacttcctaatgttagacttttggatttatatcctcattatgttatcctccgtacaattttgaaaaatttttacctcaaagattaaacctttggccatgggcaaggtcacttatttgttctttttcatatttttaaaattatggttttcctaatttacagacagcattacttacttacttgcctcctttgtttgttatttttggtgataaaaaccacaatttgccattgtcccaggacccgcgtttatccttatgttgatgaacatagaagtatcgccggacttgcgtcgttacgcaaatatgcggcattttttacttttggaaacggcctcattcacgtttttagttttatataccaatgcttttgtttgatcgcgtgcatatcatctagtttgcgtctagactttatcaggagtattcaccatcaacaccttcattgtgataagcctgccttacgctcatgggcatacacgtgcggatgtaatgttcacatagagttcctttttttggaaatatacatttacgttacatgtgcggagttccggaggacttcaggctcaacgagcgtacacggttcgtgggatatttttatcttcgagtttttttgttctttttggcttttcaagagcttccctcatgactgggcattgccccatggatacccttaaccttcaatccttttaaacgtatttttactcggatacgtactggccacaagttatgaggaacatccaacaccaggttttttacgtatttgggttattacatttcagctagataatgagcccttacatgcgatcgttaggtcacttttatgcacggttcaggatcagtttatggacacttctttgttgttatcgcattaaaacatttcaaaacacattggttgagcgcgctgtatgcattgtgaatgttgttttcttagttcattatgtgggggatattttcatttacatagtcatatatttattcatgtgtatttctgctcatcttcaaaaacttgtgacggaaagctcccttgatgggttgaccaatctctccgctcctttcttcgttttttatacatatttctatttgagtgaatgcttatctccatatttatataatttcaattatattgacatactcatatttatttatttttttggcttacagatgaacaggatctaatgtcaa----------attgacatagttgtagttttttttagtttctcttttatggatatttatataagataagatttatgatggagtgttcataatcataaatgtatacttttttgatgatagttatttattcttgtttatattctcttgtattttaagaagataatgaaggataaaataacgttatatttgtttatttgtactcatatttttatatagccaattatagatttttggtggaggttggctgttctatgttgtattattcaaagtaatctaaagcggatttacgctttcaacgatgggagtgcttttttgcatgctgatttaataggagtgaatagttttattgagtataaaagattgaatatctgtggagttgtatttgcgcatacaaaggccaatcctttctctgttccgcgcatgcgcccacccgttcgcttgtcatctcacttgtacgcgggttattttatcgttaaatttttaggatctgatggaatttttttttttcggttacatttatgcggttgggcaatagattgattaaaaatatgctttcacttagcattggttatatagattttcatggtataaattgcttttcattttaccagcttttaagcttttttattggcgggcatatcaaaataaaatgcagaatcgttatggagttagttatatccttactctctgttaagtgcaattgctttgggatccttttgcggtttatcaagattatttgaacgttctttctaataaattttctttttttatttttcacggttacgttgtatcttcgttgttataacatacgggatcaatttttcttaaatttaagagaggtggtatttaaagatatggttttatttagatttggggagatctagtgttatttccacccgtgtgtgtctcctctattaattttacttttgttgatgtgggggtagggtaatattcaagttcc--ttttaaaaagcttaaaataaatctctattttggtcattgttatcctaattcactaggatataatatcttatgtggaaatgtgtaatcttgacaggtgtcgatattggggcacacttataaattgtaaaatccattaaca--atttcaaaaaaattaaattattttagttattttgatatattttaattaatattgttatttaaatatatagatttttttttcctttgttattaaaactatgatgtcaagttttttttttagttgtttatttataaattaagaatattattcattctattttggtggaatattctaggttatttttagtttgatgttcttatttatgcaggatcattaaataagaataacaattttttttaaatatttttttatttttgtttacttagagatagttttattttattttttgaagagttatccacttttttatttggtgggtacaccgacgttcagcgggttatttttttaacttttgttcttccatttatggattttatttaaagtacggacttaatttattttaaaataatttaatagaatcttatttcttgtatgcttttgtaaatccatttttgtcatttgttccaagccagtgagcccgttcggtcatatttgcggatatttaattggggtaggttttcggtttccttttcattatggttaattaattattgatagatagttgtgggggtttgtagttattgttcgcaacgattaagcttatgctatctcgtgccaatggatgtttgcggttatacttactaatggattgggtctaacttatatgccaggtttgtctcggtttttgttgcaaattctagacgttggagcgagttttataaaaggttttaattatcctcatgctttgtgttttttagtcgcaaatgcgcccccacttaattttgggaattcttataaagatgtagtgtctggttcatttattttctttttcttttaggcgctaactttatttagctaagcacaggaaattttcgggctatcttagggggtcgtcggattttctttttttcatgttccttaattttatttaagggaattgattttgttatatgcatttaatgagttccagatttttatatgggtttacttgttcaacgaacatttttcatttttagttgataatgtttagttttctttttttattattaaatttagtagaaattttagatatttttacttaggttggagggcctggcttcatttgttcatatcgaccaggaagatattcaagttaagtttcatgatatcatgatttcttcctttttatttaattatttataaataacaccttgcatggttacttctatcaacacctgttgttactcggttatacaaagtttgtttctaatctttctgtttttggggatttgtttttattagtactcctgctcaagaatttactttcataattttttattctttcatttttgtatatat--acttttttatgaaaaattctct--catacaaattgagtaatcattagaataatctattatgaaatctttcctaaaatttaaataccacaattctacatttttataatattttatacttatgcgtgtaaatacaattttaaggccctcgccatttaaataaaaccttcggtaacaccatttagatgcaaaggcttgtgattccgcccagaaattcgctgtgaattggtctttttttttgttatatcaatttacggttttttgcatcataacgcgaataattgcttaaaggtaacaattgcggagtaataggtgttttcgacatcagcaagggctcttttttattgattactcagtggcgggattataggtctattttacccactgttgtgggtatatttttttgtatggacgcttatggtagtctcctgggcaattctttggggcacgtatacaatttttcgcatcctattggatgactgtcatggttgggggttgcgtgaaagcacttaccgttttacttcattatttccttatgtctgcgcacctatcaatttttctcagaacggtcaaaaccatggttaatcaaatgaaaatccttcacctattactaaagaatgtggttatgtatacatatctatttttgtttataacctattctgggaccgaaattatccgcaaccttgtacccgtcaatcaccgatgtattttttgctagcatttcgtcatccaaaattgggggtatgcttgtcttcatgcatttgcatttcctttacattagaattcgggatcatttaccataacaattttttggtatgtgtacgtatttctactgatgggccgccgtgagacctagtatgtggcaatttacgtgttatttctattatttaaccttatataatgtggaaattttaa------atgaaaatttttatatggagttttttatatttgtttgtaggtgcttttacctttgacgaagtttggtaatcaatcgaaggccaaaagtggatgcggatcccacctttggagcataattttacaagacaactacctttttcaataattctatatttcccattttctttttttcttttgttgattgatccatttgtaacttttcttaattggtttttttttttgtgacagttgggttaacgtatatgcggtgtctcaatcaatagcttttggggttcggcgtgccaacattctagagtagttgcttgtttttagttatttttatggggtaaaatttattttaaatacaatttattgttttttatatttccattcttgttgttagattcttgcgaacaacgacccttgattgcgagggatcgattgttcggttaagtgataagagggggttgcttatttttgcgatagcagatttttatagattttttggtatttttggaggagttttctttttttaataattacttgttcttatttattggtcgggacttcccgttcgtagaaattattattgctgaaagttttcctttcttaattttttttttgtggttaaatttttattattat
>C.megacephala_KT272775
atttaaaatctcaaatatttttggatttatatggacttattcattcgcaatctgctgggctgatggttgaataattttgcttatccctataggaaaaattattcacgagctcttaatattctaccagcttgctctcgtttctttgcgtatttttttctaatcagaaag--aatcaatattatgaatatattttctcctttttaaagggtcgcccttcatttgttccaagtatgaggcttctgttaagcttatctatactgcaaaatgcccttatttattctaatatttaaccttatatacagatatcttcagttatgggcttggggttaacaactcctcgaattatgctatctcataacactggtgatttgcgcattaaaagaattcttgatactattattttatcttttacttagatatttatttaaatttaaactccaataacattttacttttttcatcaagtataattttttttttaatttttcttggggttccccttttggttttccaatgatgtatcatcttacataaaacattttttttacttatgtttatacttatactttatttaatcgtttgtaaggcttatttaatatagaaaaatgttacgctcattaaaactctaataagtttatattgtctttttctcttggttttatattctctttatttttttccgcatgtttttcacaacaaagaatggactttattatttgggctgtcggatgtggactcttagatttatcggcgattggcaccgggcttatgggagacaattaaagtatgtacgccagcttatatatttttatgtatccatatatggggttggaatgctgtccttatttgggcccgaatgcttcccgataaaaatagtttgctttccccgcttacttttttgtagagatgtgaaagggcggacggtgacgttacccctttctcaaatgccagggggctcgtgattgcattttcttcattgcggattctcatttgggcgtaattatacacgtataaatcgtcacggatacttgacgatccttttgttgtcgtgtatacgccttttttttttcttccgtttgcgggcatacatttttacgacgaactaaactcttttgaccgcgggggggaccattttacacatttttgttttggcaccgagttaatttatttccggttggatattccaatatagcagatcggaaaagaacttggtcttggatattagcatctgcatggctttggttatgttggccacaatttacgtggatgagtgaaccggctattactcgcacatatatgcgtccacggataaatttagtgttgcaccttaggaccattaatatcccgcactttggcttggttgtttttttacgtggggttacgggtgtttgcaatctcatgaatatttcagaactatagtgtgccattcatagtcttcatgggcgtttgcatatgcggttgtcatgttccctttacggttacttaaagaattttaaagcattgcatatttatgggtaattacttttcccacattttggttgcggatcccgcgtatcgataccgagctaacgctgaagtattcacatggtcacattcttttggatttttttttttatattggaagttgttccacgcggtttttccgtcactaatctcatgatgttcaaaacccccgcgacaagtaaggattccttttacaat-attcactggcagttggttcagaagtctcccttatgacattatttttcagacagcctttatttgtatatacgtctgtggtattatttatttttttaaaatagtaacgtattctcaggcaacatgaatattgacatctccgcatatttttttatgcttcctcttcgcttttattttgagaataagacctcatacttaagcatggcacatgtatgagtagatatcgattgcaaatgattgatctaatatccacaagacttcatgaagttcgctctgagtgaaacggtgtttccataatccaatcgatttgtacgcgcgagtatcatctgacatccgcttgggtaagtgaggacccggcgttaacaacaattttataacgccggtttttaggcatgtcgaattggggcaacaagttatccatgtatgaagatccgtaatattataatgattcaaaa-gaactttatcccaatgcccatggtgttagttttatattttcatgcttgtatttaagtataatatatctaatcctcatccaatcgactgtaaaaaccatcacaatcttaatgaatgatatacaatttttcgtttgacctctcagatttaacttcctaatgttagacttttggatttatatcctcattatgttatcctccgtacaattttgaaaaatttttacctcaaagattaaacctttggccatgggcaaggtcacttatttgttctttttcatatttttaaaattatggttttcctaatttacagacagcattacttacttacttgcctcctttgtttgttatttttggtgataaaaaccacaatttgccattgtcccaggacccgcgtttatccttatgttgatgaacatagaagtatcgccggacttgcgtcgttacgcaaatatgcggcattttttacttttggaaacggcctcattcacgtttttagttttatataccaatgcttttgtttgatcgcgtgcatatcatctagtttgcgtctagactttatcaggagtattcaccatcaacaccttcattgtgataagcctgccttacgctcatgggcatacacgtgcggatgtaatgttcacatagagttcctttttttggaaatatacatttacgttacatgtgcggagttccggaggacttcaggctcaacgagcgtacacggttcgtgggatatttttatcttcgagtttttttgttctttttggcttttcaagagcttccctcatgactgggcattgccccatggatacccttaaccttcaatccttttaaacgtatttttactcggatacgtactggccacaagttatgaggaacatccaacaccaggttttttacgtatttgggttattacatttcagctagataatgagcccttacatgcgatcgttaggtcacttttatgcacggttcaggatcagtttatggacacttctttgttgttatcgcattaaaacatttcaaaacacattggttgagcgcgctgtatgcattgtgaatgttgttttcttagttcattatgtggggg--attttcatttacatagtcatatatttattcatgtgtatttctgctcatcttcaaaaacttgtgacggaaagctcccttgatgggttgaccaatctctccgctcctttcttcgttttttatacatatttctatttgagtgaatgcttatctccatatttatataatttcaattatattgacatactcatatttatttatttttttggcttacagatgaacaggatctaatgtcaa----------attgacatagttgtagttttttttagtttctcttttatggatatttatataagataagatttatgatggagtgttcataatcataaatgtatacttttttgatgatagttatttattcttgtttatattctcttgtattttaagaagataatgaaggataaaataacgttatatttgtttatttgtactcatatttttatatagccaattatagatttttggtggaggttggctgttctatgttgtattattcaaagtaatctaaagcggatttacgctttcaacgatgggagtgcttttttgcatgctgatttaataggagtgaatagttttattgagtataaaagattgaatatctgtggagttgtatttgcgcatacaaaggccaatcctttctctgttccgcgcatgcgcccacccgttcgcttgtcatctcacttgtacgcgggttattttatcgttaaatttttaggatctgatggaatttttttttttcggttacatttatgcggttgggcaatagattgattaaaaatatgctttcacttagcattggttatatagattttcatggtataaattgcttttcattttaccagcttttaagcttttttattggcgggcatatcaaaataaaatgcagaatcgttatggagttagttatatccttactctctgttaagtgcaattgctttgggatccttttgcggtttatcaagattatttgaacgttctttctaataaattttctttttttatttttcacggttacgttgtatcttcgttgttataacatacgggatcaatttttcttaaatttaagagaggtggtatttaaagatatggttttatttagatttggggagatctagtgttatttccacccgtgtgtgtctcctctattaattttacttttgttgatgtgggggtagggtaatattcaagttccttttttaaaaagcttaaaataaatctctattttggtcattgttatcctaattcactaggatataatatcttatgtggaaatgtgtaatcttgacaggtgtcgatattggggcacacttataaattgtaaaatccattaaca--atttcaaaaaaattaaattattttagttattttgatatattttaattaatattgttatttaaatatatagatttttttttcctttgttattaaaactatgatgtcaagttttttttttagttgtttatttataaattaagaatattattcattctattttggtggaatattctaggttatttttagtttgatgttcttatttatgcaggatcattaaataagaataacaattttttttaaatatttttttatttttgtttacttagagatagttttattttattttttgaagagttatccacttttttatttggtgggtacaccgacgttcagcgggttatttttttaacttttgttcttccatttatggattttatttaaagtacggacttaatttattttaaaataatttaatagaatcttatttcttgtatgcttttgtaaatccatttttgtcatttgttccaagccagtgagcccgttcggtcatatttgcggatatttaattggggtaggttttcggtttccttttcattatggttaattaattattgatagatagttgtgggggtttgtagttattgttcgcaacgattaagcttatgctatctcgtgccaatggatgtttgcggttatacttactaatggattgggtctaacttatatgccaggtttgtctcggtttttgttgcaaattctagacgttggagcgagttttataaaaggttttaattatcctcatgctttgtgttttttagtcgcaaatgcgcccccacttaattttgggaattcttataaagatgtagtgtctggttcatttattttctttttcttttaggcgctaactttatttagctaagcacaggaaattttcgggctatcttagggggtcgtcggattttctttttttcatgttccttaattttatttaagggaattgattttgttatatgcatttaatgagttccagatttttatatgggtttacttgttcaacgaacatttttcatttttagttgataatgtttagttttctttttttattattaaatttagtagaaattttagatatttttacttaggttggagggcctggcttcatttgttcatatcgaccaggaagatattcaagttaagtttcatgatatcatgatttcttcctttttatttaattatttataaataacaccttgcatggttacttctatcaacacctgttgttactcggttatacaaagtttgtttctaatctttctgtttttggggatttgtttttattagtactcctgctcaagaatttactttcataattttttattctttcatttttgtatatat--acttttttatgaaaaattctct--catacaaattgagtaatcattagaataatctattatgaaatctttcctaaaatttaaataccacaattctacatttttataatattttatacttatgcgtgtaaatacaattttaaggccctcgccatttaaataaaaccttcggtaacaccatttagatgcaaaggcttgtgattccgcccagaaattcgctgtgaattggtctttttttttgttatatcaatttacggttttttgcatcataacgcgaataattgcttaaaggtaacaattgcggagtaataggtgttttcgacatcagcaagggctcttttttattgattactcagtggcgggattataggtctattttacccactgttgtgggtatatttttttgtatggacgcttatggtagtctcctgggcaattctttggggcacgtatacaatttttcgcatcctattggatgactgtcatggttgggggttgcgtgaaagcacttaccgttttacttcattatttccttatgtctgcgcacctatcaatttttctcagaacggtcaaaaccatggttaatcaaatgaaaatccttcacctattactaaagaatgtggttatgtatacatatctatttttgtttataacctattctgggaccgaaattatccgcaaccttgtacccgtcaatcaccgatgtattttttgctagcatttcgtcatccaaaattgggggtatgcttgtcttcatgcatttgcatttcctttacattagaattcgggatcatttaccataacaattttttggtatgtgtacgtatttctactgatgggccgccgtgagacctagtatgtggcaatttacgtgttatttctattatttaaccttatataatgtggaaattttaa------atgaaaatttttatatggagttttttatatttgtttgtaggtgcttttacctttgacgaagtttggtaatcaatcgaaggccaaaagtggatgcggatcccacctttggagcataattttacaagacaactacctttttcaataattctatatttcccattttctttttttcttttgttgattgatccatttgtaacttttcttaattggtttttttttttgtgacagttgggttaacgtatatgcggtgtctcaatcaatagcttttggggttcggcgtgccaacattctagagtagttgcttgtttttagttatttttatggggtaaaatttattttaaatacaatttattgttttttatatttccattcttgttgttagattcttgcgaacaacgacccttgattgcgagggatcgattgttcggttaagtgataagagggggttgcttatttttgcgatagcagatttttatagattttttggtatttttggaggagttttctttttttaataattacttgttcttatttattggtcgggacttcccgttcgtagaaattattattgctgaaagttttcctttcttaattttttttttgtggttaaatttttattattat
>C.phaonis_KX500359
atttaaaatctcaaatatttttggatttatatggacctttatagtcttatactgttgggctgatggttgaataattttgcttatccctataggaaaaattattcacgagctcttaatattctaccagcttgctctcgtttttttgcgtatttttttctaatcagaaag--aatcaatattatgaatatattttctcctttttaaagggtcgcccttcatttgttccaagtatgaggtttctgctaagcttatctatactgcaaaatgcccttatttattctaatatttaaccttatatacagatatcttcagttatgggcttggggttaacaactcctcgaattatgctatctcataacactggtgatctgcgcattaaaagaatttttgatactattattttatcttttacttagatatttatttaaatttaaactccaataacattttacttttttcatcaagtataattttttttttaatttttcttggggttccccttttggttttccaatgatgtatcatcttacataaaacattttttttacttatgtttatacttatactttatttaatcgttagtaaggcttatctaatatagaaaaatgttacgctcattaaaactctaataagtttatattgtctttttctcttggttttatattctctttatttttttccgcatgtttttcacaacaaagaatggactttattatttgggctgtcggatgtggactcttagatttatcggcgattggcaccgggcttatgggagacaattaaagtatgtacgccagcttatatatttttatgtatccatatatggggttggaatgttgtccttatttgggcccgaatgcttcccgttaaaaatagtttgctttccccgcttacttttttgtagagatgtgaaagggcggacggtgacgttacccctttctcaaatgccagggggctcgtgattgcattttcttcattgcggattctcatttgggcgtaattatacacgtataaatcgtcacggatacttgacgatccttttgttgtcgtgtatacgccttttttttttcttccgtttgcgggcatacatttttacgacgaattaaactcttttgaccgcgggggggaccattttacacatttttgttttggcaccgagttaatttatttccggttggatattccaatatagcagatcggaaaagaacttggtcttggatattagcatctgcatggctttggttatgttggccacaatttacgtggatgagtgaaccggctattactcgcacatatatgcgtccacggataaatttagtgttgcaccttaggaccactaatatcccgcactttggcttggttgtttttttacgtggggttacgggtgtctgcaatctcatgaatatttcagaactatagtgtgccattcatagttttcatgggcgtttgcatatgcggttgtcatgttccctttacggttacttaaagaattttaaagcattgcatatttatgggtaattacttttcccacattttggttgcggatcccgcgtatcgataccgagctaacgctgaagtattcacatggtcacattcttttggatttttttttttatattggaagttgttccacgcggtttttccgtcactaatctcatgatgttcaaaacccccgcgacaagtaaggattccttttacaat-attcactggcagttggttcagaagtctcccttatgacattatttttcagacagcctttatttgtatatacgtctgtggtattatttatttttttaaaatagtaacgtattctcaggcaacatgaatattgacatctccgcatatttttttatgcttcctcctcgcttttattttgagaataagacctcatacttaagcatggcacatgtatgagtagatatcgattgcaaatgattgatctaatatccacaagatttcatgaagttcgctttgagtgaaacggtgtttccataatccaatcgatttgtacgcgcgagtatcatctgacatccgcttgggtaagtgaggacccggcgttaacaacaattttataacgccggtttttaggcatgtcgaattggggcaacaagttatccatgtatgaagatccgtaatattataatgattcaaaa-gaactttatcccaatgcccatggtgttagttttatattttcatgcttgtatttaaatataatatatctaatcctcatccaatcgactgtaaaaaccatcacaatcttaatgaatgatatacaatttttcgtttgacctctcagatttaacttcctaatgttagacttttggatttatatcctcattatgttatcctccgtacaattttgaaaaatttttacctcaaagattaaacctttggccatgggcaaggtcacttatttgttctttttcatatttttaaaattatggctttcctaatttacagacagcattacttacttacttgcctcccttgtttgttatttttggtgataaaaaccacaatttgccattgtcccaggacccgcgtttatccttatgttgatgaacatagaagtatcgccggacttgcgtcgttacgcaaatatgcggcattttttacctttggaaacggcctcattcacgtttttagttttatataccaatgcctttgtttgatcgcgtgcatatcatctagtttgcgtctagactttatcaggagtattcaccatcaacaccttcattgtgataagcctgccttacgctcatgggcatacacgtgcggatgtaatgttcacatagagttcctttttttggaaatatacatttacgttacatgtgcggagttccggaggacttcaggctcaacgagcgtacacggttcgtgggatatttttatcttcgagtttttttgttctttttggcttttcaagagcttccctcatgactgggcattgccccatggatacccttaaccttcaatccttttaaacgtatttctactcggatacgtactggccacaagttatgaggaacatccaacaccaggttttttacgtatttgggttattacatttcagctagataatgagcccttacatgcgatcgttaggtcacttttatgcacggttcagggtcagtttatggacacttctttgttgttatcgcattaaaacatttcaaaacacattggttgagcgcgctgtatgcattgtgaatgttgttttcttagttcattatgtggggg--attttcatttacatagtcatatatttattcatgtgtatttctgctcatcttcaaaaacttgtgacggaaagctcccttgatgggttgaccaatctctccgctcctttcttcgttttttatacatatttctatttgagtgaatgcttatctccatatttatataatttcaattatattgacatactcatatttatttatttctttggtttacagatgaacaggatctaatgtcaa----------attgacatagttgtagttttttttagtttctcttttatggatatttatataagataagatttatgatggagtgttcataatcataaatgtatacttttttgatgatagttatttattcttgtttatattctcttgtattttaagaagataatgaaggataaaataacgttatatttgtttatttgtactcatatttttatatagccaattatagatttttggtggaggttggctgttctatgttgtattattcaaagtaatctaaagcggatttacgctttcaacgatgggagtgcttttttgcatgctgatttaataggagtgaatagttttattgagtataaaagattgaatatctgtggagttgtatttgcgcatacaaaggccaatcctttctctgttccgcgcatgcgcccacccgttcgcttgtcatctcacttgtacgcgggttattttatcgttaaatttttaggatctgatggaatttttttttttcggttacatttatgcggttgggcaatagattgattaaaaatatgctttcacttagcattggttatatagattttcatggtataaattgcttttcattttaccagcttttaagcttttttattggcgggcatatcaaaataaaatgcagaatcgttatggagttagttatatccttactctctgttaagtgcaattgctttgggatccttttgcggtttatcaagattatttgaacgttctttctaataaattttctttttttatttttcacggttacgttgtatcttcgttgttataacatacgggatcaatttctcttaaatttaagagaggtggtatttaaagatatggttttatttagatttggggagatttagtgttatttccacccgtgtgtgtctcctctattaattttacttttgttgatgtgggggtagggtaatattcaagttctttttttaaaaagcttaaaatacatctctattttggtcattgttatcctaattcactaggatataatatcttatgcggaaatgtgtaatcttgacaggtgtcgatattggggcacacttataaattgtaaaatccattaaca--atttcaaaaaaattaaattattttagttattttgatatattttaattaatattgttatttaaatatatagatttttttttcctttgttatcaaaactatgatgtcaagttttttttttagttgtttatttataaattaagaatattattcattctattttggtggaatattctaggttatttttagtttgatgttcttatttatgcaggatcattaaataagaataacaattttttttaaatatttttttatttttgtttacttagagatagttttattttattttttgaagagttatccacttttttatttggtgggtacaccgacgttcagcgggttatttttttaacttttgttcttccatttatggattttatttaaagtacggacttaatttattttaaaataatttaatagaatcttatttcttgtatgcttttgtaaatccatttttgtcatttgttccaagccagtgagcccgttcggtcatatttgcggatatttaattggggtaggttttcggtttccttttcattatggctaattaattattgatagatagttgtgggggtttgtagttattgttcgcaacgattaagcttatgctatctcgtgccaatggatgtttgcggttatacttactaatggattgggtctaacttatatgccaggtttgtctcggtttttgctgcaaattctagacgttggagcgagttttataaaaggttttaattatcctcatgctttgtgttttttagtcgcaaatgcgcccccacttaattttgggaattcttataaagatgtagtgtctggttcatttattttctttttcttttaggcgctaactttatttagctaagcacaggaaattttcgggctatcttagggggtcgtcggattttctttttttcatgttccttaattttatttaagggaattgattttgttatatgcatttaatgagttccagatttttatatgggtttacttgttcaacgaacatttttcatttttagttgataatgtttagttttctttttttattattaaatttagtagaaattttagatatttttacttaggttggagggcctggcttcatttgttcatatcgaccaggaagatattcaagttaagtttcatgatatcatgatttattcctttttatttaattatttataaataacaccttgcatggttacctctatcaacacttgttgttactcggttatacaaagtttgtttctaatctttctgtttttggggatttgtttttattagtactcctgctcaagaatttactttcataattttttattctttcatttttatatatat--acttttttatgaaaaattctct--catacaaattgagtaatcattagaataatctattatgaaatctttcctaaaatttaaataccacaattttacatttttataatattttatacttatgcgtgtaaatacaattttaaggccctcgccatttaaataaaaccttcggtaacaccatttagatgcaaaggcttgtgattccgcccagaaattcgctgtgaattggtctttttttttgttatatcaatttacggctttttgcatcataacgcgaataattgcttaaaggtaacaattgcggagtaataggtgttttcgacatcagcaagggctcttttttattgattactcagtggcgggattataggtctattttacccactgttgtgggtatatttttttgtatggacgcttatggtagtctcctgggcaattctttggggcacgtatacaatttttcgcatcctattggatgattgtcatggttgggggttgcgtgaaagcacttaccgttttacttcattatttccttatgtctgcgcacctatcaatttttctcagaacggtcaaaaccatggttaatcaaatgaaaatccttcacctattactaaagaatgtggttatgtatacatatttatttttgtttataacctattctgggaccgaaattatccgcaaccttgtacccgtcaatcaccgctgtattttttgctagcatttcgtcatccaaaactgggggtatgcttgttttcatgcatttgcatttcctttacattagaattcgggatcatttaccataacaattttttggtatgtgtacgtatttttactgatgggccgccgtgagacctagtatgtggcaatttacgtgttatttctattatttaaccttatataatgtggaaattttaa------atgaaaatttttatatggagttttttatatttgtttgtaggtgcttttacctttgacgaagtttggtaatcaatcgaaggccaaaagtggatgcggatcccacctttggagcataattttacaagacaactacctttttcaataattctatatttcccattttctttttttcttttgttgattgatccatttgtaacttttcttaattggcttttttttttgtgacagttgggttaacgtatatgcggtgtctcaatcaatagcttttggggttcggcgtgccaacattctagagtagttgcttgtttttagttatttttatggggtaaaatttattttaaatacaatttattgttttttatatttccatgcttgttgttagattcttgcgaacaacgacccttgattgcgagggatcgattgttcggttaagtgataagagggggttgcttatttttgcgatagcagatttttatagattttttggtatttttggaggagttttctttttttaataattacttgttcttatttattggtcgggacttcccgttcgtagaaattattattgctgaaagttttcctttcttaattttttttttgtggttaaatttttattattat
>C.pinguis_KM244730
atttaaaatctcaaatatttttggatttatatggacttattcattcgcaatctgttgggctgatggttgaataattttgcttatccctataggaaaaattattcacgagctcttaatattctaccagcttgctctcgtttttttgcgtatttttttctaatcagaaag--aatcaatattatgaatatattttctcctttttaaagggtcgcccttcatttgttccaagtatgaggtttctgctaagcttatctatactgcaaaatgcccttatttattctaatatttaaccttatatacagatatcttcagttatgggcttggggttaacaactcctcgaattatgctatctcataacactggtgatctgcgcattaaaagaatttttgatactattattttatcttttacttagatatttatttaaatttaaactccaataacattttacttttttcatcaagtataattttttttttaatttttcttggggttccccttttggttttccaatgatgtatcatcttacataaaacattttttttacttatgtttatacttatactttatttaatcgttagtaaggcttatttaatatagaaaaatgttacgctcattaaaactctaataagtttatattgtctttttctcttggttttatattctctttatttttttccgcatgtttttcacaacaaagaatggactttattatttgggctgtcggatgtggactcttagatttatcggcgattggcaccgggcttatgggagacaattaaagtatgtacgccagcttatatatttttatgtatccatatatggggttggaatgttgtccttatttgggcccgaatgcttcccgttaaaaatagtttgctttccccgcttacttttttgtagagatgtgaaagggcggacggtgacgttacccctttctcaaatgccagggggctcgtgattgcattttcttcattgcggattctcatttgggcgtaattatacacgtataaatcgtcacggatacttgacgatccttttgttgtcgtgtatacgccttttttttttcttccgtttgcgggcatacatttttacgacgaattaaactcttttgaccgcgggggggaccattttacacatttttgttttggcaccgagttaatttatttccggttggatattccaatatagcagatcggaaaagaacttggtcttggatattagcatctgcatggctttggttatgttggccacaatttacgtggatgagtgaaccggctattactcgcacatatatgcgtccacggataaatttagtgttgcaccttaggaccattaatatcccgcactttggcttggttgtttttttacgtggggttacgggtgtctgcaatctcatgaatatttcagaactatagtgtgccattcatagttttcatgggcgtttgcatatgcggttgtcatgttccctttacggttacttaaagaattttaaagcattgcatatttatgggtaattacttttcccacattttggttgcggatcccgcgtatcgataccgagctaacgctgaagtattctcatggtcacattcttttggatttttttttttatattggaagttgttccacgcggtttttccgtcactaatctcatgatgttcaaaacccccgcgacaagtaaggattccttttacaat-attcactggcagttggttcagaagtctcccttatgacattatttttcagacagcctttatttgtatatacgtctgtggtattatttatttttttaaaatagtaacgtattctcaggcaacatgaatattgacatctccgcatatttttttatgcttcctcctcgcttttattttgagaataagacctcatacttaagcatggcacatgtatgagtagatatcgattgcaaatgattgatctaatatccacaagatttcatgaagttcgctttgagtgaaacggtgtttccataatccaatcgatttgtacgcgcgagtatcatctgacatccgcttgggtaagtgaggacccggcgttaacaacaattttataacgccggtttttaggcatgtcgaattggggcaacaagttatccatgtatgaagatccgtaatattataatgattcaaaa-gaactttatcccaatgcccatggtgttagttttatattttcatgcttgtatttaagtataatatatctaatcctcatccaatcgactgtaaaaaccatcacaatcttaatgaatgatatacaatttttcgtttgacctctcagatttaacttcctaatgttagacttttggatttatatcctcattatgttatcctccgtacaattttgaaaaatttttacctcaaagattaaacctttggccatgggcaaggtcacttatttgttctttttcatatttttaaaattatggttttcctaatttacagacagcattacttacttacttgcctcccttgtttgttatttttggtgataaaaaccacaatttgccattgtcccaggacccgcgtttatccttatgttgatgaacatagaagtatcgccggacttgcgtcgttacgcaaatatgcggcattttttacctttggaaacggcctcattcacgtttttagttttatataccaatgcctttgtttgatcgcgtgcatatcatctagtttgcgtctagactttatcaggagtattcaccatcaacaccttcattgtgataagcctgccttacgctcatgggcatacacgtgcggatgtaatgttcacatagagttcctttttttggaaatatacatttacgttacatgtgcggagttccggaggacttcaggctcaacgagcgtacacggttcgtgggatatttttatcttcgagtttttttgttctttttggcttttcaagagcttccctcatgactgggcattgccccatggatacccttaaccttcaatccttttaaacgtatttctactcggatacgtactggccacaagttatgaggaacatccaacaccaggttttttacgtatttgggttattacatttcagctagataatgagcccttacatgcgatcgttaggtcacttttatgcacggttcagggtcagtttatggacacttctttgttgttatcgcattaaaacatttcaaaacacattggttgagcgcgctgtatgcattgtgaatgttgttttcttagttcattatgtggggg--attttcatttacatagtcatatatttattcatgtgtatttctgctcatcttcaaaaacttgtgacggaaagctcccttgatgggttgaccaatctctccgctcctttcttcgttttttatacatatttctatttgagtgaatgcttatctccatatttatataatttcaattatattgacatactcatatttatttatttttttggtttacagatgaacaggatctaatgtcaa----------attgacatagttgtagttttttttagcttctcttttatggatatttatataagataagatttatgatggagtgttcataatcataaatgtatacttttttgatgatagttatttattcttgtttatattctcttgtattttaagaagataatgaaggataaaataacgttatatttgtttatttgtactcatatttttatatagccaattatagatttctggtggaggttggctgttctatgttgtattattcaaagtaatctaaagcggatttacgctttcaacgatgggagtgcttttttgcatgctgatttaataggagtgaatagttttattgagtataaaagattgaatatctgtggagttgtatttgcgcatacaaaggccaatcctttctctgttccgcgcatgcgcccacccgttcgcttgtcatctcacctgtacgcgggttattttatcgttaaatttttaggatctgatggaatttttttttttcggttacatttatgcggttgggcaatagattgattaaaaatatgctttcacttagcattggttatatagattttcatggtataaattgcttttcattttaccagcttttaagcttttttattggcgggcatatcaaaataaaatgcagaatcgttatggagttagttatatccttactctctgttaagtgcaattgctttgggatccttttgcggtttatcaagattatttgaacgttctttctaataaattttctttttttatttttcacggttacgttgtatcttcgttgttataacatacgggatcaatttctcttaaatttaagagaggtggtatttaaagatatggctttatttagatttggggagatttagtgttatttccacccgtgtgtgtctcctctattaattttacttttgttgatgtgggggtagggtaatattcaagttctttttttaaaaagcttaaaatacatctctattttggtcattgttatcctaattcactaggatataatatcttatgcggaaatgtgtaatcttgacaggtgtcgatattggggcacacttataaattgtaaaatccattaaca--atttcaaaaaaattaaattattttagttattttgatatattttaattaatattgttatttaaatatatagatttttttttcctttgttatcaaaactatgatgtcaagttttttttttagttgtttatttataaattaagaatattattcattctattttggtggaatattctaggttatttttagtttgatgttcttatttatgcaggatcattaaataagaataacaattttttttaaatatttttttatttttgtttacttagagatagttttattttattttttgaagagttatccacttttttatttggtgggtacaccgacgttcagcgggttatttttttaacttttgttcttccatttatggattttatttaaagtacggacttaatttattctaaaataatttaatagaatcttatttcttgtatgcttttgtaaatccatttttgtcatttgttccaagccagtgagcccgttcggtcatatttgcggatatttaattggggtaggttttcggtttccttttcactatggttaattaattattgatagatagttgtgggggtttgtagttattgttcgcaacgattaagcttatgctatctcgtgccaatggatgtttgcggttatacttactaatggattgggtctaacttatatgccaggtttgtctcggtttttgttgcaaattctagacgttggagcgagttttataaaaggctctaattatcctcatgctttgtgttttttagtcgcaaatgcgcccccacttaattttgggaattcttataaagatgtagtgtctggttcatttattttctttttcttttaggcgctaactttacttagctaagcacaggaaattttcgggctatcttagggggtcgtcggattttctttttttcatgttccttaattttatttaagggaattgattttgttatatgcatttaatgagttccagatttttatatgggtttacttgttcaacgaacatttttcatttttagttgataatgtttagttttctttttttattattaaatttagtagaaattttagatatttttacttaggttggagggcctggcttcatttgttcatatcgaccaggaagatattcaagttaagtttcatgatatcatgatttcttcctttttatttaattatttataaataacaccttgcatggttacttctatcaacacttgttgttactcggttatacaaagtttgtttctaatctttctgtttttggggatttgtttttattagtactcctgctcaagaatttactttcataattttttattctttcatttttgtatatgt--acttttttatgaaaaattctct--catacaaattgagtaatcattagaataatctattatgaaatctttcctaaaatttaaataccacaattctacatttttataatattttatacttatgcgtgtaaatacaattttaaggccctcgccatttaaataaaaccttcggtaacaccatttagatgcaaaggcttgtgattccgcccagaaattcgctgtgaattggtctttttttttgttatatcaatttacggctttttgcatcataacgcgaataattgcttaaaggtaacaattgcggagtaataggtgttttcgacatcagcaagggctcttttttattgattactcagtggcgggattataggtctattttacccactgttgtgggtatatttttttgtatggacgcttatggtagtctcctgggcaattctttggggcacgtatacaatttttcgcatcctattggatgattgtcatggttgggggttgcgtgaaagcacctaccgttttacttcattatttccttatgtctgcgcacctatcaatttttctcagaacggtcaaaaccatggttaatcaaatgaaaatccttcacctattactaaagaatgtggttatgtatacatatttatttttgtttataacctattctgggaccgaaattatccgcaaccttgtacccgtcaatcaccgatgtattttttgctagcatttcgtcatccaaaactgggggtatgcttgttttcatgcatttgcatttcctttacattagaattcgggatcatttaccataacaattttttggtatgtgtacgtatttttactgatgggccgccgtgagacctagtatgtggcaatttacgtgttatttctattatttaaccttatataatgtggaaattttaa------atgaaaatttttatatggagttttttatatttgtttgtaggtgcttttacctttgacgaagtttggtaatcaatcgaaggccaaaagtggatgcggatcccacctttggagcataattttacaagacaactacctttttcaataattctatatttcccattttctttttttcttttgttgattgatccatttgtaacttttcttaattggttcttttttttgtgacagttgggttaacgtatatgcggtgtctcaatcaatagcttttggggttcggcgtgccaacattctagagtagttgcttgtttttagttatttttatggggtaaaatttattttaaatacaatttattgttttttatatttccatgcttgttgttagattcttgcgaacaacgacccttgattgcgagggatcgattgttcggttaagtgataagagggggttgcttatttctgcgatagcagatttttatagattttttggtatttttggaggagttttctttttttaataattacttgttcttatttattggtcgggacttcccgttcgtagaaattattattgctgaaagttttcctttcttaattttttttttgtggttaaatttttattattat
>C.putoria_AF352790
atttaaaatctcaaatatttttggatttatatggacttattcattcgcaatctgctgggctgatggttgaataattttgcttatccctataggaaaaattattcacgagctcttaatattctaccagcttgctctcgtttttttgcgtatttttttctaatcagaaag--aatcaatattatgaatatattttctcctttttaaagggtcgcccttcatttgttccaagtatgaggtttctgttaagcttatttatactgcaaaatgcccttatttattctaatatttaaccttatatacagatatcttcagttatgggcttggggttaacaactcctcgaattatgctatctcataacattggtgatctgcgcattaaaagaatttttgatactattattttatcttttacttagatatttatttaaatttaaactccaataacatttttcttttttcatcaagtataattttttttttaacttttcttggggttccccttttggttttccaatgatgtatcatcttacataaaacattttttttacttatgtttatacttatactttatttaatcgtttgtaaggcttatttaatacagaaaaatgttacgctcattaaatctttaataaatttatattgtctttttctcttggttttctattctctttatttttttccgcatgtttttcacaacaaagaatggactttattatttgggctgtcggatgtggactcttagatttatcggcgattggcaccgggcctatgggagacaattaaagtatgtacgccagcttatatatttttatgtatccatatatggggttggaatgttgtccttatctgggcccgaatgcttcccgataaaaatagtttgctttccccgcttacttctttgtagagatgtgaaagggcggacggtgacgttacccctttctcaaatgccagggggctcgtgattgcattttcttcattgcggattctcatttgggcgtaattatacacgtataaatcgtcacggatacttgacgatccttttgttgtcgtgtatacgccttttttttttcttccgtttgcgggcatacatttttacgacgaattaaactcttttgaccgcgggggggaccattttacacatttttgttttggcaccgagttaatttatttccggttggatattccaatatagcagatcggaaaagaacttggtcttggatattagcatttgcatggttttggttatgttggccacaatttacgtggatgagtgaaccggctattactcgcacatatatgcgtccacggataaatttagtgttgcaccttaggaccattaatatcccgcactttggcttggttgtttttttacgtggggttacgggtgtttgcaatctcgtgaatatctcagaactatagtgtgccattcatagttttcatgggcgtttgcatatgcggttgtcatgttccctttacggttacctaaggaaatttaaagcattgcatatttatgggtaattacttttcccacattttggttgcggatcccgcgtatcgataccgagctaacgctgaagtattcacatggtcacattcttttggatttttttttttatattggaagttgttccacgcggtttttccgtcactaatctcatgatgttcaaaacccccgcgacaagtaaggattccttttacaattattcactggcaattggttcagaagtctcccttatgacattatttttcagacagcctttatttgtatatacgtctgtggtattatttatttttttaaaatagtaacgtattctcaggcaacatgaatattgacatttccgcatatttttttatgcttcctcctcgcttttattttgagaataagacctcatacttaagcatggcacatgtatgagtagatatcgattgcaaatgattgatctaatatccacaagacttcacgaggttcgctttgagtgaaacggtgtttccataatccaatcgatttgtacgcgcgagtatcatctgacatccgcttgggtaagtgaggacccggcgttaacaacaattttataacgccggtttttaggcatgtcgaattggggcaacaagttatccatgtatgaagatccgtaatattataatgattcaaaa-gaactttatcccaatgcccatggtgttagttttatattttcatgcttgtatttaagtataatatatctaatcctcatccaatcgattataaaaaccatcacaatcttaatgaatgatatacaatttttcgtttgacctctcagatttaatttcttaatgctagacttttggatttatatcctcattatgctatcctccgtacaattttgaaaaatttttacctcaaagattaaacctttggccatgggcaaggtcacttatttgttctttttcatatttttaaaattatggttttcctaatttacagacagcattacttacctacttgcctcctttgtttgttatttttggtgataaaaaccacaatttgccattgtcccaggacccgcgtctatccttatgttgatgaacatagaagtatcgccggacttgcgtcgttacgcaaatatgcggcattttttacttttggaaacggcctcattcacatttttagttttatataccaatgcttttgtctgatcgcgtgcatatcatctagtttgcgtctagactttatcaggagtattcaccatcaacaccttcactgtgataagcctgccttacgctcatgggcatacacgtgcggatgtaatgttcacatagaactcctttttttggaaatatacatttacgttacatgtgcggagttccggaggacttcaggctcaacgagcgtacacggttcgtgggatatttttatcttcgagtttttttgttctttttggcttttcaagagtttccctcatgattgggcattgccccatggatacccttaaccttcaatccttttaaacgtatttttactcggatacgtactggccacaagttatgaggaacatccaacaccaggttttttacgtatttgggttattacatttcagctagataatgagcccttacatgcgatcgttaggtcacttttatgcacggttcaggatcagtttatggacacttctttattgttatcgcattagaacatttcaaaacacattggttgagcgcgctgtatgcattgtgaatgttgttttcttagttcattatgtgggggatattttcatttacatagtcatatatttattcatgtgtatttctgctcatcttcaaaaacttgtgacggaaagctcccttgatgggttgaccaatctctccgctcctttcttcgttttttatacatatttttatttgagtgaatgcctatttccatatttatataatttcaattatattgacatactcatatttatttatttttttggtttacagatgaacaggatttaatgtcaa----------attgacatagttgtagttttttttagtttctcttttatggatatttatataagataagatttatgatggagtgttcataatcataaatgtatacttttttgatgatagttatttattcttgtttatattctcttgtattttaagaagataatgaaggataaaataacgttatatttgtttatttgtactcatatttttatatagccaattatagatttttggtggaggttggctgttctatgttgtattattcaaagtaatctaaagcggatttacgctttcaacgatgggagtgcttttttgcatgctgatttaataggagtgaataattttattgagtataaaagattgaatatatgtggagttgtatttgcgcatacaaaggccaatcctttctctgttccgcgcatgcgcccacccgttcgcttgtcatctcacctgtacgcgggttattttatcgttaaatttttagagtctgatggaatttttttttttcggttacatttatgcggttgggcaatagattgattaaaaatatgctttcacttagcattggttatatagattttcatggtataaattgcttttcactctaccagcttttaagcttttttattggcgggcatatcaaaataaaatgcagaatcgttatggagttagttatatccctactctctgttaagtgcaattgctttgggatccttttgcggtttatcaagattatttgaacgttctttctaataaattttctttttttatttttcacggttacgttgtatcttcgttgttataacatacgggatcaatttctcttaaatttaagagaggtggtatttaaagatatggttttatttagatttggggagatttagtgttatttccacccgtgtgtgtctcctctattaattttacttttgttgatgtgggggtagggtaatattcaagttctttttttaaaaagcttaaaatacatctctattttggtcattgttatcctaattcactaggatataatatcttatgcggaattgtgtaatcttgacaggtgtcgatattggggcacacttataaattgtaaaatccattaaca--atttcaaaaaaattaaattattttagttattttgatatattttaattaatattgttatttaaatatatagatttttttttcctttgttatcaaaactatgatgtcaagttttttttttagttatttatttataaattaagaatattattcattctattttggtggaatattctaggttatttttagtttgatgttcttatttatgcaggatcattaaataagaataacaattttttttaaatatttttttgtttttgtttacttagagatagttttattttattttttgaagagttatccacttttttatttggtgggtacaccgacgttcagcgggttatttttttaacttttgttcttccatttatggattttatttaaagtacggacttaatttattttaaaataatttaatagaatcttatttcttgtatgcttttgtaaatccatttttgtcatttgttccaagccagtgagcccgttcggtcatatttgcggatatttaattggggtaggttttcggtttccttttcattatggttaattaattattggtagatagttgtgggggtttgtagctattgttcgcaacgattaagcttatgctatctcgtgccaatggatgtttgcggttatacttactaatggattgggtctaacttatatgccaggtttgtctcggtttttgttgcaaatgctagacgttggagcgagttttataaaaggttttaattatcctcatgctttgtgttttttagtcgcaaatgcgcccccacttaattttgggaattcttataaagatgtagtgtctggttcatttattttctttttcttttaggcgctaactttatttagctaagcacaggaaattttcgggctatcttagggggtcgtcggattttctttttttcatgttccttaattttatttaagggaattgattttgttatatgcatttaatgagttccagatttttatatgggtttacttgttcaacgaacatttttcatctttagttgataatgtttagttttctttttttattattaaatttaatagaaattttagatatttttacttaggttggagggcctggcttcatttgttcatatcgaccaggaagatattcaagttaagtttcatgatatcatgattttttcctctttatttaattatttataaataacaccctgcatggttacctttatcaacacttgttgttactcggttatacaaagtttgtttctaatctttctgtttctggggatttgtttttattagtactcctgctcaagaatttactttcataattttttattctttcatttttttatatat--actttattatgaaaaattttct--catacaaattgagtaatcattagaataatctattacgaaatctttcctaaaatttaaataccacaattttacatttttataatattttatacttatgcgtgtaaatacaattttaaggccctcgccatttaaataaaaccttcgataacaccatttagatgcaaaggcttgtgattccgcccagaaattcgctgtgaattggtctttttttttgttatatcaatttacggttttttgcatcataacgcgaataattgcttaaaggtaacaattgcggagtaataggtgttttcgacatcagcaagggctcttttttattgattattcagtggcgggattataggtctattttacccactgctgtgggtatatttttttgtatggacgcttatggtagtttcctgggcaattctttggggcacgtatacaatttttcgcatcctattggatgattgtcatggttgggggttgcgtgaaagcacttaccgttttacttcattatttccttatgtttgcgcacttatcaatttttttcagaacggtcaaaaccatggttaatcaaatgaaaatccttcacctattactaaagaatgtggttatgtatacatatttatttttgtttataacctattttgggaccgaaattatccgcaaccctgtacccgtcaatcaccgatgtattttttgctagcatttcgtcatccaaaattgggggtatgcttgttttcatgcatttgcatttcctttacactagaattcgggatcatttaccataacaattttttggtatgtgtacgtatttttactgatgggccgccgtgagacctagtatgtggcaatttacgtgttatttctattatttaaccttatataatgtggaaattttaa------atgaaaatttttatatggagttttttatatttgtttgtaggtgcttttacctttgacgaagtttggtaatcaatcgaaggccaaaagtggatgcggatcccacctttggagcataattttacaagacaactacctttttcaataattctatatttcccattttctttttttcttttgttgattgatccatttgtaacttttcttaattggtttttttttttgtgacagttgggttaacgtatatgcggtgtctcaatcaatagcttttggggttcggcgtgccaacattctagagtagttgcttgtttttagttatttttatggggtaaaatttattttaaatacaatttattgttttttatatttccatgcttgttgttagattcttgcgaacaacgacccttgattgcgagggatcgattgttcggttaagtgataagagggggttgcttatttttgcgatagcagatttttatagattttttggtatttttggaggagttttctttttttaataattacttgttcttatttattggtcgggacttcccgttcgtagaaattattattgctgaaagttttcctttcttaattttttttttgtggttaaatttttattattgt
>C.nigripes_KT444441
atttaaaatctcaaatatttttggatttatatggacttattcattcgcaatctgttgggctgatggttgaataattttgcttatccctataggaaaaattattcacgagctcttaatattttaccagcttgctctcgtttttttgcgtatttttttctaatcagaaag--aatcaatattatgaatatattttctcctttttaaagggtcgcccttcatttgttccaagtatgaggtttctgctaagcttatttatactgcaaaatgcccttatttattctaatatttaaccttatatacagatatcttcagttatgggcttggggttaacaactcttcgaattatgctatctcataacactggtgatctgcgcattaaaagaatttttgatactattattttaacttttactttgatatttatttaaatttaaactccaataacacttttcttttttcatcaagtataattttttttttaatttttcttggggttccccttttggttttccaatgatgtatcatcttacataaaacattttttttacttatgtttatacttatactttatttattcgtttgtaaggcttatttaatatagaaaaatgttacgctcattaaatctctaataaatttatattatctttttctcttggttttctattctctttatttttttccgcatgtttttcacaacaaagaatggactttattatttgggctgtcggatgtggactcttagatttatcggcgattggcaccgggcttatgggagacaattaaagtatgtacgccagcttatatatttttatgtatccatatatggggttggaatgctgtccttatttgggcccgaatgcttcccgttaaaaatagtttgctctccccgcttacttttttgtagagatgtgaaagggcggacggtgacgttacccctttctcaaatgccagggggctcgtgattgcattttcttcattgcggattctcatttgggcgtaattatacacgtataaatcgtcacggatacttgacgatccttttgttgtcgtgtatacgccttttttttttcttccgtttgcgggcatacatttttacgacgaattaaactcttttgaccgcgggggggaccattttacacatttttgttttggcaccgagttaatttatttccggttggatattccaatatagcagatcggaaaagaacttggtcttggatattagcatctgcatggttttggttatgttggccacaatttacgtggatgagtgaaccggctattactcgcacatatatgcgtccacggataaatttagtgttgcaccttaggaccattaatatcccgcactttggcttggttgtttttttacgtggggttacgggtgtttgcaatctcatgaatatctcagaactatagtgtgccattcatagtcttcatgggcgtttgcatatgcggttgtcatgttccttttacggttacttaaagaactttaaagcattgcatatttatgggtaaatacttttcccacattttggttgcggatcccgcgtatcgataccgagctaacgctgaagtattcacatggtcacattcttttggatttttttttttatattggaagttgttccacgcggtttttccgtcactaatctcatgatgttcaaaacccccgcgacaagtaaggattccttttacaat-attcactggcagttggttcagaagtctcccttatgacattatttttcagacagcctttatttgtatatacgtctgtggtattatttatttttttaaaatagtaacgtattctcaggcaacatgaatattgacatttccgcatatttttttatgcttcctcttcgcttttattttgagaataagacctcatacttaagcatggcacatgtatgagtagatatcgattgcaaatgattgatctaatatccacaagattccgtgaggttcgctctgagtgaaacggtgtttccataatccaatcgatttgtacgcgcgagtatcatctgacatccgcttgggtaagtgaggacccggcgttaacaacaattttataacgccggtttttaggcatgtcgaattggggcaacaagttatccatgtatgaagatccgtaatattataatgattcaaaaagaactt-atcccaatgcccatggtgttagttttatattttcatgcttgtatttaagtataatatatctaatccccatccaatcaattataaaaacgatcacaatcctaatgaatgatatacaatttttcgtttgacctctcagatttaatttcttaatgctagacttttggatttatatcctcattatgttatcctccgtacaattttgaaaaatttttacctcaaagattaaacctttggccatgggcaaggtcacttatttgttctttttcatatttttaaaattatggttttcctaatttacagacagcactacttacttacttgcctcccttgtttgttatttttggtgataaaaaccacaatttgccattgtcccaggacccgcgtttatccttatgttgatgaacatagaagtatcgccggacttgcgtcgttacgcaaatatgcggcattttttacttttggaaacggcctcattcacgtttttagctttatataccaatgcttttgtctgatcgcgtgcatatcatctagtttgcgtctagactttatcaggagtattcaccatcaacaccttcattgtgataagcctgccttacgctcatgggcatacacgtgcggatgtaatgttcacatagaactcctttttttggaaatatacatttacgttacatgtgcggagttccggaggacttcaggctcaacgagcgtacacggttcgtgggatatttttatcttcgagtttttttgttctttttggcttttcaagagtttccctcatgattgggcattgccccatggatacccttaaccttcaatccttttaaacgtatttttactcggatacgtactggccacaagttatgaggaacatccaacaccaggttttttacgtatttgggttattacatttcagctagataatgagcccttacatgcgatcgttaggtcacttttatgcacggttcaggatcagtctatggacacttctttgttgttatcgcattaaaacatttcaaaacacattggttgagcgcgctgtatgcattgtgaatgttgttttcttagttcattatgtgggggatattttcatttacatagtcatatatttattcatgtgtatttctgctcatcttcaaaaacttgtgacggaaagctcccttgatgggttgaccaatctctccgctcctttcctcgttttttatacatatttttatttgagtgaatgcctatttccatatttatataatttcaattatattgacatactcatatttatttatttttttggtttacagatgaacaggatttaatgtcaa----------attgacatagttgtagttttttttagcttctcttttatggatatttatataagataagatttatgatggagtgttcttaatcataaatgtatacttttttgatgatagttatttattcttgtttatattctcttgtattttaagaagataatgaaggataaaataacgttatatttgtttatttgtattcatatttttatatagccaattatagatttttggtggaggttggttgttctatgttgtattattcaaagtaatctaaagcggatttacgctttcaacgatgggagtgcttttttgcatgctgatttaataggagtgaataattttattgagtataaaagattgaatatatgtggagttgtatttgcgcatacaaaggccaatcctttctctgttccgcgcatgcgcccacccgttcgcttgtcatctcacttgtacgcgggttattttatcgttaaatttttaggatctgatggaatttttttttttcggttacatttatgcggttgggcaatagattgattaaaaatatgctttcacttagcattggttatatagattttcatggtataaattgcttttcattttaccagcttttaagcttttttattggcgggcatatcaaaataaaatgcagaatcgttatggagttagttatatccttactctctgttaagtgcaattgctttgggatccttttgcggtttatcaagattatttgaacgttctttctaataaattttctttttttatttttcacggttacgttgtatcttcgttgttataacatacgggatcaatttctcttaaatttaagagaggtggtatttaaagatatggttttatttagatttggggagatttagtgttatttccacccgtgtgtgtctcctttattaattttacttttgttgatgtgggggtagggtaatattcaagttcctttttttaaaagcttaaaatacatctctattttggtcattgttatcctaattcactaggatataatatcttatgtggaattgtgtaatcttgacaggtgtcgatattggggcacacttataaattgtaaaatccattaaca--atttcaaaaaaattaaattattttagttattttgatgtattttaattaatattgttatttaaatatatagatttttttttcctttgttattaaaactatgatgtcaagttttttttttagttatttatttataaattaagaatattattcattctatattggtggaatattctaggttatttttagtttgatgttcttatttatgcaggatcattaaataagaataacaattttttttaaatatttttttgtttttgtttacttagagatagttttattttattttttgaagagctatccacttttttatttggtgggtacaccgacgttcagcgggttatttttttaacttttgttcttccatttatggattttatttaaagtacggacttaatttattttaaaataatttaatagaatcttatttcttgtatgcttttgtaaatccatttttgtcatttgttccaagccagtgagcccgttcggtcatatttgcggatatttaattggggtaggttttcggtttccttttcattatggttaattaattattgatagatagttgtgggggtttgtagttattgttcgcaacgattaagcttatgctatctcgtgccaatggatgtttgcggttatacttactaatggattgggtctaacttatatgccaggtttgtctcggtttttgttgcaaattctagacgttggagcgagttttataaaaggttttaattatcctcatgctttgtgttttttagtcgcaaatgcgcccccacttaattttgggaattcttataaagatgtagtgtctggttcatttattttctttttcttttaggcgctaactttatttagctaagcacaggaaattttcgggctatcttagggggtcgtcggattttctttttttcatgttccttaattttatttaagggaattgattttgttatatgcatttaatgagttccagatttttatatgggtttacttgttcaacgaacatttttcatttttagttgataatgtttagttttctttttttattattaaatttaatagaaattttagatatttttacttaggttggagggcctggcttcatttgttcatatcgaccaggaagatattcaagttaagtttcatgatatcatgattttttcttctttatttaattatttataaataacaccctgcatggttacctttatcaacacttgttgttactcggttatacaaactttgtttctaatctttttgtttttggggatctgtctttattagtactcttgctcaagaatttactttcataattttttgttcgttcatttttttagatat--actttattatgaaaaactttct--catacaaattgagtaatcattagaataatctattatgaaatctttcctaaaatttaaataccacaattttacatttttataatactctatacttatgcgtgtaaatacaattttaaggccctcgccatttaaataaaaccttcggtaacaccatttagatgcaaaggcttgtgattccgcccagaaattcgctgtgaattggtctttttttttgttatatcaatttacggttttttgcatcataacgcgaataattgcttaaaggtaacaattgcggagtaataggtgttttcgacatcagcaagggctcttttttattgattattcagtggcgggattataggtctattttacccactgttgtgggtatatttttttgtatggacgcttatggtagtttcctgggcaattctttggggcacgtatacaatttttcgcatcctattggatgattgtcatggttgggggttgcgtgaaagcacttaccgttttacttcattatttccttatgtctgcgcacctatcaatttttctcagaacggtcaaaaccatggttaatcaaatgaaaatccttcacctattactaaagaatgtggttatgtatacatatttatttttgtctataacctactctgggaccgaaattatccgcaaccctgtacccgtcaatcaccgatgtattttttgctagcatctcgtcatccaaaattgggggtatgcttgttttcatgcatttgcatttcctttacattagaattcgggatcatttaccataacaattatttggtatgtgtacgtatttttactgatgggccgccgtgagacctagtttgtggcaatttacgtgttatttctattatttaaccttatgtaatgtggaaattttaa------atgaaaatttttatatggagttttttatatttgtttgtaggtgcttttacctttgacgaagtttggtaatcaatcgaaggccaaaagtggatgcggatcccacctttggagcataattttacaagacaactacctttttcaataattctatatttcccattttctttttttcttttgttgattgatccatttgtaatttttcttaattggtttttttttttgtgacagttgggttaacgtatatgcggtgtctcaatcaatagcttttggggttcggcgtgccaacattctagagtagttgcttgtttttagttgtttttatggggtaaaatttattttaaatacaatttattgttttttatatttccatgcttgttgttagattcttgcgaacaacgacccttgattgcgagggatcgattgttcggttaagtgataagagggggttgcttatttttgcgatagcagatttttatagattttttggtatttttggaggagttttctttttttaataattacttgttcttatttattggtcgggacttcccgttcgtagaaattattattgctgaaagttttcctttcttaattttttttttgtggttaaatttttattattat
>P.terraenovae_JX913743
atttaaaatctcaaatatttttggatttatatggacttattcattcgcaatctgctgggctgatggttgaataattttgcttatccctataggaaaaattattcacgagctcctaatattctaccagcttgctctcgtttttttgcgtatttttttctaatcagaaac--aatcaatattatgaatatattttctcctttctaaagggtcgcccttcatttgttccaagtatgaggtttctgttaagcttatttatactgcaaaatgcccttatttattctaatatttaaccttatatacagatatcttcagttatgggcctggggttaacaactcctcgaattatgctatctcataacattggtgatttgcgcattaaaggaatttttgatactatttttttatcttttactttgatatttatttaaatttaaactccaataacattttacctttttcatcaagtataattttttttttaacttttcttggggttccccttttggttttccaatgatgtatcatcttacataaaacattttctttacttatgtttatacttatactttatttaatcgtttgtaaggcttatctaatatagaaaaatgttattctcgttaaatcattaataagtttatattgtctttttctcttggttttctattctctttatttttttccgcatgtttttcacaacaaagaatggactttattatttgggctgtcggatgtggactcttagatctatcggcgattggcaccgggcctatgggagacaattaaagtatgtacgccagcttatatatttttatgtatccatatatggggttggaatgctgtccctatttgggcccgaatgcttcccgataaaaatagtttgctttccccgcttacttttttgtagagatgtgaaagggcggacggtgacgttacccctttctcaaatgccagggggctcgtgattgcattttcctcattgcggattctcatttgggcgtaattatacacgtataaatcgtcacggatacttgacgatccttttgttgtcgtgtatacgcctttcttttttcttccgtttgcgggcatacatttttacgacgaattaaactcttttgaccgcgggggggaccattttacacatttttgttttggcaccgagttaatttatttccggttggatattccaatatagcagatcggaaaagaacttggtcttggatattagcatttgcatggttttggttatgttggccacaatttacgtggatgagtgaaccggctattactcgcacatatatgcgtccacggataaatttagtgctgcaccttaggaccattaatatcccgcactttggcttggttgtttttttacgtggggttacgggtgtctgcaatctcatgaatatttcagaactatagtgtgccattcatagttttcatgggcgtttgcatatgcggttgtcatgttccttttacggctacttaaagaattttaaagcattgcatatttatgggtaattacttttcccacattttggttgcggatcccgcgtatcgataccgagctaacgctgaagtattcacatggtcacattcttctggatttttttttttatattggaagttgttccacgcagtttttccgtcattaatctcatgatgttcaaaacccccgcgacaagtaaggattccttttacaat-attcactggcaattggttcagaagtctcccttatgacattatttttcagacagcctttatttgtatatacgtctgtggtattatttatctttttaaaatagtaacgtattctcaggcaacatgaatattgacatttccgcatatttttttatgcttcctcctcgcttttattttgagaataagacctcatacttaagcatggcacatgtatgagtagatatcgattgcaaatgattgatctaatatccacaagatttcatgaagttcgttttgagtgaaacggtgtttccataatccaatcgatttgtacgcgcgagtatcatctgacatccgcttgggtaagtgaggacccggcgttaacaacaattttataacgccggtttttaggcatgtcgaattggggcaacaagttatccatgtatgaagatccgtaatattataatgattcaaaa-gaactttatcccaatgcccatggtgttagttttatattttcatgcttgtatttaagtataatatatcttatcctcatccaatcgattgtaaaaaccatcacaatcttaatgaatgatatacaatttttcgtttgacctctcagatttaatttcttaatgttagacttttggatttatatcctcattatgttatcctccgtacaattttgaaaaatttttacctcaaagattaaacctttggccatgggcaaggtcacttatttgttctttttcatatttttaaaattatggttttcctaatttacagacagcattatttacctacttgcctcccttgtttgttatctttggtgataaaaaccacaatttgccattgtcccaggacccgcgtttatccttatgttgatgaacatagaagtatcgccggacttgcgtcgttacgcaaatatgcggcattttttacttttggaaacggcctcattcacatctttagctttatataccaatgcttttgtctgatcgcgtgcatatcatctagtttgcgtttagactttatcaggagtattcaccatcaacaccttcattgtgataagcctgccctacgctcatgggcatacacgtgcggatgtaatgttcacatagaactcctttttttggaaacatacatttacgttacatgtgcggagttccggaggacttcaggctcaacgagcgtacacggttcgtgggatatttttatcttcgagtttttttgttctttttggcttttcaagagcttccctcatgattgggcattgccccatggatacccttaaccttcaatccctctaaacgtatttttactcggatacgtactggccacaagttatgaggaacatccaacaccaggttttttacgtatttggattattacatttcagctagataatgagcccttacatgcgatcgttaggtcacttttatgcacggttcaggatcagtttatggacacttttttattgttatcgcattaaaacatttcaaaacacattggttgagcgcgctgtatgcattgtgaatgttgttttcttagttcattatgtggggg--attttcatttacatagtcatatttttattcatgtgtatttctgctcatcttcaaaaacttgtgacggaaagctcccttgatgggttgaccaatctctccgttcctttcttcgttttctatacatatttttatttgagtgaatgcttatttccatatctatataatttcaattatattgtcatactcatatttatttatctctttggtttacagatgaacaggatctaatgtcaa----------attgacatagttgtagttttttttagtttctcttttatggatatttatataagataagatttatgatggagtgttcataatcataaatgtatacttttttgatgatagttacttattcttgtttatattctcttgtattttaagaagataatgaaggataaaataacgttatatttgtttatttgtactcatatttttatatagccaattatagatttttggtggaggttggctgttctatgttgtattattcaaagtaatctaaagcggatttacgctttcaacgatgggagtgcttttttgcatgctgatttaataggagtgaataattttattgagtataaaggattgaatatatgtggagttgtatttgcgcatacaaaggccaatcctttctctgttccgcgcatgcgcccacccgttcgcttgtcatctcacttgtacgcgggttattttatcgttaaatttttagagtctgatggaattttcttttttcggttacatttatgcggttgggcaatagattgattaaaaatatgctttcacttagcattggttatatagatcttcatggtataaattgcttttcattttaccagcttttaagcttttttattggcgggcatatcaaaataaaatgcagaatcgttatggagttagttatatccctactctctgttaagtgcaattgctttgggatccttttgcggtttatcaagattatttgaacgttctttctaataaattttctttttttatttttcacggttacgttgtatcttcgttgttataacatacgggatcaatttctcttaaatttaagagaggtggtatttaaagatatggttttatttagatttggggagatttagtgttatttccacccatgtgtgtttcctttattaattttacttttgttgatgtggggttgtggtaatattcaagttctttttttaaaaagcttaaaatacatctctattttggtcattgttatcctaattcactaggatataatatcttatatggaaatgtgtaatcttgacaggtgtcgatattggggcacacttactaattgtaaaatccattaaca--atttcaaaaaaattaaattattttagttattttgatatattttaattaatattgttatttaaatatatagatttttttttcctttgttatcaaaactatgatgtcaagttttttttttagttatttatttataaattaagaatattattcattctattttggtggattattctaggttatttttagtttgatgttcttatttatgcaggatcgttaaataagaataacaattttttttaaatgtttttttgtttttgtctacttagagatagttttattttattttttgaagagttatccacttttttatttggtgggtacaccgacgttcagcgggttatttttttaacttttgttcttccatttatggattttatttaaagtacggacttaatttattttaaaataatttaatagaatcttatttcttgtatgcttttgtaaatccatttttgtcatttgttccaagccagtgagcccgttcggtcatatttgcggatatttaattggggtaggttttcggtttccttttcattatggttaattaattattgatagatagttgtgggggtttgtagttattgttcgcaacgattaagcttatgctatctcgtgccaatggatgtttgcggttatacttactaatggattgggtctaacttatatgccaggtttgtctcggtttttgttgcaaattctagacgttggagcgagttttataaaaggatttaattatcctcatgctttgtgttttttagtcgcaaatgcgcccccacttaattttgggaattcttataaagatgtagtgtctggttcatttattttctttttcttttaggcgctaactttacttagctaagcacaggaaattttcgggctatcttagggggtcgtcggattttctttttttcatgttccttaattttatttaggggaattgattttgttatatgcatttaatgagttccagatttttatatgggtttacttgttcaacgaacatttttcatttttagttgataatgtttagttttctttttttattattaaatttaatagaaattttagatatttttacttaggttggagggcctggcttcatttgttcatatcgaccaggaagatattcaagttaagtttcatgatatcatgattttttcctttatatttaattatttataaataacaccttgcatggttacctctatcaacacttgttgttactcggctatacaaagtttgtttctaatctttctgtttttggggatttgtttttattagtactcctgctcaagaattttctttcataactttttattctttcatttatttatatat--acctttttatgaaaaattttct--catacaaattgagtaatcattggaataatctattacgaaatccttcctaaaatttaaataccacaattttacatttttataatattttatacctatgcgtgtaaatacaactttaaggccctcgccatttaaataaaaccttcgataacaccatttagatgcaaaggcttgtgattccgcccataaattcgctgtgaattggtctttttttttgttatatcaatttacggctttttgcatcataacgcgaataattgcttaaaggtaacaattgcggagtaataggtgttctcgacatcagcaagggctcttttttattgattattcagtggcgggattataggtctattttacccactgttgtgggtatatctttctgtatggacgcttatggtagtctcctgggcaattctttggggcacgtatacaatttttcgcatcctactggatgattgtcatggttgggggttgcgtgaaagcacttaccgttttacttcattatttccttatgtttgcgcacttatcaatttttctcagaacggtcaaaaccatggttaatcaaatgaaaatccttcacctattactaaggaatgtggttatgtatacatatttatctttgtttataacctattctgggaccgaaattatccgcaaccctgtacccgtcaatcaccgatgtattctttgctagcatttcgtcatccaaaattgggggtatgcctgttttcatgcatttgcatttcctttacattagaattcgggatcatttaccataacaattttttggtatgtgtacgtatttttactgatgggccgccgtgagacctagtttgtggcaatttacgtgttatttctattatctaaccctatataatgtggaaattttaa------atgaaattttttatatggagttttttatatttgtttgtaggtgcttttacctttgacgaagtttggtaatcaatcgaaggccaaaagtggatgcggatcccacctttggagcataattttacaagacaactacctttttcaataattctatatttcccgttttctttttttcttttgttgattgatccatttgtaatttttcttaattggtttttttttttgtgacagttgggttaacgtatatgcggtgtctcaatcaatagcttttggggttcggcgtgccaacattctagagtagtttcttgtttttagttatttttatggggtaaaatttattttaaatacaatttattgttttttatatttccatgcttgttgttagattcttgcgaacaacgacccttgattgcgagggatcgattgttcggttaagtgataagagggggttgcttatttttgcgatagcagatttttatagattttttggtatttttggaggagttttctttttttaataattacttgttcttatttattggtcgggacttcccgttcgtagaaattattattgctgaaagttttcctttcttaattttttttttgtggttaaatttttattattat
>P.terraenovae_KT272776
atttaaaatctcaaatatttttggatttatatggacttattcattcgcaatctgctgggctgatggttgaataattttgcttatccctataggaaaaattattcacgagctcctaatattctaccagcttgctctcgtttttttgcgtatttttttctaatcagaaac--aatcaatattatgaatatattttctcctttctaaagggtcgcccttcatttgttccaagtatgaggtttctgttaagcttatttatactgcaaaatgcccttatttattctaatatttaaccttatatacagatatcttcagttatgggcctggggttaacaactcctcgaattatgctatctcataacattggtgatttgcgcattaaaggaatttttgatactatttttttatcttttactttgatatttatttaaatttaaactccaataacattttacctttttcatcaagtataattttttttttaacttttcttggggttccccttttggttttccaatgatgtatcatcttacataaaacattttctttacttatgtttatacttatactttatttaatcgtttgtaaggcttatctaatatagaaaaatgttattctcgttaaatcattaataagtttatattgtctttttctcttggttttctattctctttatttttttccgcatgtttttcacaacaaagaatggactttattatttgggctgtcggatgtggactcttagatctatcggcgattggcaccgggcctatgggagacaattaaagtatgtacgccagcttatatatttttatgtatccatatatggggttggaatgctgtccctatttgggcccgaatgcttcccgataaaaatagtttgctttccccgcttacttttttgtagagatgtgaaagggcggacggtgacgttacccctttctcaaatgccagggggctcgtgattgcattttcctcattgcggattctcatttgggcgtaattatacacgtataaatcgtcacggatacttgacgatccttttgttgtcgtgtatacgcctttcttttttcttccgtttgcgggcatacatttttacgacgaattaaactcttttgaccgcgggggggaccattttacacatttttgttttggcaccgagttaatttatttccggttggatattccaatatagcagatcggaaaagaacttggtcttggatattagcatttgcatggttttggttatgttggccacaatttacgtggatgagtgaaccggctattactcgcacatatatgcgtccacggataaatttagtgctgcaccttaggaccattaatatcccgcactttggcttggttgtttttttacgtggggttacgggtgtctgcaatctcatgaatatttcagaactatagtgtgccattcatagttttcatgggcgtttgcatatgcggttgtcatgttccttttacggctacttaaagaattttaaagcattgcatatttatgggtaattacttttcccacattttggttgcggatcccgcgtatcgataccgagctaacgctgaagtattcacatggtcacattcttctggatttttttttttatattggaagttgttccacgcagtttttccgtcattaatctcatgatgttcaaaacccccgcgacaagtaaggattccttttacaat-attcactggcaattggttcagaagtctcccttatgacattatttttcagacagcctttatttgtatatacgtctgtggtattatttatctttttaaaatagtaacgtattctcaggcaacatgaatattgacatttccgcatatttttttatgcttcctcctcgcttttattttg------agacctcatacttaagcatggcacatgtatgagtagatatcgattgcaaatgattgatctaatatccacaagatttcatgaagttcgttttgagtgaaacggtgtttccataatccaatcgatttgtacgcgcgagtatcatctgacatccgcttgggtaagtgaggacccggcgttaacaacaattttataacgccggtttttaggcatgtcgaattggggcaacaagttatccatgtatgaagatccgtaatattataatgattcaaaa-gaactttatcccaatgcccatggtgttagttttatattttcatgcttgtatttaagtataatatatcttatcctcatccaatcgattgtaaaaaccatcacaatcttaatgaatgatatacaatttttcgtttgacctctcagatttaatttcttaatgttagacttttggatttatatcctcattatgttatcctccgtacaattttgaaaaatttttacctcaaagattaaacctttggccatgggcaaggtcacttatttgttctttttcatatttttaaaattatggttttcctaatttacagacagcattacttacctacttgcctcccttgtttgttatctttggtgataaaaaccacaatttgccattgtcccaggacccgcgtttatccttatgttgatgaacatagaagtatcgccggacttgcgtcgttacgcaaatatgcggcattttttacttttggaaacggcctcattcacatctttagctttatataccaatgcttttgtctgatcgcgtgcatatcatctagtttgcgtttagactttatcaggagtattcaccatcaacaccttcattgtgataagcctgccctacgctcatgggcatacacgtgcggatgtaatgttcacatagaactcctttttttggaaacatacatttacgttacatgtgcggagttccggaggacttcaggctcaacgagcgtacacggttcgtgggatatttttatcttcgagtttttttgttctttttggcttttcaagagcttccctcatgattgggcattgccccatggatacccttaaccttcaatccctctaaacgtatttttactcggatacgtactggccacaagttatgaggaacatccaacaccaggttttttacgtatttggattattacatttcagctagataatgagcccttacatgcgatcgttaggtcacttttatgcacggttcaggatcagtttatggacacttttttattgttatcgcattaaaacatttcaaaacacattggttgagcgcgctgtatgcattgtgaatgttgttttcttagttcattatgtgggggatattttcatttacatagtcatatttttattcatgtgtatttctgctcatcttcaaaaacttgtgacggaaagctcccttgatgggttgaccaatctctccgctcctttcttcgttttctatacatatttttatttgagtgaatgcttatttccatatctatataatttcaattatattgtcatactcatatttatttatctctttggtttacagatgaacaggatctaatgtcaa----------attgacatagttgtagttttttttagattctcttttatggatatttatataagataagatttatgatggagtgttcataatcataaatgtatacttttttgatgatagttacttattcttgtttatattctcttgtattttaagaagataatgaaggataaaataacgttatatttgtttatttgtactcatatttttatatagccaattatagatttttggtggaggttggctgttctatgttgtattattcaaagtaatctaaagcggatttacgctttcaacgatgggagtgcttttttgcatgctgatttaataggagtgaataattttattgagtataaaggattgaatatatgtggagttgtatttgcgcatacaaaggccaatcctttctctgttccgcgcatgcgcccacccgttcgcttgtcatctcacttgtacgcgggttattttatcgttaaatttttagagtctgatggaattttcttttttcggttacatttatgcggttgggcaatagattgattaaaaatatgctttcacttagcattggttatatagatcttcatggtataaattgcttttcattttaccagcttttaagcttttttattggcgggcatatcaaaataaaatgcagaatcgttatggagttagttatatccctactctctgttaagtgcaattgctttgggatccttttgcggtttatcaagattatttgaacgttctttctaataaattttctttttttatttttcacggttacgttgtatcttcgttgttataacatacgggatcaatttctcttaaatttaagagaggtggtatttaaagatatggttttatttagatttggggagatttagtgttatttccacccatgtgtgtttcctttattaattttacttttgttgatgtggggttgtggtaatattcaagttctttttttaaaaagcttaaaatacatctctattttggtcattgttatcctaattcactaggatataatatcttatatggaaatgtgtaatcttgacaggtgtcgatattggggcacacttactaattgtaaaatccattaaca--atttcaaaaaaattaaattattttagttattttgatatattttaattaatattgttatttaaatatatagatttttttttcctttgttatcaaaactatgatgtcaagttttttttttagttatttatttataaattaagaatattattcattctattttggtggattattctaggttatttttagtttgatgttcttatttatgcaggatcgttaaataagaataacaattttttttaaatgtttttttgtttttgtctacttagagatagttttattttattttttgaagagttatccacttttttatttggtgggtacaccgacgttcagcgggttatttttttaacttttgttcttccatttatggattttatttaaagtacggacttaatttattttaaaataatttaatagaatcttatttcttgtatgcttttgtaaatccatttttgtcatttgttccaagccagtgagcccgttcggtcatatttgcggatatttaattggggtaggttttcggtttccttttcattatggttaattaattattgatagatagttgtgggggtttgtagttattgttcgcaacgattaagcttatgctatctcgtgccaatggatgtttgcggttatacttactaatggattgggtctaacttatatgccaggtttgtctcggtttttgttgcaaattctagacgttggagcgagttttataaaaggatttaattatcctcatgctttgtgttttttagtcgcaaatgcgcccccacttaattttgggaattcttataaagatgtagtgtctggttcatctattttctttttcttttaggcgctaactttacttagctaagcacaggaaattttcgggctatcttagggggtcgtcggattttctttttttcatgttccttaattttatttaggggaattgattttgttatatgcatttaatgagttccagatttttatatgggtttacttgttcaacgaacatttttcatttttagttgataatgtttagttttctttttttattattaaatttaatagaaattttagatatttttacttaggttggagggcctggcttcatttgttcatatcgaccaggaagatattcaagttaagtttcatgatatcatgattttttcctttatatttaattatttataaataacaccttgcatggttacctctatcaacacttgttgttactcggctatacaaagtttgtttctaatctttctgtttttggggatttgtttttattagtactcctgctcaagaattttctttcataactttttattctttcatttatttatatat--acctttttatgaaaaattttct--catacaaattgagtaatcattggaataatctattacgaaatccttcctaaaatttaaataccacaattttacatttttataatattttatacttatgcgtgtaaatacaactttaaggccctcgccatttaaataaaaccttcgataacaccatttagatgcaaaggcttgtgattccgcccataaattcgctgtgaattggtctttttttttgttatatcaatttacggctttttgcatcataacgcgaataattgcttaaaggtaacaattgcggagtaataggtgttctcgacatcagcaagggctcttttttattgattattcagtggcgggattataggtctattttacccactgttgtgggtatatctttctgtatggacgcttatggtagtctcctgggcaattctttggggcacgtatacaatttttcgcatcctactggatgattgtcatggttgggggttgcgtgaaagcacttaccgttttacttcattatttccttatgtttgcgcacttatcaatttttctcagaacggtcaaaaccatggttaatcaaatgaaaatccttcacctattactaaagaatgtggttatgtatacatatttatctttgtttataacctattctgggaccgaaattatccgcaaccctgtacccgtcaatcaccgatgtattctttgctagcatttcgtcatccaaaattgggggtatgcctgttttcatgcatttgcatttcctttacattagaattcgggatcatttaccataacaattttttggtatgtgtacgtatttttactgatgggccgccgtgagacctagtttgtggcaatttacgtgttatttctattatctaaccctatataatgtggaaattttaa------------------atatggagttttttatatttgtttgtaggtgcttttacctttgacgaagtttggtaatcaatcgaaggccaaaagtggatgcggatcccacctttggagcataattttacaagacaactacctttttcaataattctatatttcccgttttctttttttcttttgttgattgatccatttgtaatttttcttaattggtttttttttttgtgacagttgggttaacgtatatgcggtgtctcaatcaatagcttttggggttcggcgtgccaacattctagagtagttgcttgtttttagttatttttatggggtaaaatttattttaaatacaatttattgttttttatatttccatgcttgttgttagattcttgcgaacaacgacccttgattgcgagggatcgattgttcggttaagtgataagagggggttgcttatttttgcgatagcagatttttatagattttttggtatttttggaggagttttctttttttaataattacttgttcttatttattggtcgggacttcccgttcgtagaaattattattgctgaaagttttcctttcttaattttttttttgtggttaaatttttattattat
>P.regina_KC005712
atttaaaatctcaaatatttttggatttatatggacttattcattcgcaatctgttgggctgatggttgaataattttgcttatccctataggaaaaattattcacgagctcttaatattttaccagcttgctctcgtttttttgcgtatttttttctaatcagaaag--aatcaatattatgaatatattttctcctttttaaagggtcgcccttcatttgttccaagtatgaggcttctgctaagcttatttatactgcaaaatgcccttatttattctaatatttaaccatatatacagatatcttcagttatgggcttggggttaacaactcttcgaattatgctatctcataacattggtgatttgcgcattaaaagaatttttgatactattattttaacttttactttgatatttatttaaatttaaactccaataacatttttcttttttcatcaagtataattttttttttaattcttcttggggttccccttttggttttccaatgatgtatcatcttacataaaacattttttttacttatgtttatacctatactttatttaatcgtttgtaaggcttatttaatatagaaaaatgttactctcgttaaatcaataataaatttatattgtctttttctcttggttttctattctctttatttttttccgcatgtttttcacaacaaagaatggactttattatttgggctgtcggatatggactcttagatctatcggcgactggcaccgggcctatgggagacaattaaagtatgtacgccagcttatatatttttatgtatccatatatggggttggaatgttgtccttatttgggcccgaatgcttcccgataaaaatagtttgctttccccgcttacctttttgtagagatgtgaaagggcggacggtgacgttacccctttctcaaatgccagggggctcgtgactgcattttcctcattgcggattctcatttgggcgtaattatacacgtataaatcgtcacggatacttgacgatccttttgttgtcgtgtatacgcctttcttttttcttccgtttgcgggcatacatttttacgacgaattaaactcttttgaccgcgggggggaccattttacacatttttgttttggcaccgagttaatttatctccggttggatattccaatatagcagatcggaaaagaacttggtcttggatattagcatttgcatggctttggttatgttggccacaatttacgtggatgagtgaaccggctattactcgcacatatatgcgtccacggataaatttagtgctgcaccttaggaccattaatatcccgcaccttggcttggttgtttttttacgtggggttacgggtgtttgcaatctcatgaatatctcagaactatagtgtgccattcatagttttcatgggcgtttgcatatgcggttgtcatgttccttttacggttacttaaaaaattttaaagcattgcatatttatgggtaattacttttcccacattttggttgcggatcccgcgtatcgataccgagctaacgctgaagtattcacatggtcacattcttttggatttttttttttatattggaagttgttccacgcagtttttccgtcattaatctcatgatgttcaaaacccccgcgacaagtaaggattccttttacaat-attcactggcaattggttcagaagtctcccttatgacattatttttcagacagcctttatttgtatatacgtctgtggtattatttatttttttaaaatagtaacgtactctcaggcaacatgaatattgacatttccgcatatttttttatgcttcctcttcgctcttattctgagaataagacctcatacttaagcatggcacatgtatgagtagatatcgattgcaaatgattgatctaatatccacaagatttcatgaagttcgttttgagtgaaacggtgtttccataatccaatcgatttgtacgcgcgagtatcatctgacatccgcttgggtaagtgaggacccggcgctaacaacaattttataacgccggtttttaggcatgtcgaattggggcaacaagttatccatgtatgaagatccgtaatattataatgattcaaaa-gaactttatcccaatgcccatggtgttagttttatattttcatgcttgtatttaaatataatatatcttatcctcatccaatcgattgtaaaaaccatcacaatcttaatgaatgatatacaatttttcgtttgacctctcagatttaatttcttaatgttagacttttggatttatatcctcattatgttatcctccgtacaattttgaaaaatttttacctcaaagattaaacctttggccatgggcaaggtcacttatttgttctttttcatatttttaaaattatggttttcctaatttacagacagcattacctacttacttgcctcccttgcttgttatttttggtgataaaaaccacaatttgccattgtcccaggacccgcgtttatccttatgttgatgaacatagaagtatcgccggacttgcgtcgctacgcaaatatgcggcattctttacctttggaaacggcctcattcacatttttagttttatataccaatgcttttgtctgatcgcgtgcatatcatctagtttgcgtttagactttatcaggagtattcaccatcaacaccttcattgtgataagcctgccttacgctcatgggcatacacgtgcggatgtaatgttcacatagaactcttttttttggaaatatacatttacgttacatgtgcggagttccggaggacttcaggctcaacgagcgtacacggttcgtgggatatttttattttcgagtttttttgttctttttggcttttcaagagcttccctcatgattgggcattgccccatggatacccttaaccttcaatccctttaaacgtatttttactcggatacgtactggccacaagttatgaggaacatccaacaccaggttttttacgtatttgggttattacatttcagctagataatgagcccttacatgcgatcgttaggtcacttttatgcacggttcaggatcagtttatggacacttttttattgttatcgcattaaaacatttcaaaacacattggttgagcgcgctgtatgcattgtgaatgttgttttcttagttcattatgtgggggatattttcatttacatagtcatatttttattcatgtgtatttttgctcatcttcaaaaacctgtgacggaaagctcccttgatgggttgaccaatctctccgttcctttcttcgttttctatacatatttttatttgagtgaatgcttatctccatatttatataatttcaattatattgacatactcatatttatttatttttttggcttacagatgaacaggatctaatgtcaa----------attgacatagttgtagttttttttagtttttcttttatggatatttatataagataagatttatgatggagtgttcataatcttagatgtatacttttttgatgatagttacttattcttgtttatattctcttgtattttaagaagataatgaaggataaaataacgttatatttgtttatttgtattcatatttttatatagccaattatagatttttggtggaggttggctgttctatgttgtattattcaaagtaatctaaagcggatttacgctttcaacgatgggagtgcttttttgcatgctgatttaataggagtgaataattttattgagtataaaggattgaatatatgtggagttgtatttgcgcatacaaaggccaatcctttctctgttccgcgcatgcgcccacccgttcgcttgtcatctcacttgtacgcgggttattttatcgttaaatttttaaagtctgatggaatttttttttttcggttacatttatgcggttgggcaatagattgattaaaaatatgctttcacttagcattggttatatagattttcatggtataaattgcttttcattttaccagcttttaagcttctttattggcgggcatatcaaaataaaatgcagaatcgttatggagttagttatatccctactctctgttaagtgcaattgctttgggatccttttgcggtttatcaagattatttgaacgttctttctaataaattttctttttttatttttcacggttacgttgtatcttcgttgttataacatacgggatcaatttctcttaaatctaagagaggtggtatttaaagatttggttttatttagatttggggagatttagtgttatttccacccatgtgtgtctcctttattaattttacttttgttgatgtggggttatggtaatattccagttctttttttaaaaagcttaaaatacatctctattttggtcattgttatcctaattcactaggatataatatcttgtgtggaaatgtgtaatcttgacaggtgtcgatattggggcacatttattaattgtaaaatccattaaca--atttcaaaaaaattaaattattttagttattttgatatattttaattaatattgttatttaaatatatagatttttttttcctttgttatcaaaactatgatgtcaagttttttttttagttatttatttataaattaagaatattatwcattctattttggtggaatattctaggttatttttagtttgatgttcttatttatgcaggatcgttaaataagaataacaattttttttaaatgtttttttgtttttgtctacttagagatagttttattttattttttgaagagttatccacttttttatttggtgggtacaccgacgttcagcgggttatttttttaacttttgttcttccatttatggattttatttaaagtacggacttaatttattttaaaataatttaatagattcttatttcttgtatgcttttgtaaatccatttttgtcatttgttccaagccagtgagcccgttcggtcatatttgcggatatttaattggggtaggttttcggtttccttttcaatatggttaattaattattgatagatagttgtgggggtctgtagttattgttcgcaacgattaagcttatgctatctcgtgccaatggatgtttgcggttatacttactaatggattgggtctaacttatatgccaggtttgtctcggcttttgttgcaaattctagacgatggagcgagttttataaaaggatttaattatcctcatgctttgtgttttttagtcgcaaatgcgcccccacttaattttgggaattcttataaagatgtagtgtctggttcatttattttctttttcttttaggcgctaactttatttagctaagcacaggaaattttcgggctatcttagggggtcgtcggattttctttttttcatgttccttaattttatttaagggaattgattttgttatatgcatttaatgagttccagatttttatatgggtttacttgttcaacgaacatttttcatttttagttgataatgtttagttttctttttttattattaaatttaatagaaattttagatatttttacttaggttggagggcctggcttcatttgttcatatcgaccaggaagatattcaagttaagtttcatgatatcatgatttattcctttatatttaattgtttataaataacaccctgcatggttacttctatcaacacttgttgttactcggctatacaaagtttgtttctaatttttctgtttttggggatttgtttttattagtactcctgctcaagaattttctttcataactatttattctttcatttgtttatattt--tctttattatgaaaaattctct--catacaaattgagtaatcattagaataatctattacgaaatccttcctaaaatttaaataccacaattttacatttttataatattttatacttatgcgtgtaaatacaactttaaggccctcgccatttaaataaaaccttcgataacaccatttagatgcaaaggcttgtgattccgcccataaattcgctgtgaattggtctttttttttgttatatcaatttacggttttttgcatcataacgcgaataattgcttaaaggtaacaattgcggagtaataggtgttttcgacatcagcaagggctcttttttattgattattcagtggcgggattataggtctattttacccactgttgtgggtatatctttttgtatggacgcttatggtagtctcctgggcaattctttggggcacgtatacaatttttcgcatcctattggatgattgtcatggttgggggttgcgtgaaagcacttaccgttttacttcattatctccttatgtttgcgcacttatcaatttttctcagaacggtcaaaaccatggttaatcaaatgaaaatccttcacctattactaaagaatgtggttatgtatacatatctatctctgtctataacctattttgggaccgaaattatccgcaaccctgtacccgtcaatcaccgatgtattctttgctagcatctcgtcatccaaaactgggggtatgcttgttttcatgcatttgcatttcctttacattagaattcgggatcatttaccataacaattttttggtatgtgtacgtatctctactgatgggccgccgtgagacctagtttgtggcaatttacgtgttatttctattatctaaccctatataatgtggaaattttaa------atgaaattttttatatggagttttctatatttgtttgtaggtgcttttacctttgacgaagtttggtaatcaatcgaaggccaaaagtggatgcggatcccacctttggagcataattttacaagacaactacctttttcaataattctatatttcccattttctttttttcttttgttgattgatccatttgtaatttttcttaattggtttttttttttgtgacagttgggttaacgtatatgcggtgtctcaatcaatagcttttggggttcggcgtgccaacattctagagtagttgcttgtttttagttatttttatggggtaaaatttattttaaatacaatttattgttttttatatttccatgcttgttgttagattcttgcgaacaacgacccttgattgcgagggatcgattgttcggttaagtgataagagggggttgcttatttttgcgatagcagatttttatagattttttggtatttttggaggagttttctttttttaataattacttgttcttatttattggtcgggacttcccgttcgtagaaattattattgctgaaagttttcctttcttaattttttttttgtggttaaatttttattattat
>P.regina_KT272842
[truncated: 246,982 more chars]
