# Supplementary material for: Characterization and Comparative Analysis of Mitochondrial Genomes Among the Calliphoridae (Insecta: Diptera: Oestroidea) and Phylogenetic Implications
Source: Front Genet. 2022 Feb 17;13:799203. doi: 10.3389/fgene.2022.799203 (PMC8891575; doi:10.3389/fgene.2022.799203)
Supplement: Supplementary file 3 [file DataSheet2.ZIP › Supplementary file 3-Data availability-alignments and trees/Alignments-fasta/PCG123.fas]

>C.vicina_JX913760
atttttaataattcatcaaaaattatatttttcagaattttaattataggaacattaatttctatttcagctaattcttggttaggagcttgaataggattagaaattaatttattagcttttattcccctaataagagataataaattaatatcaacagaagcctcattaaagtattttttaacacaagcattagcatcttcagtatttttatttgcagtaattttatttttattgaattcaagaaaaac---aaattcaaattactttatagaaataataattttttcttccctccttttaaaaagagggtctgctccctttcatttttgattccctaatgtgatagaagggttatcttgatcaaatgcattaattttaataacttgacaaaaaattgctcctttaatattaatttcttatattatttttaaaccattaattataacgagaattattctttcaagattaattggagcattaggaggattaaatcaaacttctttacgtaaattaatagcttattcatcaattaaccatttaggttgaatattagctgctatatataatagtaatttattatgattaacttattttatattttattcatttttaacatttgctataatttttatatttaatatatttaaagcatcacatattaaccaattattttcattattttttcactcaaaaattataaaattttttttattttttaatttattatctttaggtggattacctccatttttaggatttttccctaaatgaattgttattcaatctttaactattaatagtcaattatttttattaacttttatagtattaataactttaatcacattatacttttatatacgattatcatatagagcttttatattaaattattctgaaaataattgattaaattcttctatctataaatcaatttatataaaaatctttataattttctcatttttttcttcatttgggttattcctaatttcttctttatattttttattttcgcgacaatgattattttcaactaatcataaggatattggtactttatactttatttttggagcttgatcgggaataattggaacttcattaagaattctaattcgagccgaactaggacatcctggagcattaattggagatgaccaaatttataatgtaattgttacagctcatgcttttattataattttttttatagtaataccaattataattggaggatttggtaattgattagtccctttaatattaggagctccagatatagccttccctcggataaacaatataagtttctgacttttacctcctgcattaactttactattagtaagtagtatagtagaaaacggagctggaacaggatgaactgtttacccacctttatcttctaatatcgctcatggaggagcttctgttgatttagctattttttctttacacttagcaggaatttcttcaattttaggagctgtaaattttattactacagttattaatatacgatcaacaggaattacattcgaccgaataccattatttgtttgatctgtagtaattacagctttattacttttattatctttaccagtattagcaggtgctattactatattattaacagatcgaaatcttaatacatcattctttgacccagcaggaggaggagacccaatcttgtaccaacatttattttgattttttggtcatcctgaagtttatattttaattttacctggattcggaataatttcacatattattagccaagaatcaggaaaaaaggaaacttttggttcattaggaataatttatgctatattagctattggattattaggatttattgtatgagctcatcatatatttacagtaggaatagacgttgatactcgagcttattttacatcagctactataattattgctgtcccaacaggaattaagatttttagttgattagcaactctttatggtacccaattaaattcttccccagctactttatgagccttagggtttgtattcttatttacagtaggaggattaacaggagttattttagctaattcttcagtagacattattcttcatgacacatattatgtagttgcccatttccattatgtattatctataggagctgtattcgctattatagcaggattcgttcactgataccctttatttacaggattaactttaaatggtaaaatattaaaaagtcaatttactattatatttattggggttaatattacattcttccctcaacatttcttaggattggcaggaatacctcgacgatactcagattaccctgatgcttacacaacttgaaacgtaatttctactattggatcaacaatttcattattaggaattttatttttctttttcattatttgagaaagtttagtatcacaacgtcaagttttataccctgttcaattaaattcatcaattgaatgattacaaaatactccaccagctgaacatagttattctgaattgcctttattaactaact--atgtcaacatgatcaaatttaggtttacaagatagttcttctcctttaatagaacaattagtcttttttcatgaccacgcacttttaattttagtaataattactgttctagtaggatacttaatatttatactattttttaacaaatatgtaaatcgatacttacttcatggacaaactattgaaattatttgaacaattttacctgcaattattttactatttattgcatttccttctcttcgacttttatacttattagatgaaattaatgaaccttctattactttaaaggcaattggacatcaatgatattgaagttatgaatattcagactttgcaaatattgaatttgattcatatatgattcctactaatgaattatcaattgatagttttcgtctattagacgttgataatcgagtagtcttaccaataaattctcaaatccgaattttagtaactgctgcagatgtaattcattcttgaactattccagctttaggagtaaaggtagatggaactcctggtcgattaaatcaaacaaactttttaattaaccgacctggtttattttatggacaatgttcagaaatttgtggagctaatcatagttttataccaattgtaattgaaagaatcccagtaaattattttattaaatgaatttctagca----taaactctt-atccctcaaatagccccaattggttgattaagtttatttattattttttctattgcatttgtaattttcaatataataaattattattcttttattccttttatacctaaatctaacttaattagtaagacacaatctacaaattcattaaattgaaaatgaatgataacaaatttattttcagtattcgacccttcttcaagtatttttaatttatcattaaattgattaagaacatttttaggtattttaataattccttcaatatattgattaataccttctcgatatcatattttctgaaataatattttattaactttacacaaagaatttaaaattctgttaggtcctataggagctaacggatctacttttatttttgtttcattattttctataattttatttaataattttataggattatttccttatatttttacaagtacaagtcatttaactttaactcttacattagctataccattatgattatgttttatattatttggatgaattaataatacacaacatatattcgctcatttagtccctcaaggaactccagcagttttaataccttttatggtttgtattgaaacaattagtaatattattcgacctggtactttagctgtacgattaacagctaatataattgctggacatttattattaacccttttaggtaatactggaccctctatatcaacaattctattaacattattaatcattacacaaattgctttattagttcttgaatcggctgttgctataattcaatcttatgtatttgctgttcttagaactttatattctagagaagtaatgtcaactcactcaaaccacccatttcatttagtagactatagtccatgaccattaacagcttcaattggagcaataacaactgtttctggtatagtaaaatgatttcaccaatatgatgtttctctatttttattagggaatatcattactattttaactgtttatcaatgatgacgagatgtttcacgagaaggaacatttcaaggtttacacactgatgctgtaactacaggattacgatgaggaataattttatttattttatcagaaattttattctttgtatcatttttttgagcattcttccatagtagtttatcaccatcaattgaattaggagctatatgacctcctataggaattactccttttaatccatttcaaattccactattaaatacagtaattttattaacttcaggaattactgtaacttgagctcatcatagtttaatagaaggaaatcattcacaaactactcaaggattattctttacagttattttaggaatttattttacaattttacaagcttatgaatatattgaagccccatttacaattgcagactctgtttatggttcaaccttttttatagcaacaggattccatggagttcatgttttaattggaactactttccttttaatttgtttaattcgacacttaggtaatcatttttcaaaaaatcatcatttcggatttgaagctgccgcttgatactgacattttgttgatattgtttgattattcctttatgtttcaatttattgatgaggagga---attttatcaattttaacaattagttcaattattttattaatttcaattgtagtaatattactagcttcaattctttcaaaaaaaacattagtagaccgagaaaaagcatctccatttgaatgtggatttgatccaaaatcttcttctcgactcccattttctttacgattttttttaattacaattatttttttaatttttgatgtagaaattgctttaattcttccaattattttaattattaaattctcaaacctaatgatatgaacaattacatctattatttttattttaattttattattagggttatatcatgaatgaaatcaaggtatattaaattgatcaaat---------------atttgtacaattagttttgtgagattatttatttttagattgttttcttttttaataggggttatttttattataaatgactatagaatttttattgaatgagaagttgtttcattgaattcagttaatattgttataacattattattagattgaatgagtttaatttttatgtcttttgttttaataatttcatctttagtaattttttacagaaaggagtatatagaaagtgattataaaattaatcgttttattatattagtattaatatttgttacttctataatgttattaattattagtcctaatttaattagaattttattaggatgagatggattgggacttgtttcttattgtttagttatttattttcaaaatgtaaaatcttataatgctggtatattaactgctttatcaaatcgaattggagatgttgcattgttattagctattgcttgaatattaaattatggaagttgaaattatattttttatttagaaagtataaaggataattttgaaataataattgtaggtggattagtaatattagctgctataactaagagtgctcaaatccctttttcttcttgattaccagctgctatagcagctcctactcctgtttcagctttagttcattcttcaactttggtaactgctggagtatatttattgattcggtttaatattttattaagatcatcttgattaggtaatttattattattattatctggattaacaatatttatagctggattaggggcaaactatgaatttgatttaaagaaaattattgctttatctactttaagtcaattaggtttaataatgagaattttatctatagggtattataaattagctttttttcatttattaactcatgctttatttaaggcattattatttatatgtgctggggctattattcataatatgaataattctcaagatattcgattaatgggtagtttaagaataataatacctttaacttcttcatgttttaatgttgctaatttagctttatgtggtataccttttttggcaggattttattctaaggatttaattttggaaacagtttctttatcttatattaatatattttctttttttctatattttttttctacagggttaacagtatgttattcttttcgattagtatattatacaataactggggattcaaatttttcttctttaaatatactaaatgatgaaggttgagttatattaaaaagtataataggactattaattttgagaatttttgggggtagtatattaagttgattaatttttcctacaccagtagtagtagttcttccttcttatttaaaattattaactttatttgtttgtattgtaggaggagttagaggttatttaatttctaatatttctttatttttttataataaggctttaaataattataattcttcttactttttaggttcaatatgatttataccttatatttctacatatggaattattaattattctttaattgttggtagaataacagttaaatcttttgaccaaggatgatcagaatattttggaggacaacaactttatttaaacttggtaaaaaattctcaattaaatcaa---atattacagaataataatttaaaaatttatttattaagttttattttttgaattataattttatacatatatataatttgttttatgttaaaaattattattagaattttatttttatttccattgtgtttaatctataatagttattgaatggtacaaagtttcttatttttattaagttttatttttattttaataaatatatatagaaattattttatatcaatttcgtatttatttggatgtgacatgatttcatacggattaattttattaagtttatgaattgtttctttaatattaatagcaagtgaatctatttataagtatagaaattataccaatttatttttattaaatattattttgttattaattttattagtattaacttttagaagaataagtttatttatattttatttattttttgaaagaagtttaattcctacattatttttaattttaggttggggatatcagcctgaacggttacaggcgggggtatatttattattttatactttattagtttctttacctatattagttggtattttttatttatataaatctacaggtactttaaatttttatttattaaataattatatatttaattatgaaattctttattttgcattagtaatagcttttttagtaaaaataccaatatttttagttcatttatgattaccaaaagctcatgtagaagctcctgtttctggttcaataattttagctggaattatattgaagttagggggatatggtttattacgagtatttccttttttacaattaatagggttaaaatttaattttatttgaattagaattagattagtaggaggagttttagttagattaatttgtttacgtcaaactgatttaaaggctttaattgcatattcttcagtagctcatataggaattgtattagctgggttaataactttaacttatataggaatttgtggttcttatactttaataattgctcatggattatgttcttcaggtttattttgtttggctaatatttcttatgaacgaataggaagtcgtagattattaattaataaggggatattaaattttataccttctatggcattatgatgatttttattaagatctgctaatatggctgctccacctactttaaatttattgggagaaatttctttaattaatagtattgttagatgatcttgagtttctatattaatattatctttattatctttttttagagctgcttatactttatatttatatgcttatagtcaacatggaaaaattttttcaggggcttattcatttagaggaggttctgttcgagagtttctacttttatttttacattgatttcctttaaatttattaattttaaagggagacatatgtatattatgattaatgatagcaattttaaattgaagcttgccaagtattttatttattataggagtatttacttttgtttctaatcgaaaacatttattgtctatattgttaagattagaatatattgttttaagattatttcttttgttatttatttatttaaatatattaaattatgaaaatttttttagaataatatttttaacatttagagtttgtgaaggagcattaggtctttcaattttagtatcaataattcgtacacatggtaatgattattttcaaagatttaatattttacaatgtattatacaatgaactttattaacacttttaattatttttaattttatttttataaatatgaaacatccattagcaataggattaattctacttattcaaacaacattagtaactttaacatcaggtcttataactaaaagattctgattttcttatattttatttttagtttttttaggaggaatattagtactatttatttatgtaacttcattagcttcaaatgaaatatttacattttcaattaaattattatttctttctttatcaatttttatattaataattat---tacattattctttatagacaaaaataatttatta---caataccaaaatctagaaattaaatcaatttatgatataaattcatacttaatagaaaattcattatctttaaataaattatataactatccaactaatttattaacaattttattaataaattatttattaattacattaattgctgtagtaaaaattactaacttatttaagggtcctcttcgacctatatttaacatgaacaaacctttacgaatcaaacacccaatttttagaattgctaatagtgctttagttgatttaccagcccctattaatatttctgcttgatgaaatttcggatctttattatttttatgtttaatgattcaaattttaactggattatttttagccatgcattatacagcagatattagactagcttttaatagagtaaatcatatttgtcgagatgtaaattatggttgattattacgaactatacatgctaatggagcatcatttttctttatttgtatttacttacatgtaggacgaggaatatattatggttcatatttatttactccaacttgattagtaggagtaattattttattcttagtaataggaacagcatttataggatatgtccttccatgaggacaaatatctttctgaggagctacagttattactaatttattatctgctattccatatttaggaattgatttagtacaatgagtatgaggaggatttgctgttgataatgcaacattaactcgattctttacatttcactttattttaccatttattgtactagcagcaacattaattcatattttatttttacacgaaacaggatcaagtaacccaataggattaaattctaatattgataaaattccatttcatccttattttacttttaaggatattgttggatttattgtaataacaataattttaattttattagttttaattaatccttatttactaggagacccagataattttatccctgctaaccccttagttactcctattcatattcaaccagaatgatactttttatttgcttacgcaattttacgatcaattcctaataaattaggaggagtaattgcattagttctttctattgcaatcttagctatccttccattttaccatttaagtaaatttcgaggtattcaattttatccagttaatcaaattctattttgaattatagtagtaacagtaattttattaacatgaattggagctcgaccagttgaagaaccttatgtattagtaggacaaattttaactgtaatttattttgcttattttatatttaatcctttaattattaaatgatgagataatttattaaac---------atagaaaatttattatttattattggaagattattattaattatttttgtattagtaagagtagcttttttaactcttttagaacgaaaggttttagggtatatccaaattcgaaagggtcctaataaggttggaattgctggaattcctcaacctttttgtgatgcaattaaattatttactaaggaacaaacttatcctttgttatctaattatatttcttattatttttctcctgttttttctttatttttatctttattagtatggatatgtatacctatatttgttaaacttttttcctttaatttagggttattattttttctttgttgtacaagattgggggtttatactgttataattgctggttggtcttcaaattctaattatgcattattaggaggtttacgagctgttgctcaaacaatttcttatgaagtaagattagctttagttttattaagttttatttttttaattggagggtataatatattaatattttataaatatcagatatttatttgatttttatttattatatttcctatagctttagtttgatttagaatttctttagcagaaactaatcgtactccatttgattttgcggaaggagaatctgaattagtgtctggatttaatgtagaatatagaagaggggggtttgctttaatttttttagctgaatatgcaagaattttatttatgagaatattattttgtgtaatatttttaggtagagatgtcttttctttctttttttatattaagttgacttttgtttcttttatatttatttgagttcgagggacattacctcggtttcggtatgataaattaatatatttagcttgaaaaagttttttacctttttcattaaattttttattatttttcgttgggtttaaaatttttttaatttatttaatt
>C.vomitoria_KT444440
atttttaataattcatcaaaaattatatttttcagaattttaattataggaacattgatttctatttcagctaattcttggttaggagcttgaataggattagaaattaatttattagcttttattcccctaataagagataataaattaatatcaacagaagcctcattaaagtattttttaacacaagcattagcatcttcagtatttttatttgcagtaattttatttttattgaattcaagaaaaac---aaattcaaattactttatagaaataatgattttttcttcccttcttttaaaaagagggtcagccccctttcatttttgattccctaatgtaatagaaggattatcttgaacaaatgcattaattttaataacttggcaaaaaattgcccctttaatattaatttcttatattatttttaaaccattaattataacaagaattattctttcaagattaattggagcattaggaggactaaatcaaacttctttacgtaaattaatggcttattcatctattaatcatttaggttgaatattagctgcaatatataatagtaatttattatgattaacttattttatattttattcatttttaacatttgctataatttttatatttaatatattcaaaacttcacatgttaatcaattattttcattattttttcattcaaaaattataaaattttttttattttttaatttattatctttaggtggattaccaccatttttaggattttttccaaaatgaattgttattcaatctttaactattaataatcaattattcttattaacatttatagtattaataactttaattacattatatttttatatacgattatcttatagagcttttatactaaactattatgaaaataattgactaaattcttctatttataaatcaattaatataaaaatttttataattttttcatttttttcttcatttggattattcctaatttcttctttatattttttattttcgcgacaatgattattttcaactaatcataaagatattggtactttatactttatttttggagcttgatcaggaatgattggaacttcattaagaattttaattcgagctgaactagggcatcctggagcattaattggagatgaccaaatttataatgtaattgttacagctcatgcttttattataattttttttatagtaataccaattataattggtgggtttggaaattgattagttcctttaatattaggagccccagatatagcattccctcgaataaataatataagtttctgacttttacctcctgcattaactttactattagtaagtagtatagtagaaaacggagctggaactggatgaactgtttatccacctttatcttctaatattgcacatggaggagcttctgttgatttagctattttttctttacatttagcaggaatttcttcaattttaggagctgtaaattttattactacagttattaatatacgatcaacaggtattaccttcgaccgaataccattatttgtttgatcagtagtaattacagccttattacttttgttatctttaccagtattagcaggagctattactatattattaacagatcgaaatcttaatacttcattctttgatccagcaggaggaggagatccaattttataccaacacttattttgattttttggtcatcctgaagtttatattttaattttacctggatttggaataatttcacatattattagtcaagaatcaggaaagaaggaaacttttggttcattaggaataatctatgctatattagctattggattattaggattcattgtatgagctcatcatatatttacagtaggaatagacgttgatacacgagcttattttacatctgcaactataattattgctgtaccaacaggaattaaaatttttagttgattagcaactctttatggtactcaattaaattcttccccagctactctatgagctttaggatttgtatttttattcacagtaggaggattaactggagttattttagctaattcttcagtagacattattcttcatgatacatattatgtagttgctcatttccattatgtattatctataggagctgtatttgctattatagcaggatttgtacactgataccctttatttacaggattaactttaaacggtaaaatgctaaaaagtcaatttactattatatttattggagtaaatattacattcttccctcaacatttcttaggattagcaggaatacctcgacgatattcagattaccctgacgcttacacaacttgaaatgtaatttctactattgggtcaacaatttcactattaggaattttatttttctttttcattatttgagaaagtttagtatcacaacgtcaagttttatatcctgttcaattaaattcatcaattgaatgattacaaaatactccaccagctgaacatagttattctgaattgcctttattaactaact--atgtcaacatgatcaaatttaggtttacaagatagttcttctcctttaatagaacaattagtcttttttcatgaccacgcacttttaattttagtaataattactgttctagtaggatacttaatatttatattattttttaacaaatatgtaaatcgatacttacttcatggacaaactattgaaattatttgaacaattttaccagcaattattttattatttattgcattcccttctcttcgacttttatacttattagatgaaattaatgaaccttctattactttaaaggcaattggacatcaatgatattgaagttacgaatattcagattttgcaaatgttgaatttgattcatatataattcctactaatgaattatcaattgatagttttcgtttattagatgttgataatcgagtagttttaccaataaattcacaaattcgaattttagtaactgctgcggatgtaattcattcttgaactattccagctttaggagtaaaggtagatggaactcctggtcgattaaaccaaacaaactttttaattaaccgacctggtttattttatggacaatgttcagaaatttgtggggctaatcatagttttataccaattgtaatcgaaagaatcccagtaaactactttattaagtgaatttctagta----taaactctt-atccctcaaatagccccaattggttgattaagtttatttattattttttctattgcatttgtaatttttaatataataaattattactcttttattccctttatacctaaatctaacttgattagtaaaacacaatctacaaattcattaaattgaaaatgaatgataacaaatttattttcagtatttgacccttcttcaagcatttttaatctatcattaaattgattaagaacatttttaggtattttaataattccttcaatatattgattaataccttctcgatatcatatcttctgaaataatattttattaactttacataaagaatttaaaattctattaggtcctataggagctaatggatctacctttatttttgtttcattattttctataattttatttaataattttataggattattcccttatatttttacaagtacaagtcatttaactttaactcttacattagcaataccattatgattatgtttcatactatttggatgaattaataatacacaacatatatttgctcatttagtacctcaaggaactccagcagttttaataccttttatggtttgtattgaaacaattagtaatattattcgacctggtactttagctgtacgattaacagctaatataattgctggacatttattattaactcttttaggaaacactggaccttctatatcaacaattctattaacattattaattattacacaaattgctttattagttcttgaatcagctgttgctataattcaatcttatgtatttgctgttcttagaactttatattctagagaagtaatgtcaactcactcaaaccatccatttcatttagtagactatagtccatgaccattaacagcttcaattggagcaataacaactgtttctggtatagtaaaatgattccatcaatatgatatatctctatttttattagggaatattattactattttaactgtttatcaatgatgacgagatgtttcacgagaaggaacatttcaaggtttacacactgatgcagtaactacaggattacgatgaggaataattttatttattttatcagaagttttattctttgtatcatttttttgagcattctttcatagtagtttatcaccatcaatcgaattaggagcaatatgacctccaataggaattactccttttaacccatttcaaattccactattaaatacagtaattttattaacttcaggaattactgttacttgagctcatcatagtttaatggaaggaaatcactcacaaactactcaaggattattctttacagttattttaggagtttattttacaattttacaagcttatgaatatattgaagccccattcacaattgcagattctgtttatggttcaacattctttatagcaacaggattccatggagttcatgttttaattggaactactttccttttagtatgtttaattcgacacttaggtaatcatttttcaaaaaatcatcatttcggatttgaagctgccgcttgatattgacattttgttgatattgtttgattattcctttatgtttcaatctattgatgaggaggaataattttatcaattttaacaattagttcaattattttattaatctcaattgtagtaatactactagcttcaattctttcaaaaaaaacattagtagatcgagaaaaagcatccccatttgaatgtggatttgacccaaaatcttcatctcgacttccattttctttacgattttttttaattacaattattttcttaatttttgatgtagaaattgctttaattcttccaattatcctaattattaaattttcaaatttaataatatgaacaattacatctattatttttattttaattttattattagggttataccatgaatgaaatcaaggtatattaaattgatcaaat---------------atttgtacaattagttttgtgagattatttttttttagactgtcttcttttttaataggggttatttttattataaatgattatagaatttttattgagtgagaagttgtttcattaaattcagttaatattgttataacattgttattagattgaatgagtttgatttttatatcttttgttctaataatttcatctttagtaattttttacagaaaggaatatatagaaagtgattataaaattaatcgttttattatattagtattaatatttgttacttctataatgttattaattattagtcctaatttaattagaattttattaggatgagatggattggggcttgtttcttattgtttagttatttatttccaaaatgtaaaatcttataatgctgggatgttaactgctttatcaaatcgaattggagatgttgcattattattagctattgcttgaatgttaaattatggaagttgaaattatgtcttttatttagaaagtataaaggataattttgaaataataattgtaggtgggttagtaatattagcagctatgactaagagtgctcaaattcctttttcttcttgattaccagctgcaatagcagctcctactcctgtttcagctttagttcattcttcaacgttggtaactgctggggtatatttattaattcgatttaatattttattaagatcgtcttggttaggaaatttattattattattgtcagggttaacaatatttatagctggattaggtgcaaattatgaatttgatttaaagaagattattgctttatctactttaagtcaattaggtttaataatgagaattttatctatagggtattataaattagctttttttcatttattaactcatgctttatttaaggcattattatttatatgtgctggagctattattcataatataaataattctcaagatattcgattaatggggagattaagattgataatgccgttaacttcttcttgttttaatgttgctaatttagctttatgtggtataccttttttagcaggattttattctaaggatttaattttagaaacagtatctttatcttatattaatatattttcttttttcttatattttttttctacaggattaacagtatgttattcttttcgactagtttattatacaataactggggattcaaatttttcttctttaaatatattaaatgatgaaggttgagttatgttaaagagtataatagggttattaattttaagaatttttgggggtagaatgttaagttgattaatttttcctacaccagtagtagtagttctaccttcttatttaaagttattaactttatttgtttgtattgtaggaggaattagagggtatttaatttctaatatttctttatttttttataataaggctttaaataactataattcttcttattttttagggtcaatgtggtttataccttatatttctacatacggaattattaattactctttaattattggtagaataacagttaaatcttttgatcaagggtggtcagaatattttggaggacaacagctttattcaaatttagtaaaaaattctcaattaaatcaa---atattacagaataataatttaaaaatttatttattaagttttattttttgaattataattttatatatgtatataatttgttctatgttaaaaattattattagaattttatttttatttccattgtgtttaatctataatagttattgaatggtacaaagtttcttatttttattaagttttatttttattttaataaatatatatagaaattattttatatcaatttcatatttgtttggatgtgatatgatttcgtacggattaattttattaagtttatgaattgtttctttaatactaatagcaagtgaatctatttataagtatagaaattatactaatttatttttattaaatattattttattattgattttgttagtattaacttttagaagaatgagtttattcatattttatttattttttgaaagaagtttaatcccaactttatttttaattttaggttgggggtatcaacctgaacgtttacaagcgggtgtatatttattattttatactttattagtttctttacctatattagttgggattttttatttatataagtctacaggtacattaaatttttatttattaaataattatatatttaattatgaaattctttatttttcattagttatagcttttttagtaaaaataccaatatttttagttcatttatgattaccaaaggctcatgtagaagctcctgtatctggttcaataattttagctggaattatattaaaattaggggggtatggtttattacgagtatttccttttttacaattaataggtttaaaatttaattttatttgaattagaattagattagtaggaggagttttagttagattaatttgtttacgtcaaactgatttgaaggcattaattgcttattcttcagtagctcatataggaattgtattagctgggttaataactttaacttatataggaatttgtggatcttatactttaataattgctcatggattatgttcttcaggattattttgtttagctaatatttcttatgaacgaataggaagtcgtagtttattaattaataagggtatattaaattttatgccttctatagcattatgatgatttttattaagatctgctaatatagctgctcctcctactttaaatttattaggtgaaatttctttaatcaatagaattgttagatgatcttgagtaactatattaatattatctttattatctttttttagtgcagcttatactttatatttatatgcttatagtcaacatggaaagattttttcaggagcttattcatttagaggaggttctgttcgagaatttttacttttatttttacattgatttcctttaaatttattaattttaaagggggatatatgtatattatgattaatgatagcaattttaaattgaagcttgccaagtattttatttattataggagtatttacttttgtttctaatcgaaaacatttattatctatattgttaagattagaatatattgttttaagattatttcttttattatttatttatttaaatatattaaattatgaaaatttttttagaataatatttttgacatttagagtttgtgaaggagcattaggtctttcaattttagtatcaataattcgtacacatggtaatgattattttcaaagatttaatattttacaatgtattatacaatgaactttattagcacttttaattatttttaattttatttttataaatataaaacacccattagcaatagggttaattttacttattcaaacaacattagtaactctgacatcaggtcttataactaaaagattttgattttcttatattttatttttagtttttttaggaggaatattagtattatttatttatgtaacttcactagcttcaaatgaaatatttacattttcaatcaaattattatttatttctttatcaatttttacattaataattat---tgcattattctttatggataaaaataatttatta---caatatcaaaatttagaaattaaatcaatttatggtataaattcatacctgatagaaaattcattatctttaaataaattatataattatccaactaatttattaacaattttattaataaattatttattaattacattaattgcagtagtaaaaattactaatttatttaagggtcctcttcgacctatatttaacatgaacaaacctttacgaatcaaacacccaatttttagaattgctaatagtgctttagttgatttaccagcccctattaatatttctgcttgatgaaattttggatctttattatttttatgtttaatgattcaaattttaactggattatttttagctatacattacacagcagatattagactagcttttaatagagtaaatcatatttgccgagacgtaaattatggttgattattacgaactatacatgctaatggagcatcatttttctttatttgtatttacttacatgtaggacgaggaatatattacggttcatatttatttacaccaacttgattagtaggagtaattattttattcttagtaataggaactgcatttataggatatgttcttccatgaggacaaatatctttctgaggagctacagttattactaatttattatccgctattccctatttaggaattgacttagtacaatgagtatgaggaggatttgctgttgataacgcaacattaactcgattcttcacatttcattttattttaccatttattgtattagcagcaacattaattcatattctatttttacatgaaacaggatcaagtaatccaataggattaaattctaatattgataaaattccattccacccttattttacttttaaggatattgtaggatttattgtaataacaataattttaattttattagtattaattaatccttacttattaggagacccagacaattttatccctgctaaccctttagtaactcctgtacatattcaaccagaatgatactttttattcgcctatgcaattttacgatcaattcctaataaattaggaggagtaattgcactagtactttctattgcaattttagctattcttccattttatcatttaagtaaattccgaggaattcaattttacccaattaatcaaattttattctgagtaatagtagttacagtaattttattaacatgaattggagctcgaccagttgaagaaccttatgtattagtaggacaaattctaactgtagtttattttgcttattttatatttaatcctttaattattaaatgatgagataatttattaaac---------atagaaaatttattatttattattggaagattattattaattatttttgtattagtaagagtagcttttttaactcttttagaacgaaaggttttaggatatattcaaattcgaaagggtcctaataaggttggaattgcaggaattcctcaacctttttgtgatgcaattaaattatttactaaggaacaaacttatcctttgttatctaattatatttcttattatttttctcctgtgttttctttatttttgtctttattagtatgaatatgtatacctatattcgttaaacttttttcttttaatttaggtttattattttttctttgttgtactagtttaggagtttatactgttataattgcgggttggtcttcaaattctaattatgctttattaggggggttacgagctgttgctcaaacaatttcttatgaagtaagattagctttggttttattaagttttatttttttaattggagggtataatatattgatattttataagtatcaaatatttatttgatttttatttattatatttcctatagctttagtttgatttagaatttctttagcagaaactaatcgaactccatttgattttgcggaaggggaatctgaattagtatctgggtttaatgtagaatacagaagaggaggatttgctttaatttttttagctgaatatgcaagaattttatttataagaatattattttgtgtaatatttttgggtagagatgttttttctttctttttttatattaagttaacttttgtttcttttatatttatttgagttcgaggaacattacctcgatttcggtatgataaattaatgtatttagcttgaaaaagttttttacctttttcattaaattttttattattttttgtagggtttaaaatttttttaatttatttaatt
>C.nigribarbis_MK893470
atttttaataattcatcaaaaattatatttttcagaattttaataataggaacattaatttctatttcagctaattcttggttaggagcttgaataggattagaaattaatttattagcttttattcccctaataagagataataaattaatatcaacagaagcctcattaaagtattttttaacacaagcattagcatcttcagtatttttatttgcagtaattttatttttactaaattcaagaaaaac---gaattcaaattactttatagaaataatgattttttcttctcttcttttaaaaagagggtcagctccttttcatttttgattccctaatgtaatagaaggattatcttgatcaaatgcattaattttaataacttgacaaaaaattgcccctttaatattaatttcttacattatttttaaacccttaattatgacaagaattattctttcaagattaattggggcattaggaggactaaatcaaacttctttacgtaaattaatagcttactcatcaattaaccatttaggttgaatattagctgctatatataatagtaacttactatgattaacttattttatattttattcatttttaacatttgctataatttttatattcaatatattcaaaacttcacatgttaatcaattattttcattattttttcattcaaaaattataaaattttttttattttttaatttattatccctaggtggattaccaccatttttaggattttttccaaaatgaattgttattcaatctttaactattaataatcaattatttttattaacgtttatagtattaataactttaattacattatatttttatatacgattatcatatagagcttttatactaaattattatgaaaataattggctaaattcttctatttataaatcaattagtataaaaatttttataattttttcatttttttcttcatttggattattcctaatttcttctttatattttttattttcgcgacaatgattattttcaactaatcataaagatattggtactttatactttatttttggagcttgatcaggaataattggaacttcattaagaattttaattcgagctgaactaggacatcctggggcattaattggagatgaccaaatttataatgtaattgttacagctcatgcttttattataattttttttatagtaataccaattataattggaggatttggaaattgattagttcctttaatactaggagctccagatatagcattccctcgaataaataatataagtttctgacttttacctcctgcattaactttactattagtaagtagtatagtagaaaacggagctggaacaggatgaactgtttatccacctttatcttctaatattgctcatggaggagcttctgttgatttagctattttttctttacatttagcaggaatttcttcaattttaggggctgtaaattttattactacagttattaatatgcgatcaacaggaattactttcgaccgaataccattatttgtttgatcagtagtaattacagcattattacttttattatctttaccagtattagcaggagctattactatattattaacagatcgaaatcttaatacttcattctttgacccagcaggaggaggagacccaatcttataccaacacttattttgattttttggtcatcctgaagtttatattttaattttacctggatttggaataatttcacatattattagtcaagaatcaggaaaaaaggaaacttttggttcattaggaataatttatgctatattagctattggtttattaggattcattgtatgagctcatcatatatttacagtaggaatagacgttgatactcgagcttattttacatctgcaactataattattgctgttccaacaggaattaaaatttttagttgattagcaactctttatggtactcaattaaattcttccccagctactttatgagctttaggatttgtatttttatttacagtaggaggattaactggagttattttagctaattcttcagtagacattattcttcatgacacatattatgtagttgctcattttcattatgtgctatctataggagctgtatttgctattatagcaggatttgtacactgataccctttatttacaggattaactttaaatggtaagatactaaaaagtcaatttactattatatttatcggggtaaatatcacattctttccccaacatttcttaggattagcagggatacctcgacgatattcagattaccctgatgcttacacaacttgaaatgtaatttctactattggatcaacaatttcattattaggaattttattcttctttttcattatttgagaaagtttagtttcacaacgtcaagttttatatcctgttcaattaaattcatcaattgaatgattacaaaatactccaccagctgaacatagttattctgaattacctttattaactaact--atgtcaacatgatcaaatttaggtttacaagatagttcttctcctttaatagaacaattagtcttttttcatgaccacgcacttttaattttagtaataattactgttctagtaggatacttaatatttatattattttttaacaagtatgtaaatcgatacttacttcatggacaaactattgaaattatttgaacaattttaccagcaattattttattatttattgcattcccttctcttcgacttttatacttattagatgaaattaatgaaccttctattactttaaaggcaattggacatcaatgatactgaagttacgaatattcagattttacaaatattgaatttgattcatatataatccctactaatgaattatcaattgatagttttcgtttattagatgttgataaccgagtagttttaccaataaattcacaaattcgaattttagtaactgctgcagatgtaattcattcttgaactattccagctttaggagtaaaggtagatggaactcctggtcgattaaaccaaacaaactttttaattaaccgacctggattattttatggacaatgttcagaaatttgtggagctaatcatagttttataccaattgtaattgaaagaatcccagtaaactactttattaagtgaatttctagta----taaactctt-attcctcaaatagccccaattggttgattaagtttatttattattttttctattgcatttgtaatttttaatataataaattattattcttttattccctttatacctaaatctaacttaattagtaagacacaatctacaaattcattaaattgaaaatgaatgataacaaatttattctcagtatttgacccttcttcaagcatttttaatttatcattaaattgactaagaacatttttaggtattttaataatcccttcaatatattgattaataccttcccgatatcatattttctgaaataatattttattaactttacacaaagaatttaaaattctattaggtcctataggagctaatggttctactttcatttttgtttcattattttctataattttatttaataattttataggattattcccttatatttttacaagtacaagtcatttaactctaactcttacattagcaataccattatgattatgttttatgttatttggatgaattaataatacccaacatatatttgctcatttagttcctcaaggaactccagcagttttaataccttttatggtttgtattgaaacaattagtaatattattcgacctggtactttagctgtacgattaacagctaatataattgctggacatttactattaactcttttaggaaatactggaccttctatatcaacaattctattaacattattaattattacacaaattgctttattagttcttgaatcagctgttgctataattcaatcttatgtattcgctgttcttagaactttatattctagagaagtaatgtcaactcactcaaaccatccatttcatttagtagactatagtccatgaccattaacagcttcaattggagcaataacaactgtttctggtatagtaaaatgattccatcaatatgatatatctctatttttattagggaatattattactattttaactgtttaccagtgatgacgagatgtttcacgagaaggaacatttcaaggtttacacactgatgctgtaactacaggattacgatgaggaataattttatttattttatcagaaatcttattctttgtatcatttttttgagcattctttcatagtagtttatccccatcaattgaattaggagctatatgaccaccgataggaattactccctttaacccatttcaaattccactattaaatacagtaattttattaacttcaggaattactgtaacttgagctcatcatagcttaatagaaggaaatcattcacaaactactcaaggattattctttacagttattttaggagtttattttacaattttacaagcttatgaatatattgaagccccattcacaattgcagattctgtttatggttcaacattctttatagcaacaggattccatggagttcacgttttaattggaactactttccttttagtatgtttaattcgacacttaggtaaccatttttcaaaaaatcatcatttcggatttgaagctgccgcttgatattgacattttgttgatattgtttgattattcctttacgtttcaatctattgatgaggagga---attttatcaattttaacaattagttcaattattttattaatctcaattgtagtaatactactagcttcaattctttcaaaaaaaacattagtagaccgagaaaaagcatctccatttgaatgtggatttgacccaaaatcttcctctcgacttccattttctttacgattttttttaattacaattattttcttaatttttgatgtagaaattgctttaattcttcccattatcctaattattaaattttcaaatttaataatatgaacaattacatctattatttttattttaattttattattagggttataccatgaatgaaaccaaggaatactaaattgatcaaat---------------atttgtacaattagttttgtgagattatttttttttagtttgtcttcttttttaataggggttatttttatcataaatgattatagaatttttattgaatgagaagttgtttcattaaattcagttaatattgttataacattgttattagattgaatgagtttgatttttatatcttttgttctaataatttcatcgttagtaattttttatagaaaggaatatatagaaagtgattataaaattaatcgttttattatattagtattaatatttgttacttctataatgttattaattattagtcctaatttaattagaattttattaggatgagatggattaggacttgtttcttattgtttagttatttattttcaaaatgtaaagtcttataatgctgggatattaactgctttatcaaatcgaattggagatgttgcattattattagctattgcttgaatattaaattatgggagttgaaattatgttttttatttagaaagtataaaggataattttgaaataataattgtaggtggactggtaatattagcagctataactaagagtgctcaaattcctttttcttcttgattgccagctgcaatagcagctcctactcctgtttcagctttagttcattcttcaacgttggtaactgctggggtgtatttattaattcgttttaatattttattaagatcatcttgattaggaaatttattattattattatcaggattaacaatatttatagccggattaggtgcaaattatgaatttgatttaaaaaaaattattgctttatctactttaagtcagttagggttgataataagaattttatctataggatattataaattagctttttttcatttattaacacatgctttatttaaggcattattatttatatgtgctggagctattattcataatataaataattctcaagatattcgattaatggggagattaagattaataataccactaacttcttcatgttttaatgtggctaatttagctttatgtggaataccttttttagcaggattttattctaaggatttaattttagaaacagtatctttatcttacattaatatattttctttttttttatactttttttctacaggattgacagtatgttattcttttcgattagtatactatacaatgactggggattcaaatttttcttctttaaatatattaaatgatgaaggttgagttatgttaaagagtataatagggctattaattttaagtatttttgggggtagtatattaagttgattaatttttcctacaccagtagtagtagttcttcctttttatttaaagttattaactttatttgtttgtattgtaggaggtattagagggtatttaatttctaatatttctttatttttttataataaggctttaaataactataattcttcttattttttaggatcaatatgatttataccttatatttctacatatggaattattaattattctttaattattggtagaataacagttaaatcttttgatcaaggatgatcagaatattttgggggacaacagctttattcaaatttagtaaaaaattctcaattaaatcaa---atactacagaataataatttaaaaatttatttattaagttttattttttgaattataattttatacatatatataatttgttctatgttaaaaattattattagaattttatttttatttccattgtgtttaatctataatagttattgaatggtacaaagtttcttatttttattaagttttatttttattttaataaatatatatagaaattattttatgtcaatttcatatttgtttggatgtgatatgatttcatatggattaattttattaagtctatgaattgtttctttaatattaatagcaagtgaatctatttataaatatagaaattatactaatttgtttttattaaatattattttattattggttttgttagtattaacttttagaagaataagtttatttatattttatttattttttgaaagaagtttaattccaactttatttttaattttaggttgagggtatcaacctgaacgtttacaggcgggggtatatttattattttatactttattagtttctttacctatattagttggtattttttatttatataagtctacggggacattaaatttttatttattaaataattatatatttaattatgagattctttatttttcattagttatagcttttttagtaaaaataccaatatttttagttcatttatgattaccaaaggctcatgtagaagctcctgtttctggttcaataattttagctggaattatattgaaattaggaggatatggtttattacgagtatttccttttttacaattaatagggttaaaatttaattttatttgaattagaattagattagtaggaggagttttagttagattaatttgtttacgtcaaactgatttgaaggcattaattgcttattcttcagtagctcatataggaattgtattagctgggttaataactttaacttatataggaatttgtgggtcttatactttaataattgctcatggattatgttcttcaggattattttgtttagctaatatttcttatgaacgaataggaagtcgtagtttattaattaataagggaatattaaattttataccttctatagcattatgatgatttttattaagatctgctaatatagctgctccacctactttaaatttattaggtgaaatttctttaattaatagaattgttagatgatcttgagttactatgttaatattatctttattatcattttttagtgcagcttatactttatatttatatgcttatagtcaacatggaaagattttttcaggagcgtattcatttagagggggttctgttcgagaatttttacttttatttttacattggtttcctttaaatttattaattttaaagggagacatgtgtatattatgattaatgatagcaattttaaattgaagtttgccaagtattttatttattataggagtatttacttttgtttctaatcgaaaacatttattatctatattgttaagattagaatatattgttttaagattatttcttttattatttatttatttaaatatattaaattatgaaaatttttttagaatgatatttttgacatttagagtttgtgaaggggcactaggtctttcaattttagtatcaataattcgtacacatggtaatgattattttcaaagatttaatattttacaatgtattatacaatgaactttattagcacttttaatcatttttaattttatttttataaatataaaacacccactagcaataggattaattttacttattcaaacaacattagtaactttaacatcaggtctaataactaaaagattctgattttcttatattttatttttagtttttttaggaggaatactagtattatttatttatgtaacttcattagcttcaaatgaaatattcacattttcaatcaaattattatttatttctttatcaatttttatattaataattat---tacattattctttatagataaaaataatttatta---caatatcaaaatttagaaattaaatcaatttatgatataaattcatacctgatagaaaattcattatctttaaataaattatataattatccaactaatttattaacaattttattaataaattatttattaattacattaattgctgtagtaaaaattactaatttatttaagggtcctcttcgacctatatttaacatgaacaaacctttacgaatcaaacacccaatttttagaattgctaatagtgctttagtcgatttaccagcccctattaatatctctgcttgatgaaattttggatccttattatttttatgtctaatgattcaaattttaaccggattatttttagctatacattacacagcagatattagactagcctttaatagagtaaatcatatttgccgagatgtaaattatggttgattattacgaactatacatgctaatggagcatcatttttctttatttgtatttacttacatgtaggacgaggaatatattatggttcatatttatttacaccaacttgattagtaggagtaattatcttatttttagtgataggaactgcatttataggatatgttcttccatgaggacaaatatctttctgaggagctacagttattactaatttattatcagctattccctatttaggaattgacttagtacaatgagtatgagggggatttgctgttgataacgcaacattaactcgattctttacatttcattttattttgccatttattgtattagcagcaacactaattcatatcttatttttacatgaaacaggatcaagtaacccaataggattaaactctaatattgataaaattccattccacccttattttacttttaaggatattgtaggattcattgtaataacaataattttaattttattagtattaattaatccttacttattaggagatccagataattttatcccagctaaccctctagtaactcctgtacatattcaaccagaatgatactttttattcgcctatgcaattttacgatcaattcctaataaattaggaggagtaattgcattagtactttctattgcaattttagctattctcccattttaccatttaagtaaattccgaggaattcaattttacccaattaatcaaattttattctgagtaatagtagttacagtaattttattaacatgaattggagctcgaccagttgaagaaccttatgtattagtaggacaaattctaactgtggtttattttgcttattttatatttaatcctttaattattaaatgatgagataatttattaaac---------atagaaaatttattatttattattggaagattattattaattatttttgtattagtaagagtagcttttttaactcttttagaacgaaaggttttaggatatattcaaattcgaaagggtcctaataaggttggaattgctggaattcctcaacctttttgtgatgcaattaaattatttactaaggaacaaacttatcctttgttatctaattacatttcttattatttttctcctgtattttctttatttttgtctttattagtgtggatatgtatacctatatttgttaaacttttttcatttaatttaggtttattattttttctttgttgtactagtttaggagtttatactgttataattgctggttggtcttcaaattctaattatgctttattgggaggtttacgagctgttgctcagacaatttcttatgaagtaagattagctttagttttattaagttttatttttttaattggggggtataatatattaatattttataagtatcaaatatttatttgatttttatttattatatttcctatagctttggtttgatttagaatttctttagcagaaactaatcgaactccgtttgattttgcagaaggagaatctgaattggtgtctgggtttaatgtagaatatagaagaggaggatttgctttaattttcttagctgaatatgcaagaattttatttataagaatattattttgtgtgatatttttgggtagagatgttttttctttctttttttatattaagttaacttttgtttcttttatatttatttgagttcgaggaacattacctcgatttcgatatgataaattaatgtatttagcttgaaaaagttttttacctttttcattaaattttttattattttttgtagggtttaagatttttttaatttatttaatt
>C.nigribarbis_MT017724
atttttaataattcatcaaaaattatatttttcagaattttaataataggaacattaatttctatttcagctaattcttggttaggagcttgaataggattagaaattaatttattagcttttattcccctaataagagataataaattaatatcaacagaagcctcattaaagtattttttaacacaagcattagcatcttcagtatttttatttgcagtaattttatttttactaaattcaagaaaaac---gaattcaaattactttatagaaataatgattttttcttctcttcttttaaaaagagggtcagctccttttcatttttgattccctaatgtaatagaaggattatcttgatcaaatgcattaattttaataacttgacaaaaaattgcccctttaatattaatttcttacattatttttaaacccttaattatgacaagaattattctttcaagattaattggggcattaggaggactaaatcaaacttctttacgtaaattaatagcttactcttcaattaaccatttaggttgaatattagctgctatatataatagtaacttactatgattaacttattttatattttattcatttttaacatttgctataatttttatattcaatatattcaaaacttcacatgttaatcaattattttcattattttttcattcaaaaattataaaattttttttattttttaatttattatccctaggtggattaccaccatttttaggattttttccaaaatgaattgttattcaatctttaactattaataatcaattatttttattaacgtttatagtattaataactttaattacattatatttttatatacgattatcatatagagcttttatactaaattattatgaaaataattggctaaattcttctatttataaatcaattaatataaaaatttttataattttttcatttttttcttcatttggattattcctaatttcttctttatattttttattttcgcgacaatgattattttcaactaatcataaagatattggtactttatactttatttttggagcttgatcaggaataattggaacttcattaagaattttaattcgagctgaactaggacatcctggggcattaattggagatgaccaaatttataatgtaattgttacagctcatgcttttattataattttttttatagtaataccaattataattggaggatttggaaattgattagttcctttaatactaggagctccagatatagcattccctcgaataaataatataagtttctgacttttacctcctgcattaactttactattagtaagtagtatagtagaaaacggagctggaacaggatgaactgtttatccacctttatcttctaatattgctcatggaggagcttctgttgatttagctattttttctttacatttagcaggaatttcttcaattttaggggctgtaaattttattactacagttattaatatgcgatcaacaggaattactttcgaccgaataccattatttgtttgatcagtagtaattacagcattattacttttattatctttaccagtattagcaggagctattactatattattaacagatcgaaatcttaatacttcattctttgacccagcaggaggaggagacccaatcttataccaacacttattttgattttttggtcatcctgaagtttatattttaattttacctggatttggaataatttcacatattattagtcaagaatcaggaaaaaaggaaacttttggttcattaggaataatttatgctatattagctattggtttattaggattcattgtatgagctcatcatatatttacagtaggaatagacgttgatactcgagcttattttacatctgcaactataattattgctgttccaacaggaattaaaatttttagttgattagcaactctttatggtactcaattaaattcttccccagctactttatgagctttaggatttgtatttttatttacagtaggaggattaactggagttattttagctaattcttcagtagacattattcttcatgacacatattatgtagttgctcattttcattatgtgctatctataggagctgtatttgctattatagcaggatttgtacactgataccctttatttacaggattaactttaaatggtaagatactaaaaagtcaatttactattatatttatcggagtaaatatcacattctttccccaacatttcttaggattagcagggatacctcgacgatattcagattaccctgatgcttacacaacttgaaatgtaatttctactattggatcaacaatttcattattaggaattttattcttctttttcattatttgagaaagtttagtttcacaacgtcaagttttatatcctgttcaattaaattcatcaattgaatgattacaaaatactccaccagctgaacatagttattctgaattacctttattaactaac---atgtcaacatgatcaaatttaggtttacaagatagttcttctcctttaatagaacaattagtcttttttcatgaccacgcacttttaattttagtaataattactgttctagtaggatacttaatatttatattattttttaacaagtatgtaaatcgatacttacttcatggacaaactattgaaattatttgaacaattttaccagcaattattttattatttattgcattcccttctcttcgacttttatacttattagatgaaattaatgaaccttctattactttaaaggcaattggacatcaatgatactgaagttacgaatattcagattttacaaatattgaatttgattcatatataatccctactaatgaattatcaattgatagttttcgtttattagatgttgataaccgagtagttttaccaataaattcacaaattcgaattttagtaactgctgcagatgtaattcattcttgaactattccagctttaggagtaaaggtagatggaactcctggtcgattaaaccaaacaaactttttaattaaccgacctggattattttatggacaatgttcagaaatttgtggagctaatcatagttttataccaattgtaattgaaagaatcccagtaaactactttattaagtgaatttctagtaat-ataaactct--attcctcaaatagccccaattggttgattaagtttatttattattttttctattgcatttgtaatttttaatataataaattattattcttttattccctttatacctaaatctaacttaattagtaagacacaatctacaaattcattaaattgaaaatgaatgataacaaatttattctcagtatttgacccttcttcaagcatttttaatttatcattaaattgactaagaacatttttaggtattttaataatcccttcaatatattgattaataccttcccgatatcatattttctgaaataatattttattaactttacacaaagaatttaaaattctattaggtcctataggagctaatggttctactttcatttttgtttcattattttctataattttatttaataattttataggattattcccttatatttttacaagtacaagtcatttaactctaactcttacattagcaataccattatgattatgttttatgctatttggatgaattaataatacccaacatatatttgctcatttagttcctcaaggaactccagcagttttaataccttttatggtttgtattgaaacaattagtaatattattcgacctggtactttagctgtacgattaacagctaatataattgctggacatttactattaactcttttaggaaatactggaccttctatatcaacaattctattaacattattaattattacacaaattgctttattagttcttgaatcagctgttgctataattcaatcttatgtattcgctgttcttagaactttatattctagagaagtaatgtcaactcactcaaaccatccatttcatttagtagactatagtccatgaccattaacagcttcaattggagcaataacaactgtttctggtatagtaaaatgattccatcaatatgatatatctctatttttattagggaatattattactattttaactgtttaccaatgatgacgagatgtttcacgagaaggaacatttcaaggtttacacactgatgctgtaactacaggattacgatgaggaataattttatttattttatcagaaatcttattctttgtatcatttttttgagcattctttcatagtagtttatccccatcaattgaattaggagctatatgaccaccaataggaattactccctttaacccatttcaaattccactattaaatacagtaattttattaacttcaggaattactgtaacttgagctcatcatagcttaatagaaggaaatcattcacaaactactcaaggattattctttacagttattttaggagtttattttacaattttacaagcttatgaatatattgaagccccattcacaattgcagattctgtttatggttcaacattctttatagcaacaggattccatggagttcacgttttaattggaactactttccttttagtatgtttaattcgacacttaggtaaccatttttcaaaaaatcatcatttcggatttgaagctgccgcttgatattgacattttgttgatattgtttgattattcctttacgtttcaatctattgatgaggaggaataattttatcaattttaacaattagttcaattattttattaatctcaattgtagtaatactactagcttcaattctttcaaaaaaaacattagtagaccgagaaaaagcatctccatttgaatgtggatttgacccaaaatcttcctctcgacttccattttctttacgattttttttaattacaattattttcttaatttttgatgtagaaattgctttaattcttcccattatcctaattattaaattttcaaatttaataatatgaacaattacatctattatttttattttaattttattattagggttataccatgaatgaaaccaaggaatactaaattgatcaaat---------------atttgtacaattagttttgtgagattatttttttttagtttgtcttcttttttaataggggttatttttatcataaatgattatagaatttttattgaatgagaagttgtttcattaaattcagttaatattgttataacattgttattagattgaatgagtttgatttttatatcttttgttctaataatttcatcgttagtaattttttatagaaaggaatatatagaaagtgattataaaattaatcgttttattatattagtattaatatttgttacttctataatgttattaattattagtcctaatttaattagaattttattaggatgagatggattaggacttgtttcttattgtttagttatttattttcaaaatgtaaagtcttataatgctgggatattaactgctttatcaaatcgaattggagatgttgcattattattagctattgcttgaatattaaattatgggagttgaaattatgttttttatttagaaagtataaaggataattttgaaataataattgtaggtggactggtaatattagcagctataactaagagtgctcaaattcctttttcttcttgattgccagctgcaatagcagctcctactcctgtttcagctttagttcattcttcaacgttggtaactgctggggtgtatttattaattcgttttaatattttattaagatcatcttgattaggaaatttattattattattatcaggattaacaatatttatagccggattaggtgcaaattatgaatttgatttaaaaaaaattattgctttatctactttaagtcagttagggttgataataagaattttatctataggatattataaattagctttttttcatttattaacacatgctttatttaaggcattattatttatatgtgctggagctattattcataatataaataattctcaagatattcgattaatggggagattaagattaataataccactaacttcttcatgttttaatgtggctaatttagctttatgtggaataccttttttagcaggattttattctaaggatttaattttagaaacagtatctttatcttacattaatatattttctttttttttatactttttttctacaggattgacagtatgttattcttttcgattagtatactatacaatgactggggattcaaatttttcttctttaaatatattaaatgatgaaggttgagttatgttaaagagtataatagggctattaattttaagtatttttgggggtagtatattaagttgattaatttttcctacaccagtagtagtagttcttcctttttatttaaagttattaactttatttgtttgtattgtaggaggtattagagggtatttaatttctaatatttctttatttttttataataaggctttaaataactataattcttcttattttttaggatcaatatgatttataccttatatttctacatatggaattattaattattctttaattattggtagaataacagttaaatcttttgatcaaggatgatcagaatattttgggggacaacagctttattcaaatttagtaaaaaattctcaattaaatcaa---atactacagaataataatttaaaaatttatttattaagttttattttttgaattataattttatacatatatataatttgttctatgttaaaaattattattagaattttatttttatttccattgtgtttaatctataatagttattgaatggtacaaagtttcttatttttattaagttttatttttattttaataaatatatatagaaattattttatgtcaatttcatatttgtttggatgtgatatgatttcatatggattaattttattaagtctatgaattgtttctttaatattaatagcaagtgaatctatttataaatatagaaattatactaatttgtttttattaaatattattttattattggttttgttagtattaacttttagaagaataagtttatttatattttatttattttttgaaagaagtttaattccaactttatttttaattttaggttgagggtatcaacctgaacgtttacaagcgggggtatatttattattttatactttattagtttctttacctatattagttggtattttttatttatataagtctacggggacattaaatttttatttattaaataattatatatttaattatgagattctttatttttcattagttatagcttttttagtaaaaataccaatatttttagttcatttatgattaccaaaggctcatgtagaagctcctgtttctggttcaataattttagctggaattatattgaaattaggaggatatggtttattacgagtatttccttttttacaattaatagggttaaaatttaattttatttgaattagaattagattagtaggaggagttttagttagattaatttgtttacgtcaaactgatttgaaggcattaattgcttattcttcagtagctcatataggaattgtattagctgggttaataactttaacttatataggaatttgtgggtcttatactttaataattgctcatggattatgttcttcaggattattttgtttagctaatatttcttatgaacgaataggaagtcgtagtttattaattaataagggaatattaaattttataccttctatagcattatgatgatttttattaagatctgctaatatagctgctccacctactttaaatttattaggtgaaatttctttaattaatagaattgttagatgatcttgagttactatgttaatattatctttattatcattttttagtgcagcttatactttatatttatatgcttatagtcaacatggaaagattttttcaggggcgtattcatttagagggggttctgttcgagaatttttacttttatttttacattggtttcctttaaatttattaattttaaagggagacatgtgtatgttatgattaatgatagcaattttaaattgaagtttgccaagtattttatttattataggagtatttacttttgtttctaatcgaaaacatttattatctatattgttaagattagaatatattgttttaagattatttcttttattatttatttatttaaatatattaaattatgaaaatttttttagaatgatatttttgacatttagagtttgtgaaggggcactaggtctttcaattttagtatcaataattcgtacacatggtaatgattattttcaaagatttaatattttacaatgtattatacaatgaactttattagcacttttaatcatttttaattttatttttataaatataaaacacccactagcaataggattaattttacttattcaaacaacattagtaactttaacatcaggtctaataactaaaagattctgattttcttatattttatttttagtttttttaggaggaatactagtattatttatttatgtaacttcattagcttcaaatgaaatattcacattttcaatcaaattattatttatttctttatcaatttttatattaataattat---tacattattctttatagataaaaataatttatta---caatatcaaaatttagaaattaaatcaatttatgatataaattcatacctgatagaaaattcattatctttaaataaattatataattatccaactaatttattaacaattttattaataaattatttattaattacattaattgctgtagtaaaaattactaatttatttaagggtcctcttcgacctatatttaacatgaacaaacctttacgaatcaaacacccaatttttagaattgctaatagtgctttagtcgatttaccagcccctattaatatctctgcttgatgaaattttggatccttattatttttatgtctaatgattcaaattttaaccggattatttttagctatacattacacagcagatattagactagcctttaatagagtaaatcatatttgccgagatgtaaattatggttgattattacgaactatacatgctaatggagcatcatttttctttatttgtatttacttacatgtaggacgaggaatatattatggttcatatttatttacaccaacttgattagtaggagtaattatcttatttttagtgataggaactgcatttataggatatgttcttccatgaggacaaatatctttctgaggagctacagttattactaatttattatcagctattccctatttaggaattgacttagtacaatgagtatgagggggatttgctgttgataacgcaacattaactcgattctttacatttcattttattttgccatttattgtattagcagcaacactaattcatatcttatttttacatgaaacaggatcaagtaacccaataggattaaactctaatattgataaaattccattccacccttattttacttttaaggatattgtaggattcattgtaataacaataattttaattttattagtattaattaatccttacttattaggagatccagataattttatcccagctaaccctctagtaactcctgtacatattcaaccagaatgatactttttattcgcctatgcaattttacgatcaattcctaataaattaggaggagtaattgcattagtactttctattgcaattttagctattctcccattttaccatttaagtaaattccgaggaattcaattttacccaattaatcaaattttattctgagtaatagtagttacagtaattttattaacatgaattggagctcgaccagttgaagaaccttatgtattagtaggacaaattctaactgtggtttattttgcttattttatatttaatcctttaattattaaatgatgagataatttattaaac---------atagaaaatttattatttattattggaagattattattaattatttttgtattagtaagagtagcttttttaactcttttagaacgaaaggttttaggatatattcaaattcgaaagggtcctaataaggttggaattgctggaattcctcaacctttttgtgatgcaattaaattatttactaaggaacaaacttatcctttgttatctaattacatttcttattatttttctcctgtattttctttatttttgtctttattagtgtggatatgtatacctatatttgttaaacttttttcatttaatttaggtttattattttttctttgttgtactagtttaggagtttatactgttataattgctggttggtcttcaaattctaattatgctttattgggaggtttacgagctgttgctcagacaatttcttatgaagtaagattagctttagttttattaagttttatttttttaattggggggtataatatattaatattttataagtatcaaatatttatttgatttttatttattatatttcctatagctttggtttgatttagaatttctttagcagaaactaatcgaactccgtttgattttgcagaaggagaatctgaattggtgtctgggtttaatgtagaatatagaagaggaggatttgctttaattttcttagctgaatatgcaagaattttatttataagaatattattttgtgtgatatttttgggtagagatgttttttctttctttttttatattaagttaacttttgtttcttttatatttatttgagttcgaggaacattacctcgatttcgatatgataaattaatgtatttagcttgaaaaagttttttacctttttcattaaattttttattattttttgtagggtttaagatttttttaatttatttaatt
>C.uralensis_MT017722
atttttaataattcatcaaaaattatatttttcagaattttaattataggaacattgatttctatttcagctaattcttggttaggagcttgaataggattggaaattaatttattagcttttattcccctaataagagataataaattaatatcaacagaagcctcattaaagtattttttaacacaagcattagcatcttcagtatttttatttgcagtaattttatttttattgaattcaagaaaaac---aaattcaaattactttatagaaataatgattttttcttcccttcttttaaaaagaggatcagccccttttcatttttgattccctaatgtaatagaaggattatcttgaacaaatgcattaattttaataacttgacaaaaaattgcccctttaatattaatttcttatattatttttaaaccattaattatgacaagaattattctttcaagattaattggggctttaggaggattaaatcaaacttctttacgtaaattaatagcttactcatctattaaccatttaggttgaatattagctgcaatatataatagtaatttattatgattaacttatttcatattttattcatttttaacatttgctataatttttatatttaatatattcaaaatttcacatgttaatcaattattttcattattttttcattcaaaaattataaaattttttttattttttaatttattgtccttaggtggattacccccatttttaggatttttcccaaaatgaattgttattcaatctttaactattaataatcaattattcttattaacatttatagtattaataactttaattacattatatttttatatacgattatcttatagagcttttatattaaattattatgaaaataattgattaaattcttctatttataaatcaattaatataaaaatttttataattttttcatttttttcttcatttgggttattcctaatttcttctttatatttcttattttcgcgacaatgattattttcaactaatcataaagatattggtactttatactttatttttggagcttgatcaggaatgattgggacttcattaagaattttaattcgagctgaactaggacatcctggagcattgattggagatgaccaaatttataatgtaattgttacagctcatgcttttattataattttttttatagtaataccaattataattggaggatttggaaattgattagttcctttaatactaggagccccagatatagcattccctcgaataaataatataagtttctgacttttacctcctgcattaactttactattagtaagtagtatagtagaaaacggagctggaacaggatgaactgtttatcctcctttatcttctaatattgctcatggaggagcttctgttgatttagctattttttctttacatttagcaggaatttcttcaattttaggagctgtaaattttattactacagttattaatatacgatcaacaggaattaccttcgaccgaataccattatttgtttgatcagtagtaattacagctttattacttttattatctttaccagtattagcaggagctattactatattattaacagatcgaaaccttaatacttcattctttgacccagcaggaggaggagacccaattttataccaacacttattttgattttttggtcaccctgaagtttatattttaattttacctggatttggaataatttcacatattattagtcaagaatcaggaaaaaaggaaacttttggttcattaggaatgatttatgctatgctagctattggtttgttaggattcattgtgtgagctcatcatatatttacagtaggaatagacgttgatactcgagcttattttacatctgcaactataattattgctgttccaacgggaattaagatttttagttgattagcaactctttatggtactcaattaaattcttccccagctactctatgagctttaggatttgtatttttatttacagtaggaggattaactggagttattttagctaattcttcagtagatattattcttcacgacacatattatgtagttgctcattttcattatgtgttatctataggagctgtatttgctattatagccggatttgtacactgataccctttatttacaggattaactttaaatggtaaaatactaaaaagtcaatttactattatatttattggggtaaatattacattcttcccccaacatttcttaggattagcaggaatacctcgacgatattcagattaccctgacgcttacacaacttgaaatgtaatttctactattggatcaacaatttcattattaggaattttatttttctttttcattatttgagaaagtttagtttcacaacgtcaagttttatatcctgttcaattaaattcatcaattgaatgattacaaaatactccaccagctgaacatagttattctgaattacctttattaactaac---atgtcaacatgatcaaatttaggtttacaagatagttcttctcctttaatagaacaattagtcttttttcatgaccacgcacttttaattttagtaataattactgttctagtaggatacttaatatttatattattttttaacaaatatgtaaatcgatacttacttcatgggcaaactattgaaattatttgaacaattttaccagcaattattttattatttattgcattcccttctcttcgacttttatacttattagatgaaattaatgaaccttctattactttaaaggcaattgggcatcaatgatattgaagttacgaatattcagattttgcaaatattgaatttgattcatatataattcctactaatgaattatcaattgatagttttcgtttattagatgttgataatcgagtagttttaccaataaattcacaaattcgaattttagtaactgctgcggatgtaattcattcttgaactattccagctttaggtgtaaaggtagatggaactcctggtcgattaaaccaaacaaactttttaattaaccgacctggtttattttatggacaatgttcagaaatttgtggagctaatcatagttttataccaattgtaattgaaagaatcccagtaaactactttattaagtgaatttctagtaac-ataaactct--atccctcaaatagccccaattggttgattaagtttatttattattttttctattgcatttgtaatttttaatataataaattattattcttttattccctttatacctaaatctaacttaattagtaaaacacaatctacaaattcattaaattgaaaatgaatgataacaaatttattttcagtatttgacccttcttcaagcatttttaatttatcattaaattgattaagaacatttttaggtattttaataattccttcaatatattgattaataccttctcgatatcatattttttgaaataatattttattaactttacacaaagaatttaagattctattaggtcctataggagctaatggttctacttttatttttgtttcattattttctataattttatttaataattttataggattatttccttatatttttacaagtacaagccatttaactttaactcttacattagcaataccattatgattatgtttcatattatttggatgaattaataatacacaacatatatttgctcatttagtacctcaaggaactccagcagttttaataccttttatggtttgtattgaaacaattagtaatattattcgacctggtactttagccgtacgattaacagctaatataattgctggacatttattattaactcttttaggaaatactggaccttctatgtcaacaattctattaacattattaattattacacaaattgctttattagttcttgaatcagctgttgctataattcaatcttatgtatttgctgttcttagaactttatattctagagaagtaatgtcaactcactcaaaccatccatttcatttagtagactatagtccatgaccattaacagcttcaattggagcaataacaactgtttctggtatagtaaaatgattccatcaatatgatatgtctctatttttattagggaatattattactattttaactgtttatcaatgatgacgagatgtttcacgagaaggaacatttcaaggtttacatactgatgcagtaactacaggattacgatgaggaataattttatttattttatcagaagttttattctttgtatcatttttttgagcattctttcatagtagtttatcaccatcaattgaattaggagctatatgacccccaataggaattactccttttaacccatttcaaattccactattaaatacagtaattttattaacttcaggaattactgtaacttgagcccatcatagtttaatggaaggaaatcattcacaaactactcaagggttattctttacagttattttaggagtttattttacaattttacaagcttatgaatatattgaagccccattcacaattgcagattctgtttatggttcaacattctttatagcaacaggattccatggagttcatgttttaattggaactactttccttttagtatgtttaattcgacacttaggtaatcatttttcaaaaaatcatcatttcggatttgaagctgccgcttgatattgacattttgttgatattgtttgattattcctttatgtttcaatctattgatgaggaggaataattttatcaattttaacaattagttcaattattttattaatctcaattgtagtaatactactagcttcaattctttcaaaaaaaacattagtagaccgagaaaaagcatccccatttgaatgtggatttgacccaaaatcttcttctcgactaccattttctttacgattttttttaattacaattattttcctaatttttgatgtagaaattgctttgattcttccaattatcctaattattaaattttcaaatttaataatatgaacaattacatctattatttttattttaattttattattaggattataccatgaatgaaaccaaggtatattaaattgatcaaat---------------atttgtacaattagttttgtgagattattcttttttagattatcttcttttttaataggagttatttttattataaatgattatagaatttttattgagtgagaagttgtttcattaaattcagttaatattgttataacattgttattagattgaataagtttgatttttatatcttttgttctaataatttcatctttagtaattttttatagaaaggaatatatagaaagtgattataaaattaatcgttttattatattagtattaatatttgttacttctataatgttattaattattagtcctaatttaattagaattttattaggatgagatggattaggacttgtttcttattgtttagttatttattttcaaaatgtaaaatcttataatgctgggatgttaactgctttatcaaatcgaatcggagatgttgcattattattagctattgcttgaatattaaattatggaagttgaaattatgttttttatttagaaagtataaaggataactttgaaataataattgtaggtggactagtaatattagcagctataactaagagtgctcaaattcctttttcttcttgattgccagctgcaatagcagctcctacccctgtttcagctttagttcattcttcaacattggtaactgctggggtatatttattaattcggtttaatattttattaagatcatcttggttaggaaatttattattattattatcaggattaacaatatttatagctggattaggtgcaaattatgaatttgatttaaaaaagattattgccttatctactttaagtcaattaggtttaataataagaattttatctataggatattataaattagctttttttcatttattaactcatgctttatttaaggcattattatttatgtgtgctggagctattattcataatataaataattctcaagatattcgattaatggggagattaagattgataataccattaacttcttcatgttttaatgttgctaatttagctttatgtggaataccttttttagcaggattttattctaaggatttaattttagaaacagtatctttatcttacattaatatattttcttttttcttatactttttttctacaggattaacagtatgttattcttttcgattagtatattatacaataactggggattcaaatttttcttctttaaatatattaaatgatgaaggttgagttatgttaaagagtataataggtttattaattttaagtatttttggaggaagaatgttaagttgattaatttttcctacgccagttgtagtagttcttccttcttatttaaagttattaactttatttgtttgtattgtaggagggattagagggtatttaatttctaatatttctttatttttttataataaggctttaaataattataattcttcttattttttagggtcaatatggtttataccttatatttctacatacggaattattaattattctttaattattggtagaataacagttaaatcttttgatcaaggatgatcagaatattttgggggacaacagctttattcaaatttagtaaaaaattctcaattaaatcaa---atattacagaataataatttaaaaatttatttattaagttttattttttgaattataattttatatatatatataatttgttctatgttaaaaattattattagaattttatttttatttccattgtgtttaatctataatagttattgaatggtacaaagtttcttatttttattaagttttatttttattttaataaatatatatagaaattattttatatcaatttcatatttatttggatgtgatatgatttcatatggattaattttattaagattatgaattgtttctttaatattaatagcaagtgaatctatttataagtatagaaattatactaatttgtttttattaaatattattttattattgattttgttagtattaacttttagaagaataagtttatttatattttatttattttttgaaagaagtttaattccaaccttatttttaattttaggttgagggtatcaacctgaacgtttacaagcgggggtatatttattattttatactttattagtttctttacctatattagttggtattttttatttatataagtctacaggtacattaaatttttatttattaaataattatatatttaattatgagattctttatttttcattagttatagcttttttagtaaaaataccaatatttttagttcatttatgattaccaaaggctcatgtagaagctcctgtttctggttcaataattttagctggaattatattgaaattaggagggtatggtttattacgagtatttccttttttacaattaataggattaaaatttaattttatttgaattagaattagattagtaggaggagttttagttagattaatttgtttacgtcaaactgatttgaaggcattaattgcttattcttcagtagctcatataggaattgtgttagctgggttaataactttaacttatataggaatttgtggatcttatactttaataattgctcatggattatgttcttcaggattattttgtttagctaatatttcttatgaacggataggaagtcgtagtttattaattaataaggggatattaaattttataccttctatagcattatgatgatttttattaagatctgctaatatagctgctccgcctactttaaatttattaggtgaaatttctttaattaatagaattgttagatgatcttgagtaactatgttaatattatctttattatctttttttagtgcagcttatactttatatttatatgcttatagtcaacatggaaagattttttcaggggcttattcatttagagggggttctgttcgagaatttttacttttatttttacattgatttcctttaaatttattaattttaaagggagacatgtgtatattatgattaatgatagcaattttaaattgaagcttgccaagtattttatttattataggagtatttacttttgtttctaatcgaaaacatttattatctatattgttaagattagaatatattgttttaagattatttcttttattatttatttatttaaatatattaaattatgaaaatttttttagaataatatttttgacatttagagtttgtgaaggagcactaggtctttcaattttagtatcaataattcgtacacatggtaatgattattttcaaagatttaatattttacaatgtattatacaatgaactttattagcacttttaattatttttaattttatttttataaatataaaacacccactagcaataggattaattttacttattcaaacaacattagtaactttaacatcaggtcttataactaaaagattctgattttcttatattttatttttagtttttttaggaggaatattagtattatttatttatgtaacttcactagcttcaaatgaaatatttacattttcaatcaaattattatttatttctttatcaatttttatattaataattat---tacattattctttatagataaaaataatttatta---caatatcaaaatttagaaattaaatcaatttatgatataaattcatacctgatagaaaattcattatctttaaataaattatataattatccaactaatttattaacaattttattaataaattatttattaattacattaattgctgtagtaaaaattactaatttatttaagggtcctcttcgacctatatttaacatgaacaaacctttacgaatcaaacacccaatttttagaattgctaatagtgctttagttgatctaccagcccctattaatatttctgcctgatgaaattttggatctttattatttttatgtttaatgattcaaattttaactggattatttttagctatacattacacagcagatattagactagcttttaatagagtaaatcatatttgccgagacgtaaattatggttgattattacgaactatacatgctaatggagcatcatttttctttatttgtatttacttacatgtaggacgaggaatatattatggttcatatttatttacaccaacttgattagtaggagtaattattttattcttagtgataggaactgcatttataggatatgttcttccatgaggacaaatatctttctgaggagctacagttattactaatttgttatcagctattccctatttaggaattgacttagtacaatgagtatgaggaggatttgctgttgataatgcaacattaactcgattctttacctttcattttattttaccatttattgtattagcagcaacactaattcatattttatttttacatgaaacaggatcaagtaacccaataggattaaattctaatattgataaaattccattccacccttattttacttttaaggatattgtaggattcattgtaataacaataattttaattttattagtattaattaatccttacttattaggagacccagataattttatcccagctaaccccctagtaactcctgtacatattcaaccagaatgatattttttattcgcttatgcaattttacgatcaattcctaataaattagggggagtaattgcactagtactttctattgcaattttagctattcttccattttatcatttaagaaaattccgaggaattcaattttacccaattaaccaaattttattctgagtaatagtagttacagtaattttattaacatgaattggagctcgaccagttgaagaaccttatgtattagtaggacaaattctaactgtagtttattttgcttattttatatttaatcctttaattattaaatgatgagataatttattaaat---------atagaaaatttattatttattattggaagattattattaattatttttgtattagtaagagtagcttttttaactcttttagaacgaaaggttttagggtatatccaaattcgaaagggtcctaataaggttggaattgctggaattcctcaacctttttgtgatgcaattaaattatttactaaggaacaaacttatcctttgttatctaattatatttcttattatttttctcctgtgttttctttatttttgtctttattagtatgaatatgtatacctatatttgttaaacttttttcttttaatttaggtttattattttttctttgttgtactagtttaggagtttatactgttataattgctggttggtcttcaaattctaattatgctttattagggggattacgagctgttgctcagacaatttcttatgaagtaagattagctttggttttattaagttttatttttttaattgggggttataatatattaatattttataagtatcaaatatttatttgatttttatttattatattccctatagctttagtttgatttagaatttctttagcagaaactaatcggactccgtttgattttgcggaaggagaatctgaattagtatctggatttaatgtagaatatagaagaggaggatttgctttaatttttttagctgaatatgcaagaattttatttataagaatattattttgtgtaatatttttgggtagagatgttttttctttctttttttatattaagttaacttttgtttcttttatatttatttgagttcgaggtacattacctcggtttcgatatgataaattaatgtatttagcttgaaaaagttttttacctttttcattaaattttttattattttttgtagggtttaagatttttttaatttatttaatt
>C.sinensis_MT017707
atttttaataattcatcaaaaattatatttttcagaattttaattataggaacattgatttctatttcagctaattcttggttaagagcttgaataggattagaaattaatttattagcttttattcccctaataagagataataaattaatatcaacagaatcctcattaaagtattttttaacacaagcattagcatcttcagtatttttattcgcagtaattttatttttattgaattcaagaaaaac---aaattcaaattactttatagaaataataattttttcttctctccttttaaaaagagggtctgctccctttcatttttgattccctaatgtaatagaagggttatcttgatcaaatgcattaattttaataacttgacaaaaaattgctcctttaatattaatttcttacattatttttaaacccttaattataacaagaattattctttcaagattaattggggcattaggaggattaaatcaaacttcgttacgtaaattaatagcttattcatcaattaatcatttaggttgaatattagctgctatatataatagtaatttattatggttaacttattttatattttattcatttttaacatttgctataatttttatatttaatatatttaaagcatcacatattaaccaattattttcattattcttccattcaaaaattataaaattttttttattttttaatttattatctttaggtggattacctccatttttaggatttttccctaaatgaattgttattcaatctttaactattaataatcaattatttttattaacttttatagtattaataactttaattacattatatttttatatacgattatcatatagagcttttatactaaattattttgaaaataattgattaaattcttctatttataaatcaatttatataaaaatatttataattttttcatttttttcttcatttgggttattcctaatttcttctttatattttttattttcgcgacaatgattattttcaactaatcataaggatattggtactttatactttatttttggagcttgatcggggataattggaacttcattaagaattctaattcgagccgaactaggacaccctggagcattaattggagatgaccaaatttataatgtaattgttacagctcatgcttttattataattttttttatagtaataccaattataattggaggatttggtaattgattagtccctttaatattaggggctccagatatagccttccctcggataaacaatataagtttctgacttttacctcctgcattaactttactattagtaagtagtatagtagaaaatggagctggaacaggatgaactgtttacccacctttatcttctaatattgctcatggaggagcttctgttgatttagctattttttctttacacttagcaggaatttcttcaattttaggagctgtaaattttattactacagttattaatatacgatcaacaggaattacattcgaccgaataccattatttgtttgatccgtagtaattacagctttattacttttattatctttaccagtattagcaggtgctattactatattattaacagatcgaaatcttaatacctcattctttgatccagcaggaggaggagatccaatcttataccaacatttattttgattttttggtcatcctgaagtttacattttaattttacctggattcggaataatttcacatattattagacaagagtcaggaaaaaaggaaacttttggttcattaggaataatttatgctatattagctattggtttattaggatttattgtatgagctcatcatatatttacagtaggaatagacgttgatactcgagcttattttacctcagctactataattattgctgtcccaacaggaattaaaatttttagttgattagcaactctttatggtacccaattaaattcttccccagctactttatgatctttaggatttgtatttttatttacagtaggaggattaacaggagttattttagctaattcttcagtagacattattcttcatgatacatattatgtagttgcccatttccattatgtattatctataggagctgtattcgctattatagcaggatttgttcactgataccctttatttacaggattaactttaaatggtaaaatattaaaaagtcaatttactattatatttattggagttaatattacattcttccctcaacatttcttaggattagcaggtatacctcgacgatactcagattaccctgatgcttacacaacttgaaatgtaatttctactattggatcaacaatttcattattaggaattttatttttctttttcattatttgagaaagtttagtatcacaacgtcaagttttataccctgttcaattaaattcatcaattgaatgattacaaaatactccgccagctgaacatagttattctgaattgcctttattaactaac---atgtcaacatgatcaaatttaggtttacaagatagttcttctcctttaatagaacaattagtcttttttcatgaccacgcacttttaattttagtaataattactgttctagtaggatacttaatatttatattattttttaacaaatatgtaaatcgatacttacttcatggacaaactattgaaattatttgaacaattttacccgcaattattttattatttattgcatttccttctcttcgacttttatatttattagatgaaattaatgaaccttctattactttaaaggcaattggacatcaatgatattgaagttacgaatattcagattttgcaaatattgaatttgactcatatataattcctactaatgaattatcaattgatagttttcgtctattagatgttgataatcgagtagttttaccaataaattcacaaattcgaattttagtaactgctgcagatgtaattcattcttgaactattccagctttaggagtaaaggtagatggaactcctggtcgattaaatcaaacaaactttttaattaaccgacctggtttattttatggacaatgttcagaaatttgtggagctaatcatagttttataccaattgtaattgaaagaatcccagtaaactattttattaaatgaatttctagcaat-ataaactct--atccctcaaatagccccaattggttgattaagtttatttattattttttctattgcatttgtaattttcaatataataaattattattcttttattccttttatacctaaatctaacttaattagtaagacacaatctacaaattcattaaattgaaaatgaatgataacaaatttattttcagtattcgacccttcttcaagtatttttaatttatcattaaattgattaagaacatttttaggaattttaataattccttcaatatattgattaataccttctcgataccatattttctgaaataatattttattaactttacacaaagaatttaaaattctattaggccctataggagctaatggatctacttttatttttgtttcattattttctataattttatttaataattttataggattatttccttatatttttacaagtacaagtcatttaactttaactcttacattagcaataccattatgattatgttttatactatttggatgaattaataacacacaacatatgtttgctcatttagtccctcaaggaactccagcagttttaataccttttatagtctgtattgaaacaattagtaatattattcgacctggtactttagctgtacgattaacagctaatataattgccggacatttattattaacccttttaggtaatactggaccctctatatcaacaattctattaacattattaattattacacaaattgctttattagttcttgaatcagccgttgctataattcaatcttatgtatttgctgttcttagaactttatattctagagaagtaatgtcaactcactcaaaccacccatttcatttagtagactatagtccatgaccattaacagcttcaatcggagcaataacaactgtttctggtatagtaaaatgattccaccaatatgatgtttctctatttttattaggaaatattatcactattttaactgtttatcaatgatgacgagatgtttcacgagaaggaacatttcaaggtttacatactgatgctgtaactacaggattacgatgaggaataattttatttattttatcagaaattttattctttgtatcatttttttgagcattctttcatagtagtttatcaccatcaattgaattaggagctatatgacctcctataggaattactccttttaatccatttcaaatcccactattaaatacagtaattttattaacttcagggattactgtaacttgagctcaccatagtttaatagaaggaaatcattcacaaactactcaaggattattctttacagttattttaggaatttattttacaattttacaagcttatgaatatattgaagccccatttacaattgcagactctgtttatggctcaaccttttttatagcaacaggattccatggagttcatgttttaattggaactactttccttttaatttgtctaattcgacacttaagtaatcatttttcaaaaaatcatcatttcggatttgaagctgccgcttgatactgacattttgtcgatattgtttgattattcctttatgtttcaatttattgatgaggaggaataattttatcaattttaacaatcagttcaattattttattaatttcaattgtagtaatattactagcttcaattctttcaaaaaaaacattagtagaccgagaaaaagcctctccatttgaatgtggatttgatccaaaatcttcttctcgactcccattttctttacgattttttttaattacaattatttttttaatttttgatgtagaaattgctttaattcttccaattattttaattattaaattttcaaacttaataatatgaacaattacctctattatttttattttaattttattactaggcttatatcatgaatgaaaccaaggtatattaaattgatcaaat---------------atttgtacaattagttttgtgagattatttacttttagattatcttcttttttaataggagttatttttattataaatgattatagaatttttattgaatgagaagttgtttcgttaaattcagttaatattgttataacattattattagattgaataagtttaatttttatgtcttttgttctaataatttcatctttagtaattttttatagaaaggagtatatagagagtgattataaaattaatcgttttatcctattagtattaatatttgttacttctataatattattaattattagtcctaatttaattagaattttattgggatgagatggattgggacttgtttcttattgtttggttatttattttcaaaatgtaaaatcttataatgctgggatattaactgctttatcaaatcgaattggagatgttgcattattattagctattgcttgaatattaaattatggaagttgaaattatattttttatttagaaagtataaaggataattttgaaataataattgtggggggattagtaatattggcagctataactaagagtgctcaaattcctttttcttcttgattgccagctgctatagcagctcctactcctgtttcagctttagtacattcttcaactttggtaactgctggggtatatttattgattcggtttaatattttattaagatcatcttgattaggtaatttgttattattattatctggattaacaatatttatagctggattaggagcaaattatgaatttgatttaaaaaaaattattgctttatctactttaagtcaattaggtttaataataagaattttatctataggttattataaattagctttttttcatttattaactcatgctttatttaaggcgttattatttatgtgtgctggggctattattcataatataaataattctcaagatattcgattaatgggtagtttaagaataataatacctttaacttcttcatgttttaatgttgctaacttagctttatgtggaataccttttttgtcaggattttattctaaggatttaattttagaaacagtttctttatcttatatcaatatattttctttttttttatactttttttctacagggttaacagtatgttattctttccgattagtatattatacaataactggagattccaatttttcttctttaaatatattaaatgatgaaggttgagttatgttaaaaagtataatagggttattaattttgagaatttttgggggtagtatattaagttgattaatttttcctactccagtagtagtagttcttccttcttatttaaaattattaactttatttgtttgtattgtaggaggggttagagggtatttaatttctaatatttctttatttttttataataaggctttaaataattataattcttcttattttttaggttcaatatgatttataccctatatttctacatacggaattattaattattctttaattgttggtagaataacagttaaatcttttgaccaaggatgatcagaatattttggagggcaacaactttatttaaatttggtaaaaaattctcaattaaatcaa---atattacagaataataatttaaaaatttatttattaagttttattttttgaattataattttatatatatacataatttgttttatgttaaaaattattattagaattttatttttatttccattgtgtttaatctataatagttattgaatggtacaaagtttcttatttttattgagttttatttttattttaataaatatatatagaaattattttatatcaatttcgtatttatttgggtgtgatataatttcatatggattaattttattaagtttatgaattgtttctttaatattaatagcaagtgaatctatttataagtatagaaattatactaatttatttttattaaatattattttgttattaattttattagtattaacttttagaagaataagcttatttatattttatttattttttgaaagaagtttaattcctacattatttttaattttaggttgagggtatcagcctgaacgtttacaggcgggggtatatttattattttacactttattagtttctttacctatattagttggtattttttatttatataagtctacagggactttaaatttttatttattaaataattatatatttaattatgaaattctttattttgcattagtaatagcttttttagtaaaaataccaatatttttagttcatttatgattaccaaaggctcatgtagaagctcctgtttctggttcaataattttagctggaattatgttgaagttaggggggtatggattattacgagtatttccttttttacaattaataggattaaaatttaattttatttgaatcagaattagattagtaggaggagttttagttagattaatttgtttacgtcaaactgatttaaaggctttaattgcatattcttcagtagctcacataggaattgtattagctggtttaataactttaacttatataggaatttgtggttcttatactttaataattgctcacggattatgctcttcaggtttattttgtttggctaatatttcttatgaacgaataggaagtcggagattattaattaataaggggatattaaattttataccttctatggcattatgatgatttttattaagatcagctaatatggctgctccacctactttaaatttattgggagaaatttctttaattaatagaattgttagatggtcttgagtctctatattaatattatctttaatttctttttttagagctgcttatactttatatttatatgcttatagtcaacatggaaagattttttcaggggcttattcatttagaggaggttctgttcgagagtttttacttttatttttacattgatttcctttaaatttattaattttaaagggagatatatgtatactatgattaatgatagcaattttaaattgaagcttgccaagtattttatttattataggagtatttacttttgtttctaatcgaaaacatttattatctatactgttaagattagaatatattgttttaagattatttcttttattatttatttatttaaatatattaaattatgaaaatttttttagaataatatttttaacatttagagtttgtgaaggggcattaggtctttcaattttagtatcaataattcgtacacatggtaatgattattttcaaagatttaatattttacaatgtattatacaatgaactttattaacacttttaattatttttaattttatttttataaatataaaacatccattagcaatggggttaattttacttattcaaacaacattagtaactttaacatcaggtcttataactaaaagattttgattttcttatattttatttttagtttttttaggaggaatattagtcctatttatttatgtaacttcattagcttcaaatgaaatatttacattttcaattaaattattatttatttctttatcaatttttatattaataattat---tacattattctttatagacaaaaataatttatta---caataccaaaatttagaaattaaatcaatttatgatataaattcatacttgatagaaaattcattatctttaaataaattatacaactatccaactaatttattaacaattttattaataaattatttattaattacattaattgctgtagtaaaaattactaacctatttaagggtcctcttcgacctatatttaacatgaacaaacctttacgaattaaacacccaatttttagaattgctaatagtgctttagttgatttaccagccccaattaatatttctgcttgatgaaatttcggatctttattatttttatgcttaatgattcaaattttaactgggttatttttagctatacattatacagcagatattagactagcttttaatagagtaaatcatatttgtcgagatgtaaattatggttgattattacgaactatacatgctaacggagcatcatttttctttatttgtatttacttacatgtaggacgaggaatatattatggttcatatttatttacccctacttgattagtaggagtaattattttattcttagtaataggaacagcatttataggatatgtacttccatgaggacaaatatctttctgaggagctacagttattactaatttattatccgctattccatatttagggattgatttagtacaatgagtatgaggaggattcgctgttgataacgcaacattaactcgattctttacatttcactttattttaccatttattgtactagcagcaacattaattcatattttatttttacatgaaacaggatcaagtaacccaataggattaaattctaatattgataaaattccatttcacccttattttacttttaaggatattgttggatttattgtaataacaataattttaattttattagtcttaattaacccttatttactaggagacccagataattttattcctgctaaccccttagttactcctattcatattcaaccagaatgatactttttatttgcttacgcaattttacgatcaattcctaataaattaggaggagtaattgcattagttctttctattgcaatcttagcgatccttccattttaccatttaagtaaatttcgagggattcaattttatccaattaatcaaattctattttgaattatagtagtaacagtaattttattaacatgaatcggagctcgaccagttgaagaaccttatgtattagtaggacaaattttaactgtaatttattttgcttattttatatttaatcctttaattattaaatgatgagataatttattaaac---------atagaaaatttattatttattattggaagattattattaattatttttgtattagtaagagtagcttttttaactcttttagaacgaaaggttttaggatatattcaaattcgaaagggtcctaataaggttggaattgcaggaattccccagcctttttgtgatgcaattaaattatttactaaggaacaaacttatcctttgttatctaattatatttcttattatttttctcctattttttctttatttttatctttattagtatgaatatgtatacctatatttgttaaacttttttcatttaatttaggtttattattttttctttgttgcacaagattgggggtttacactgttataattgctgggtggtcttcaaattctaattatgcattattaggaggattacgagctgttgctcaaacaatttcttatgaagtaagattagctttagttttattaagctttatttttttaattggagggtataatatattaatattttataaatatcaaatatttatttgatttttatttattatgtttcctatagctttagtttgatttagaatttctttggcagaaactaatcgtactccatttgattttgcagaaggtgaatctgaattagtatctggatttaatgtagaatatagaagaggagggtttgctttaatttttttagctgaatatgcaagaattttatttataagaatattattttgtgtaatatttttaggtagagatgttttttctttctttttttatattaagttgacttttgtttcttttatatttatttgagttcgagggacattacctcggtttcgatatgataaattaatatatttagcttgaaaaagttttttacctttttcattaaattttttattattttttgttgggtttaagatttttttaatttacttaatt
>T.calliphoroides_MT017731
atttttaataattcatcaaaaattatatttttcagaattttaattataggaacattgatttctatttcagctaattcttggttaggagcttgaataggattagaaattaatttattagcttttattcccctaataagagataataaattaatatcaaccgaagcctcattaaagtatttcttaacacaagcattagcatcctcagtatttttattcgcagtaattttgtttttattgaattcaagaaaaac---aaattcaaattactttatagaaataataattttttcttctctccttttaaaaagagggtctgctccctttcatttttgattccctaacgtaatagaagggctatcttgatcaaacgcattaattttaataacctgacaaaaaattgctcctttaatattaatttcttatattatttttaaaccattaattataacaagaattattctttcaagattaattggtgcattaggagggttaaaccaaacttcattacgtaaattaatagcttactcatcaattaatcatttaggttgaatattagctgctatatacaatagtaatttattatgattaacttattttttattttattcatttttaacatttgctataatttttatatttaatatgtttaaaacatcacatattaaccaattattttcattatttttccactcaaaaattataaaattttttttattttttaatttattatctttaggtggattacccccatttttaggatttttccctaaatgaattgttattcaatctttaactattaataatcaattatttttattaacttttatagtattaataactttaattacattatatttttatatacgattatcatatagagcttttatactaaattattacgaaaataattggttaaattcttctatttataaatcaattaatataaaaatttttataattttctcatttttttcttcatttgggttattcctaatttcttctttatattttttattttcgcgacaatgattattttcaactaatcataaagatattggtactttatactttatttttggagcttgatcaggaataattggaacttcactaagaattctaattcgagccgaattaggacatcctggagcattaattggagatgaccaaatttataatgtaattgttacagctcatgcttttattataattttttttatagtaataccaattataattggaggatttggtaattgattagtccctttaatattaggagctccagatatggctttccctcggataaacaatataagtttctgacttttacctcccgcattaactttgctattagtaagtagtatagtagaaaacggggctggaacaggatgaactgtttatccccctttatcttctaatatcgcacatggaggagcttctgttgatttagctattttttctttacatttagcaggaatttcttcaattttaggagctgtaaattttattaccacagttattaatatacgatcaacagggattactttcgaccgaataccattatttgtttgatccgtagtaattaccgctttattacttttactatctttaccagtattagctggtgctattactatattattaacagaccgaaatcttaatacttcattctttgatccagcaggaggaggagacccaatcttgtaccaacatttattttgattttttggacaccctgaagtttatattttaattttacctgggtttgggataatttcacatattattagtcaagaatcaggaaaaaaggaaacttttggttcattaggaataatttatgccatactagctattggtttattggggtttattgtatgagcccatcatatattcacagtaggaatagacgttgatactcgagcttattttacatcagctactataattattgctgtaccaacaggaattaaaatttttagttgattagcaactctttacggtactcaattaaattcttctccagctactttatgagctttaggatttgtatttttatttacagtaggaggattaacaggagttattttagctaattcttcagtagatattattcttcatgatacatattatgtagttgcccatttccattatgtattatctataggagctgtattcgctattatagcaggatttgtccactgataccctttatttacaggattaactttaaacggtaaaatattaaaaagtcaattcactattatatttattggagttaatattacatttttccctcaacatttcttaggattagcaggaatacctcgacgatattcagattaccctgacgcttacacaacttgaaatgtaatttctactattgggtcaacaatttcattattaggaattttatttttctttttcattatttgagaaagtttagtatcacaacgtcaagtgttataccctgttcaattaaattcatcaattgaatgattacaaaatactccgccagctgaacatagttattctgaattacctttattaactaac---atgtcaacatgatcaaatttaggtttacaagatagttcttctcctttaatagaacaattagtcttttttcatgaccacgcacttttaattttagtaataattactgttctagtaggatacttaatatttatattattttttaataaatatgtaaatcgttacttacttcacggacaaactattgaaattatttgaacaattttaccagcaattattttattatttattgcatttccttctcttcgacttttatacttattagatgaaattaatgaaccttctattactttaaaggcaattgggcatcaatgatattgaagttatgaatattcagattttgcaaatgttgaatttgactcatatataatccctactaatgaattatcaattgatagttttcgtttattagacgttgataatcgagtagttttaccaataaattcacaaattcgaattttagtaactgctgcggatgtaattcattcttgaactatcccagctttaggagtaaaggtagatggaactcctggtcgattaaaccaaacaaactttttaattaaccgacctgggttattttatggacaatgttcagaaatttgtggagctaatcatagttttataccaattgtaattgaaagaatcccagtaaactattttattaaatgaatttctagtaat-ataaactct--atccctcaaatagccccaattggttgattaagtttatttattattttttctattgccttcgtaatttttaatataataaattattactcttttattccttttatacctaaatctaatttaattaacaagacacagtctacaaattcattaaattgaaaatgaatgataacaaatttattttcagtatttgacccttcttcaagtatttttaatctatcattaaattgattaagaacatttttaggtattttaataattccttcaatatattgattaataccttctcgataccatattttctgaaataatattttattaactttacacaaagaatttaaaattctattaggtcctataggagctaatggatctacttttatttttgtttcattattttctatgattttatttaataattttatagggctatttccttatatttttacaagtacaagtcatttaactttaactcttacattagcaataccgttatgattatgttttatattattcgggtgaattaataacacacaacatatatttgctcatttagtccctcaaggaactccagcagttttaataccttttatggtttgtattgaaacaattagtaatattattcgacctggtactttagctgtacgattaacagctaatataattgccggacatttattactaacccttttaggtaatactggaccttctatatcaacaattctattaacattactaattattacacaaattgccctattagttcttgaatcagctgttgctataattcaatcttatgtatttgctgttcttagaactttatattctagtgaagtaatgtcaactcactcaaaccacccatttcatttagtagactatagtccatgaccattaacagcttcaattggagcaataacaactgtttctggtatggtaaaatgatttcaccaatatgatgtttctttatttttattaggaaatattattactattttaactgtttatcaatgatgacgagatgtttcacgagaaggaacatttcaaggtttacatactgatgcagtaactacaggattacgatgaggaataattttatttattttatcagaaattttattctttgtatcatttttttgagcattttttcatagtagtttatccccatcaattgaattaggagctatatgacccccaataggaattactccctttaatccatttcaaatcccactattaaatacagtaattttattaacttcagggattactgtaacttgagctcatcatagtttaatggaaggaaatcattcacaaactactcaaggactattttttacagttattttaggagtttactttacaattttacaagcttatgaatatattgaagccccatttacaattgcagattctgtttatggttcaactttttttatagcaacaggattccatggagttcatgttttaattggaactacttttcttttagtatgtttaattcgacacttaagtaatcatttttcaaaaaatcatcatttcggatttgaagctgccgcttgatactgacattttgttgatattgtttgattattcctttatgtttcaatctattgatgaggaggaataattttatcaattttaacaattagttcaattattttattaatttcagttgtagtaatattactagcttcaattctttcaaaaaaaacattagtagaccgagaaaaagcctctccatttgaatgtggatttgacccaaaatcttcctctcgactcccattctctttacgattttttttaattacaattatttttttaatttttgatgtagaaattgctttaattcttccaattattttaattattaaattttcaaacttaataatatgaacaattacgtctattatttttattttaattttattattagggttataccatgaatgaaaccaaggtatactaaattgatcaaat---------------atttgtacaattagttttgtgagactatttttttttagactgtcttcttttttaataggagttatttttattataaatgattatagaatttttattgaatgggaagttgtttcattaaattcagttaatattgttataacattattgttagattgaatgagtttgatttttatatcttttgttttaatgatttcatctttagttattttttatagaaaggaatatatagaaagtgattataaaattaatcgttttattatattggtattaatatttgttacttctataatattattaattattagtcctaatttaattagaattttattagggtgggatggattaggacttgtttcttattgtttagttatttattttcaaaatgtaaaatcttataatgctgggatattaactgctttatcaaatcgaattggagatgttgcgttattattagctattgcttgaatattaaattacgggagttgaaattatattttttatttagaaagtataaaggataattttgaaataataattgtaggggggttagtaatattagcggctatgactaagagtgctcaaatccctttttcttcttggttacctgctgctatagcagctcctactcctgtttcagctttagttcattcttcaactttggtaactgctggtgtatatctattaattcggtttaatattttattaagatcatcttgattaggtaatttattattattattatctgggttaacaatatttatagctgggttaggggctaattatgaatttgatttaaaaaaaattattgctttatctactttaagtcaattagggttaataataagaattttatctataggttattataaattagctttttttcatttattaactcatgctttatttaaggcgttgttatttatgtgtgctggggctattattcataatataaataattctcaagatattcgactaatgggtagattaagaataataataccattaacttcttcatgttttaatgtagctaatttagcattatgtggaatgccctttttggcagggttttattctaaggatttaattttagaaacagtttctttatcttatattaatatattttctttttttttatattttttttctacggggttaacagtatgttattctttccggttagtgtattacacaataactggggattctaatttttcttctttaaatatattaaatgatgaaggttgaattatattaaaaagtataatagggttattaattttaagtatttttgggggtagtatattaagttgattaatttttcctaccccagtagtagttgttcttccttcttatttaaagttattaactttatttgtttgtattgtaggaggaattagagggtatttaatttctaatatttctttatttttttataacaaggctttaaataattataattcttcttattttttaggttcaatatgatttataccttatatttctacatatggaattattaattattctttaattgttggtagaataacagttaaatcttttgaccaaggttgatcagaatattttgggggacagcaactttattcaaatttagttaaaaattctcaattaaatcaa---atattacagaataataatttaaaaatttatttattaagttttattttttgaattataattttatatatatatataatttgttctatgttaaaaattattattagaattttatttttatttccattgtgtttaatctataatagttattgaatggtacaaagtttcttatttttattaagttttatttttattttaataaatatatacagaaattattttatatcaatttcgtacttatttgggtgtgatataatttcatacggattaattttattaagactatgaattgtttctttaatattgatagcaagtgaatctatttataagtatagaaattatactaatttatttttattaaatattattttgttattaattttattagtattaacttttagaagaatgagtttatttatattttatttattttttgaaagaagtttaattcctacattatttttaattttaggttgggggtatcagcctgaacgtttacaagcgggggtatatttattattttatactttattggtttctttacctatattagtcggtattttttatttatataaatctacaggaactttaaatttttatttattaaataattatatatttaattatgaaattctttatttttcattagttatagcttttttagtaaaaataccaatatttttagttcatttatgattaccaaaggctcatgtagaagctcctgtttctggttcaataattttagctggaattatgttaaagttggggggttacggtttattgcgggtattcccctttttacaattaataggattaaaatttaattttatttgggttagaattagattagtaggaggagttttagtaagattaatttgtttacgtcaaactgatttaaaggctttaattgcctattcttcagtagctcacataggaattgtattagctgggttaataactttaacttatataggaatttgtgggtcttatactttaataattgctcatggattatgttcttcagggctattttgtttagctaatatttcttatgaacggatgggaagtcgtagattattaattaataaggggatattaaattttataccttctatagcattatgatgatttttattaagatctgctaatatagctgctccaccgactttaaatttattaggtgaaatttctttaatcaatagaattgttagatgatcttgagtttctatactaatgttgtctttaatttctttttttagagctgcttatactttatatttatatgcttatagtcaacacggtaaaattttttcaggggcttattcgtttagaggaggttctgttcgagaatttttacttttatttttacattgatttcctttaaatttattaattttgaagggagatatatgtatattatgattaatgatagcaattttaaattgaagcttgccaagtattttatttattataggagtatttacttttgtttctaatcgaaaacatttattatctatactgttaagattagaatatattgttttaagattatttcttttattatttatttatttaaatatattaaattatgaaaatttttttagaataatatttttaacatttagagtttgtgaaggagcattaggtctttcaattttagtttcgataattcgtacacatggtaatgattattttcaaagatttaatattttacaatgtattatacaatgaactctattaacccttttaattatttttaattttatttttataaatatgaaacatccattagcaataggattaattctacttatccaaacaacattagtaactttaacatcaggtcttataactaaaagattctgattctcttatattttatttttagtttttttgggaggaatattagttttattcatttatgtaacttcattagcttcaaatgaaatatttacattttcaattaaattactatttatttctttatcaatttttatattaataattat---tacattattcttcatagataaaaataatttatta---caatatcaaaatttagaaattaaatcaatttatgatataaattcatacttgatagaaaattcgttatctttaaataaattatataattacccaactaatttattaacaattttattaataaattatttattaattacattaattgctgtagtaaaaattactaatttatttaagggccctcttcgacctatatttaacatgaacaaacctttacgaatcaaacacccaatttttagaattgctaatagtgctttagtagatttaccagctcctattaatatttctgcttgatgaaatttcggatctttattatttttatgcttaatgattcaaattttaaccggattatttttagctatacattacacagcagatattagactagcttttaatagagtaaatcatatttgtcgagatgtaaattatggttgattattacgaactatgcacgctaatggagcatcatttttctttatttgtatttacttacatgtaggacgaggaatatattatggttcatatttatttaccccaacttgattagtaggagtgattattttattcttagttatagggacagcatttataggatatgtacttccatgaggacaaatatctttctgaggagctacagttattactaatttactgtcagctatcccatatttagggattgacttagtacaatgagtatgaggaggattcgcggttgataacgcaacattaactcgattctttacattccactttattttaccatttattgtattagcagcaacattaattcatattttatttttacacgaaacaggatcaagtaacccaatagggttaaattctaatatcgacaaaattccatttcatccttattttacttttaaggatattgtagggtttattgtaataacaataattttaattttattagtactaattaacccttatttattaggagacccagataattttatcccagctaatcctttagttacccctgttcacattcaaccagaatgatactttttatttgcttacgcaattttacgatctattcctaataaattagggggagtaattgcattagttctttctattgcaattttagctattcttccattttatcatttaagtaaattccgaggaattcaattttacccaattaaccaaattctattctgaattatagtagtaacagtaattttattaacatgaattggagctcgaccagttgaagaaccttatgtattagtaggacaaattttaactgtagtttattttgcttatttcatatttaatcctttaattattaaatgatgagataatttattaaat---------atagaaaatttattatttattattggaagattattattaattatttttgtattagtaagagtagcttttttaactcttttagaacgaaaggttttaggatacattcaaattcgaaagggtcctaataaggttggaattgccggaattcctcaacctttttgtgatgcaattaaattatttactaaggaacaaacttatcctttgttatcaaattatatttcttattatttttctcctgttttttctttatttttatctttattagtatgaatatgtatacctatatttgttaagcttttttcatttaatttaggtttattattttttctttgttgtactagattaggagtgtatacagttataattgctgggtggtcttcaaattcaaattatgcattattaggaggtttacgagctgttgctcaaacaatttcttatgaagtaagattagctttagttttattaagttttatttttttaattggagggtataatatattaatattttataaatatcaaatatttatttgatttttatttattatatttcctatagctttagtttgatttagtatttctttagcagaaactaatcgtactccttttgattttgcggaaggggaatctgaattagtttctgggtttaatgtagaatatagaagaggaggattcgctttaatttttttagctgaatatgcaagaattttatttataagaatattattttgtgtaatatttttaggtagagatgttttttctttctttttttatattaagttgacttttgtttcttttatatttatttgagttcgagggacattacctcggtttcgatatgataaattaatatatttagcttgaaagagttttttacctttttctttaaattttttattattttttgttgggtttaagatttttttaatttatttaatt
>C.chinghaiensis_KT936147
atttttaataattcatcaaaaattatatttttcagaattttaattataggaacattaatttctatttcagctaattcatggttaggtgcttgaatagggttagaaattaatttattagcttttatccccctaataagagataataaattaatatctacagaagcctcattaaagtattttttaacacaagcattagcatcttcagtatttttatttgcagtaattttatttttactaaattcaagaaaaac---aaattcaaattactttatagaaataataattttttcttctcttctcttaaaaagaggatctgctccttttcatttctgattccctaacgtaatagaagggttatcttgatcaaattcattaattttaataacctgacaaaaaattgctcctttaatattaatttcttatattatttttaagccattaattataacaagaattattctttcaagattaattggggcattaggaggattaaaccaaacttctttacgtaaattaatagcttattcctcaattaatcatttgggttgaatactagctgcaatatacaatagtaatatattatgattaacttatttcatattttattcatttttaacatttgcaataatttttatatttaatatatttaaaatatctcatattaatcaattattttcattattttttcattcaaaaattataaaattttttttattttttaacttattatccctaggaggattacctccatttttaggatttttcccaaaatgaattgtcattcaatctctagctattaataatcaattatttttattaacttttatagttttaataactttaatcacattatatttttatatacgattatcatatagagcttttatactgaattattacgaaaataattgattaaattcttctatttataaatcaatttttataaaaatttttataacattttcatttttttcttcatttggattattcctaatttcttctttatattttttattttcgcgacaatggttattttcaactaatcacaaagatattggtactttatattttatttttggagcttgatcaggaataattggtacttctttaagaattttaatccgagctgaattaggacatcctggagcattaattggagatgatcaaatttataatgtaattgtcacagctcatgcttttattataattttctttatagtaataccaattataattggaggatttggaaattgattagtccctttaatattaggagccccagatatagccttccctcgaataaataatataagtttttgacttctaccccctgcactaactttattattagtaagtagtatagtagaaaacggagctggaacaggatgaactgtttacccaccattatcttctaatattgcacatggaggagcttctgttgatttagctattttttctttacatttagcaggaatttcttcaattttaggagctgtaaattttattacaacagtaattaatatacgatcaactggaattacctttgatcgaataccattatttgtatgatcagtagtaatcacagctttattacttttattatctttaccagtattagcaggtgctattactatattattaacagaccgaaatcttaatacttcattctttgatcccgccggaggaggagacccaattttatatcaacatttattctgattttttggtcaccctgaagtttatattctaattttacctggatttggaataatttctcatattattagccaagaatcaggaaaaaaggaaacttttggttcattaggaataatttatgctatattagctattggtttattaggatttattgtatgagcccaccatatagccacagtaggaatagacgttgatacccgagcttattttacatcagctactataattattgccgttccaacaggaattaaaatttttagttgattagcaactctttacggaacgcaattaaattcttccccagctactctatgagctttagggtttgtctttttatttacagtagggggattaactggagttattttagctaattcttcagtagatattattcttcatgatacatattatgtagttgctcatttccattatgtattatctataggagctgtatttgctattatagcaggatttgttcattgataccctttatttacaggattaacattaaataataaaatattaaaaagtcaatttactattatatttattggagttaatatcacatttttccctcaacatttcttaggtttagcaggaatacctcgacgatactcagattatcctgatgcttatacaacttgaaatgtagtttctactattggatcaacaatctctttactaggaattttatttttcttttttattatttgagaaagtttaatttcacaacgtcaagttttataccctgttcaattaaattcatcaattgaatgattacaaaatactccaccagctgaacatagttattctgaattgcctttattaactaact--atgtcaacatgatcaaatttaggtttacaagatagttcttcccctttaatagaacaattagtcttttttcatgaccacgcacttttaattttagtaataattactattctagtaggatatttaatatttatactattttttaataaatatgtaaatcgatatttattacacggacaaactattgaaattatctgaacaattttacctgcaattattttattatttattgcatttccttctcttcgacttttatatttactagatgaaattaatgaaccttctattactttaaaagcaattggacatcaatgatactgaagttatgaatattcagactttaaaaacattgaatttgattcatatataattcctactaatgaattatcaattgatagttttcgcttattagatgttgataaccgagtagttttaccaataaattcgcaaattcgaattttagtaactgctgctgatgtaattcattcttgaactattccagctctaggagtaaaggtagatggaactcctggtcgattaaaccaaacaaacttcttaattaaccgacctggtttattttatggacaatgttcagaaatttgcggagctaatcatagttttataccaattgtcattgaaagaatcccagtaaattattttattaaatgaatttctagtaat-ataacttctt-atccctcaaatagctccaattggttgattaagtttatttattattttttcaattgcatttgtaatttttaatataataaattattattcttttattccttttatacctaaatctaacttaattagtaaaacacaatctataaattcattaaattgaaaatgaatgataacaaatttattttcagtatttgacccttcttcaagcatttttaatttatcattaaattgattaagaacatttttaggtattttaataattccttcaatatattgattaataccttctcgatatcatattttttgaaataatattttattaactttacataaagaatttaaaattctattaggtcctataggaactaatggatctacttttatttttgtatcattattttctataattttatttaataattttatagggttattcccttatatttttacaagaacaagtcatttaaccttaactcttacattagcaataccattatgattatgttttatattattgaaaaaaataaaaaaaacacaacaaaaatttttttttttgggggggtttgggagaggagaaagagggagggctaaaagggactgtcccggaaaaaatagaggggaaacaccaactaaaaaaataacagtaagaataacaggaaaaagaggggccccacaaataaaaggaatccctaaagtccctatgggaacttctataacaagaattttattatctcttttaagggttaaaaaaatttattcccaaaatattaattccggagagggtttaatcccctattgtggagaggattataagagaccccaacattgttgagtagtaatttgggcggagtcaaatgaacactgggaattaaaagggtttagtctcttccttttaggaatttcaaagggggcaatattaaaggtaaattgggttttaaggggagtacagcaatatgatatatctttatttttattaggaaatattattactattttaactgtttatcaatgatgacgagatgtttcacgagaaggaacatttcaaggattacatactgatgctgtaactacaggattacgatgaggaataatcttattcattttatcagaaattttattctttgtatcatttttttgagcattttttcatagtagtttatccccatcaattgaattaggagcaatatgacctcctataggaattactccttttaacccatttcaaattccactattgaatacagtaattttattaacttcaggaattactgtaacttgagctcaccatagtttaatagaaggaaatcactcacaaactactcaaggattattctttacagttattttaggaatttattttacaattttacaagcttatgaatatattgaagccccatttacaattgcagattccgtatatggttcaactttttttatagcaacaggattccatggggttcatgttttaattggaactactttccttctagtatgtttaattcgacacttaagtaatcatttttcaaaaacacatcatttcggatttgaagctgccgcttgatattgacattttgttgatattgtttgattattcctttatatttcaatctattgatgaggagga---attttatcaattttaacaattagttcaattattttattaatttcaattgtagtaatactactagcttcaatcctttcaaaaaaaacattagtagaccgagaaaaagcttctccatttgaatgtggatttgacccaaaatcttcttctcgacttccattttctcttcggttttttttaattacaattatttttttaatttttgatgtagaaattgctttaattctcccaattatcttaattattaaattctcaaatttaataatgtgaacaattacatctattatttttattttaattttattattaggattataccatgaatgaaatcaagggatattaaactgatcaaat---------------atttgtacaattagttttgtgagattatttttttttagtttattttcttttttaataggagtaatttttattataaatgattatagtatttttattgaatgagaaattgtttcattaaattcagttaatattgttataaccttgttattggattgaataagtttaatttttatatcttttgttttgataatttcttctttagtaattttttatagaaaggaatatatggaaagtgattataaaattaatcgttttattatattggtattaatatttgtgacttctataataatattaattattagtcctaatttaattagaattttattaggatgagatggattaggacttgtttcttattgtttagttatttattttcaaaatgtaaaatcttataatgctggtatattaactgctttatctaatcgaattggggatgttgcattattattagctattgcttgaatattaaattatggtagttgaaattatattttttatttagaagtaataaaggataattttgaaataataattgtagggagattagtaatattagcagctataactaagagtgctcaaattcctttttcttcttgattaccagctgctatagcagctcctactcctgtttcagctttagttcattcttctactttagtaacagctggagtatatttattaattcgatttaatattttattaagatcatgttgattaggtaatttattattattattatctgggttaactatatttatagctggattaggagcaaattatgaatttgatttaaaaaaaattattgctttatctactttaagtcaattaggtttaataataagaattttatctataggatattataaattagctttttttcatttattaactcatgctttatttaaagcattattatttatatgtgcgggagctattattcataatataaataattctcaagatattcgattgatgggtagattaagattaataataccattaacttcttcatgttttaatgtagctaatttagctttatgtgggataccttttttagcaggattttattctaaggatttaattttagaaacagtttctttatcttatattaatatattttcattttttttgtattttttttctacaggattaacagtatgttattcttttcgattagtatattatacaatgacaggggattcaaatttttcttctttgaatatattaaatgatgaaggttgagttatattaaaaagtataataggtttattaattttaagaatttttggaggaagaatgttaagttgattaatttttcctactccagtagtagtaattcttcctttttatttaaagttaataactttatttgtttgtattgtaggaggaattagaggttatttaatttctaatatttctttattttttaataatagggctttaaataattataatttttcttattttttagggtcaatatggtttataccttatatttctacatacggtattattaattattctttaattgttggtagaataacagttaaatcttttgatcaagggtgatcagaatattttggggggcaacaactttatttaaatttaataaagaattctcaattaaatcag---atattacagaataataatttaaaaatttatttattaagttttattttttgaattataattttatatttatatataatttgtt--atgttaaaaattattattagaattttatttttatttccattgtgtttaatctataatagttattgaatggtacaaagtttcttatttttattaagttttatttttattttaataaatatatatagaaattattttatatcaatttcatatctatttggttgtgatataatttcatatggattaattttattaagtttatgaattgtttctttaatattaatagcaagtgaatctatttataaatttataaattatactaatttatttttattaaatattattttgttattaattttattagtattggcttttagaagaataaatttatttatgttttatttattttttgaaagaagtttaattcctattttatttttaattttaggttgagggtatcagcctgaacgtttacaagcaggagtttatttattattttatactttattagtttctttacccatattaattggtattttttacttatataaatttacaggaactttaaatttttatttattaaacaattatatatttaattatgaaattctttatttttcattagttatagcttttttagtaaaaatacctatatttttagttcatttgtgattaccaaaggctcatgtagaagctccagtttctggttcaataattttggctggaattatgctaaaattagggggatatggtttattacgagtatttccttttttacaaataataggattaaaatttaattttatttgaattagaattagattattagggggagtattagttagattaatttgtttacgtcaaactgatttaaaggcattaattgcttattcttcagtagctcatatggggattgtattagcgggtttaataactttaacttatatagggatttgtggttcttacactttaataattgctcatggattgtgttcttcaggtttattttgtttagctaatatttcttatgaacggataggaagacgtagtttattaattaataaggggatattaaattttataccttctatagcattatgatggtttttattaagatctgctaatatggctgctccacctactttaaatttattaggagaaatttctttaattaatagaattgttagatgatcttgaatttctatattaatattatctttattatctttttttagagctgcctatactttatatttatatgcttatagtcaacatgggaagattttttctggagtttattcatttagaggaggttctgttcgagaatttttgcttttatttttacattgatttcctttaaatttattaattttaaagggagatatatgtatattatgattaatgatagcaattttaaattgaagtttgccaagtattttatttattataggagtatttacttttgtttctaatcgaaaacatttattgtctatattgttaagattagaatatattgttttgagattatttcttttattatttatttatttaaatatattaaattatgaaaatttttttagaataatatttttaacatttagagtttgtgaaggagcattaggtctttcaattttagtgtcaataattcgaacacatggtaatgattattttcaaagatttaatattttacaatgtattatacaatgaactttactatcacttttaattatttttaattttattttcataaatataaaacatccattagcaataggattaattttacttattcaaacaacattagtaactttaacatcaggtcttataactaaaagattctgattctcttatattttatttttagtttttttaggaggaatgttagtattatttatttatgtaacttcattagcttcaaatgaaatatttacattttcaattaaattattattaatttctttatcaatttttatattaataattat---tatattattcttcatagacaaaaataatttatta---caataccaaaatttagaaattaaatcaatttatgatataaattcttatttaatagaaaattcattatctttaaataaattatataattatcctactaatttattaacaattttattaataaattatttattaattactttaattgctgtagtaaaaattactaatttatttaagggtccccttcgacctatatttaacatgaacaaacctttacgaatcaaacacccaatttttagaattgctaatagtgctttagttgatttaccagcccctattaatatctctgcttgatgaaatttcggatctttactatttttatgtttaataattcaaattttaactggattatttttagccatacattatacagcagatattagactagcttttaatagagtaaatcatatttgccgagatgtaaattatggttgattattacgaactatacatgctaatggagcatcattaggagggatttgtatttatttacatgtaggacgaggaatatattatggttcatacttatttactcctacttgattagtaggagtaattattttatttttagtaataggaacagcatttatagggtatgttctaccatgaggacaaatatctttttgaggagctacagttattactaatttattatctgctattccttatttaggaattgacttagtacaatgagtatgaggaggatttgccgttgataatgcaacattaactcgattctttacatttcattttattttaccatttattgtattagccgctacattaattcatattttatttttacatgaaacaggatcaagtaacccaataggattaaattctaatattgataaaattccttttcatccctactttacttttaaggatattgtaggatttattgtaataacaataattttaattttactagtactaatcaacccttatttactaggagacccagataattttatccctgccaatcccttagtaactcctgtacacattcaacctgaatgatattttttatttgcttatgcaattttacgatcaatccctaataaattaggaggagtgattgcattagttctttctattgcaattttagctattcttccattttaccatttaagtaaattccgagggatccaattttatccaattaatcaaattttattttgaataatagtagtaacagtaattttattaacatgaattggagctcgaccagttgaagaaccttatgtattagtaggacaaattttaactgtaatttattttgcttattttatatttaaccctctgattattaaatgatgagataatttattaaac---------atagaaaatttattatttattattggaagattattattaattatttttgtattagtaagagtagcttttttaactcttttagaacgaaaggttttaggatatattcaaattcgtaagggtcctaataaaattggaattgctggaattcctcagcctttttgtgatgcaattaaattatttactaaggaacaaacttatcctttgttatctaattatatttcttattatttttctcctattttttctttatttttatctttattagtatgaatatgtatacctatatttgttaaaattttttcatttaatttaggtttattattttttctttgttgtactagtttaggggtttatacagttataattgctggatgatcttcaaattctaattatgcgttattaggagggttacgagctgttgctcaaacaatttcttatgaagtaagattagctttagttttattaagttttatttttttaattggaggttataatatattaatattttacaagtatcaaatatttgtgtggtttttatttattatatttcctatagctttagtttggtttagaatttctttagcagaaaccaatcgtactccatttgattttgcggaaggagaatcagagttggtatctggatttaatgtagaatatagaagaggaggttttgctttaatttttttagctgaatatgcaagaattttatttataagtatattattttgtgtaatatttttgggaggggatgtattttcattctttttttatattaaattgacttttgtttcttttatatttatttgagttcgaggtacattacctcgttttcggtatgataaattaatatatttagcttgaaagagttttttacctttttcactaaattttttattattttttgttgggtttaaaatttttttaatttatttaatt
>A.arabomi_KP872701
atttttaataattcatcaaaaattatatttttcagaattttaattataggaacattaatttctatttcagctaattcatggttaggtgcttgaatagggttagaaattaatttattatcttttattcccctaataagagataataaattaatatctacagaagcctcattaaagtattttttaacacaagcattagcatcttcagtatttttatttgcagtaattttatttttactaaattcaagaaaaac---aaattcaaattactttatagaaataataattttttcttctcttctcttaaaaagaggatctgctccttttcatttctgattccctaacgtaatagaagggttatcttgatcaaattcattaattttaataacctgacaaaaaattgctcctttaatattaatttcttatattatttttaagccattaattataacaagaattattctttcaagattaattggggcattaggaggattaaaccaaacttctttacgtaaattaatagcttattcctcaattaatcatttgggttgaatactagctgcaatatacaatagtaatatattatgattaacttatttcatattttattcatttttaacatttgcaataatttttatatttaatatatttaaaatatctcatattaatcaattattttcattattttttcattcaaaaattataaaattttttttattttttaacttattatccctaggaggattacctccatttttaggatttttcccaaaatgaattgtcattcaatctctagctattaataatcaattatttttattaacttttatagttttaataactttaatcacattatatttttatatacgattatcatatagagcttttatactaaattattacgaaaataattgattaaattcttctatttataaatcaatttttataaaaatttttataacattttcatttttttcttcatttggattattcctaatttcttctttatattttttattttcgcgacaatggttattttcaactaatcacaaagatattggtactttatattttatttttggagcttgatcaggaataattggtacttctttaagaattttaatccgagctgaattaggacatcctggagcattaattggagatgatcaaatttataatgtaattgtcacagctcatgcttttattataattttctttatagtaataccaattataattggaggatttggaaattgattagtccctttaatattaggagccccagatatagccttccctcgaataaataatataagtttttgacttctaccccctgcactaactttattattagtaagtagtatagtagaaaacggagctggaacaggatgaactgtttacccaccattatcttctaatattgcacatggaggagcttctgttgatttagctattttttctttacatttagcaggaatttcttcaattttaggagctgtaaattttattacaacagtaattaatatacgatcaactggaattacctttgatcgaataccattatttgtatgatcagtagtaatcacagctttattacttttattatctttaccagtattagcaggtgctattactatattattaacagaccgaaatcttaatacttcattctttgatcccgccggaggaggagacccaattttatatcaacatttattctgattttttggtcaccctgaagtttatattctaattttacctggatttggaataatttctcatattattagccaagaatcaggaaaaaaggaaacttttggttcattaggaataatttatgctatattagctattggtttattaggatttattgtatgagcccaccatatattcacagtaggaatagacgttgatacccgagcttattttacatcagctactataattattgccgttccaacaggaattaaaatttttagttgattagcaactctttacggaacgcaattaaattcttccccagctactctatgagctttagggtttgtctttttatttacagtagggggattaactggagttattttagctaattcttcagtagatattattcttcatgatacatattatgtagttgctcatttccattatgtattatctataggagctgtatttgctattatagcaggatttgttcattgataccctttatttacaggattaacattaaataataaaatattaaaaagtcaatttactattatatttattggagttaatatcacatttttccctcaacatttcttaggtttagcaggaatacctcgacgatactcagattatcctgatgcttatacaacttgaaatgtagtttctactattggatcaacaatctctttactaggaattttatttttcttttttattatttgagaaagtttaatttcacaacgtcaagttttataccctgttcaattaaattcatcaattgaatgattacaaaatactccaccagctgaacatagttattctgaattgcctttattaactaact--atgtcaacatgatcaaatttaggtttacaagatagttcttcccctttaatagaacaattagtcttttttcatgaccacgcacttttaattttagtaataattactattctagtaggatatttaatatttatactattttttaataaatatgtaaatcgatatttattacacggacaaactattgaaattatctgaacaattttacctgcaattattttattatttattgcatttccttctcttcgacttttatatttagtagatgaaattaatgaaccttctattactttaaaagcaattggacatcaatgatactgaagttatgaatattcagactttaaaaacattgaatttgattcatatataattcctactaatgaattatcaattgatagttttcgcttattagatgttgataaccgagtagttttaccaataaattcacaaattcgaattttagtaacagctgcagacgtaattcattcttgaactattccagctctaggagtaaaggtagatggaactcctggtcgattaaaccaaacaaacttcttaattaaccgacctggtttattttatggacaatgttcagaaatttgcggagctaatcatagttttataccaattgtcattgaaagaatcccagtaaattattttattaaatgaatttctagta----taaactctt-atccctcaaatagctccaattggttgattaagtttatttattattttttcaattgcatttgtaatttttaatataataaattattattcttttattccttttatacctaaatctaacttaattagtaaaacacaatctataaattcattaaattgaaaatgaatgataacaaatttattttcagtatttgacccttcttcaagcatttttaatttatcattaaattgattaagaacatttttaggtattttaataattccttcaatatattgattaataccttctcgatatcatattttttgaaataatattttattaactttacataaagaatttaaaattctattaggtcctataggaactaatggatctacttttatttttgtatcattattttctataattttatttaataattttatagggttattcccttatatttttacaagaacaagtcatttaaccttaactcttacattagcaatgccattatgattatgttttatattatttggatgaattaataacacacaacatatatttgctcatttagtccctcaaggaacaccagcaattttaataccttttatggtttgtattgaaacaattagtaatattattcgacctggtactttagctgtacgattaacagctaatataattgctggacatttattattaactcttttaggtaatactggaccttctatatcaacaattatactaacattattaattattacacaaattgctctattagttcttgaatcagctgtcgctataattcaatcttatgtatttgctgttcttagaactctatattctagagaagtaatgtcaactcactcaaatcatccctttcatttagtagactatagtccatgaccattaacagcttcaattggagcaataacaactgtttctgggatagtaaaatgatcccatcaatatgatatatctttatttttattaggaaatattattactattttaactgtttatcaatgatgacgagatgtttcacgagaaggaacatttcaaggattacatactgatgctgtaactacaggattacgatgaggaataatcttattcattttatcagaaattttattctttgtatcatttttttgagcattttttcatagtagtttatccccatcaattgaattaggagcaatatgacctcctataggaattactccttttaacccatttcaaattccactattgaatacagtaattttattaacttcaggaattactgtaacttgagctcaccatagtttaatagaaggaaatcactcacaaactactcaaggattattctttacagttattttaggaatttattttacaattttacaagcttatgaatatattgaagccccatttacaattgcagattccgtatatggttcaactttttttatagcaacaggattccatggggttcatgttttaattggaactactttccttctagtatgtttaattcgacacttaagtaatcatttttcaaaaacacatcatttcggatttgaagctgccgcttgatattgacattttgttgatattgtttgattattcctttatatttcaatctattgatgaggaggaataattttatcaattttaacaattagttcaattattttattaatttcaattgtagtaatactactagcttcaatcctttcaaaaaaaacattagtagaccgagaaaaagcttctccatttgaatgtggatttgacccaaaatcttcttctcgacttccattttctctacggttttttttaattacaattatttttttaatttttgatgtagaaattgctttaattctcccaattatcttaattattaaattctcaaatttaataatgtgaacaattacatctattatttttattttaattttattattaggattataccatgaatgaaatcaagggatattaaactgatcaaat---------------atttgtacaattagttttgtgagattatttttttttagtttattttcttttttaataggagtaatttttattataaatgattatagtatttttattgaatgagaaattgtttcattaaattcagttaatattgttataaccttgttattggattgaataagtttaatttttatatcttttgttttgataatttcttctttagtaattttttatagaaaggaatatatggaaagtgattataaaattaatcgttttattatattggtattaatatttgtgacttctataataatattaattattagtcctaatttaattagaattttattaggatgagatggattaggacttgtttcttattgtttagttatttattttcaaaatgtaaaatcttataatgcagggatattaactgctttatctaatcgaattggggatgttgcattattattagctattgcttgaatattaaattatggtagttgaaattatattttttatttagaaagtataaaggataattttgaaataataattgtagggagattagtaatattagcagctataactaagagtgctcaaattcctttttcttcttgattaccagctgctatagcagctcctactcctgtttcagctttagttcattcttctactttagtaacagctggagtatatttattaattcgatttaatattttattaagatcatgttgattaggtaatttattattattattatctgggttaactatatttatagctggattaggagcaaattatgaatttgatttaaaaaaaattattgctttatctactttaagtcaattaggtttaataataagaattttatctataggatattataaattagctttttttcatttattaactcatgctttatttaaagcattattatttatatgtgcgggagctattattcataatataaataattctcaagatattcgattgatgggtagattaagattaataataccattaacttcttcatgttttaatgtagctaatttagctttatgtgggataccttttttagcaggattttattctaaggatttaattttagaaacagtttctttatcttatattaatatattttcattttttttgtattttttttctacaggattaacagtatgttattcttttcgattagtatattatacaatgacaggggattcaaatttttcttctttgaatatattaaatgatgaaggttgagttatattaaaaagtataataggtttattaattttaagaatttttgggggaagaatgttaagttgattaatttttcctactccagtagtagtaattcttcctttttatttaaagttaataactttatttgtttgtattgtaggaggaattagaggttatttaatttctaatatttctttattttttaataatagggctttaaataattataatttttcttattttttagggtcaatatggtttataccttatatttctacatacggtattattaattattctttaattattggtagaataacagttaaatcttttgatcaagggtgatcagaatattttggggggcaacaactttatttaaatttaataaagaattctcaattaaatcag---atattacagaataataatttaaaaatttatttattaagttttattttttgaattataattttatatttatatataatttgctttatgttaaaaattattattagaattttatttttatttccattgtgtttaatctataatagttattgaatggtacaaagtttcttatttttattaagttttatttttattttaataaatatatatagaaattattttatatcaatttcatatctatttggttgtgatataatttcatatggattaattttattaagtttatgaattgtttctttaatattaatagcaagagaatctatttataaatttataaattatactaatttatttttattaaatattattttgttattaattttattagtattggcttttagaagaataaatttatttatgttttatttattttttgaaagaagtttaattcctattttatttttaattttaggttgagggtatcaacctgaacgtttacaagcaggagtttatttattattttatactttattagtttctttacccatattaattggtattttttacttatataaatttacaggaactttaaatttttatttattaaacaattatatatttaattatgaaattctttatttttcattagttatagcttttttagtaaaaatacctatatttttagttcatttgtgatttccaaaggctcatgtagaagctccagtttctggttcaataattttggctggaattatgctaaaattagggggatatggtttattacgagtatttccttttttacaaataataggattaaaatttaattttatttgaattagaattagattattagggggagtattagttagattaatttgtttacgtcaaactgatttaaaggcattaattgcttattcttcagtagctcatatggggattgtattagcgggtttaataactttaacttatatagggatttgtggttcttacactttaataattgctcatggattgtgttcttcaggtttattttgtttagctaatatttcttatgaacggataggaagtcgtagtttattaattaataaggggatattaaattttataccttctatagcattatgatggtttttattaagatctgctaatatagctgctccacctactttaaatttattaggagaaatttctttaattaatagaattgttagatgatcttgaatttctatattaatattatctttattatctttttttagagctgcctatactttatatttatatgcttatagtcaacatgggaagattttttctggagtttattcatttagaggaggttctgttcgagaatttttgcttttatttttacattgatttcctttaaatttattaattttaaagggagatatatgtatattatgattaatgatagcaattttaaattgaagtttgccaagtattttatttattataggagtatttacttttgtttctaatcgaaaacatttattgtctatattgttaagattagaatatattgttttgagattatttcttttattatttatttatttaaatatattaaattatgaaaatttttttagaataatatttttaacatttagagtttgtgaaggagcattaggtctttcaattttagtgtcaataattcgaacacatggtaatgattattttcaaagatttaatattttacaatgtattatacaatgaactttactatcacttttaattatttttaattttattttcataaatataaaacatccattagcaataggattaattttacttattcaaacaacattagtaactttaacatcaggtcttataactaaaagattctgattctcttatattttatttttagtttttttaggaggaatgttagtattatttatttatgtaacttcattagcttcaaatgaaatatttacattttcaattaaattattattaatttctttatcaatttttatattaataattat---tatattattcttcatagacaaaaataatttatta---caataccaaaatttagaaattaaatcaatttatgatataaattcttatttaatagaaaattcattatctttaaataaattatataattatcctactaatttattaacaattttattaataaattatttattaattactttaattgctgtagtaaaaattactaatttatttaagggtccccttcgacctatatttaacatgaacaaacctttacgaatcaaacacccaatttttagaattgctaatagtgctttagttgatttaccagcccctattaatatctctgcttgatgaaatttcggatctttactatttttatgtttaataattcaaattttaactggattatttttagccatacattatacagcagatattagactagcttttaatagagtaaatcatatttgccgagatgtaaattatggttgattattacgaactatacatgctaatggagcatcatttttttttatttgtatttatttacatgtaggacgaggaatatattatggttcatacctatttactcctacttgattagtaggagtaattattttatttttagtaataggaacagcatttatagggtatgttcttccatgaggacaaatatctttttgaggagctacagttattactaatttattatctgctattccttatttaggaattgacttagtacaatgagtatgaggaggatttgccgttgataatgcaacattaactcgattctttacatttcattttattttaccatttattgtattagccgctacattaattcatattttatttttacatgaaacaggatcaagtaacccaataggattaaattctaatattgataaaattccttttcatccctactttacttttaaggatattgtaggatttattgtaataacaataattttaattttactagtactaatcaacccttatttactaggagacccagataattttatccctgccaatcccttagtaactcctgtacacattcaacctgaatgatattttttatttgcttatgcaattttacgatcaatccctaataaattaggaggagtgattgcattagttctttctattgcaattttagctattcttccattttaccatttaagtaaattccgagggatccaattttatccaattaatcaaattttattttgaataatagtagtaacagtaattttattaacatgaattggagctcgaccagttgaagaaccttatgtattagtaggacaaattttaactgtaatttattttgcttattttatatttaaccctctgattattaaatgatgagataatttattaaac---------atagaaaatttgttatttattattggaagattattattaattatttttgtattagtaagagtagcttttttaactcttttagaacgaaaagttttaggatatattcaaattcgtaagggtcctaataaagttggaattgctggaattcctcagcctttttgtgatgcaattaaattatttactaaggaacaaacttatcctttgttatctaattatatttcttattatttttctcctattttttctttatttttatctttattagtatgaatatgtatacctatatttgttaaaattttttcatttaatttaggtttattattttttctttgttgtactagtttaggggtttatacagttataattgctggatgatcttcaaattctaattatgcgttattaggagggttacgagctgttgctcaaacaatttcttatgaagtaagattagctttagttttattaagttttatttttttaattggaggttataatatattaatattttacaagtatcaaatatttgtgtggtttttatttattatatttcctatagctttagtttggtttagaatttctttagcagaaaccaatcgtactccatttgattttgcggaaggagaatcagagttggtatctggatttaatgtagaatatagaagaggaggttttgctttaatttttttagctgaatatgcaagaattttatttataagtatattattttgtgtaatatttttgggaggggatgtattttcattttttttttatattaaattgacttttgtttcttttatatttatttgagttcgaggtacattacctcgttttcggtatgataaattaatatatttagcttgaaagagttttttacctttttcactaaattttttattattttttgttgggtttaaaatttttttaatttatttaatt
>H.ligurriens_JX913759
atttttaataattcatcaaaaattatatttttcggaattttaataataggaactttaatttctatttctgctaattcatggttaggagcttgaataggactagaaattaatttattagcttttatccccctaataagagatgataaattaatatctacagaagcctcattgaagtactttctaacacaagcattagcatcttccgtatttttatttgcagtaattttatttttactacattcaagtaaaac---aaattcaaattactttatagaaataataattttttcagctcttcttttaaaaagaggttctgctccctttcacttctgatttcctaatgtaatggaaggattatcttgatcaaattcattaattttaataacttgacaaaaaattgctcctttaatattaatttcttatattatttttaaaccattaattattacaagaattattctttcaagattaattggtgcattaggaggattaaatcaaacttctttacgtaaattaatagcttattcatcaattaatcatttaggttgaatattagcagctatatataatagaaatttattgtgaataacttattttttattttattcatttttatcattcgcaataatttttatatttaatatatttaaaacatcgcatattaatcagttgttctctttatttttccactcaaagactataaaattttttttattttttaatttattatctttaggaggattacctccatttttaggatttttccctaaatgaattgttattcaatccttaactattaataatcaattatttttattaacatttatagtattaataacattaattactttatatttttatatacgactttcttatagagcttttatattaaattattatgaaaataattgattaaatttctctatatttaaatctactagtataaaaatatttataattttttcattcatttctacatttggattatttttaatttcttctttatattttttattttcgcaacaatggttattttcaactaatcataaagatattggaactttatactttatttttggagcctgatcaggaataattggaacttcattaagaattctaattcgagctgaattaggacaccctggagctttaattggagatgaccaaatctataatgtaattgtaacagctcatgcttttattataattttttttatagtaataccaattataattggaggatttggaaattgattagttcctttaatattaggagccccagatatagcattccctcgaataaataatataagtttttgacttttacctcctgcattaactttattattagtaagcagtatagtagaaaacggagctggaacaggatgaacagtttaccctcctttatcatctaatattgctcacggaggagcttctgtagatctagctattttctctttacatttagcaggaatttcatcaattttaggagccgtaaatttcattacaacagtaattaatatacgatcaacaggtattacttttgatcgaatacctttatttgtttgatctgtagtaattacagctttattacttttattatcattaccagtattagcaggagctattactatacttttaacagaccgaaatctaaatacttcattctttgatccagctggaggaggagatccaattttatatcaacatttattttgattttttggacacccagaagtttatattttaattttacctggatttggaataatttctcatattattagtcaagaatcaggtaaaaaggaaacatttggttcattaggaataatttatgctatactagctattggattattaggatttattgtttgagctcatcatatgtttacagtaggaatagacgttgatactcgagcttatttcacttcagcaactataattattgcggtaccaactggaattaaaattttcagttgattagctaccctttatggaacacaattaaattattctccagctactttatgagctttaggatttgtatttttatttacagtagggggattaactggagttgtattagctaattcttcagttgacattattttacatgacacatattatgtagttgctcacttccattatgtattatctataggagctgtatttgctattatagcaggatttgttcactgatatcctttattcacaggattaactttaaacacaaagatactaaaaagtcaatttactatcatatttattggagtaaatttaacattcttccctcaacactttttaggattagcaggaatacctcgtcgatattcagactatccagatgcttacacaacttgaaatgtaatttctactattggttctacaatttctttattaggaattttatttttcttttttatcatttgagaaagcttagttacccaacgacaagtactattccctgtgcaactaaattcatctattgaatgacttcaaaatactccaccagctgaacatagttattctgaattgcctttattaactaatt--atgtcaacatgagcaaatttaggtttacaagatagttcttctcctttaatggaacaattaatcttctttcacgatcatgcccttttaattttactaataattactgttcttgtaggttatttaatatttatattattttttaacaaatatgtaaatcgatatttactacatggacaaactattgaaattatttgaacaattttaccagcaattattttattatttattgctttcccttctcttcgacttttatatttacttgatgaaattaatgaaccttcaattactttaaaggcaattggtcatcaatgatattgaagttatgaatattcagattttgctaatattgaatttgattcttacataattcccactaacgaattatcaattgatagttttcgtttattagatgttgataaccgagtagttcttcctataaattctcaagtccgaattttagtaactgcagctgatgtaattcattcttgaactatcccagctctaggagtaaaggtagatggaactccaggtcgattaaaccaaacaaactttttaattaaccgaccaggtttattttatggacaatgttcagaaatttgcggagctaatcatagttttataccaattgtaatcgaaagaattccagtaaattattttattaagtgaatttctaataat-ataaattctt-attcctcaaatagcacctattggttgattaagcttatttattattttttcaattgcatttgtaatttttaatgtaataaattattattcatttattccttctatacctaaatctaatttaattaataaaacacaatctacaactccattaaattgaaaatgaatgataacaaatttattctcagtatttgacccttcttctagtatttttaatctttcattaaattgattaagaacatttctaggaattttaataattccttctatatattgattaataccttcacgatatcacatcttctgaaataatattttattaacattacacaaagaattcaaaactcttttaggacctataggagctaatggatcaacatttatttttgtctcattattttctataatcctttttaataattttataggattattcccttatatttttacaagtactagtcatttaactttaactcttactttagctcttcctctttgattatgttttatgttatttggatgaattaataatacacaacatatatttgctcatttagtacctcaaggaactccagcagttttaataccttttatagtatgtattgaaacaattagtaatgtaattcgaccaggaacattagctgtacgattaacagctaatataattgcaggtcacttattattaactttattaggaaatacaggaccttcaatatcaacaattttattatctcttttaattattacacaaattgccttattagttcttgaatctgctgttgctataattcaatcttatgtatttgctgttcttagaactctttactctagtgaagtaatgtcaactcactcaaaccacccatttcatttagtagattatagtccatgaccattaactgcttcaattggagcaatatcaactgttgctggaatagtaaaatgattccatcaatatgatatatcattatttttattaggaaatattattactattttaactgtttatcaatgatgacgtgatgtatctcgagaaggtacattccaaggacttcatacagatgctgtaacaacaggattacgatgaggaataattttatttattttatctgaagttttattctttgtatctttcttttgagcttttttccatagtagtctttctccttctattgaattaggagctatatgacctcctataggaattactccttttaatccattccaaattcctttattaaatacagtaattttattaacttcaggtatcactgtgacttgagctcatcatagtttaatacaaggtaaccattcacaaactactcagggattattttttacagtaattttaggaatttatttcacaattcttcaagcttatgaatatattgaagctccatttacaattgcagactctgtttatggttcaacattttttatagcaacaggatttcatggagttcatgttttaattggaacaacttttttattagtatgtttaattcgtcacttaaataaccatttctctaaaaatcatcattttggatttgaagctgctgcttgatactgacattttgttgatattgtttgattattcctttatgtttcaatttattgatgaggaggt---atcttatcaattttaacaattagttcaattattctaatcatttctattgtagtaatattactagcttcaatcctttcaaaaaaaacactagtagatcgagaaaaagcttcaccatttgaatgtggctttgatcctaaatcatcatcacgattacctttttctttacgattttttttaattacaattatttttttaattttcgatgtagaaattgctttaattcttcctattattttaattattaatttttctaatttaataatatgaacaattacatcaattatttttattttaattttattattaggattatatcatgaatgaaatcaaggtatattaaattgatcaaat---------atatcaatttgtacaattagttttgtaagattatttttttgtagattatcttcttttttaataggaattatttttattataaatgattatagaatttttattgagtgagaagttgtttcaataaattcaataaatattgttataactttattattagattgaatgagtttaatttttatatcttttgttttaataatttcttctttagtaattttttatagaaaggaatatatagaaagtgattataaaattaatcgatttattatattagtattaatattcgttagttctataatattattaattattagtcctaatttaattagaattttattaggatgagatggattaggattggtttcttattgtttagtaatttattttcagaatgtgaaatcttataatgctggtatattaacagcattatctaatcggattggtgatgtcgctttattattagcaattgcttgaatattaaattatggaagttgaaattatattttttatttagaagtaatgaaaagtaatgtagaaataataattgtgggtagtttagttatattagctgctataactaaaagagctcaaattcctttttcttcttgattacctgctgctatagcagctcctactccagtatctgctttagttcattcatcaactttggtaactgccggagtttatttattaattcgatttaatattttgttaagaacttcatgaataggaaatttactattattattatctgggttaactatatttatagctggattaggtgctaattatgaatttgacttaaaaaaaattattgctttatctactttgagtcagttagggttaataataagaattttgtctatagggtattataagttagctttttttcatttattaactcatgctttatttaaggcattattatttatatgtgcaggagcaattattcataatataaataattctcaagatattcgtttaatgggaagtttaagattaataataccattaacttcttcatgttttaatgtcgctaatttagctctatgtggaataccttttttagcagggttttattctaaggatttaattttagaaactgtttctttatcttatattaatatattttcttttttcctttattttttttctacgggtttaacagtttgttattcttttcgtttagtttattatactataactggtgattctaatttttttgctttaaatatacttaatgatgaaggttgagttatattaaaaagtataataggtttattaattttaagaatttttggaggtagaatattaagttgattgatttttcctactcctatggtagttgttttacctttttatttaaagttattaactttatttgtttgtttagtaggaggagttagagggtatataatttctaaggtttctttatttttttataataaggctttaagaaattataattcttcttattttttaggctcaatgtgatttataccttatatttctacttatgggattattaattattctttaattgttggtaatataatagtaaaggtatttgatcaaggttgatcagaatattttggaggacaacagctttatataaatttagttaagaattctcaattaaatcaa---atattgcaaaataataatttaaaaatttatttattaagttttattttttgaattatgattttatatttatatataatttgttttatgttaaaaattattataagaattttatttttatttcctttatgtttaatacataatacttattgaatggtacaaaatttattatttttattaagatttatttttattttaataaatatatatagaaattattttatatcaatttcttatttatttggatgtgatataatttcttatggattaattttgttaagattatgaattgtttctttaatattaatggcgagagagtcaatttataagtatagaaattatacaaatttatttttattaaatattgttttattattgattttgttagtgttaacttttagaagaataagtttatttatattttatttattttttgaaagaagattaattcctactttatttttaattttaggttgagggtatcaacccgaacgtttacaagctggggtttatttattattttatactttgttagtttctttacctatattgattggtattttttatttatacaaggttactggtactctaaatttttatttattaaataattatatatttaattatgaaattctttatttttcattagtaatggcttttttagtaaaaataccaatatttttagttcatttatgattaccaaaggctcatgttgaagctcctgtatctggttcaataattttggcaggaattatattgaagttaggaggatatggacttttacgagtatttccatttttacaattgataggattaaagtttaattttatttgaattagaattagattagtaggtggagttttagttagattaatttgtttgcgtcaaactgatttaaaggctttaattgcttattcgtcagttgctcatatgggaattgtattagctggtttaataactataacttatataggaatttgtgggtcctatacgttaataattgctcatgggttatgttcttctggattattctgtttagctaatatttcttatgaacgaataggaagacgaagtttattaattaataaggggatattaaattttataccctctatagcattatgatgatttttattaagttctgctaatatggctgctcctccgactttaaatttattaggagaaatttctttaattaatagaattgttagttgatcttgagtatctatattaatattatcattattatcgttttttagagctgcttatactttgtatttatatgcttatagtcaacatggtaagattttttctggagcttattcttttagcggaggttctgttcgggaatttttacttttatttttacattgatttcctttaaatttattaattttaaagggagatatatgtatattatgattaatgatagcaattttaaattgaagcttaccaagtattttatttgttataggagtatttacttttgtttctaatcgaaagcatttattatctatattgttaagattagaatatattgttttaagattatttcttttattatttatttatttaaatatattaaattatgaaaatttttttagaataatatttttaacttttagagtttgtgaaggagcattaggtctttcaattttggtttcaataattcgtacacatggaaatgattattttcaaagatttaatattttacaatgtattatacaatgaattttattatctcttttaattatttttaattttatttttataaatataaaacatccattagcaataggattaattctacttattcaaactaccttagtaacattaacatcaggtctaataactaaaagattctgattttcttatattttatttttagtctttttaggaggtatattagttttatttatttacgtaacttccctagcttcaaatgaaatattttcattttctattaaattaatattaatttctttaacaatttttgtaataataattat---tacattatttttcatagataaaaatattttactt---caatatcaaaatttagaagtaaaatcaatttatgacataaattcttatttaatagaaaactctctctctcttaataagttatataattacccaactaatcttttaacaattatattaataaattatttattaattactttaattgctgtagttaaaattactaaactatttaagggtccacttcgacctatatttaacatgaacaaacctttacgaatcaaacacccaatttttagaatcgctaatagtgctttagtagatttacctgctcctattaatatttcagcatgatgaaattttggatcattactatttttatgcttaataattcaaattttaaccggattatttttagctatacattacacagcagatattaatttagccttcaatagagttaatcatatttgtcgagacgtaaattatggttgattattacgaactatacatgctaatggtgcatcatttttttttatttgcatttatttacatgtaggtcgaggaatttattatggttcatatttatttacacctacttgattagtaggagtaattattttattcttagtgataggaacagcttttataggttatgttctcccatgaggacaaatatctttctgaggagctacagttattactaatttattatcagcaatcccctatttaggaattgatttagttcaatgagtatgaggaggatttgctgtagataatgcaacattgactcgattttttaccttccattttattttaccctttatcgtattagcagccacattaattcacattttatttttacatgaaactggatcaaataacccaataggattaaattctaatattgataaaattccatttcatccttattttacatttaaggatattgttggatttattgtaataactataattttacttttattagttttaattaatccttatttattaggagacccagataattttattccagctaatcctttagtaacaccagttcatattcaaccagaatgatattttttatttgcatatgctattttacgatcaattcctaataaattaggaggagtaattgctttagttctatctattgcaattttagcaattcttccattttatcatttaagaaaattccgaggaattcaattttatcctattaatcaaattttattttgagtaatagtagtaactgtaattctattaacatgaattggagcccgaccagttgaagaaccatatgtattagtaggacaaattttaactgtaatttactttgcttactttatatttaatcctttaattattaaatggtgagataacttattaaat---------ttagaaaatttattatttattattggtagattattattaattatttttgtattagtaagagtagcttttttaactcttttagaacgaaaggttttaggatatattcaaattcgtaagggtcctaataaggtcggaattgcaggaattcctcaacctttttgtgatgcaattaaattatttactaaggaacaaacttatcctttattatctaattatatttcttattatttttctcctattttttcattatttttatctttattagtatgaatgtgtatacctatatttgtaaagcttttttcttttaatttaggattattattttttttgtgttgtactagattaggggtttatactgttataattgctggatgatcatcaaattcaaattatgctttattaggaggattacgagctgtagctcaaactatttcttatgaagttagtttagctttagttttattaagatttatttttttaattggtggttataatatattaatattttataagtatcaaatatttatttgatttttgtttattatatttcctatagctttggtttgattcagaatttctttagctgaaactaatcgtactccttttgattttgctgaaggagaatctgaattagtttcagggtttaatgtagaatatagaagaggaggttttgctttaatttttttagccgaatatgctagtattttatttataagaatattattttgtgttatatttttagggagagatgtattctctttctttttttatattaagttaacttttgtttcttttatattcatttgagttcgtgggacattacctcgttttcgatatgataaattaatatatttagcttgaaagagttttttacctttttcattaaattttttattattttttgttgggtttaagatttttttattatatcttatt
>L.porphyrina_JX913758
atttttaataattcatcaaaaattatatttttcggaattttaataataggaacattaatttctatttctgccaattcttggttaggagcttgaataggtctagaaattaatttattagcttttatccccctaataagagatgataaattaatatcaacagaagcctcattaaagtactttttaacccaagcattagcatcttcagtatttctattcgcagtaattttatttttactaaattcaagtaaaac---aaattcaaattactttatagaaatgataattttttcctctcttctcttaaaaagaggctccgccccatttcatttttgattccctaatgtaatagagggattatcatgaacaaattcattaattttaataacctgacaaaaaattgcccctttaatattaatttcttatattatctttaaaccattaattattacaagaattattctttcaagcttaattggtgcattaggaggattaaatcaaacttccttgcgtaaattaatagcttactcttctattaaccatttaggttggatactagcagctatatataatagaaatttactatgaataacttattttttattttattcattcctttcatgtgctataatttttatattcaatatatttaaaacatctcatattaaccagttattttcattattttttcattcaaaaattatgaaatttttcttattttttaatttattatcattaggaggactacctccatttataggatttttccctaaatgaattgttattcaatccttaactattaataatcaattatttttattaacatttatagttttaataacattaattactttatatttttatatacgattatcttatagagcttttatactaaattattatgaaaataattgaataaattcttctaaatttaaatctaattatataaaaatttttataattttttcatttatttcaacttttgggttattcctaatttcttctctatattttttattctcgcaacaatgattattttcaactaatcataaagatattggtactctatattttatttttggagcttgatctggtatgatcggaacttcattaagaattttaattcgagctgaattaggacaccctggtgcactaattggagatgaccaaatttataatgtaattgttacagcccacgcttttattataattttttttatagtaataccaattataattggaggatttggaaattgattagttcctttaatactaggagcaccagatatagccttccctcgactaaataatataagattttgacttttacctcctgcactaactttattattagtaagtagtatagtagaaaacggagctggaacaggatgaacagtttacccccccttatcatctaatattgctcatggaggagcttctgttgatttagctattttttctcttcatttagcagggatttcatcaattctaggagccgtaaatttcattactacagttattaatatacgatcaacaggaattacctttgaccgaatacccttatttgtctgatcagtagtaattacagctttattacttttattatcactaccagtattagcaggagctattactatacttttaactgaccgaaaccttaatacttcattttttgatccagcaggaggaggagatccaattttataccaacatctattttgattctttggtcacccagaagtttatattttaattttacctggattcggaataatttcccatattattagtcaagaatcaggaaagaaggaaacatttggatcattagggataatttatgctatattagctattggattattaggattcattgtatgagctcatcatatatttactgtagggatagacgttgatacacgagcttatttcacttcagctactataattattgcggtacctactgggattaaaatttttagttgattagcaactctttacggaacccaattaaattactctccagctacattatgagctttaggatttgtatttttattcacagtaggaggactaactggagttgttttagctaattcttcagttgatattattttgcatgatacatactatgtagtagctcacttccattatgtactttcaataggagccgtatttgctattatagcaggatttgttcattgataccccttatttacaggattaactttaaatgcaaaaatattaaaaagtcaatttactattatatttattggagtaaatttaactttctttcctcaacattttttaggattagctggaataccacgacgatactcagattatccagacgcttacacaacttgaaatgtaatttctacaattggatcaacaatttctcttttaggaattttattcttcttctttattgtttgagaaagtcttgtttctcaacgtcaagttttatttcctgttcaattaaattcatcaattgaatgactacaaaatactccaccagctgaacatagttattctgaattacctttattaactaatt--atgtcaacatgagcaaatttaggtttacaagatagttcttctcctttaatagaacaattaatctttttccacgatcacgcacttttaattttagtaataattactgttcttgtaggatatttaatatttatattattttttaacaaatatgtaaatcggtatttattacatggacaaactattgaaattatttgaacaattttaccagcaattattttactatttattgctttcccttctcttcgacttttatacttattagatgaaattaatgaaccttcaattactttaaaagcaattgggcaccaatgatattgaagttatgaatattcagattttgcaaatatcgaatttgattcatatataattcctgcaaatgaattatcaattgacagtttccgtttactagacgtagataatcgagtaattttaccaataaattctcaagtccgaattttagtaactgccgcagatgtaattcattcttgaactatcccagctttaggagtaaaggtagacggtactcctggtcgattaaaccaaacaaatttcttaattaaccgaccaggtttattctatggccaatgttcagaaatttgcggagctaatcatagttttataccaattgtaatcgaaagaatcccagtaaattactttattaaatgaatttctaataat-ataaattctt-attcctcaaatagcacctattggttgattaagtttatttattattttttcaattgcctttgtaatttttaatgtaataaattactactcatttatcccttctatacctaaatctaatttaattaataaaacacagtctactaattcattaaattgaaaatgaatgataacaaatttattctcagtatttgacccttcttctagcatttttaatttatcattaaactgattaagaacatttttaggaattttaatgatcccttctatatactgattaataccctcccggtatcatattttctgaaataatattttaataaccctccacaaggaattcaaaactcttttaggacctataggagctaatggatcaacttttatttttgtctcactattttctataattctttttaataattttataggattattcccttatatttttacaagtacaagtcatttaactttaactcttactttagcattacctttatgattatgttttatattattcggatgaattaataatacacaacatatatttgcccatttagtacctcaaggaactccagcagtattaatgccctttatggtatgtattgaaacaattagtaatattattcgaccaggtactttagcagttcgattaacagctaatataattgcaggacatttattattaacccttttaggaaatacaggtccttctatatcaacaattttattaagtcttttaattattacacaaattgctttattagttcttgaatcagctgttgctataattcaatcttatgtatttgctgttcttagcactctttattctagtgaagtaatgtcaactcactcaaatcacccatttcacttagtagattatagcccatgaccattaacagcttcaatcggagctatgacaacagttgctgggatagtaaaatgattccatcaatatgatatatcattatttttattaggtaatattattactattttaactgtttatcaatgatgacgagatgtatcccgagaaggaacatttcaagggttacacactgacgctgtaactacaggattacgatgaggaataattttatttattttatcagaaattttattttttgtttcattcttttgagcttttttccacagaagtctttccccatcaattgaattaggagctatatgacctcctataggaattactccttttaatccattccaaattcctcttttaaatacagtaattttattaacttcaggtattactgtaacttgagctcatcatagcttaatggaaggaaatcattcccaaactactcaaggattattttttacagtaatcttgggtatctattttactatccttcaagcttacgaatatattgaagccccatttacaattgctgattctgtttatggttcaactttcttcatagcaacaggattccatggagtccacgttttaattggaactactttcttattagtatgtttaattcgtcatttaaataatcacttttctaaaaatcatcatttcggatttgaagctgctgcttgatattgacatttcgttgatatcgtttggttattcctttatgtttcaatttattgatgaggaggt---attttatcaattttaacaattagttcaattattttattaatttcaattgtagtaatattactagcctcaattctttcaaaaaaaactttagttgatcgagaaaaagcatctccatttgaatgtggattcgaccctaaatcatcttctcgattacccttttcccttcggttcttcttaattacaattattttccttatttttgatgtagaaattgctttaattcttcctattattttaattattaagacttctaacttaataatatgaacaattacatccattatttttattttaattttattactaggtctttaccatgaatgaaaccaaggaatattaaactgatcaaat---------atatcaatttgtacaattagttttgtaagattatttttttttagattgctttcttttttaataggtcttatttttattataaatgattacagaatttttattgaatgagaagttgtttcaataaattcaataaatattgttatgactttattattagattgaataagattaatttttatatcatttgttttaataatttcttcattagttattttttatagaaaggaatatatagaaagtgattacaaaattaatcgatttattatgttagtattaatatttgttacttctataatattattaattattagtcctaatttaattagaattttattagggtgagatggattagggttagtttcttattgtttagttatttactttcaaaatgtgaagtcttataatgctgggatattaacagcgttatctaatcgaattggggatgtagctcttttattagcaattgcttgaatattaaattatggtagttgaaattatgtattttatttagaagtaataaaaagtgatacagaaataataatagtagggatactagttatattggcggcaataactaagagtgctcaaattcctttttcttcttgattaccggcggctatagcagctcctactcctgtatcagctttagttcattcatcaactttggttacagctggtgtttatttattaattcggtttaatattttattaagaagttcttggataggaaatttattattattattatctgggttaacaatatttatagcagggttaggggctaattatgaatttgatttaaagaaaattattgctttatctactttaagacaattaggattgataatgagaattttatcaataggatattataaattagctttttttcatttacttacccatgctttatttaaggctttgctatttatatgtgcaggagctattattcataatatgaataattctcaagatattcgtttaatggggagtttaagattaataataccattaacttcttcttgttttaatgtagctaatttagctttatgtgggataccttttttagctggattttattcaaaggatttaattttagaaactgtttctttatcttatattaatatattttctttttttctttattttttttcaacaggtttaactgtttgttattcttttcggttagtttattatacaataactggtgattcaaatttttcttctttaaatatactaaatgatgaaggttgagttatattaaaaagtatgataggattattaattttaagaatttttggaggtagaatgttaagatgattaatttttccaactccagtcgtagtagttcttccttcatatttaaagttattaacattatttgtttgtgttgtagggggggtaagaggttatataatttcaaatatttctttatttttttacaataaggctttaaataactataatttttcttactttttaggctcaatatggtttataccttatatttctacttatggaattattaattattctttaattgttggtaatatagtagttaagtcgtttgatcaaggttggtcagaatattttgggggtcaacaactttatttaaatttagttaaaaattctcaattaaatcaa---atattacaaaataataatttaaagatttatttattaagttttattttttggattataattttatacatttatatgatttgtttgatgttaaaaattattattagaattttatttttatttccattatgtttaataaataatacttattgaatggtacaaagtttattatttttattgagttttgtttttattttaataaatatatacagaaattattttatatcaatttcttatttatttggttgtgatataatttcttatggattaattttattaagactatgaattgtgtctttaatattaatggctagtgagtctatttataagtacgggaattatactaatttatttttattaaatattattttattattaatcttgttagtattaactttcagaagaatgagattatttatattttatttattttttgaaagaagtttaattcctacattatttctaattttaggatgaggttatcagcctgagcgtttacaagctggtgtttatttattattttatactttgttagtttctttacccatattaattggtattttttatttatataaggttactggtactttaaatttttatttattaaataattatatatttaattatgaaattctttatttttcattagtaatagcttttttagtaaaaatacctatatttttagttcatttatgattacctaaggctcatgtagaagctcctgtttctggttcaatgattttagctggtattatgttaaaattagggggttatggtttattacgggtttttccttttttgcagttaatagggttaaaatttaattttatttgaattagaattagattagtagggggcgtattagtaagattgatttgtttacgacaaacagatttaaaggctttaattgcttattcttctgttgcccatataggaattgtgttagctggtttaataactttaacttatataggaatttgtggatcttatactttaataattgctcatggattgtgttcatcaggtttattttgtttagcaaatatttcttatgaacgaacaggtagtcgaagtttgttaattaataaggggatattaaattttataccttctatagctttatgatgatttttattgagatctgctaatatagcagctcctcctactttaaatttattaggtgaaatttctttaattaatagaattgttagttggtcatgagtttcaatatttatattatctttattatctttttttagagctgcttatactttatatttatatgcttatagtcaacatggtaaaattttttcaggaatatattcttttagaggagggtctgttcgggaatttttacttttatttttacattgatttcctttaaatttattaattttaaagggggatatgtgtatattatgattaatgatagcaattttaaattgaagcttaccaagtattttatttattataggagtatttacttttgtttctaatcgaaagcatttattatcaatgttattaagattagaatatattgttttaagattatttcttttattatttatttatttaaatatattaaattatgaaaatttttttagaataatatttttaacttttagtgtttgtgaaggggcattaggtctttcaattttagtttcaataattcgtactcatgggaatgattattttcaaagatttaatattttacaatgtattatacaatgaattttattatctcttttaattatttttaattttatttttataaatataaaacatccattagcaataggattaattcttttaattcaaactactttagtaactttgacatcaggtcttataactaaaagattctgattttcttatattttatttttagtctttttaggaggcatgttagttttattcatttatgtaacttccttagcttcaaatgaaatatttacattctcaattaaactcttattaatctctttaacaatttttaccacaataattat---tacattatttttcatagataaaaatatattactt---caataccaaaacttagaagttaaatcaatttatgaaataaattcctacttaatagaaaattctttatctctcaataaattatataactacccaactaatttattaacaattttattaataaattacctattaattacattaattgctgtagttaaaattactaaattatttaagggtcctcttcgaccaatatttaacatgaacaaacctttacgaatcaaacacccaatttttagaattgctaatagtgctttagttgacttaccagcacctattaatatttcagcttgatgaaattttggatccttattattcttatgtttaataatccaaattttaactggtttatttttagctatacattacacagcagatatcaatttagccttcaatagagttaatcatatttgtcgtgatgtaaattatggatgattattacgaactatacatgctaatggtgcatcatttttttttatttgtatttatttacatgtaggacgaggaatatactacggttcatatctatttacccctacttgattagtaggagttattattctatttttagtaataggaactgcatttatagggtatgtcctaccatgaggtcaaatatctttttgaggagctacagttattactaacttactatcagctatcccttatctaggtattgacttagtacaatgagtttgaggaggcttcgctgttgataacgctacacttactcgattttttactttccatttcattttaccatttattgtactagctgcaacattaattcatattttatttttacatgaaactggttctagtaaccctataggactaaattctaatattgataaaatcccattccatccctactttacttttaaggacattgtaggatttgttgtaataacaataattttacttttattagtattaattaacccttaccttttaggagaccctgataattttatcccagctaatcctctagttacaccagttcatattcaaccagaatgatacttcttatttgcttacgcaatcttacgatcaattcctaacaaattaggaggagtaatcgctctagttctttccatcgcaattttagctattttaccattctaccatttaagaaaatttcgaggaattcaattttaccctattaatcaaattctattctgaattatagtagtaacagtaattttattaacatgaattggagctcgaccagttgaagaaccttacgttttagtaggacaaattttaactgtcatttactttgcttattttatatttaatcctttaattattaaatgatgagataatttattaaat---------atagaaaatttattatttattattgggagattattattaattatttttgtattagtaagagtggcttttttaactcttttagaacgaaaggttttagggtatatccaaattcgtaaggggcctaataaggttggaattgcagggattcctcaacctttttgtgatgcaattaaattatttactaaggaacaaacttatcctttattgtctaattatatttcttattatttttcacctattttttctttatttttatcattattggtatgaatatgtatacctatatttgtaaaacttttttcttttaatttaggattattattttttctttgttgtactagtttaggagtttacacagtaataattgctggttgatcttctaactcaaattatgcattattaggggggttacgagctgttgctcaaactatttcttatgaagttagattagctttagttttgttaagttttatttttttaattgggggttataatatattgatattttataaataccaaatatttatttgatttttatttattatatttccaatagcattagtttgatttagtatttctttagctgaaactaatcgtactccttttgattttgctgaaggagaatcagaattggtttctgggtttaatgtagaatacagaagaggaggatttgctttgatttttttagctgaatatgcaagtattttatttataagaatattattttgtgttatatttttgggaagagatgttttttctttctttttttatattaaattaacatttgtttcttttatatttatttgagttcgtggtacattaccccggtttcggtatgataagttaatatatttagcttgaaagagttttttacctttttcattaaattttttattattttttgtagggtttaaaatttttttattttatttaatt
>L.cuprina_JX913744
atttttaataattcatcaaaaattatatttttcggaattttaataataggaacattaatttctatttctgctaattcatggttaggtgcttgaatagggttagaaattaatttattagcttttatccccctaataagagatgataaattaatatcaacagaagcctcattaaagtatttcttaactcaagcattagcatcttcagtatttctattcgcagtaattttgtttttactaaattcaagtaaaac---aaattcaaattattttatagaaataataatcttttcttctcttcttttaaaaagaggttctgctccgtttcatttttgattccctaatgtaatagaaggactttcatgaacaaatgcattaattttaatgacttgacaaaaaattgcacctttaatattaatttcttatattatttttaaaccattaattattacaagtattattctttcaagattaattggtgctttaggtggattaaatcaaacttctttacgtaaattaatagcttattcttctattaatcatttaggatgaatattagcagcaatatataatagaaatttattatgaataacatattttttattttattcatttctttcatttgctataatttttatatttaatatatttaaaacttctcatattaaccaattattttcattattttttcattcaaaggttataaaattttttttattttttaatatattatcattaggaggattacccccatttttaggatttttccctaaatgaattgttattcaatctttaactattaataatcaattatttttattgacatttatagtattaataacattaattactttatatttttatatacgattatcatatagagcttttatattaaattattatgaaaataattgattaaattattctatatttaaatctagttatatgaaaatctttataactttttcatttatttcaatttttgggttattcctaatttcttctttatattttttattttcgcaacaatggttattttcaactaatcataaagatattggaactttatatttcatttttggagcttgatccggaataattggaacttctttaagaattctaattcgagctgaattaggacatcctggggctttaattggagatgatcaaatttataatgtaattgttacagctcatgcttttattataattttttttatagtaataccaattataattggtggatttggaaattgattagtcccattaatactaggagctccagatatagcattccctcgaataaataatataagtttttgacttttacctcctgcattaactttattattagttagtagtatagtagaaaacggagctggaacaggatgaacagtttaccctcctctatcttctaatattgctcacggaggagcttctgttgatttagctattttttctcttcatttagcaggaatttcctcaattttaggagctgtaaattttattactacagttattaatatacgatcaacaggaattacttttgatcgaatacctttatttgtgtgatcagtagtaattacagctttattacttttattatcattaccagtattagctggagctattacaatacttttaacagatcgaaatcttaatacatcattctttgacccagcaggaggaggagacccaattttatatcaacatttattttgattctttggacatcctgaagtttatattttaattttacctggatttggaataatttctcatattattagtcaagaatcaggaaaaaaggaaacattcggttcattaggaataatctatgctatattagctattggattattaggatttattgtttgagctcatcatatatttacagtaggaatagacgttgatacacgagcttattttacttcagctactataattattgctgtaccaactggaattaaaattttcagttgattagcaactctttatggaactcaattaaactactctcctgctactttatgagctttaggatttgtatttttatttactgtaggaggtttaactggagttgttttagctaactcttcaattgatattattctacatgatacttattacgtagtagctcacttccattatgttttatcaataggagctgtatttgctattatagcaggatttgttcattgataccctttatttacaggattaactttaaatactaagatattaaaaagtcaatttgctattatattcattggagtaaatttaacatttttcccccaacattttttaggattagcaggaataccacgacgatattcagactacccagatgcttacacaacttgaaatgtaatttctacaattgggtcaacaatttctttattaggaattttattcttcttctttattatttgagaaagtcttgtatctcaacgtcaagttttattccctattcaattaaattcatcaattgaatgattacaaaatactccaccagctgaacatagttattctgaattacctttattaactaatt--atgtcaacatgagcaaatttaggtttacaagatagttcttctcctttaatagaacaattaatctttttccatgatcacgcacttttaattttagtgataattactgtacttgtaggatatttaatatttatgttattttttaacaaatatgtaaatcgatatttattacacggacaaactattgaaattatttgaacaattttacctgcaattattttattatttattgcttttccttctcttcgacttttatacttacttgatgaaattaatgaaccttcaattactttaaaggcaattggtcatcaatgatattgaagttatgaatattcagattttgcaaatattgaatttgattcatatataattcctactaacgaattatcaattgatagttttcgtttattagacgtagataaccgagtagttttaccaataaattctcaagttcgaattttagtaactgccgctgatgtaattcattcttgaactattccagcactaggagtaaaggtagatggaactcctggtcgactaaatcaaacaaattttttaattaaccgaccaggtttattttacggacaatgttcagaaatttgtggagctaatcatagttttataccaattgtaattgaaagaattccagtaaattactttattaaatgaatttctaataat-ataaattctt-attcctcaaatagcacctattggttgattaagcttatttattattttttcaattgcttttgtaatttttaatgtaataaattattattcatttattccttctatacctaaatcaaatttaattaataaaacacaatctacaaattcattaaattgaaaatgaatgataacaaatttattctcagtatttgacccttcttctagtatttttaatttatcattaaattgattaagaacatttttaggaattttaataattccttctagatattgattaatgccttctcgttatcatattttttgaaataatattttattaactcttcataaggaattcaaaactcttttaggacctataggagctaatggatcaacttttattttcgtttcattattttctataattctttttaataattttataggactattcccttacatttttacaagtacaagtcatttaactttaactcttactttagctcttcctttatgattatgttttatattatttggatgaattaataatacacaacatatatttgctcatttagtgccccaaggaactccagccgttttaataccttttatggtttgcattgaaacaattagtaatgtaattcgaccaggaactttagctgttcgactaacagctaatataattgctggacatttattattaacccttttaggtaatacaggtccttctatatcaacaattttattaagacttttaattattacacaaattgctttattagttcttgaatcagctgttgctataattcaatcttatgtatttgctgttcttagaaccctatattctagtgaagtaatgtcaactcactcaaaccacccatttcacttagtagattatagtccatgaccattaacagcttcaattggagctataacaactgtcgctggaatagtaaagtgattccatcaatatgatgtttcattattcttattaggtaatattattactattttaactgtataccaatgatgacgagatgtttctcgagaaggaacttttcaaggtcttcatactgatgcagtaactacaggtttacgatgaggaataattttatttattttatcagaagttttattttttgtttcattcttttgagctttttttcatagtagtctttctccatcaattgaactaggagctatatgacctcctataggaattactccttttaatccattccaaattcctttattaaatacagtaattttattaacttcaggaattactgtaacttgagctcatcatagcttaatggaaggaaatcactcccaaactactcaaggattattttttacagtaattctaggagtttattttactattcttcaagcatacgaatatattgaagccccatttacaattgctgactctgtttatggttcaacattttttataacaacaggattccatggagttcatgttttaattggaactacttttttattagtatgtttaattcgtcacttaaacaatcatttttctaaaaatcatcattttggatttgaagctgctgcttgatattgacattttgttgatattgtttgattattcctttatgtttcaatttactgatgaggaggt---attttatcaattttaacaattagttcaattattttattaatttcaattgtagtaatattactagcctcaattctttcaaaaaaaacattagttgatcgagaaaaagcctccccatttgaatgtggatttgacccaaaatcatcttctcggttacctttttcacttcgattttttttaattacaattatttttcttatttttgatgtagaaattgctttaattcttcctattatcttaattattaagttttctaatttaataatatgaacaattacatcaattatttttattttaattttattattaggtctttatcatgaatgaaatcaaggaatattaaactgatcaaat---------------atttgtgcaattagttttgtaagattatttttttttagattgtcttctttttttataggacttgtttttattataaatgattatagaatttttattgagtgagaagttgtttcgatgaattcaataagtattgttataactttattatttgattgaataagtttaatttttatatcttttgttttaataatttcttcattagttattttttatagtaaggaatatatagaaagtgattataaaattaatcgatttattatattagtattaatatttgttacttctataatattattaattattagtcctaatttaattagtattttattaggatgggatggtttaggattagtttcatattgtttagtaatttattttcaaaatgttaagtcttataatgctggtatattaacagctttatcaaatcgaattggtgatgttgctcttttattagctattgcttgaatattaaattatggaagttgaaattatattttttatttagaagtaataaaaagtaatatagaaataataattgtaggaggattagttatattagctgcaataactaaaagagctcaaattcctttttcttcttggttaccagctgctatagcagctcctacaccagtttcagctttagttcattcttcaactttggtaactgctggtgtttatttattaattcgatttaatattttattaagaagttcatggttaggtaatttattattattattatctgggttaacaatatttatagcaggattaggagctaattatgaatttgatttaaagaaaattattgctttatctactttaagacaattgggactaataataagaattttatcaataggttattataagttagcattttttcatttattaactcatgctttatttaaggctttattatttatatgtgctggggctattattcataatataaataattctcaagatattcgattaatgggaagtttaagattaataataccattaacttcttcttgttttaatgtagctaatttagctttatgtggtataccttttttagctgggttttattctaaggacttaattttagaaacagtttctttatcttatattaatatattttctttttttctttattttttttcaacaggtttaactgtatgttattcttttcgattagtttattatacaataactggtgattctaatttttcttctttaaatatgttaaatgatgaaggttgagtgatattaaaaagtataataggattattaattttaagaatttttggtgggagaatattgagatgattaatttttcctacaccaatagtagttgttcttccttcttatttaaaattattaacattatttgtttgtgttgttggggggattataggttatataatttctcatgtatctttatttttttataataaggctttaaataattataatttttcttattttttaggttctatgtggtttataccttatatttctacttatggaattattaattattctttaattgttggaaatatagtagttaaatcattcgatcaaggttgatctgaatattttggaggccaacaattgtatttaaatttaattaaaaattctcaattaaatcaa---atattacaaaataataatttaaagatttatttattaagttttattttttgaattataattttatacatgtatataatttatttaatgttaaaaattattattagaattttatttttatttccattgtgtttaatatataatacttattgaatggtacaaagtttattatttttattaagttttgtttttattttaataaatatatatagaaattattttatatcaatttcttatttatttggatgtgatataatttcttatggattgattttattaagattatgaattgtatctttaatattaatggctagtgaatctatttataagtatagaaattatactaatttatttttattaaatattgttttattattaattttattagtattaacttttagaagaataagattatttatgttttatttattttttgaaagtagattaattcctactttgtttttaattttaggatgaggttatcaacctgaacgtttgcaagctggagtatatttattattttatactttattagtttctttaccaatattagttggtattttttatttgtataaggttactggaactttaaatttttatttattaaataattatatatttaattatgaaattctttatttttctttagtcatagcttttttagtaaaaatacctatatttttagttcatttatgattgcctaaggctcatgtagaagctcctgtttctggttcaataattttagctggaattatattaaagttagggggttacggattattacgagtatttccttttttacaattaataggattgaaatttaattttatttgaattagaattagattagtagggggggtattagttagattaatttgtttacgtcaaacagatttaaaggctttaattgcttattcttcagttgctcatataggaattgtattagctgggttgataactttaacttatataggaatttgtggttcttatactttaataattgctcatggtttatgttcttcaggattattttgtttggctaatatttcttatgaacgaacaggaagacgaagattattaattaataagggtatattaaattttataccttctatagcattatgatgatttttattaagatctgctaatatggctgctccacctactttaaatttattaggagaaatttctttaattaatagaattgttagttgatcatgagtttctatacttatattatcattattgtctttttttagagctgcttatactttatatttatatgcttatagtcaacacggtaaaattttttctggaatttattcttttagaggaggttctgttcgggaatttttacttttatttttacattgatttcctttaaatttattaattttaaagggtgatatatgtatattatgattaatgatagcaattttaaattgaagcttaccaagtattttatttattataggagtatttacttttgtttctaatcgaaagcatttattatctatattgttaagattagaatatattgttttaagattatttcttttattatttatttatttaaatatattaaattatgaaaatttttttagaataatatttttaacttttagtgtatgtgaaggggcattaggtctttcaattttagtatcaataattcgtactcatggaaatgattattttcaaagatttaatattttacaatgtattatacaatgaatcttattaactcttttaattatttttaattttatttttataaatataaaacatccattagcaataggattaactttattaatccaaactacattagtaactttaacatcaggtcttataactaaaagattttgattttcatatattttatttttagtattcttaggaggtatattagttttatttatttatgttacttctttagcatcaaatgaaatattttcattttcaattaaattgttatttatttcattaagagtattttctgtaataataat---tacattatttttcatagataaaaatattttacta---caataccaaaatttagaaattaaatctatttatgatataaattcttatttaatagaaaattctttatctcttaataaactatataattatccaactaatttattaacaattctattaataaattacctattaattacattaatcgctgtagttaaaattactaaattatttaagggtcctcttcgaccaatatttaacatgaacaaacctttacgaatcaaacacccaatctttagaattgctaatagtgctttagtagatttaccagcacctattaatatttcagcttgatgaaatttcggatctttattattcttatgtttaataattcaaattttaactggtttatttttagcgatacactatactgcagatattaatttagcttttaatagagttaatcatatttgtcgagatgtaaactatggatgattactacgaactatacatgctaatggtgcatcatttttctttatttgtatttatttacatgtaggacgaggaatttattatggatcatacttatttactccaacttgattagtaggagtaatcattttatttttagtaataggaacagcttttataggttatgttttaccatgaggtcaaatatctttttgaggagctacagttattactaatttattatcagctatcccttacttaggtattgatctagttcaatgagtatgaggaggatttgctgtagacaatgcaacattaactcgattttttacattccattttattttaccattcattgtattagccgcaacattaattcatattttatttttacatgaaactggatcaaataaccctataggattaaattctaatattgataaaattccatttcatccatacttcacatttaaggatattgtgggatttatcattataacaataattttacttttattagtattaattaatccttatcttttaggagatcctgataattttattcctgccaatccattagtaacaccagttcatattcaaccagaatgatatttcttatttgcttatgctattttacgatcaattcctaataagttaggaggagtaatcgctttagttctttctattgcaattttagctattttaccattttatcatttaagaaaatttcgaggaattcaattttaccctattaatcaaattttattctgagtaatagtagtaacagtaattttattaacatgaattggagcccgaccagttgaagaaccttatgttttagtaggacaaattttaactgtaatttactttgcatattttatatttaatcctttaattattaaatgatgagataatttattaaat---------atagaaaatttattatttattgttggaagattattattaattatttttgtattagtaagagtagcatttttaactcttttagaacgaaaggttttaggatatattcaaattcgtaagggacctaataaggttggaattgttggaattcctcagcctttttgtgatgcaattaaattatttactaaggaacaaacttatcctttgttatctaattatatttcttattatttttcaccaattttttcattatttttgtctttattggtttgaatatgcatacctatatttgttaagttattttcgtttaatttaggtttgttattttttctttgttgtacaagtttaggtgtttatacagtaataattgcaggttgatcttcaaattcaaattatgctttattaggagggttacgggctgttgctcaaactatttcttatgaagttagattagctttggtattattaagttttatttttttaattgggggttataatatattaatattttataagtatcaaatatttatttggtttttatttattatatttcctatagctttagtatgatttagtatttctttagctgaaactaatcgaactccttttgattttgctgaaggagaatcagaattagtttctggatttaatgtagaatatagaagaggaggatttgctttaatttttttagcagaatatgcaagtattttgtttataagaatattattttgtgtaatatttttgggaagtgatgttttccatgtttttttttatattaaattaacatttgtttcttttatatttatttgagttcgtgggacattacctcgatttcgatatgataaattaatgtatttagcttgaaagagttttttacctttttcattaaattttttattattttttgtagggtttaaaatttttttattttatttaatt
>L.cuprina_JX913745
atttttaataattcatcaaaaattatatttttcggaattttaataataggaacattaatttctatttctgctaattcatggttaggtgcttgaatagggttagaaattaatttattagcttttatccccctaataagagatgataaattaatatcaacagaagcctcattaaagtatttcttaactcaagcattagcatcttcagtatttctattcgcagtaattttgtttttactaaattcaagtaaaac---aaattcaaattattttatagaaataataatcttttcttctcttcttttaaaaagaggttctgctccgtttcatttttgattccctaatgtaatagaaggactttcatgaacaaatgcattaattttaatgacttgacaaaaaattgcacctttaatattaatttcttatattatttttaaaccattaattattacaagtattattctttcaagattaattggtgctttaggtggattaaatcaaacttctttacgtaaattaatagcttattcttctattaatcatttaggatgaatattagcagcaatatataatagaaatttattatgaataacatattttttattttattcatttctttcatttgctataatttttatatttaatatatttaaaacttctcatattaaccaattattttcattattttttcattcaaaggttataaaattttttttattttttaatatattatcattaggaggattacccccatttttaggatttttccctaaatgaattgttattcaatctttaactattaataatcaattatttttattgacatttatagtattaataacattaattactttatatttttatatacgattatcatatagagcttttatattaaattattatgaaaataattgattaaattattctatatttaaatctagttatatgaaaatctttataactttttcatttatttcaatttttgggttattcctaatttcttctttatattttttattttcgcaacaatggttattttcaactaatcataaagatattggaactttatatttcatttttggagcttgatccggaataattggaacttctttaagaattctaattcgagctgaattaggacatcctggggctttaattggagatgatcaaatttataatgtaattgttacagctcatgcttttattataattttttttatagtaataccaattataattggtggatttggaaattgattagtcccattaatactaggagctccagatatagcattccctcgaataaataatataagtttttgacttttacctcctgcattaactttattattagttagtagtatagtagaaaacggagctggaacaggatgaacagtttaccctcctctatcttctaatattgctcacggaggagcttctgttgatttagctattttttctcttcatttagcaggaatttcctcaattttaggagctgtaaattttattactacagttattaatatacgatcaacaggaattacttttgatcgaatacctttatttgtgtgatcagtagtaattacagctttattacttttattatcattaccagtattagctggagctattacaatacttttaacagatcgaaatcttaatacatcattctttgacccagcaggaggaggagacccaattttatatcaacatttattttgattctttggacatcctgaagtttatattttaattttacctggatttggaataatttctcatattattagtcaagaatcaggaaaaaaggaaacattcggttcattaggaataatctatgctatattagctattggattattaggatttattgtttgagctcatcatatatttacagtaggaatagacgttgatacacgagcttattttacttcagctactataattattgctgtaccaactggaattaaaattttcagttgattagcaactctttatggaactcaattaaactactctcctgctactttatgagctttaggatttgtatttttatttactgtaggaggtttaactggagttgttttagctaactcttcaattgatattattctacatgatacttattacgtagtagctcacttccattatgttttatcaataggagctgtatttgctattatagcaggatttgttcattgataccctttatttacaggattaactttaaatactaagatattaaaaagtcaatttgctattatattcattggagtaaatttaacatttttcccccaacattttttaggattagcaggaataccacgacgatattcagactacccagatgcttacacaacttgaaatgtaatttctacaattgggtcaacaatttctttattaggaattttattcttcttctttattatttgagaaagtcttgtatctcaacgtcaagttttattccctattcaattaaattcatcaattgaatgattacaaaatactccaccagctgaacatagttattctgaattacctttattaactaatt--atgtcaacatgagcaaatttaggtttacaagatagttcttctcctttaatagaacaattaatctttttccatgatcacgcacttttaattttagtgataattactgtacttgtaggatatttaatatttatgttattttttaacaaatatgtaaatcgatatttattacacggacaaactattgaaattatttgaacaattttacctgcaattattttattatttattgcttttccttctcttcgacttttatacttacttgatgaaattaatgaaccttcaattactttaaaggcaattggtcatcaatgatattgaagttatgaatattcagattttgcaaatattgaatttgattcatatataattcctactaacgaattatcaattgatagttttcgtttattagacgtagataaccgagtagttttaccaataaattctcaagttcgaattttagtaactgccgctgatgtaattcattcttgaactattccagcactaggagtaaaggtagatggaactcctggtcgactaaatcaaacaaattttttaattaaccgaccaggtttattttacggacaatgttcagaaatttgtggagctaatcatagttttataccaattgtaattgaaagaattccagtaaattactttattaaatgaatttctaataat-ataaattctt-attcctcaaatagcacctattggttgattaagcttatttattattttttcaattgcttttgtaatttttaatgtaataaattattattcatttattccttctatacctaaatcaaatttaattaataaaacacaatctacaaattcattaaattgaaaatgaatgataacaaatttattctcagtatttgacccttcttctagtatttttaatttatcattaaattgattaagaacatttttaggaattttaataattccttctagatattgattaatgccttctcgttatcatattttttgaaataatattttattaactcttcataaggaattcaaaactcttttaggacctataggagctaatggatcaacttttattttcgtttcattattttctataattctttttaataattttataggactattcccttacatttttacaagtacaagtcatttaactttaactcttactttagctcttcctttatgattatgttttatattatttggatgaattaataatacacaacatatatttgctcatttagtgccccaaggaactccagccgttttaataccttttatggtttgcattgaaacaattagtaatgtaattcgaccaggaactttagctgttcgactaacagctaatataattgctggacatttattattaacccttttaggtaatacaggtccttctatatcaacaattttattaagacttttaattattacacaaattgctttattagttcttgaatcagctgttgctataattcaatcttatgtatttgctgttcttagaaccctatattctagtgaagtaatgtcaactcactcaaaccacccatttcacttagtagattatagtccatgaccattaacagcttcaattggagctataacaactgtcgctggaatagtaaagtgattccatcaatatgatgtttcattattcttattaggtaatattattactattttaactgtataccaatgatgacgagatgtttctcgagaaggaacttttcaaggtcttcatactgatgcagtaactacaggtttacgatgaggaataattttatttattttatcagaagttttattttttgtttcattcttttgagctttttttcatagtagtctttctccatcaattgaactaggagctatatgacctcctataggaattactccttttaatccattccaaattcctttattaaatacagtaattttattaacttcaggaattactgtaacttgagctcatcatagcttaatggaaggaaatcactcccaaactactcaaggattattttttacagtaattctaggagtttattttactattcttcaagcatacgaatatattgaagccccatttacaattgctgactctgtttatggttcaacattttttataacaacaggattccatggagttcatgttttaattggaactacttttttattagtatgtttaattcgtcacttaaacaatcatttttctaaaaatcatcattttggatttgaagctgctgcttgatattgacattttgttgatattgtttgattattcctttatgtttcaatttactgatgaggaggt---attttatcaattttaacaattagttcaattattttattaatttcaattgtagtaatattactagcctcaattctttcaaaaaaaacattagttgatcgagaaaaagcctccccatttgaatgtggatttgacccaaaatcatcttctcggttacctttttcacttcgattttttttaattacaattatttttcttatttttgatgtagaaattgctttaattcttcctattatcttaattattaagttttctaatttaataatatgaacaattacatcaattatttttattttaattttattattaggtctttatcatgaatgaaatcaaggaatattaaactgatcaaat---------------atttgtgcaattagttttgtaagattatttttttttagattgtcttctttttttataggacttgtttttattataaatgattatagaatttttattgagtgagaagttgtttcgatgaattcaataagtattgttataactttattatttgattgaataagtttaatttttatatcttttgttttaataatttcttcattagttattttttatagtaaggaatatatagaaagtgattataaaattaatcgatttattatattagtattaatatttgttacttctataatattattaattattagtcctaatttaattagtattttattaggatgggatggtttaggattagtttcatattgtttagtaatttattttcaaaatgttaagtcttataatgctggtatattaacagctttatcaaatcgaattggtgatgttgctcttttattagctattgcttgaatattaaattatggaagttgaaattatattttttatttagaagtaataaaaagtaatatagaaataataattgtaggaggattagttatattagctgcaataactaaaagagctcaaattcctttttcttcttggttaccagctgctatagcagctcctacaccagtttcagctttagttcattcttcaactttggtaactgctggtgtttatttattaattcgatttaatattttattaagaagttcatggttaggtaatttattattattattatctgggttaacaatatttatagcaggattaggagctaattatgaatttgatttaaagaaaattattgctttatctactttaagacaattgggactaataataagaattttatcaataggttattataagttagcattttttcatttattaactcatgctttatttaaggctttattatttatatgtgctggggctattattcataatataaataattctcaagatattcgattaatgggaagtttaagattaataataccattaactttttcttgttttaatgtagctaatttagctttatgtggtataccttttttagctgggttttattctaaggacttaattttagaaacagtttctttatcttatattaatatattttctttttttctttattttttttcaacaggtttaactgtatgttattcttttcgattagtttattatacaataactggtgattctaatttttcttctttaaatatgttaaatgatgaaggttgagtgatattaaaaagtataataggattattaattttaagaatttttggtgggagaatattgagatgattaatttttcctacaccaatagtagttgttcttccttcttatttaaaattattaacattatttgtttgtgttgttggggggattataggttatataatttctcatgtatctttatttttttataataaggctttaaataattataatttttcttattttttaggttctatgtggtttataccttatatttctacttatggaattattaattattctttaattgttggaaatatagtagttaaatcattcgatcaaggttgatctgaatattttggaggccaacaattgtatttaaatttaattaaaaattctcaattaaatcaa---atattacaaaataataatttaaagatttatttattaagttttattttttgaattataattttatacatgtatataatttatttaatgttaaaaattattattagaattttatttttatttccattgtgtttaatatataatacttattgaatggtacaaagtttattatttttattaagttttgtttttattttaataaatatatatagaaattattttatatcaatttcttatttatttggatgtgatataatttcttatggattgattttattaagattatgaattgtatctttaatattaatggctagtgaatctatttataagtatagaaattatactaatttatttttattaaatattgttttattattaattttattagtattaacttttagaagaataagattatttatgttttatttattttttgaaagtagattaattcctactttgtttttaattttaggatgaggttatcaacctgaacgtttgcaagctggagtatatttattattttatactttattagtttctttaccaatattagttggtattttttatttgtataaggttactggaactttaaatttttatttattaaataattatatatttaattatgaaattctttatttttctttagtcatagcttttttagtaaaaatacctatatttttagttcatttatgattgcctaaggctcatgtagaagctcctgtttctggttcaataattttagctggaattatattaaagttagggggttacggattattacgagtatttccttttttacaattaataggattgaaatttaattttatttgaattagaattagattagtagggggggtattagttagattaatttgtttacgtcaaacagatttaaaggctttaattgcttattcttcagttgctcatataggaattgtattagctgggttgataactttaacttatataggaatttgtggttcttatactttaataattgctcatggtttatgttcttcaggattattttgtttggctaatatttcttatgaacgaacaggaagacgaagattattaattaataagggtatattaaattttataccttctatagcattatgatgatttttattaagatctgctaatatggctgctccacctactttaaatttattaggagaaatttctttaattaatagaattgttagttgatcatgagtttctatacttatattatcattattgtctttttttagagctgcttatactttatatttatatgcttatagtcaacacggtaaaattttttctggaatttattcttttagaggaggttctgttcgggaatttttacttttatttttacattgatttcctttaaatttattaattttaaagggtgatatatgtatattatgattaatgatagcaattttaaattgaagcttaccaagtattttatttattataggagtatttacttttgtttctaatcgaaagcatttattatctatattgttaagattagaatatattgttttaagattatttcttttattatttatttatttaaatatattaaattatgaaaatttttttagaataatatttttaacttttagtgtatgtgaaggggcattaggtctttcaattttagtatcaataattcgtactcatggaaatgattattttcaaagatttaatattttacaatgtattatacaatgaatcttattaactcttttaattatttttaattttatttttataaatataaaacatccattagcaataggattaactttattaatccaaactacattagtaactttaacatcaggtcttataactaaaagattttgattttcatatattttatttttagtattcttaggaggtatattagttttatttatttatgttacttctttagcatcaaatgaaatattttcattttcaattaaattgttatttatttcattaagagtattttctgtaataataat---tacattatttttcatagataaaaatattttacta---caataccaaaatttagaaattaaatctatttatgatataaattcttatttaatagaaaattctttatctcttaataaactatataattatccaactaatttattaacaattctattaataaattacctattaattacattaatcgctgtagttaaaattactaaattatttaagggtcctcttcgaccaatatttaacatgaacaaacctttacgaatcaaacacccaatctttagaattgctaatagtgctttagtagatttaccagcacctattaatatttcagcttgatgaaatttcggatctttattattcttatgtttaataattcaaattttaactggtttatttttagcgatacactatactgcagatattaatttagcttttaatagagttaatcatatttgtcgagatgtaaactatggatgattactacgaactatacatgctaatggtgcatcatttttctttatttgtatttatttacatgtaggacgaggaatttattatggatcatacttatttactccaacttgattagtaggagtaatcattttatttttagtaataggaacagcttttataggttatgttttaccatgaggtcaaatatctttttgaggagctacagttattactaatttattatcagctatcccttacttaggtattgatctagttcaatgagtatgaggaggatttgctgtagacaatgcaacattaactcgattttttacattccattttattttaccattcattgtattagccgcaacattaattcatattttatttttacatgaaactggatcaaataaccctataggattaaattctaatattgataaaattccatttcatccatacttcacatttaaggatattgtgggatttatcattataacaataattttacttttattagtattaattaatccttatcttttaggagatcctgataattttattcctgccaatccattagtaacaccagttcatattcaaccagaatgatatttcttatttgcttatgctattttacgatcaattcctaataagttaggaggagtaatcgctttagttctttctattgcaattttagctattttaccattttatcatttaagaaaatttcgaggaattcaattttaccctattaatcaaattttattctgagtaatagtagtaacagtaattttattaacatgaattggagcccgaccagttgaagaaccttatgttttagtaggacaaattttaactgtaatttactttgcatattttatatttaatcctttaattattaaatgatgagataatttattaaat---------atagaaaatttattatttattgttggaagattattattaattatttttgtattagtaagagtagcatttttaactcttttagaacgaaaggttttaggatatattcaaattcgtaagggacctaataaggttggaattgttggaattcctcagcctttttgtgatgcaattaaattatttactaaggaacaaacttatcctttgttatctaattatatttcttattatttttcaccaattttttcattatttttgtctttattggtttgaatatgcatacctatatttgttaagttattttcgtttaatttaggtttgttattttttctttgttgtacaagtttaggtgtttatacagtaataattgcaggttgatcttcaaattcaaattatgctttattaggagggttacgggctgttgctcaaactatttcttatgaagttagattagctttggtattattaagttttatttttttaattgggggttataatatattaatattttataagtatcaaatatttatttggtttttatttattatatttcctatagctttagtatgatttagtatttctttagctgaaactaatcgaactccttttgattttgctgaaggagaatcagaattagtttctggatttaatgtagaatatagaagaggaggatttgctttaatttttttagcagaatatgcaagtattttgtttataagaatattattttgtgtaatatttttgggaagtgatgttttccatgtttttttttatattaaattaacatttgtttcttttatatttatttgagttcgtgggacattacctcgatttcgatatgataaattaatgtatttagcttgaaagagttttttacctttttcattaaattttttattattttttgtagggtttaaaatttttttattttatttaatt
>L.cuprina_JX913746
atttttaataattcatcaaaaattatatttttcggaattttaataataggaacattaatttctatttctgctaattcatggttaggtgcttgaatagggttagaaattaatttattagcttttatccccctaataagagatgataaattaatatcaacagaagcctcattaaagtatttcttaactcaagcattagcatcttcagtatttctattcgcagtaattttgtttttactaaattcaagtaaaac---aaattcaaattattttatagaaataataatcttttcttctcttcttttaaaaagaggttctgctccgtttcatttttgattccctaatgtaatagaaggactttcatgaacaaatgcattaattttaatgacttgacaaaaaattgcacctttaatattaatttcttatattatttttaaaccattaattattacaagtattattctttcaagattaattggtgctttaggtggattaaatcaaacttctttacgtaaattaatagcttattcttctattaatcatttaggatgaatattagcagcaatatataatagaaatttattatgaataacatattttttattttattcatttctttcatttgctataatttttatatttaatatatttaaaacttctcatattaaccaattattttcattattttttcattcaaaggttataaaattttttttattttttaatatattatcattaggaggattacccccatttttaggatttttccctaaatgaattgttattcaatctttaactattaataatcaattatttttattgacatttatagtattaataacattaattactttatatttttatatacgattatcatatagagcttttatattaaattattatgaaaataattgattaaattattctatatttaaatctagttatatgaaaatctttataactttttcatttatttcaatttttgggttattcctaatttcttctttatattttttattttcgcaacaatggttattttcaactaatcataaagatattggaactttatatttcatttttggagcttgatccggaataattggaacttctttaagaattctaattcgagctgaattaggacatcctggggctttaattggagatgatcaaatttataatgtaattgttacagctcatgcttttattataattttttttatagtaataccaattataattggtggatttggaaattgattagtcccattaatactaggagctccagatatagcattccctcgaataaataatataagtttttgacttttacctcctgcattaactttattattagttagtagtatagtagaaaacggagctggaacaggatgaacagtttaccctcctctatcttctaatattgctcacggaggagcttctgttgatttagctattttttctcttcatttagcaggaatttcctcaattttaggagctgtaaattttattactacagttattaatatacgatcaacaggaattacttttgatcgaatacctttatttgtgtgatcagtagtaattacagctttattacttttattatcattaccagtattagctggagctattacaatacttttaacagatcgaaatcttaatacatcattctttgacccagcaggaggaggagacccaattttatatcaacatttattttgattctttggacatcctgaagtttatattttaattttacctggatttggaataatttctcatattattagtcaagaatcaggaaaaaaggaaacattcggttcattaggaataatctatgctatattagctattggattattaggatttattgtttgagctcatcatatatttacagtaggaatagacgttgatacacgagcttattttacttcagctactataattattgctgtaccaactggaattaaaattttcagttgattagcaactctttatggaactcaattaaactactctcctgctactttatgagctttaggatttgtatttttatttactgtaggaggtttaactggagttgttttagctaactcttcaattgatattattctacatgatacttattacgtagtagctcacttccattatgttttatcaataggagctgtatttgctattatagcaggatttgttcattgataccctttatttacaggattaactttaaatactaagatattaaaaagtcaatttgctattatattcattggagtaaatttaacatttttcccccaacattttttaggattagcaggaataccacgacgatattcagactacccagatgcttacacaacttgaaatgtaatttctacaattgggtcaacaatttctttattaggaattttattcttcttctttattatttgagaaagtcttgtatctcaacgtcaagttttattccctattcaattaaattcatcaattgaatgattacaaaatactccaccagctgaacatagttattctgaattacctttattaactaatt--atgtcaacatgagcaaatttaggtttacaagatagttcttctcctttaatagaacaattaatctttttccatgatcacgcacttttaattttagtgataattactgtacttgtaggatatttaatatttatgttattttttaacaaatatgtaaatcgatatttattacacggacaaactattgaaattatttgaacaattttacctgcaattattttattatttattgcttttccttctcttcgacttttatacttacttgatgaaattaatgaaccttcaattactttaaaggcaattggtcatcaatgatattgaagttatgaatattcagattttgcaaatattgaatttgattcatatataattcctactaacgaattatcaattgatagttttcgtttattagacgtagataaccgagtagttttaccaataaattctcaagttcgaattttagtaactgccgctgatgtaattcattcttgaactattccagcactaggagtaaaggtagatggaactcctggtcgactaaatcaaacaaattttttaattaaccgaccaggtttattttacggacaatgttcagaaatttgtggagctaatcatagttttataccaattgtaattgaaagaattccagtaaattactttattaaatgaatttctaataat-ataaattctt-attcctcaaatagcacctattggttgattaagcttatttattattttttcaattgcttttgtaatttttaatgtaataaattattattcatttattccttctatacctaaatcaaatttaattaataaaacacaatctacaaattcattaaattgaaaatgaatgataacaaatttattctcagtatttgacccttcttctagtatttttaatttatcattaaattgattaagaacatttttaggaattttaataattccttctagatattgattaatgccttctcgttatcatattttttgaaataatattttattaactcttcataaggaattcaaaactcttttaggacctataggagctaatggatcaacttttattttcgtttcattattttctataattctttttaataattttataggactattcccttacatttttacaagtacaagtcatttaactttaactcttactttagctcttcctttatgattatgttttatattatttggatgaattaataatacacaacatatatttgctcatttagtgccccaaggaactccagccgttttaataccttttatggtttgcattgaaacaattagtaatgtaattcgaccaggaactttagctgttcgactaacagctaatataattgctggacatttattattaacccttttaggtaatacaggtccttctatatcaacaattttattaagacttttaattattacacaaattgctttattagttcttgaatcagctgttgctataattcaatcttatgtatttgctgttcttagaaccctatattctagtgaagtaatgtcaactcactcaaaccacccatttcacttagtagattatagtccatgaccattaacagcttcaattggagctataacaactgtcgctggaatagtaaagtgattccatcaatatgatgtttcattattcttattaggtaatattattactattttaactgtataccaatgatgacgagatgtttctcgagaaggaacttttcaaggtcttcatactgatgcagtaactacaggtttacgatgaggaataattttatttattttatcagaagttttattttttgtttcattcttttgagctttttttcatagtagtctttctccatcaattgaactaggagctatatgacctcctataggaattactccttttaatccattccaaattcctttattaaatacagtaattttattaacttcaggaattactgtaacttgagctcatcatagcttaatggaaggaaatcactcccaaactactcaaggattattttttacagtaattctaggagtttattttactattcttcaagcatacgaatatattgaagccccatttacaattgctgactctgtttatggttcaacattttttataacaacaggattccatggagttcatgttttaattggaactacttttttattagtatgtttaattcgtcacttaaacaatcatttttctaaaaatcatcattttggatttgaagctgctgcttgatattgacattttgttgatattgtttgattattcctttatgtttcaatttactgatgaggaggt---attttatcaattttaacaattagttcaattattttattaatttcaattgtagtaatattactagcctcaattctttcaaaaaaaacattagttgatcgagaaaaagcctccccatttgaatgtggatttgacccaaaatcatcttctcggttacctttttcacttcgattttttttaattacaattatttttcttatttttgatgtagaaattgctttaattcttcctattatcttaattattaagttttctaatttaataatatgaacaattacatcaattatttttattttaattttattattaggtctttatcatgaatgaaatcaaggaatattaaactgatcaaat---------------atttgtgcaattagttttgtaagattatttttttttagattgtcttctttttttataggacttgtttttattataaatgattatagaatttttattgagtgagaagttgtttcgatgaattcaataagtattgttataactttattatttgattgaataagtttaatttttatatcttttgttttaataatttcttcattagttattttttatagtaaggaatatatagaaagtgattataaaattaatcgatttattatattagtattaatatttgttacttctataatattattaattattagtcctaatttaattagtattttattaggatgggatggtttaggattagtttcatattgtttagtaatttattttcaaaatgttaagtcttataatgctggtatattaacagctttatcaaatcgaattggtgatgttgctcttttattagctattgcttgaatattaaattatggaagttgaaattatattttttatttagaagtaataaaaagtaatatagaaataataattgtaggaggattagttatattagctgcaataactaaaagagctcaaattcctttttcttcttggttaccagctgctatagcagctcctacaccagtttcagctttagttcattcttcaactttggtaactgctggtgtttatttattaattcgatttaatattttattaagaagttcatggttaggtaatttattattattattatctgggttaacaatatttatagcaggattaggagctaattatgaatttgatttaaagaaaattattgctttatctactttaagacaattgggactaataataagaattttatcaataggttattataagttagcattttttcatttattaactcatgctttatttaaggctttattatttatatgtgctggggctattattcataatataaataattctcaagatattcgattaatgggaagtttaagattaataataccattaacttcttcttgttttaatgtagctaatttagctttatgtggtataccttttttagctgggttttattctaaggacttaattttagaaacagtttctttatcttatattaatatattttctttttttctttattttttttcaacaggtttaactgtatgttattcttttcgattagtttattatacaataactggtgattctaatttttcttctttaaatatgttaaatgatgaaggttgagtgatattaaaaagtataataggattattaattttaagaatttttggtgggagaatattgagatgattaatttttcctacaccaatagtagttgttcttccttcttatttaaaattattaacattatttgtttgtgttgttggggggattataggttatataatttctcatgtatctttatttttttataataaggctttaaataattataatttttcttattttttaggttctatgtggtttataccttatatttctacttatggaattattaattattctttaattgttggaaatatagtagttaaatcattcgatcaaggttgatctgaatattttggaggccaacaattgtatttaaatttaattaaaaattctcaattaaatcaa---atattacaaaataataatttaaagatttatttattaagttttattttttgaattataattttatacatgtatataatttatttaatgttaaaaattattattagaattttatttttatttccattgtgtttaatatataatacttattgaatggtacaaagtttattatttttattaagttttgtttttattttaataaatatatatagaaattattttatatcaatttcttatttatttggatgtgatataatttcttatggattgattttattaagattatgaattgtatctttaatattaatggctagtgaatctatttataagtatagaaattatactaatttatttttattaaatattgttttattattaattttattagtattaacttttagaagaataagattatttatgttttatttattttttgaaagtagattaattcctactttgtttttaattttaggatgaggttatcaacctgaacgtttgcaagctggagtatatttattattttatactttattagtttctttaccaatattagttggtattttttatttgtataaggttactggaactttaaatttttatttattaaataattatatatttaattatgaaattctttatttttctttagtcatagcttttttagtaaaaatacctatatttttagttcatttatgattgcctaaggctcatgtagaagctcctgtttctggttcaataattttagctggaattatattaaagttagggggttacggattattacgagtatttccttttttacaattaataggattgaaatttaattttatttgaattagaattagattagtagggggggtattagttagattaatttgtttacgtcaaacagatttaaaggctttaattgcttattcttcagttgctcatataggaattgtattagctgggttgataactttaacttatataggaatttgtggttcttatactttaataattgctcatggtttatgttcttcaggattattttgtttggctaatatttcttatgaacgaacaggaagacgaagattattaattaataagggtatattaaattttataccttctatagcattatgatgatttttattaagatctgctaatatggctgctccacctactttaaatttattaggagaaatttctttaattaatagaattgttagttgatcatgagtttctatacttatattatcattattgtctttttttagagctgcttatactttatatttatatgcttatagtcaacacggtaaaattttttctggaatttattcttttagaggaggttctgttcgggaatttttacttttatttttacattgatttcctttaaatttattaattttaaagggtgatatatgtatattatgattaatgatagcaattttaaattgaagcttaccaagtattttatttattataggagtatttacttttgtttctaatcgaaagcatttattatctatattgttaagattagaatatattgttttaagattatttcttttattatttatttatttaaatatattaaattatgaaaatttttttagaataatatttttaacttttagtgtatgtgaaggggcattaggtctttcaattttagtatcaataattcgtactcatggaaatgattattttcaaagatttaatattttacaatgtattatacaatgaatcttattaactcttttaattatttttaattttatttttataaatataaaacatccattagcaataggattaactttattaatccaaactacattagtaactttaacatcaggtcttataactaaaagattttgattttcatatattttatttttagtattcttaggaggtatattagttttatttatttatgttacttctttagcatcaaatgaaatattttcattttcaattaaattgttatttatttcattaagagtattttctgtaataataat---tacattatttttcatagataaaaatattttacta---caataccaaaatttagaaattaaatctatttatgatataaattcttatttaatagaaaattctttatctcttaataaactatataattatccaactaatttattaacaattctattaataaattacctattaattacattaatcgctgtagttaaaattactaaattatttaagggtcctcttcgaccaatatttaacatgaacaaacctttacgaatcaaacacccaatctttagaattgctaatagtgctttagtagatttaccagcacctattaatatttcagcttgatgaaatttcggatctttattattcttatgtttaataattcaaattttaactggtttatttttagcgatacactatactgcagatattaatttagcttttaatagagttaatcatatttgtcgagatgtaaactatggatgattactacgaactatacatgctaatggtgcatcatttttctttatttgtatttatttacatgtaggacgaggaatttattatggatcatacttatttactccaacttgattagtaggagtaatcattttatttttagtaataggaacagcttttataggttatgttttaccatgaggtcaaatatctttttgaggagctacagttattactaatttattatcagctatcccttacttaggtattgatctagttcaatgagtatgaggaggatttgctgtagacaatgcaacattaactcgattttttacattccattttattttaccattcattgtattagccgcaacattaattcatattttatttttacatgaaactggatcaaataaccctataggattaaattctaatattgataaaattccatttcatccatacttcacatttaaggatattgtgggatttatcattataacaataattttacttttattagtattaattaatccttatcttttaggagatcctgataattttattcctgccaatccattagtaacaccagttcatattcaaccagaatgatatttcttatttgcttatgctattttacgatcaattcctaataagttaggaggagtaatcgctttagttctttctattgcaattttagctattttaccattttatcatttaagaaaatttcgaggaattcaattttaccctattaatcaaattttattctgagtaatagtagtaacagtaattttattaacatgaattggagcccgaccagttgaagaaccttatgttttagtaggacaaattttaactgtaatttactttgcatattttatatttaatcctttaattattaaatgatgagataatttattaaat---------atagaaaatttattatttattgttggaagattattattaattatttttgtattagtaagagtagcatttttaactcttttagaacgaaaggttttaggatatattcaaattcgtaagggacctaataaggttggaattgttggaattcctcagcctttttgtgatgcaattaaattatttactaaggaacaaacttatcctttgttatctaattatatttcttattatttttcaccaattttttcattatttttgtctttattggtttgaatatgcatacctatatttgttaagttattttcgtttaatttaggtttgttattttttctttgttgtacaagtttaggtgtttatacagtaataattgcaggttgatcttcaaattcaaattatgctttattaggagggttacgggctgttgctcaaactatttcttatgaagttagattagctttggtattattaagttttatttttttaattgggggttataatatattaatattttataagtatcaaatatttatttggtttttatttattatatttcctatagctttagtatgatttagtatttctttagctgaaactaatcgaactccttttgattttgctgaaggagaatcagaattagtttctggatttaatgtagaatatagaagaggaggatttgctttaatttttttagcagaatatgcaagtattttgtttataagaatattattttgtgtaatatttttgggaagtgatgttttccatgtttttttttatattaaattaacatttgtttcttttatatttatttgagttcgtgggacattacctcgatttcgatatgataaattaatgtatttagcttgaaagagttttttacctttttcattaaattttttattattttttgtagggtttaaaatttttttattttatttaatt
>L.cuprina_JX913747
atttttaataattcatcaaaaattatatttttcggaattttaataataggaacattaatttctatttctgctaattcatggttaggtgcttgaatagggttagaaattaatttattagcttttatccccctaataagagatgataaattaatatcaacagaagcctcattaaagtatttcttaactcaagcattagcatcttcagtatttctattcgcagtaattttgtttttactaaattcaagtaaaac---aaattcaaattattttatagaaataataatcttttcttctcttcttttaaaaagaggttctgctccgtttcatttttgattccctaaagtaatagaaggactttcatgaacaaatgcattaattttaatgacttgacaaaaaattgcacctttaatattaatttcttatattatttttaaaccattaattattacaagtattattctttcaagattaattggtgctttaggtggattaaatcaaacttctttacgtaaattaatagcttattcttctattaatcatttaggatgaatattagcagcaatatataatagaaatttattatgaataacatattttttattttattcatttctttcatttgctataatttttatatttaatatatttaaaacttctcatattaaccaattattttcattattttttcattcaaaggttataaaattttttttattttttaatatattatcattaggaggattacccccatttttaggatttttccctaaatgaattgttattcaatctttaactattaataatcaattatttttattgacatttatagtattaataacattaattactttatatttttatatacgattatcatatagagcttttatattaaattattatgaaaataattgattaaattattctatatttaaatctagttatatgaaaatctttataactttttcatttatttcaatttttgggttattcctaatttcttctttatattttttattttcgcaacaatggttattttcaactaatcataaagatattggaactttatatttcatttttggagcttgatccggaataattggaacttctttaagaattctaattcgagctgaattaggacatcctggggctttaattggagatgatcaaatttataatgtaattgttacagctcatgcttttattataattttttttatagtaataccaattataattggtggatttggaaattgattagtcccattaatactaggagctccagatatagcattccctcgaataaataatataagtttttgacttttacctcctgcattaactttattattagttagtagtatagtagaaaacggagctggaacaggatgaacagtttaccctcctctatcttctaatattgctcacggaggagcttctgttgatttagctattttttctcttcatttagcaggaatttcctcaattttaggagctgtaaattttattactacagttattaatatacgatcaacaggaattacttttgatcgaatacctttatttgtgtgatcagtagtaattacagctttattacttttattatcattaccagtattagctggagctattacaatacttttaacagatcgaaatcttaatacatcattctttgacccagcaggaggaggagacccaattttatatcaacatttattttgattctttggacatcctgaagtttatattttaattttacctggatttggaataatttctcatattattagtcaagaatcaggaaaaaaggaaacattcggttcattaggaataatctatgctatattagctattggattattaggatttattgtttgagctcatcatatatttacagtaggaatagacgttgatacacgagcttattttacttcagctactataattattgctgtaccaactggaattaaaattttcagttgattagcaactctttatggaactcaattaaactactctcctgctactttatgagctttaggatttgtatttttatttactgtaggaggtttaactggagttgttttagctaactcttcaattgatattattctacatgatacttattacgtagtagctcacttccattatgttttatcaataggagctgtatttgctattatagcaggatttgttcattgataccctttatttacaggattaactttaaatactaagatattaaaaagtcaatttgctattatattcattggagtaaatttaacatttttcccccaacattttttaggattagcaggaataccacgacgatattcagactacccagatgcttacacaacttgaaatgtaatttctacaattgggtcaacaatttctttattaggaattttattcttcttctttattatttgagaaagtcttgtatctcaacgtcaagttttattccctattcaattaaattcatcaattgaatgattacaaaatactccaccagctgaacatagttattctgaattacctttattaactaatt--atgtcaacatgagcaaatttaggtttacaagatagttcttctcctttaatagaacaattaatctttttccatgatcacgcacttttaattttagtgataattactgtacttgtaggatatttaatatttatgttattttttaacaaatatgtaaatcgatatttattacacggacaaactattgaaattatttgaacaattttacctgcaattattttattatttattgcttttccttctcttcgacttttatacttacttgatgaaattaatgaaccttcaattactttaaaggcaattggtcatcaatgatattgaagttatgaatattcagattttgcaaatattgaatttgattcatatataattcctactaacgaattatcaattgatagttttcgtttattagacgtagataaccgagtagttttaccaataaattctcaagttcgaattttagtaactgccgctgatgtaattcattcttgaactattccagcactaggagtaaaggtagatggaactcctggtcgactaaatcaaacaaattttttaattaaccgaccaggtttattttacggacaatgttcagaaatttgtggagctaatcatagttttataccaattgtaattgaaagaattccagtaaattactttattaaatgaatttctaataat-ataaattctt-attcctcaaatagcacctattggttgattaagcttatttattattttttcaattgcttttgtaatttttaatgtaataaattattattcatttattccttctatacctaaatcaaatttaattaataaaacacaatctacaaattcattaaattgaaaatgaatgataacaaatttattctcagtatttgacccttcttctagtatttttaatttatcattaaattgattaagaacatttttaggaattttaataattccttctagatattgattaatgccttctcgttatcatattttttgaaataatattttattaactcttcataaggaattcaaaactcttttaggacctataggagctaatggatcaacttttattttcgtttcattattttctataattctttttaataattttataggactattcccttacatttttacaagtacaagtcatttaactttaactcttactttagctcttcctttatgattatgttttatattatttggatgaattaataatacacaacatatatttgctcatttagtgccccaaggaactccagccgttttaataccttttatggtttgcattgaaacaattagtaatgtaattcgaccaggaactttagctgttcgactaacagctaatataattgctggacatttattattaacccttttaggtaatacaggtccttctatatcaacaattttattaagacttttaattattacacaaattgctttattagttcttgaatcagctgttgctataattcaatcttatgtatttgctgttcttagaaccctatattctagtgaagtaatgtcaactcactcaaaccacccatttcacttagtagattatagtccatgaccattaacagcttcaattggagctataacaactgtcgctggaatagtaaagtgattccatcaatatgatgtttcattattcttattaggtaatattattactattttaactgtataccaatgatgacgagatgtttctcgagaaggaacttttcaaggtcttcatactgatgcagtaactacaggtttacgatgaggaataattttatttattttatcagaagttttattttttgtttcattcttttgagctttttttcatagtagtctttctccatcaattgaactaggagctatatgacctcctataggaattactccttttaatccattccaaattcctttattaaatacagtaattttattaacttcaggaattactgtaacttgagctcatcatagcttaatggaaggaaatcactcccaaactactcaaggattattttttacagtaattctaggagtttattttactattcttcaagcatacgaatatattgaagccccatttacaattgctgactctgtttatggttcaacattttttataacaacaggattccatggagttcatgttttaattggaactacttttttattagtatgtttaattcgtcacttaaacaatcatttttctaaaaatcatcattttggatttgaagctgctgcttgatattgacattttgttgatattgtttgattattcctttatgtttcaatttactgatgaggaggt---attttatcaattttaacaattagttcaattattttattaatttcaattgtagtaatattactagcctcaattctttcaaaaaaaacattagttgatcgagaaaaagcctccccatttgaatgtggatttgacccaaaatcatcttctcggttacctttttcacttcgattttttttaattacaattatttttcttatttttgatgtagaaattgctttaattcttcctattatcttaattattaagttttctaatttaataatatgaacaattacatcaattatttttattttaattttattattaggtctttatcatgaatgaaatcaaggaatattaaactgatcaaat---------------atttgtgcaattagttttgtaagattatttttttttagattgtcttctttttttataggacttgtttttattataaatgattatagaatttttattgagtgagaagttgtttcgatgaattcaataagtattgttataactttattatttgattgaataagtttaatttttatatcttttgttttaataatttcttcattagttattttttatagtaaggaatatatagaaagtgattataaaattaatcgatttattatattagtattaatatttgttacttctataatattattaattattagtcctaatttaattagtattttattaggatgggatggtttaggattagtttcatattgtttagtaatttattttcaaaatgttaagtcttataatgctggtatattaacagctttatcaaatcgaattggtgatgttgctcttttattagctattgcttgaatattaaattatggaagttgaaattatattttttatttagaagtaataaaaagtaatatagaaataataattgtaggaggattagttatattagctgcaataactaaaagagctcaaattcctttttcttcttggttaccagctgctatagcagctcctacaccagtttcagctttagttcattcttcaactttggtaactgctggtgtttatttattaattcgatttaatattttattaagaagttcatggttaggtaatttattattattattatctgggttaacaatatttatagcaggattaggagctaattatgaatttgatttaaagaaaattattgctttatctactttaagacaattgggactaataataagaattttatcaataggttattataagttagcattttttcatttattaactcatgctttatttaaggctttattatttatatgtgctggggctattattcataatataaataattctcaagatattcgattaatgggaagtttaagattaataataccattaacttcttcttgttttaatgtagctaatttagctttatgtggtataccttttttagctgggttttattctaaggacttaattttagaaacagtttctttatcttatattaatatattttctttttttctttattttttttcaacaggtttaactgtatgttattcttttcgattagtttattatacaataactggtgattctaatttttcttctttaaatatgttaaatgatgaaggttgagtgatattaaaaagtataataggattattaattttaagaatttttggtgggagaatattgagatgattaatttttcctacaccaatagtagttgttcttccttcttatttaaaattattaacattatttgtttgtgttgttggggggattataggttatataatttctcatgtatctttatttttttataataaggctttaaataattataatttttcttattttttaggttctatgtggtttataccttatatttctacttatggaattattaattattctttaattgttggaaatatagtagttaaatcattcgatcaaggttgatctgaatattttggaggccaacaattgtatttaaatttaattaaaaattctcaattaaatcaa---atattacaaaataataatttaaagatttatttattaagttttattttttgaattataattttatacatgtatataatttatttaatgttaaaaattattattagaattttatttttatttccattgtgtttaatatataatacttattgaatggtacaaagtttattatttttattaagttttgtttttattttaataaatatatatagaaattattttatatcaatttcttatttatttggatgtgatataatttcttatggattgattttattaagattatgaattgtatctttaatattaatggctagtgaatctatttataagtatagaaattatactaatttatttttattaaatattgttttattattaattttattagtattaacttttagaagaataagattatttatgttttatttattttttgaaagtagattaattcctactttgtttttaattttaggatgaggttatcaacctgaacgtttgcaagctggagtatatttattattttatactttattagtttctttaccaatattagttggtattttttatttgtataaggttactggaactttaaatttttatttattaaataattatatatttaattatgaaattctttatttttctttagtcatagcttttttagtaaaaatacctatatttttagttcatttatgattgcctaaggctcatgtagaagctcctgtttctggttcaataattttagctggaattatattaaagttagggggttacggattattacgagtatttccttttttacaattaataggattgaaatttaattttatttgaattagaattagattagtagggggggtattagttagattaatttgtttacgtcaaacagatttaaaggctttaattgcttattcttcagttgctcatataggaattgtattagctgggttgataactttaacttatataggaatttgtggttcttatactttaataattgctcatggtttatgttcttcaggattattttgtttggctaatatttcttatgaacgaacaggaagacgaagattattaattaataagggtatattaaattttataccttctatagcattatgatgatttttattaagatctgctaatatggctgctccacctactttaaatttattaggagaaatttctttaattaatagaattgttagttgatcatgagtttctatacttatattatcattattgtctttttttagagctgcttatactttatatttatatgcttatagtcaacacggtaaaattttttctggaatttattcttttagaggaggttctgttcgggaatttttacttttatttttacattgatttcctttaaatttattaattttaaagggtgatatatgtatattatgattaatgatagcaattttaaattgaagcttaccaagtattttatttattataggagtatttacttttgtttctaatcgaaagcatttattatctatattgttaagattagaatatattgttttaagattatttcttttattatttatttatttaaatatattaaattatgaaaatttttttagaataatatttttaacttttagtgtatgtgaaggggcattaggtctttcaattttagtatcaataattcgtactcatggaaatgattattttcaaagatttaatattttacaatgtattatacaatgaatcttattaactcttttaattatttttaattttatttttataaatataaaacatccattagcaataggattaactttattaatccaaactacattagtaactttaacatcaggtcttataactaaaagattttgattttcatatattttatttttagtattcttaggaggtatattagttttatttatttatgttacttctttagcatcaaatgaaatattttcattttcaattaaattgttatttatttcattaagagtattttctgtaataataat---tacattatttttcatagataaaaatattttacta---caataccaaaatttagaaattaaatctatttatgatataaattcttatttaatagaaaattctttatctcttaataaactatataattatccaactaatttattaacaattctattaataaattacctattaattacattaatcgctgtagttaaaattactaaattatttaagggtcctcttcgaccaatatttaacatgaacaaacctttacgaatcaaacacccaatctttagaattgctaatagtgctttagtagatttaccagcacctattaatatttcagcttgatgaaatttcggatctttattattcttatgtttaataattcaaattttaactggtttatttttagcgatacactatactgcagatattaatttagcttttaatagagttaatcatatttgtcgagatgtaaactatggatgattactacgaactatacatgctaatggtgcatcatttttctttatttgtatttatttacatgtaggacgaggaatttattatggatcatacttatttactccaacttgattagtaggagtaatcattttatttttagtaataggaacagcttttataggttatgttttaccatgaggtcaaatatctttttgaggagctacagttattactaatttattatcagctatcccttacttaggtattgatctagttcaatgagtatgaggaggatttgctgtagacaatgcaacattaactcgattttttacattccattttattttaccattcattgtattagccgcaacattaattcatattttatttttacatgaaactggatcaaataaccctataggattaaattctaatattgataaaattccatttcatccatacttcacatttaaggatattgtgggatttatcattataacaataattttacttttattagtattaattaatccttatcttttaggagatcctgataattttattcctgccaatccattagtaacaccagttcatattcaaccagaatgatatttcttatttgcttatgctattttacgatcaattcctaataagttaggaggagtaatcgctttagttctttctattgcaattttagctattttaccattttatcatttaagaaaatttcgaggaattcaattttaccctattaatcaaattttattctgagtaatagtagtaacagtaattttattaacatgaattggagcccgaccagttgaagaaccttatgttttagtaggacaaattttaactgtaatttactttgcatattttatatttaatcctttaattattaaatgatgagataatttattaaat---------atagaaaatttattatttattgttggaagattattattaattatttttgtattagtaagagtagcatttttaactcttttagaacgaaaggttttaggatatattcaaattcgtaagggacctaataaggttggaattgttggaattcctcagcctttttgtgatgcaattaaattatttactaaggaacaaacttatcctttgttatctaattatatttcttattatttttcaccaattttttcattatttttgtctttattggtttgaatatgcatacctatatttgttaagttattttcgtttaatttaggtttgttattttttctttgttgtacaagtttaggtgtttatacagtaataattgcaggttgatcttcaaattcaaattatgctttattaggagggttacgggctgttgctcaaactatttcttatgaagttagattagctttggtattattaagttttatttttttaattgggggttataatatattaatattttataagtatcaaatatttatttggtttttatttattatatttcctatagctttagtatgatttagtatttctttagctgaaactaatcgaactccttttgattttgctgaaggagaatcagaattagtttctggatttaatgtagaatatagaagaggaggatttgctttaatttttttagcagaatatgcaagtattttgtttataagaatattattttgtgtaatatttttgggaagtgatgttttccatgtttttttttatattaaattaacatttgtttcttttatatttatttgagttcgtgggacattacctcgatttcgatatgataaattaatgtatttagcttgaaagagttttttacctttttcattaaattttttattattttttgtagggtttaaaatttttttattttatttaatt
>L.cuprina_JX913748
atttttaataattcatcaaaaattatatttttcggaattttaataataggaacattaatttctatttctgctaattcatggttaggtgcttgaatagggttagaaattaatttattagcttttatccccctaataagagatgataaattaatatcaacagaagcctcattaaagtatttcttaactcaagcattagcatcttcagtatttctattcgcagtaattttgtttttactaaattcaagtaaaac---aaattcaaattattttatagaaataataatcttttcttctcttcttttaaaaagaggttctgctccgtttcatttttgattccctaatgtaatagaaggactttcatgaacaaatgcattaattttaatgacttgacaaaaaattgcacctttaatattaatttcttatattatttttaaaccattaattattacaagtattattctttcaagattaattggtgctttaggtggattaaatcaaacttctttacgtaaattaatagcttattcttctattaatcatttaggatgaatattagcagcaatatataatagaaatttattatgaataacatattttttattttattcatttctttcatttgctataatttttatatttaatatatttaaaacttctcatattaaccaattattttcattattttttcattcaaaggttataaaattttttttattttttaatatattatcattaggaggattacccccatttttaggatttttccctaaatgaattgttattcaatctttaactattaataatcaattatttttattgacatttatagtattaataacattaattactttatatttttatatacgattatcatatagagcttttatattaaattattatgaaaataattgattaaattattctatatttaaatctagttatatgaaaatctttataactttttcatttatttcaatttttgggttattcctaatttcttctttatattttttattttcgcaacaatggttattttcaactaatcataaagatattggaactttatatttcatttttggagcttgatccggaataattggaacttctttaagaattctaattcgagctgaattaggacatcctggggctttaattggagatgatcaaatttataatgtaattgttacagctcatgcttttattataattttttttatagtaataccaattataattggtggatttggaaattgattagtcccattaatactaggagctccagatatagcattccctcgaataaataatataagtttttgacttttacctcctgcattaactttattattagttagtagtatagtagaaaacggagctggaacaggatgaacagtttaccctcctctatcttctaatattgctcacggaggagcttctgttgatttagctattttttctcttcatttagcaggaatttcctcaattttaggagctgtaaattttattactacagttattaatatacgatcaacaggaattacttttgatcgaatacctttatttgtgtgatcagtagtaattacagctttattacttttattatcattaccagtattagctggagctattacaatacttttaacagatcgaaatcttaatacatcattctttgacccagcaggaggaggagacccaattttatatcaacatttattttgattctttggacatcctgaagtttatattttaattttacctggatttggaataatttctcatattattagtcaagaatcaggaaaaaaggaaacattcggttcattaggaataatctatgctatattagctattggattattaggatttattgtttgagctcatcatatatttacagtaggaatagacgttgatacacgagcttattttacttcagctactataattattgctgtaccaactggaattaaaattttcagttgattagcaactctttatggaactcaattaaactactctcctgctactttatgagctttaggatttgtatttttatttactgtaggaggtttaactggagttgttttagctaactcttcaattgatattattctacatgatacttattacgtagtagctcacttccattatgttttatcaataggagctgtatttgctattatagcaggatttgttcattgataccctttatttacaggattaactttaaatactaagatattaaaaagtcaatttgctattatattcattggagtaaatttaacatttttcccccaacattttttaggattagcaggaataccacgacgatattcagactacccagatgcttacacaacttgaaatgtaatttctacaattgggtcaacaatttctttattaggaattttattcttcttctttattatttgagaaagtcttgtatctcaacgtcaagttttattccctattcaattaaattcatcaattgaatgattacaaaatactccaccagctgaacatagttattctgaattacctttattaactaatt--atgtcaacatgagcaaatttaggtttacaagatagttcttctcctttaatagaacaattaatctttttccatgatcacgcacttttaattttagtgataattactgtacttgtaggatatttaatatttatgttattttttaacaaatatgtaaatcgatatttattacacggacaaactattgaaattatttgaacaattttacctgcaattattttattatttattgcttttccttctcttcgacttttatacttacttgatgaaattaatgaaccttcaattactttaaaggcaattggtcatcaatgatattgaagttatgaatattcagattttgcaaatattgaatttgattcatatataattcctactaacgaattatcaattgatagttttcgtttattagacgtagataaccgagtagttttaccaataaattctcaagttcgaattttagtaactgccgctgatgtaattcattcttgaactattccagcactaggagtaaaggtagatggaactcctggtcgactaaatcaaacaaattttttaattaaccgaccaggtttattttacggacaatgttcagaaatttgtggagctaatcatagttttataccaattgtaattgaaagaattccagtaaattactttattaaatgaatttctaataat-ataaattctt-attcctcaaatagcacctattggttgattaagcttatttattattttttcaattgcttttgtaatttttaatgtaataaattattattcatttattccttctatacctaaatcaaatttaattaataaaacacaatctacaaattcattaaattgaaaatgaatgataacaaatttattctcagtatttgacccttcttctagtatttttaatttatcattaaattgattaagaacatttttaggaattttaataattccttctagatattgattaatgccttctcgttatcatattttttgaaataatattttattaactcttcataaggaattcaaaactcttttaggacctataggagctaatggatcaacttttattttcgtttcattattttctataattctttttaataattttataggactattcccttacatttttacaagtacaagtcatttaactttaactcttactttagctcttcctttatgattatgttttatattatttggatgaattaataatacacaacatatatttgctcatttagtgccccaaggaactccagccgttttaataccttttatggtttgcattgaaacaattagtaatgtaattcgaccaggaactttagctgttcgactaacagctaatataattgctggacatttattattaacccttttaggtaatacaggtccttctatatcaacaattttattaagacttttaattattacacaaattgctttattagttcttgaatcagctgttgctataattcaatcttatgtatttgctgttcttagaaccctatattctagtgaagtaatgtcaactcactcaaaccacccatttcacttagtagattatagtccatgaccattaacagcttcaattggagctataacaactgtcgctggaatagtaaagtgattccatcaatatgatgtttcattattcttattaggtaatattattactattttaactgtataccaatgatgacgagatgtttctcgagaaggaacttttcaaggtcttcatactgatgcagtaactacaggtttacgatgaggaataattttatttattttatcagaagttttattttttgtttcattcttttgagctttttttcatagtagtctttctccatcaattgaactaggagctatatgacctcctataggaattactccttttaatccattccaaattcctttattaaatacagtaattttattaacttcaggaattactgtaacttgagctcatcatagcttaatggaaggaaatcactcccaaactactcaaggattattttttacagtaattctaggagtttattttactattcttcaagcatacgaatatattgaagccccatttacaattgctgactctgtttatggttcaacattttttataacaacaggattccatggagttcatgttttaattggaactacttttttattagtatgtttaattcgtcacttaaacaatcatttttctaaaaatcatcattttggatttgaagctgctgcttgatattgacattttgttgatattgtttgattattcctttatgtttcaatttactgatgaggaggt---attttatcaattttaacaattagttcaattattttattaatttcaattgtagtaatattactagcctcaattctttcaaaaaaaacattagttgatcgagaaaaagcctccccatttgaatgtggatttgacccaaaatcatcttctcggttacctttttcacttcgattttttttaattacaattatttttcttatttttgatgtagaaattgctttaattcttcctattatcttaattattaagttttctaatttaataatatgaacaattacatcaattatttttattttaattttattattaggtctttatcatgaatgaaatcaaggaatattaaactgatcaaat---------------atttgtgcaattagttttgtaagattatttttttttagattgtcttctttttttataggacttgtttttattataaatgattatagaatttttattgagtgagaagttgtttcgatgaattcaataagtattgttataactttattatttgattgaataagtttaatttttatatcttttgttttaataatttcttcattagttattttttatagtaaggaatatatagaaagtgattataaaattaatcgatttattatattagtattaatatttgttacttctataatattattaattattagtcctaatttaattagtattttattaggatgggatggtttaggattagtttcatattgtttagtaatttattttcaaaatgttaagtcttataatgctggtatattaacagctttatcaaatcgaattggtgatgttgctcttttattagctattgcttgaatattaaattatggaagttgaaattatattttttatttagaagtaataaaaagtaatatagaaataataattgtaggaggattagttatattagctgcaataactaaaagagctcaaattcctttttcttcttggttaccagctgctatagcagctcctacaccagtttcagctttagttcattcttcaactttggtaactgctggtgtttatttattaattcgatttaatattttattaagaagttcatggttaggtaatttattattattattatctgggttaacaatatttatagcaggattaggagctaattatgaatttgatttaaagaaaattattgctttatctactttaagacaattgggactaataataagaattttatcaataggttattataagttagcattttttcatttattaactcatgctttatttaaggctttattatttatatgtgctggggctattattcataatataaataattctcaagatattcgattaatgggaagtttaagattaataataccattaacttcttcttgttttaatgtagctaatttagctttatgtggtataccttttttagctgggttttattctaaggacttaattttagaaacagtttctttatcttatattaatatattttctttttttctttattttttttcaacaggtttaactgtatgttattcttttcgattagtttattatacaataactggtgattctaatttttcttctttaaatatgttaaatgatgaaggttgagtgatattaaaaagtataataggattattaattttaagaatttttggtgggagaatattgagatgattaatttttcctacaccaatagtagttgttcttccttcttatttaaaattattaacattatttgtttgtgttgttggggggattataggttatataatttctcatgtatctttatttttttataataaggctttaaataattataatttttcttattttttaggttctatgtggtttataccttatatttctacttatggaattattaattattctttaattgttggaaatatagtagttaaatcattcgatcaaggttgatctgaatattttggaggccaacaattgtatttaaatttaattaaaaattctcaattaaatcaa---atattacaaaataataatttaaagatttatttattaagttttattttttgaattataattttatacatgtatataatttatttaatgttaaaaattattattagaattttatttttatttccattgtgtttaatatataatacttattgaatggtacaaagtttattatttttattaagttttgtttttattttaataaatatatatagaaattattttatatcaatttcttatttatttggatgtgatataatttcttatggattgattttattaagattatgaattgtatctttaatattaatggctagtgaatctatttataagtatagaaattatactaatttatttttattaaatattgttttattattaattttattagtattaacttttagaagaataagattatttatgttttatttattttttgaaagtagattaattcctactttgtttttaattttaggatgaggttatcaacctgaacgtttgcaagctggagtatatttattattttatactttattagtttctttaccaatattagttggtattttttatttgtataaggttactggaactttaaatttttatttattaaataattatatatttaattatgaaattctttatttttctttagtcatagcttttttagtaaaaatacctatatttttagttcatttatgattgcctaaggctcatgtagaagctcctgtttctggttcaataattttagctggaattatattaaagttagggggttacggattattacgagtatttccttttttacaattaataggattgaaatttaattttatttgaattagaattagattagtagggggggtattagttagattaatttgtttacgtcaaacagatttaaaggctttaattgcttattcttcagttgctcatataggaattgtattagctgggttgataactttaacttatataggaatttgtggttcttatactttaataattgctcatggtttatgttcttcaggattattttgtttggctaatatttcttatgaacgaacaggaagacgaagattattaattaataagggtatattaaattttataccttctatagcattatgatgatttttattaagatctgctaatatggctgctccacctactttaaatttattaggagaaatttctttaattaatagaattgttagttgatcatgagtttctatacttatattatcattattgtctttttttagagctgcttatactttatatttatatgcttatagtcaacacggtaaaattttttctggaatttattcttttagaggaggttctgttcgggaatttttacttttatttttacattgatttcctttaaatttattaattttaaagggtgatatatgtatattatgattaatgatagcaattttaaattgaagcttaccaagtattttatttattataggagtatttacttttgtttctaatcgaaagcatttattatctatattgttaagattagaatatattgttttaagattatttcttttattatttatttatttaaatatattaaattatgaaaatttttttagaataatatttttaacttttagtgtatgtgaaggggcattaggtctttcaattttagtatcaataattcgtactcatggaaatgattattttcaaagatttaatattttacaatgtattatacaatgaatcttattaactcttttaattatttttaattttatttttataaatataaaacatccattagcaataggattaactttattaatccaaactacattagtaactttaacatcaggtcttataactaaaagattttgattttcatatattttatttttagtattcttaggaggtatattagttttatttatttatgttacttctttagcatcaaatgaaatattttcattttcaattaaattgttatttatttcattaagagtattttctgtaataataat---tacattatttttcatagataaaaatattttacta---caataccaaaatttagaaattaaatctatttatgatataaattcttatttaatagaaaattctttatctcttaataaactatataattatccaactaatttattaacaattctattaataaattacctattaattacattaatcgctgtagttaaaattactaaattatttaagggtcctcttcgaccaatatttaacatgaacaaacctttacgaatcaaacacccaatctttagaattgctaatagtgctttagtagatttaccagcacctattaatatttcagcttgatgaaatttcggatctttattattcttatgtttaataattcaaattttaactggtttatttttagcgatacactatactgcagatattaatttagcttttaatagagttaatcatatttgtcgagatgtaaactatggatgattactacgaactatacatgctaatggtgcatcatttttctttatttgtatttatttacatgtaggacgaggaatttattatggatcatacttatttactccaacttgattagtaggagtaatcattttatttttagtaataggaacagcttttataggttatgttttaccatgaggtcaaatatctttttgaggagctacagttattactaatttattatcagctatcccttacttaggtattgatctagttcaatgagtatgaggaggatttgctgtagacaatgcaacattaactcgattttttacattccattttattttaccattcattgtattagccgcaacattaattcatattttatttttacatgaaactggatcaaataaccctataggattaaattctaatattgataaaattccatttcatccatacttcacatttaaggatattgtgggatttatcattataacaataattttacttttattagtattaattaatccttatcttttaggagatcctgataattttattcctgccaatccattagtaacaccagttcatattcaaccagaatgatatttcttatttgcttatgctattttacgatcaattcctaataagttaggaggagtaatcgctttagttctttctattgcaattttagctattttaccattttatcatttaagaaaatttcgaggaattcaattttaccctattaatcaaattttattctgagtaatagtagtaacagtaattttattaacatgaattggagcccgaccagttgaagaaccttatgttttagtaggacaaattttaactgtaatttactttgcatattttatatttaatcctttaattattaaatgatgagataatttattaaat---------atagaaaatttattatttattgttggaagattattattaattatttttgtattagtaagagtagcatttttaactcttttagaacgaaaggttttaggatatattcaaattcgtaagggacctaataaggttggaattgttggaattcctcagcctttttgtgatgcaattaaattatttactaaggaacaaacttatcctttgttatctaattatatttcttattatttttcaccaattttttcattatttttgtctttattggtttgaatatgcatacctatatttgttaagttattttcgtttaatttaggtttgttattttttctttgttgtacaagtttaggtgtttatacagtaataattgcaggttgatcttcaaattcaaattatgctttattaggagggttacgggctgttgctcaaactatttcttatgaagttagattagctttggtattattaagttttatttttttaattgggggttataatatattaatattttataagtatcaaatatttatttggtttttatttattatatttcctatagctttagtatgatttagtatttctttagctgaaactaatcgaactccttttgattttgctgaaggagaatcagaattagtttctggatttaatgtagaatatagaagaggaggatttgctttaatttttttagcagaatatgcaagtattttgtttataagaatattattttgtgtaatatttttgggaagtgatgttttccatgtttttttttatattaaattaacatttgtttcttttatatttatttgagttcgtgggacattacctcgatttcgatatgataaattaatgtatttagcttgaaagagttttttacctttttcattaaattttttattattttttgtagggtttaaaatttttttattttatttaatt
>L.cuprina_JX913749
atttttaataattcatcaaaaattatatttttcggaattttaataataggaacattaatttctatttctgctaattcatggttaggtgcttgaatagggttagaaattaatttattagcttttatccccctaataagagatgataaattaatatcaacagaagcctcattaaagtatttcttaactcaagcattagcatcttcagtatttctatttgcagtaattttgtttttactaaattcaagtaaaac---aaattcaaattattttatagaaataataatcttttcttctcttcttttaaaaagaggttctgctccgtttcatttttgattccctaatgtaatagaaggactttcatgaacaaatgcattaattttaatgacttgacaaaaaattgcacctttaatattaatttcttatattatttttaaaccattaattattacaagtattattctttcaagattaattggtgctttaggtggattaaatcaaacttctttacgtaaattaatagcttattcttctattaatcatttaggatgaatattagcagcaatatataatagaaatttattatgaataacatattttttattttattcatttctttcatttgctataatttttatatttaatatatttaaaacttctcatattaaccaattattttcattattttttcattcaaaggttataaaattttttttattttttaatatattatcattaggaggattacccccatttttaggatttttccctaaatgaattgttattcaatctttaactattaataatcaattatttttattgacatttatagtattaataacattaattactttatatttttatatacgattatcatatagagcttttatattaaattattatgaaaataattgattaaattattctatatttaaatctagttatatgaaaatctttataactttttcatttatttcaatttttgggttattcctaatttcttctttatattttttattttcgcaacaatggttattttcaactaatcataaagatattggaactttatatttcatttttggagcttgatccggaataattggaacttctttaagaattctaattcgagctgaattaggacatcctggagctttaattggagatgaccaaatttataatgtaattgttacagctcatgcttttattataattttttttatagtaataccaattataattggtggatttggaaattgattagtcccattaatactaggagctccagatatagcattccctcgaataaataatataagtttttgacttttacctcctgcattaactttattattagttagtagtatagtagaaaacggagctggaacaggatgaacagtttaccctcctctatcttctaatattgctcacggaggagcttctgttgatttagctattttttctcttcatttagcaggaatttcctcaattttaggagctgtaaattttattactacagttattaatatacgatcaacaggaattacttttgatcgaatacctttatttgtatgatcagtagtaattacaactttattacttttattatcattaccagtattagctggagctattacaatacttttaacagatcgaaatcttaatacatcattctttgacccagcaggaggaggagacccaattttatatcaacatttattttgattctttggacatcctgaagtttatattttaattttacctggatttggaataatttctcatattattagtcaagaatcaggaaaaaaggaaacattcggttcattaggaataatctatgctatattagctattggattattaggatttattgtttgagctcatcatatatttacagtaggaatagacgttgatacacgagcttattttacttcagctactataattattgctgtaccaactggaattaaaattttcagttgattagcaactctttatggaactcaattaaactactctcctgctactttatgagctttaggatttgtatttttatttactgtaggaggtttaactggagttgttttagctaactcttcaattgatattattctacatgatacttattacgtagtagctcacttccattatgttttatcaataggagctgtatttgctattatagcaggatttgttcattgataccctttatttacaggattaactttaaatactaagatattaaaaagtcaatttactattatattcattggagtaaatttaacatttttcccccaacattttttaggattagcaggaataccacgacgatattcagactacccagatgcttacacaacttgaaatgtaatttctacaattgggtcaacaatttctttattaggaattttattcttcttctttattatttgagaaagtcttgtatctcaacgtcaagttttattccctattcaattaaattcatcaattgaatgattacaaaatactccaccagctgaacatagttattctgaattacctttattaactaatt--atgtcaacatgagcaaatttaggtttacaagatagttcttctcctttaatagaacaattaatctttttccatgatcacgcacttttaattttagtgataattactgtacttgtaggatatttaatatttatgttattttttaacaaatatgtaaatcgatatttattacacggacaaactattgaaattatttgaacaattttacctgcaattattttattatttattgcttttccttctcttcgacttttatacttacttgatgaaattaatgaaccttcaattactttaaaggcaattggtcatcaatgatattgaagttatgaatattcagattttgcaaatattgaatttgattcatatataattcctactaacgaattatcaattgatagttttcgtttattagacgtagataaccgagtagttttaccaataaattctcaagttcgaattttagtaactgccgctgatgtaattcattcttgaactattccagcactaggagtaaaggtagatggaactcctggtcgactaaatcaaacaaattttttaattaaccgaccaggtttattttacggacaatgttcagaaatttgtggagctaatcatagttttataccaattgtaattgaaagaattccagtaaattactttattaaatgaatttctaataat-ataaattctt-attcctcaaatagcacctattggttgattaagcttatttattattttttcaattgcttttgtaatttttaatgtaataaattattattcatttattccttctatacctaaatcaaatttaattaataaaacacaatctacaaattcattaaattgaaaatgaatgataacaaatttattctcagtatttgacccttcttctagtatttttaatttatcattaaattgattaagaacatttttaggaattttaataattccttctagatattgattaatgccttctcgttatcatattttttgaaataatattttattaactcttcataaggaattcaaaactcttttaggacctataggagctaatggatcaacttttattttcgtttcattattttctataattctttttaataattttataggactattcccttacatttttacaagtacaagtcatttaactttaactcttactttagctcttcctttatgattatgttttatattatttggatgaattaataatacacaacatatatttgctcatttagtgccccaaggaactccagccgttttaataccttttatggtttgcattgaaacaattagtaatgtaattcgaccaggaactttagctgttcgactaacagctaatataattgctggacatttattattaacccttttaggtaatacaggtccttctatatcaacaattttattaagacttttaattattacacaaattgctttattagttcttgaatcagctgttgctataattcaatcttatgtatttgctgttcttagaactctatattctagtgaagtaatgtcaactcactcaaaccacccatttcacttagtagattatagtccatgaccattaacagcttcaattggagctataacaactgtcgctggaatagtaaagtgatttcatcaatatgatgtttcattattcttattaggtaatattattactattttaactgtataccaatgatgacgagatgtttctcgagaaggaacttttcaaggtcttcatactgatgcagtaactacaggtttacgatgaggaataattttatttattttatcagaagttttattttttgtttcattcttttgagctttttttcatagtagtctttctccatcaattgaactaggagctatatgacctcctataggaattactccttttaatccattccaaattcctttattaaatacagtaattttattaacttcaggaattactgtaacttgagctcatcatagcttaatggaaggaaatcactcccaaactactcaaggattattttttacagtaattctaggagtttattttactattcttcaatcataccaatatattgaagctccatttacaattgctgactctgtttatggttcaacattttttatagcaacaggattccatggagttcatgttttaattggaactacttttttattagtatgtttaattcgtcacttaaacaatcatttttctaaaaatcatcattttggatttgaagctgctgcttgatattgacattttgttgatattgtttgattattcctttatgtttcaatttactgatgaggaggt---attttatcaattttaacaattagttcaattattttattaatttcaattgtagtaatattactagcctcaattctttcaaaaaaaacattagttgatcgagaaaaagcctccccatttgaatgtggatttgacccaaaatcatcttctcggttacctttttcacttcgattttttttaattacaattatttttcttatttttgatgtagaaattgctttaattcttcctattatcttaattattaagttttctaatttaataatatgaacaattacatcaattatttttattttaattttattattaggtctttatcatgaatgaaatcaaggaatattaaactgatcaaat---------------atttgtacaattagttttgtaagattatttttttttagattgtcttctttttttataggacttgtttttattataaatgattatagaatttttattgagtgagaagttgtttcgatgaattcaataagtattgttataactttattatttgattgaataagtttaatttttatatcttttgttttaataatttcttcattagttattttttatagtaaggaatatatagaaagtgattataaaattaatcgatttattatattagtattaatatttgttacttctataatattattaattattagtcctaatttaattagtattttattaggatgggatggtttaggattagtttcatattgtttagtaatttattttcaaaatgttaagtcttataatgctggtatattaacagctttatcaaatcgaattggtgatgttgctcttttattagctattgcttgaatattaaattatggaagttgaaattatattttttatttagaagtaataaaaagtaatatagaaataataattgtaggaggattagttatattagctgcaataactaaaagagctcaaattcctttttcttcttggttaccagctgctatagcagctcctacaccagtttcagctttagttcattcttcaactttggtaactgctggtgtttatttattaattcgatttaatattttattaagaagttcatggttaggtaatttattattattattatctgggttaacaatatttatagcaggattaggagctaattatgaatttgatttaaagaaaattattgctttatctactttaagacaattgggactaataataagaattttatcaataggttattataagttagcattttttcatttattaactcatgctttatttaaggctttattatttatatgtgctggggctattattcataatataaataattctcaagatattcgattaatgggaagtttaagattaataataccattaacttcttcttgttttaatgtagctaatttagctttatgtggtataccttttttagctgggttttattctaaggacttaattttagaaacagtttctttatcttatattaatatattttctttttttctttattttttttcaacaggtttaactgtatgttattcttttcgattagtttattatacaataactggtgattctaatttttcttctttaaatatgttaaatgatgaaggttgagtgatattaaaaagtataataggattattaattttaagaatttttggtgggagaatattgagatgattaatttttcctacaccaatagtagttgttcttccttcttatttaaaattattaacattatttgtttgtgttgttggggggattataggttatataatttctcatgtatctttatttttttataacaaggctttaaataattataatttttcttattttttaggttctatgtggtttataccttatatttctacttatggaattattaattattctttaattgttggaaatatagtagttaaatcattcgatcaaggttgatctgaatattttggaggccaacaattgtatttaaatttaattaaaaattctcaattaaatcaa---atattacaaaataataatttaaagatttatttattaagttttattttttgaattataattttatacatgtatataatttatttaatgttaaaaattattattagaattttatttttatttccattgtgtttaatatataatacttattgaatggtacaaagtttattatttttattaagttttgtttttattttaataaatatatatagaaattattttatatcaatttcttatttatttggatgtgatataatttcttatggattaattttattaagattatgaattgtatctttaatattaatggctagtgaatctatttataagtatagaaattatactaatttatttttattaaatattgttttattattgattttattagtattaacttttagaagaataagattatttatgttttatttattttttgaaagtagattaattcctactttgtttttaattttaggatgaggttatcaacctgaacgtttgcaagctggagtatatttattattttatactttattagtttctttaccaatattagttggtattttttatttgtataaggttactggaactttaaatttttatttattaaataattatatatttaattatgaaattctttatttttctttagttatagcttttttagtaaaaatacctatatttttagttcatttatgattgcctaaggctcatgtagaagctcctgtttctggttcaataattttagctggaattatattaaagttagggggttacggattattacgagtatttccttttttacaattaataggattgaaatttaattttatttgaattagaattagattagtagggggagtattagttagattaatttgtttacgtcaaacagatttaaaggctttaattgcttattcttcagttgctcatataggaattgtattagctgggttgataactttaacttatataggaatttgtggttcttatactttaataattgctcatggtttatgttcttcaggattattttgtttggctaatatttcttatgaacgaacaggaagacgaagattattaattaataagggtatattaaattttataccttctatagcattatgatgatttttattaagatctgctaatatggctgctccacctactttaaatttattaggagaaatttctttaattaatagaattgttagttgatcatgagtttctatgcttatattatcattattgtctttttttagagctgcttatactttatatttatatgcttatagtcaacacggtaaaattttttctggaatttattcttttagaggaggttctgttcgggaatttttacttttatttttacattgatttcctttaaatttattaattttaaagggtgatatatgtatattatgattaatgatagcaattttaaattgaagcttaccaagtattttatttattataggagtatttacttttgtttctaatcgaaagcatttattatctatattgttaagattagaatatattgttttaagattatttcttttattatttatttatttaaatatattaaattatgaaaatttttttagaataatatttttaacttttagtgtatgtgaaggggcattaggtctttcaattttagtatcaataattcgtactcatggaaatgattattttcaaagatttaatattttacaatgtattatacaatgaatcttattaactcttttaattatttttaattttatttttataaatataaaacatccattagcaataggattaactttattaatccaaactacattagtaactttaacatcaggtcttataactaaaagattttgattttcatatattttatttttagtattcttaggaggtatattagttttatttatttatgttacttctttagcatcaaatgaaatattttcattttcaattaaattgttatttatttcattaagagtattttctgtaataataat---tacattatttttcatagataaaaatattttacta---caataccaaaatttagaaattaaatctatttatgatataaattcttatttaatagaaaattctttatctcttaataaactatataattatccaactaatttattaacaattctattaataaattacctattaattacattaatcgctgtagttaaaattactaaattatttaagggtcctcttcgaccaatatttaacatgaacaaacctttacgaatcaaacacccaatctttagaattgctaatagtgctttagtagatttaccagcacctattaatatttcagcttgatgaaatttcggatctttattattcttatgtttaataattcaaattttaactggtttatttttagcgatacactatactgcagatattaatttagcttttaatagagttaatcatatttgtcgagatgtaaactatggatgattactacgaactatacatgctaatggtgcatcatttttctttatttgtatttatttacatgtaggacgaggaatttattatggatcatacttatttactccaacttgattagtaggagtaatcattttatttttagtaataggaacagcttttataggttatgttttaccatgaggtcaaatatctttttgaggagctacagttattactaatttattatcagctatcccttacttaggtattgatctagttcaatgagtatgaggaggatttgctgtagacaatgcaacattaactcgattttttacattccattttattttaccattcattgtattagccgcaacattaattcatattttatttttacatgaaactggatcaaataaccctataggattaaattctaatattgataaaattccatttcatccctacttcacatttaaggatattgtaggatttatcattataacaataattttacttttattagtattaattaatccttatcttttaggagatcctgataattttattcctgccaatccattagtaacaccagttcatattcaaccagaatgatatttcttatttgcttatgctattttacgatcaattcctaataagttaggaggagtaatcgctttagttctttctattgcaattttagctattttaccattttatcatttaagaaaatttcgaggaattcaattttaccctattaatcaaattttattctgagtaatagtagtaacagtaattttattaacatgaattggagcccgaccagttgaagaaccttatgttttagtaggacaaattttaactgtaatttactttgcatattttatatttaatcctttaattattaaatgatgagataatttattaaat---------atagaaaatttattatttattgttggaagattattattaattatttttgtattagtaagagtagcatttttaactcttttagaacgaaaggttttaggatatattcaaattcgtaagggacctaataaggttggaattgctggaattcctcagcctttttgtgatgcaattaaattatttactaaggaacaaacttatcctttgttatctaattatatttcttattatttttcaccaattttttcattatttttgtctttattggtttgaatatgcatacctatatttgttaagttattttcgtttaatttaggtttgttattttttctttgttgtacaagtttaggtgtttatacagtaataattgcaggttgatcttcaaattcaaattatgctttattaggagggttacgggctgttgctcaaactatttcttatgaagttagattagctttggtattattaagttttatttttttaattgggggttataatatattaatattttataagtatcaaatatttatttggtttttatttattatatttcctatagctttagtatgatttagtatttctttagctgaaactaatcgaactccttttgattttgctgaaggagaatcagaattagtttctggatttaatgtagaatatagaagaggaggatttgctttaatttttttagcagaatatgcaagtattttgtttataagaatattattttgtgtaatatttttgggaagtgatgttttccatgtttttttttatattaaattaacatttgtttcttttatatttatttgagttcgtgggacattacctcgatttcgatatgataaattaatgtatttagcttgaaagagttttttacctttttcattaaattttttattattttttgtagggtttaaaatttttttattttatttaatt
>L.cuprina_KT272779
atttttaataattcatcaaaaattatatttttcggaattttaataataggaacattaatttctatttctgctaattcatggttaggtgcttgaatagggttagaaattaatttattagcttttatccccctaataagagatgataaattaatatcaacagaagcctcattaaagtatttcttaactcaagcattagcatcttcagtatttctatttgcagtaattttgtttttactaaattcaagtaaaac---aaattcaaattattttatagaaataataatcttttcttctcttcttttaaaaagaggttctgctccgtttcatttttgattccctaatgtaatagaaggactttcatgaacaaatgcattaattttaatgacttgacaaaaaattgcacctttaatattaatttcttatattatttttaaaccattaattattacaagtattattctttcaagattaattggtgctttaggtggattaaatcaaacttctttacgtaaattaatagcttattcttctattaatcatttaggatgaatattagcagcaatatataatagaaatttattatgaataacatattttttattttattcatttctttcatttgctataatttttatatttaatatatttaaaacttctcatattaaccaattattttcattattttttcattcaaaggttataaaattttttttattttttaatatattatcattaggaggattacccccatttttaggatttttccctaaatgaattgttattcagtctttaactattaataatcaattatttttattgacatttatagtattaataacattaattactttatatttttatatacgattatcatatagagcttttatattaaattattatgaaaataattgattaaattattctatatttaaatctagttatatgaaaatttttataactttttcatttatttcaatttttgggttattcctaatttcttctttatattttttattttcgcaacaatggttattttcaactaatcataaagatattggaactttatatttcatttttggagcttgatccggaataattggaacttctttaagaattctaattcgagctgaattaggacatcctggagctttaattggagatgaccaaatttataatgtaattgttacagctcatgcttttattataattttttttatagtaataccaattataattggtggatttggaaattgattagtcccattaatactaggagctccagatatagcattccctcgaataaataatataagtttttgacttttacctcctgcattaactttattattagttagtagtatagtagaaaacggagctggaacaggatgaacagtttaccctcctctatcttctaatattgctcacggaggagcttctgttgatttagctattttttctcttcatttagcaggaatttcctcaattttaggagctgtaaattttattactacagttattaatatacgatcaacaggaattacttttgatcgaatacctttatttgtatgatcagtagtaattacagctttattacttttattatcattaccagtattagctggagctattacaatacttttaacagatcgaaatcttaatacatcattctttgacccagcaggaggaggagacccaattttatatcaacatttattttgattctttggacatcctgaagtttatattttaattttacctggatttggaataatttctcatattattagtcaagaatcaggaaaaaaggaaacattcggttcattaggaataatctatgctatattagctattggattattaggatttattgtttgagctcatcatatatttacagtaggaatagacgttgatacacgagcttattttacttcagctactataattattgctgtaccaactggaattaaaattttcagttgattagcaactctttatggaactcaattaaactactctcctgctactttatgagctttaggatttgtatttttatttactgtaggaggtttaactggagttgttttagctaactcttcaattgatattattctacatgatacttattacgtagtagctcacttccattatgttttatcaataggagctgtatttgctattatagcaggatttgttcattgataccctttatttacaggattaactttaaatactaagatattaaaaagtcaatttgctattatattcattggagtaaatttaacatttttcccccaacattttttaggattagcaggaataccacgacgatattcagactacccagatgcttacacaacttgaaatgtaatttctacaattgggtcaacaatttctttattaggaattttattcttcttctttattatttgagaaagtcttgtatctcaacgtcaagttttattccctattcaattaaattcatcaattgaatgattacaaaatactccaccagctgaacatagttattctgaattacctttattaactaatt--atgtcaacatgagcaaatttaggtttacaagatagttcttctcctttaatagaacaattaatctttttccatgatcacgcacttttaattttagtgataattactgtacttgtaggatatttaatatttatgttattttttaacaaatatgtaaatcgatatttattacacggacaaactattgaaattatttgaacaattttacctgcaattattttattatttattgcttttccttctcttcgacttttatacttacttgatgaaattaatgaaccttcaattactttaaaggcaattggtcatcaatgatattgaagttatgaatattcagattttgcaaatattgaatttgattcatatataattcctactaacgaattatcaattgatagttttcgtttattagacgtagataaccgagtagttttaccaataaattctcaagttcgaattttagtaactgccgctgatgtaattcattcttgaactattccagcactaggagtaaaggtagatggaactcctggtcgactaaatcaaacaaattttttaattaaccgaccaggtttattttacggacaatgttcagaaatttgtggagctaatcatagttttataccaattgtaattgaaagaattccagtaaattactttattaaatgaatttctaataat-ataaattctt-attcctcaa---------attggttgattaagcttatttattattttttcaattgcttttgtaatttttaatgtaataaattattattcatttattccttctatacctaaatcaaatttaattaataaaacacaatctacaaattcattaaattgaaaatgaatgataacaaatttattctcagtatttgacccttcttctagtatttttaatttatcattaaattgattaagaacatttttaggaattttaataattccttctagatattgattaatgccttctcgttatcatattttttgaaataatattttattaactcttcataaggaattcaaaactcttttaggacctataggagctaatggatcaacttttattttcgtttcattattttctataattctttttaataattttataggactattcccttacatttttacaagtacaagtcatttaactttaactcttactttagctcttcctttatgattatgttttatattatttggatgaattaataatacacaacatatatttgctcatttagtgccccaaggaactccagccgttttaataccttttatggtttgcattgaaacaattagtaatgtaattcgaccaggaactttagctgttcgactaacagctaatataattgctggacatttattattaacccttttaggtaatacaggtccttctatatcaacaattttattaagacttttaattattacacaaattgctttattagttcttgaatcagctgttgctataattcaatcttatgtatttgctgttcttagaactctatattctagtgaagtaatgtcaactcactcaaaccacccatttcacttagtagattatagtccatgaccattaacagcttcaattggagctataacaactgtcgctggaatagtaaagtgattccatcaatatgatgtttcattattcttattaggtaatattattactattttaactgtataccaatgatgacgagatgtttctcgagaaggaacttttcaaggtcttcatactgatgcagtaactacaggtttacgatgaggaataattttatttattttatcagaagttttattttttgtttcattcttttgagctttttttcatagtagtctttctccatcaattgaactaggagctatatgacctcctataggaattactccttttaatccattccaaattcctttattaaatacagtaattttattaacttcaggaattactgtaacttgagctcatcatagcttaatggaaggaaatcactcccaaactactcaaggattattttttacagtaattctaggagtttattttactattcttcaagcatacgaatatattgaagctccatttacaattgctgactctgtttatggttcaacattttttatagcaacaggattccatggagttcatgttttaattggaactacttttttattagtatgtttaattcgtcacttaaacaatcatttttctaaaaatcatcattttggatttgaagctgctgcttgatattgacattttgttgatattgtttgattattcctttatgtttcaatttactgatgaggaggtataattttatcaattttaacaattagttcaattattttattaatttcaattgtagtaatattactagcctcaattctttcaaaaaaaacattagttgatcgagaaaaagcctccccatttgaatgtggatttgacccaaaatcatcttctcggttacctttttcacttcgattttttttaattacaattatttttcttatttttgatgtagaaattgctttaattcttcctattatcttaattattaagttttctaatttaataatatgaacaattacatcaattatttttattttaattttattattaggtctttatcatgaatgaaatcaaggaatattaaactgatcaaat---------------atttgtacaattagttttgtaagattatttttttttagattgtcttctttttttataggacttgtttttattataaatgattatagaatttttattgagtgagaagttgtttcgatgaattcaataagtattgttataactttattatttgattgaataagtttaatttttatatcttttgttttaataatttcttcattagttattttttatagtaaggaatatatagaaagtgattataaaattaatcgatttattatattagtattaatatttgttacttctataatattattaattattagtcctaatttaattagtattttattaggatgggatggtttaggattagtttcatattgtttagtaatttattttcaaaatgttaagtcttataatgctggtatattaacagctttatcaaatcgaattggtgatgttgctcttttattagctattgcttgaatattaaattatggaagttgaaattatattttttatttagaagtaataaaaagtaatatagaaataataattgtaggaggattagttatattagctgcaataactaaaagagctcaaattcctttttcttcttggttaccagctgctatagcagctcctacaccagtttcagctttagttcattcttcaactttggtaactgctggtgtttatttattaattcgatttaatattttattaagaagttcatggttaggtaatttattattattattatctgggttaacaatatttatagcaggattaggagctaattatgaatttgatttaaagaaaattattgctttatctactttaagacaattgggactaataataagaattttatcaataggttattataagttagcattttttcatttattaactcatgctttatttaaggctttattatttatatgtgctggggctattattcataatataaataattctcaagatattcgattaatgggaagtttaagattaataataccattaacttcttcttgttttaatgtagctaatttagctttatgtggtataccttttttagctgggttttattctaaggacttaattttagaaacagtttctttatcttatattaatatattttctttttttctttattttttttcaacaggtttaactgtatgttattcttttcgattagtttattatacaataactggtgattctaatttttcttctttaaatatgttaaatgatgaaggttgagtgatattaaaaagtataataggattattaattttaagaatttttggtgggagaatattgagatgattaatttttcctacaccaatagtagttgttcttccttcttatttaaaattattaacattatttgtttgtgttgttggggggattataggttatataatttctcatgtatctttatttttttataataaggctttaaataattataatttttcttattttttaggttctatgtggtttataccttatatttctacttatggaattattaattattctttaattgttggaaatatagtagttaaatcattcgatcaaggttgatctgaatattttggaggtcaacaattgtatttaaatttagttaaaaattctcaatttactcaaactatttcttatgaagttagattagctttggtattattaagttttattttttgaattataattttatacatgtatataatttatttaatgttaaaaattattattagaattttatttttatttccatcgtgtttaatatataatacttattgaatggtacaaagtttattatttttattaagttttgtttttattttaataaatatatatagaaattattttatatcaatttcttatttatttgggtgtgatataatttcttatggattaattttattaagattatgaattgtatctttaatattaatggctagtgaatctatttataagtatagaaattatactaatttatttttattaaatattgttttattattgattttattagtattaacttttagaagaataagattatttatgttttatttattttttgaaagtagattaattcctactttgtttttaattttaggatgaggttatcaacctgaacgtttgcaagctggagtatatttattattttatactttattagtttctttaccaatattagttggtattttttatttgtataaggttactggaactttaaatttttatttattaaataattatatatttaattatgaaattctttatttttctttagttatagcttttttagtaaaaatacctatatttttagttcatttatgattgcctaaggctcatgtagaagctcctgtttctggttcaataattttagctggaattatattaaagttagggggttacggattattacgagtatttccttttttacaattaataggattgaaatttaattttatttgaattagaattagattagtagggggagtattagttagattaatttgtttacgtcaaacagatttaaaggctttaattgcttattcttcagttgctcatataggaattgtattagctgggttgataactttaacttatataggaatttgtggttcttatactttaataattgctcatggtttatgttcttcaggattattttgtttggctaatatttcttatgaacgaacaggaagacgaagattattaattaataagggtatattaaattttataccttctatagcattatgatgatttttattaagatctgctaatatggctgctccacctactttaaatttattaggagaaatttctttaattaatagaattgttagttgatcatgagtttctatgcttatattatcattattgtctttttttagagctgcttatactttatatttatatgcttatagtcaacacggtaaaattttttctggaatttattcttttagaggaggttctgttcgggaatttttacttttatttttacattgatttcctttaaatttattaattttaaagggtgatatatgtatattatgattaatgatagcaattttaaattgaagcttaccaagtattttatttattataggagtatttacttttgtttctaatcgaaagcatttattatctatattgttaagattagaatatattgttttaagattatttcttttattatttatttatttaaatatattaaattatgaaaatttttttagaataatatttttaacttttagtgtatgtgaaggggcattaggtctttcaattttagtatcaataattcgtactcatggaaatgattattttcaaagatttaatattttacaatgtattatacaatgaatcttattaactcttttaattatttttaattttatttttataaatataaaacatccattagcaataggattaactttattaatccaaactacattagtaactttaacatcaggtcttataactaaaagattttgattttcatatattttatttttagtattcttaggaggtatattagttttatttatttatgttacttctttagcatcaaatgaaatattttcattttcaattaaattgttatttatttcattaagagtattttctgtaataataat---tacattatttttcatagataaaaatattttacta---caataccaaaatttagaaattaaatctatttatgatataaattcttatttaatagaaaattctttatctcttaataaactatataattatccaactaatttattaacaattctattaataaattacctattaattacattaatcgctgtagttaaaattactaaattatttaagggtcctcttcgaccaatatttaacatgaacaaacctttacgaatcaaacacccaatctttagaattgctaatagtgctttagtagatttaccagcacctattaatatttcagcttgatgaaatttcggatctttattattcttatgtttaataattcaaattttaactggtttatttttagcgatacactatactgcagatattaatttagcttttaatagagttaatcatatttgtcgagatgtaaactatggatgattactacgaactatacatgctaatggtgcatcatttttctttatttgtatttatttacatgtaggacgaggaatttattatggatcatacttatttactccaacttgattagtaggagtaatcattttatttttagtaataggaacagcttttataggttatgttttaccatgaggtcaaatatctttttgaggagctacagttattactaatttattatcagctatcccttacttaggtattgatctagttcaatgagtatgaggaggatttgctgtagacaatgcaacattaactcgattttttacattccattttattttaccattcattgtattagccgcaacattaattcatattttatttttacatgaaactggatcaaataaccctataggattaaattctaatattgataaaattccatttcatccctacttcacatttaaggatattgtaggatttatcattataacaataattttacttttattagtattaattaatccttatcttttaggagaccctgataattttattcctgccaatccattagtaacaccagttcatattcaaccagaatgatatttcttatttgcttatgctattttacgatcaattcctaataagttaggaggagtaatcgctttagttctttctattgcaattttagctattttaccattttatcatttaagaaaatttcgaggaattcaattttaccctattaatcaaattttattctgagtaatagtagtaacagtaattttattaacatgaattggagcccgaccagttgaagaaccttatgttttagtaggacaaattttaactgtaatttactttgcatattttatatttaatcctttaattattaaatgatgagataatttattaaat---------atagaaaatttattatttattgttggaagattattattaattatttttgtattagtaagagtagcatttttaactcttttagaacgaaaggttttaggatatattcaaattcgtaagggacctaataaggttggaattgctggaattcctcagcctttttgtgatgcaattaaattatttactaaggaacaaacttatcctttgttatctaattatatttcttattatttttcaccaattttttcattatttttgtctttattggtttgaatatgcatacctatatttgttaagttattttcgtttaatttaggtttgttattttttctttgttgtacaagtttaggtgtttatacagtaataattgcaggttgatcttcaaattcaaattatgctttattaggagggttacgggctgttgctcaaactatttcttatgaagttagattagctttggtattattaagttttatttttttaattgggggttataatatattaatattttataagtatcaaatatttatttggtttttatttattatatttcctatagctttagtatgatttagtatttctttagctgaaactaatcgaactccttttgattttgctgaaggagaatcagaattagtttctggatttaatgtagaatatagaagaggaggatttgctttaatttttttagcagaatatgcaagtattttgtttataagaatattattttgtgtaatatttttgggaagtgatgttttccatgtttttttttatattaaattaacatttgtttcttttatatttatttgagttcgtgggacattacctcgatttcgatatgataaattaatgtatttagcttgaaagagttttttacctttttcattaaattttttattattttttgtagggtttaaaatttttttattttatttaatt
>L.cuprina_JX913750
atttttaataattcatcaaaaattatatttttcggaattttaataataggaacattaatttctatttctgctaattcatggttaggtgcttgaatagggttagaaattaatttattagcttttatccccctaataagagatgataaattaatatcaacagaagcctcattaaagtatttcttaactcaagcattagcatcttcagtatttctattcgcagtgattttgtttttactaaattcaagtaaaac---aaattcaaattattttatagaaataataatcttttcttctcttcttttaaaaagaggttctgctccatttcatttttgattccctaatgtaatagaaggactttcatgaacaaatgcattaattttaatgacttgacaaaaaattgcacctttaatattaatttcttatattatttttaagccattaattattacaagtattattctttcaagattaattggtgctttaggtggattgaatcaaacttctttacgtaaattaatagcttattcttctattaatcatttaggatgaatattagcagcaatatataatagaaatttattatgaataacatattttttattttattcatttctttcatttgctataatctttatattcaatatatttaaaacttctcatattaaccaattattttcattattttttcattcaaaggttataaaattttttttattttttaatttattatcattaggaggattacccccatttttaggatttttccctaaatgaattgttattcaatctttaactattaataatcaattatttttattaacatttatagtattaataacattaattactttatatttttatatacgattatcatatagagcttttatattaaattattatgaaaataattggttaaattattctatattcaaatctagttatatgaaaatttttataactttttcatttatttcaatttttgggttattcctaatttcttctttatattttttattttcgcaacaatggttattttcaactaatcataaagatattggaactttatattttatttttggagcttgatccggaataattggaacttctttaagaattctaattcgagctgaattaggacaccctggagctttaattggagatgatcaaatttataatgtaattgttacagctcatgcttttattataattttttttatagtaatgccaattataattggaggatttggaaattgattagttccattaatactaggagctccagatatagcattccctcgaataaataatataagtttttgacttttacctcctgcattaactttattattagttagtagtatagtagaaaacggagctggaacaggatgaacagtttaccctcccctatcttctaatattgctcatggaggagcttctgttgatttagctattttctctcttcatttagcaggaatttcttcaattttaggagctgtaaattttattactacagttattaatatacgatcaacaggaattacttttgatcgaatacctttatttgtttgatcagtagtaattacagctttattgcttttattatcattaccagtattagcaggagctattacaatacttttaacagaccgaaatcttaatacatcattctttgatcctgcaggaggaggagatccaattttataccaacatttattttgattctttggacaccctgaagtttatattttaattttacctggatttggaataatttctcatattattagtcaagaatcaggtaaaaaggaaacattcggttcattaggaatgatttatgctatattagctattgggttattaggatttattgtttgagctcatcatatatttacagtaggaatagacgttgatacacgagcttactttacttcagctactataattattgctgtaccaactggaattaagatttttagttgattagcaactctttatggaactcaattaaactattcccctgctactttatgagctttaggatttgtatttttattcactgtaggaggtttaactggagttgttttagctaactcttcagttgatattattttacatgatacatactatgtagtagctcacttccattatgttttatcaataggagctgtatttgctattatagcaggatttgttcactgataccctttattcacaggattaactttaaatactaagatattaaaaagtcaatttgctattatatttattggggtaaatttaacattcttccctcaacatttcttaggattagcaggaataccacgacgatattcagactacccagatgcttacacaacttgaaatgtaatttctacaattgggtcaacaatttctttattaggaattttatttttcttctttattatttgagaaagtcttgtatctcaacgtcaagttttattccctgttcaattaaattcatcaattgaatgattacaaaatactccaccagctgaacatagttattctgaattacctttattaactaatt--atgtcaacatgagcaaatttaggtttacaagatagttcttctcctttaatagaacaattaatctttttccatgatcacgcacttttaattttagtaataattactgtccttgtaggatacttaatgtttatattattttttaacaaatatgtaaatcgatatttattacacggacaaactattgaaattatttgaacaattttacctgcaattattttattatttattgctttcccttctcttcgacttttatatttacttgatgaaattaatgaaccttcaattactttaaaggcaattggtcatcaatgatattgaagttatgaatattcagattttgcaaatattgaatttgattcatatataattcctactaacgaattatcaattgatagttttcgtttattagatgtagataatcgagtagttttaccaataaattctcaagttcgaattttagtaactgccgctgatgtaattcattcttgaactatcccggcactaggagtaaaggtagatggaactcctggtcgactaaatcaaacaaattttttaattaaccgaccaggtttattttacggacaatgttcagaaatttgcggagctaatcatagttttataccaattgtaattgaaagaattccagtaaattactttattaagtgaatttctaataat-ataaattctt-attcctcaaatagcacctattggttgattaagcttatttattattttttcaattgcttttgtaatttttaatataataaattattactcatttattccttctatacctaaatcaaatttaattaataaaacacaatctacaaattcattaaattgaaaatgaatgataacaaatttattctcagtatttgacccttcttctagtatttttaatttatcattaaattgattaagaacatttttaggaattttaataattccttctagatattgattaatgccttctcgttaccatattttttgaaataatattttattaactcttcataaagaattcaaaactcttttaggacctataggagctaatggatcaacttttattttcgtttcattattttctataattctttttaataattttataggattattcccttacatttttacaagtacaagtcatttaactttaactcttactttagctcttcctttatgattatgttttatattatttggatgaatcaataatacacaacacatatttgctcatttagtacctcaaggaactccagcagttttaataccttttatggtttgcattgaaacaattagtaatgtaattcgaccaggtactttagctgttcgactaacagctaatataattgctggacatttattattaactcttttaggtaatacaggtccttctatatcaacaattttattaagacttttaattattacacaaattgctttattagttcttgaatcagctgttgctataattcaatcttatgtatttgctgttcttagaactctatattctagtgaagtaatgtcaactcactcaaaccacccatttcacttagtagattatagtccatgaccattaacagcttcaattggagctataacaactgtcgctggaatagtaaagtgatttcatcaatatgatgtttcattattcttattaggtaatattattactatcttaactgtttaccaatgatgacgagatgtttctcgagaaggaacttttcaaggtcttcatactgacgcagtaactacaggtttacgatgaggaataattttatttattttatcagaagttttattttttgtttcattcttttgagctttttttcatagtagtctttctccatcaattgaattaggagctatatgacctcctataggaattactccatttaatccattccaaattcctttattaaatacagtaattttattaacttcaggaattactgtaacttgagctcatcatagtttaatggaaggaaatcactcccaaactactcaaggattattttttacagtaattttaggaatttattttactattcttcaagcatacgaatatattgaagctccatttacaatcgctgattctgtttatggttcaacattttttatagcaacaggattccatggagttcatgttttaattggaactacttttttattagtatgtttaattcgtcacttaaacaatcatttttctaaaaatcatcattttggatttgaagctgctgcttgatattgacattttgttgatatcgtttgattattcctttatgtttcaatttactgatgaggaggt---attttatcaattttaacaattagttcaattattttattaatttcaattgtagtaatattactagcctcaattctttcaaaaaaaacattagttgatcgagaaaaagcatccccatttgaatgtggatttgatccaaaatcatcttctcgattacctttttcacttcgattttttttaattacaattatttttcttatttttgatgtagaaattgctttaattcttcctattatcttaattattaaattttctaatttaataatatgaacaattacgtcaattatttttattttaattttattactaggtctttatcatgaatgaaatcaaggaatattaaactgatcaaat---------atatcaatttgtacaattagttttgtaagattatttttttttagattgttttccttttttataggacttgtttttattataaatgattatagaatttttattgagtgggaagttgtttcgatgaattcaataaatattgttataactttattatttgattgaataagtttaatttttatatcttttgttttaataatttcttcattagttattttttatagtaaggaatatatagaaagtgattataaaattaatcgatttattatattagtattaatatttgttacttctataatattattaattattagtcctaatttaattagtattttattaggatgagatggtttaggattagtttcatattgtttagtaatttattttcaaaattttaagtcttataatgctggtatattaacagctttatctaatcgaattggtgacgttgctcttttattagctattgcttgaatattaaattacgggagttgaaattatattttttatttagaagtaataaaaagtaatatagaaataataattgtaggaggattagttatgttagccgcaataactaaaagagctcaaattcctttttcttcttgattgccagctgctatagcagctcctactccagtttcagctttagttcattcttcaactttggtaactgctggtgtttatttattaattcgatttaatattttattaagaagttcatgattgggtaatttattattattattatctggattaacaatatttatagcagggttaggagctaattatgaatttgatttaaagaaaattattgctttatctactttaagacaattaggattaataataagaattttatcaataggttattataagttagcattttttcatttattgactcatgctttatttaaggctttattatttatatgtgctggagctattattcataatataaataattctcaagatattcgattaatgggaagtttaagattaataataccattaacttcttcttgttttaatgtagctaatttagctttatgtggtataccttttttagctggattttattctaaggatttaattttagaaacagtttctttatcttatattaatatattttctttttttctttattttttttcaacaggtttaactgtatgttattcttttcggttagtttattatacaataactggtgattctaatttttcttctttaaatatattaaatgatgaaggttgagtaatattgaaaagtataataggtttattaattttaagaatttttggtgggagaatgttaagatgattgatttttcctactcctatagtagttgttcttccttcttatttaaaattattaacattatttgtttgtattgttgggggtattataggttatataatttctaatgtttcattatttttttataataaggctttaaataattataatttttcttattttttaggttctatgtggtttataccttatatttctacttatgggattattaattattctttaattgttggaaatatagtagttaaatcatttgatcaaggttgatcagaatattttggaggtcaacaattgtatttaaatttagttaaaaattctcaattaaatcaa---atattacaaaataataatttaaagatttatttattaagttttattttttgaattataattttatatatatatataatttgtttaatgttaaaaattattattagaattttgtttttatttccgttgtgtttaatatataatacttattgaatggtgcaaagtttattatttttattaagttttgtttttattttaataaatatgtatagaaattattttatatcaatttcttatttatttggatgtgatataatttcttatggattgattttattaagattatgaattgtatctttaatattaatggctagtgaatctatttataagtatagaaattatactaatttatttttattaaatattgttttattattaattttattagtattaacttttagtagaatgagattatttatattttatttattttttgaaagtagattaattcctactttgtttttaattttagggtgaggttatcaacctgaacgtttgcaagcgggggtatatttattattttatactttattagtttctttaccaatattagttggtattttttatttatataaggttactggaactttaaatttttatttattaaataattatatatttaattatgaaattctttatttttctttagttatggcttttttagtaaaaatacctatatttttagttcatttatgattacctaaggctcatgtagaagctcctgtttctggttcaataattttagctggaattatattaaagttaggaggttatggattattacgggtatttccttttttacagttaataggattraaatttaattttatttgaattagaattagattagtagggggagtattagttagattaatttgtttacgtcaaacagatttaaaggctttaattgcttattcttcagttgctcatataggaattgtattagctgggttrataactttaacttatataggaatttgtggttcttatactttaataattgctcatggtttatgttcttcaggattattttgtttggctaatatttcttatgaacgaacaggaagacgaagattattaattaataaggggatattaaattttataccttctatagcattatgatgatttttattaagatctgccaatatagctgctccacctactttaaatttattaggagaaatttctttaattaatagaattgttagttgatcatgagtttctatatttatattatcattattatctttttttagagctgcttatactttatatttatatgcttatagtcaacacggtaaaattttttctggaatttattcttttagaggaggttctgttcgagaatttttacttttatttttacattgatttcctttaaatttattaattttaaagggtgatatatgtatattatgattaatgatagcaattttaaattgaagcttaccaagtattttatttattataggagtatttacttttgtttctaatcgaaagcatttattatctatattgttaagattagaatatattgttttgagattatttcttttattatttatttatttaaatatattaaattatgaaaatttttttagaataatatttttaacttttagtgtatgtgaaggagcattaggtctttcaattttagtatcaataattcgtactcatggaaatgattattttcaaagatttaatattttacaatgtattatacaatgaattttattaactcttttgattatttttaattttatttttataaatataaaacatccattagcaataggattaactctattaatccaaactacattagtaactttaacatcaggtcttataactaaaagattttgattttcatatattttatttttagtattcttaggaggtatattagttttatttatttatgtaacttctttagcatcaaacgaaatattttcattttcaattaaattattatttatttcattaacaatattttctgtaataataat---tacattatttttcatagacaaaaatattttacta---caataccaaaatttagaaattaaatctatttatgatataaattcttacttaatagaaaattctttatctcttaataaattatataattatccaactaatttattaacaattttattaataaattacttattaattacattaattgctgtagttaaaattactaaattatttaagggtcctcttcgaccaatatttaacatgaacaaacctttacgaatcaaacacccaatctttagaattgctaataatgctttagtagatttaccagcacctattaatatttcagcttgatgaaattttggatctttattatttttatgtttaataattcaaattttaactggtttatttttagcaatacattatactgcagatattaatttagcttttaatagagttaaccatatttgtcgagatgtaaattatggatgattactacgaactatacatgctaatggtgcatcatttttctttatttgtatttatttacatgtaggacgaggaatttattacggatcatacttatttactccaacttgactagtaggagtaattatcttatttttagttataggaacagcatttatagggtatgttttaccatgaggtcaaatatctttttgaggagctacagttattactaatttattatcagccattccttacctaggtattgatttagttcaatgagtatgaggaggatttgctgtagataatgctacattaactcgattttttacattccatttcattttaccgttcattgtattagctgcaacattaattcacattttatttttacatgaaactggatcaaataaccctataggattaaattctaatattgataaaattccatttcacccatacttcactttcaaggatattgtaggatttatcgtcataacaataattttacttctattagtattaattaatccttaccttttaggagatcctgataattttattcctgctaatccattagtaacaccagttcatattcaaccagaatgatatttcttatttgcttatgctattttacgttcaattcctaataaattaggaggagtaattgctctagttctttctattgcaattttagctattttaccattttatcatttaagaaaattccgaggaattcaattttaccctattaatcaaattttattttgagtaatagtagtaacagtaatcttattaacatgaattggagctcgaccagttgaagaaccttatgttttagtaggacaaattttaactgtagtttactttgcatatttcatatttaatcctttaattattaaatgatgagataatttattaaat---------atagaaaatttattatttattattggaagattattattaattatttttgtattagtaagagtagcatttttaactcttttagaacgaaaggttttaggatatattcaaattcgtaagggacctaataaggttggaattgctggaattcctcagcctttttgtgatgcaattaaattatttactaaggaacaaacttatcctttattgtctaattatatttcttattatttttcaccaattttttcattatttttgtctttattggtttggatatgtatacctatatttgttaaacttttttcgtttaatttagggttgttattttttctttgttgtacaagtttaggtgtttatacagtaataattgcaggttgatcttcaaattcaaattatgctttattaggaggtttacgagctgttgctcagactatttcttatgaagttagattagctttagtattattaagttttatttttttaattgggggttataatatattaatattttataagtatcaaatatttatttgatttttatttattatgtttcctatagctttagtatgatttagaatttctttagctgaaactaatcgaactccttttgattttgctgaaggagaatcagaattagtttctgggtttaatgtagaatatagaagaggaggatttgctttaatttttttagcagaatatgcaagtattttgtttataagaatattattttgtgtaatatttttgggaagtgatgtttttcatgtatttttttatgttaagttaacatttgtttcttttatatttatttgagttcgtggaacattacctcgatttcgatatgataaattaatatatttagcttgaaagagttttttacctttttcattaaattttttattattttttgtagggtttaagatttttttattttatttaatt
>L.cuprina_JX913751
atttttaataattcatcaaaaattatatttttcggaattttaataataggaacattaatttctatttctgctaattcatggttaggtgcttgaatagggttagaaattaatttattagcttttatccccctaataagagatgataaattaatatcaacagaagcctcattaaagtatttcttaactcaagcattagcatcttcagtatttctattcgcagtgattttgtttttactaaattcaagtaaaac---aaattcaaattattttatagaaataataatcttttcttctcttcttttaaaaagaggttctgctccatttcatttttgattccctaatgtaatagaaggactttcatgaacaaatgcattaattttaatgacttgacaaaaaattgcacctttaatattaatttcttatattatttttaagccattaattattacaagtattattctttcaagattaattggtgctttaggtggattgaatcaaacttctttacgtaaattaatagcttattcttctattaatcatttaggatgaatattagcagcaatatataatagaaatttattatgaataacatattttttattttattcatttctttcatttgctataatctttatattcaatatatttaaaacttctcatattaaccaattattttcattattttttcattcaaaggttataaaattttttttattttttaatttattatcattaggaggattacccccatttttaggattttaccctaaatgaattgttattcaatctttaactattaataatcaattatttttattaacatttatagtattaataacattaattactttatatttttatatacgattatcatatagagcttttatattaaattattatgaaaataattggttaaattattctatattcaaatctagttatatgaaaatttttataactttttcatttatttcaatttttgggttattcctaatttcttctttatattttttattttcgcaacaatggttattttcaactaatcataaagatattggaactttatattttatttttggagcttgatccggaataattggaacttctttaagaattctaattcgagctgaattaggacaccctggagctttaattggagatgatcaaatttataatgtaattgttacagctcatgcttttattataattttttttatagtaatgccaattataattggaggatttggaaattgattagttccattaatactaggagctccagatatagcattccctcgaataaataatataagtttttgacttttacctcctgcattaactttattattagttagtagtatagtagaaaacggagctggaacaggatgaacagtttaccctcccctatcttctaatattgctcatggaggagcttctgttgatttagctattttctctcttcatttagcaggaatttcttcaattttaggagctgtaaattttattactacagttattaatatacgatcaacaggaattacttttgatcgaatacctttatttgtttgatcagtagtaattacagctttattgcttttattatcattaccagtattagcaggagctattacaatacttttaacagaccgaaatcttaatacatcattctttgatcctgcaggaggaggagatccaattttataccaacatttattttgattctttggacaccctgaagtttatattttaattttacctggatttggaataatttctcatattattagtcaagaatcaggtaaaaaggaaacattcggttcattaggaatgatttatgctatattagctattgggttattaggatttattgtttgagctcatcatatatttacagtaggaatagacgttgatacacgagcttactttacttcagctactataattattgctgtaccaactggaattaagatttttagttgattagcaactctttatggaactcaattaaactattcccctgctactttatgagctttaggatttgtatttttattcactgtaggaggtttaactggagttgttttagctaactcttcagttgatattattttacatgatacatactatgtagtagctcacttccattatgttttatcaataggagctgtatttgctattatagcaggatttgttcactgataccctttattcacaggattaactttaaatactaagatattaaaaagtcaatttgctattatatttattggggtaaatttaacattcttccctcaacatttcttaggattagcaggaataccacgacgatattcagactacccagatgcttacacaacttgaaatgtaatttctacaattgggtcaacaatttctttattaggaattttatttttcttctttattatttgagaaagtcttgtatctcaacgtcaagttttattccctgttcaattaaattcatcaattgaatgattacaaaatactccaccagctgaacatagttattctgaattacctttattaactaatt--atgtcaacatgagcaaatttaggtttacaagatagttcttctcctttaatagaacaattaatctttttccatgatcacgcacttttaattttagtaataattactgtccttgtaggatacttaatgtttatattattttttaacaaatatgtaaatcgatatttattacacggacaaactattgaaattatttgaacaattttacctgcaattattttattatttattgctttcccttctcttcgacttttatatttacttgatgaaattaatgaaccttcaattactttaaaggcaattggtcatcaatgatattgaagttatgaatattcagattttgcaaatattgaatttgattcatatataattcctactaacgaattatcaattgatagttttcgtttattagatgtagataatcgagtagttttaccaataaattctcaagttcgaattttagtaactgccgctgatgtaattcattcttgaactatcccggcactaggagtaaaggtagatggaactcctggtcgactaaatcaaacaaattttttaattaaccgaccaggtttattttacggacaatgttcagaaatttgcggagctaatcatagttttataccaattgtaattgaaagaattccagtaaattactttattaagtgaatttctaataat-ataaattctt-attcctcaaatagcacctattggttgattaagcttatttattattttttcaattgcttttgtaatttttaatataataaattattactcatttattccttctatacctaaatcaaatttaattaataaaacacaatctacaaattcattaaattgaaaatgaatgataacaaatttattctcagtatttgacccttcttctagtatttttaatttatcattaaattgattaagaacatttttaggaattttaataattccttctagatattgattaatgccttctcgttaccatattttttgaaataatattttattaactcttcataaagaattcaaaactcttttaggacctataggagctaatggatcaacttttattttcgtttcattattttctataattctttttaataattttataggattattcccttacatttttacaagtacaagtcatttaactttaactcttactttagctcttcctttatgattatgttttatattatttggatgaatcaataatacacaacacatatttgctcatttagtacctcaaggaactccagcagttttaataccttttatggtttgcattgaaacaattagtaatgtaattcgaccaggtactttagctgttcgactaacagctaatataattgctggacatttattattaactcttttaggtaatacaggtccttctatatcaacaattttattaagacttttaattattacacaaattgctttattagttcttgaatcagctgttgctataattcaatcttatgtatttgctgttcttagaactctatattctagtgaagtaatgtcaactcactcaaaccacccatttcacttagtagattatagtccatgaccattaacagcttcaattggagctataacaactgtcgctggaatagtaaagtgatttcatcaatatgatgtttcattattcttattaggtaatattattactatcttaactgtttaccaatgatgacgagatgtttctcgagaaggaacttttcaaggtcttcatactgacgcagtaactacaggtttacgatgaggaataattttatttattttatcagaagttttattttttgtttcattcttttgagctttttttcatagtagtctttctccatcaattgaattaggagctatatgacctcctataggaattactccatttaatccattccaaattcctttattaaatacagtaattttattaacttcaggaattactgtaacttgagctcatcatagtttaatggaaggaaatcactcccaaactactcaaggattattttttacagtaattttaggaatttattttactattcttcaagcatacgaatatattgaagctccatttacaatcgctgattctgtttatggttcaacattttttatagcaacaggattccatggagttcatgttttaattggaactacttttttattagtatgtttaattcgtcacttaaacaatcatttttctaaaaatcatcattttggatttgaagctgctgcttgatattgacattttgttgatatcgtttgattattcctttatgtttcaatttactgatgaggaggt---attttatcaattttaacaattagttcaattattttattaatttcaattgtagtaatattactagcctcaattctttcaaaaaaaacattagttgatcgagaaaaagcatccccatttgaatgtggatttgatccaaaatcatcttctcgattacctttttcacttcgattttttttaattacaattatttttcttatttttgatgtagaaattgctttaattcttcctattatcttaattattaaattttctaatttaataatatgaacaattacgtcaattatttttattttaattttattactaggtctttatcatgaatgaaatcaaggaatattaaactgatcaaat---------atatcaatttgtacaattagttttgtaagattatttttttttagattgttttccttttttataggacttgtttttattataaatgattatagaatttttattgagtgggaagttgtttcgatgaattcaataaatattgttataactttattatttgattgaataagtttaatttttatatcttttgttttaataatttcttcattagttattttttatagtaaggaatatatagaaagtgattataaaattaatcgatttattatattagtattaatatttgttacttctataatattattaattattagtcctaatttaattagtattttattaggatgagatggtttaggattagtttcatattgtttagtaatttattttcaaaatgttaagtcttataatgctggtatattaacagctttatctaatcgaattggtgacgttgctcttttattagctattgcttgaatattaaattacgggagttgaaattatattttttatttagaagtaataaaaagtaatatagaaataataattgtaggaggattagttatgttagccgcaataactaaaagagctcaaattcctttttcttcttgattgccagctgctatagcagctcctactccagtttcagctttagttcattcttcaactttggtaactgctggtgtttatttattaattcgatttaatattttattaagaagttcatgattgggtaatttattattattattatctggattaacaatatttatagcagggttaggagctaattatgaatttgatttaaagaaaattattgctttatctactttaagacaattaggattaataataagaattttatcaataggttattataagttagcattttttcatttattgactcatgctttatttaaggctttattatttatatgtgctggagctattattcataatataaataattctcaagatattcgattaatgggaagtttaagattaataataccattaacttcttcttgttttaatgtagctaatttagctttatgtggtataccttttttagctggattttattctaaggatttaattttagaaacagtttctttatcttatattaatatattttctttttttctttattttttttcaacaggtttaactgtatgttattcttttcggttagtttattatacaataactggtgattctaatttttcttctttaaatatattaaatgatgaaggttgagtaatattgaaaagtataataggtttattaattttaagaatttttggtgggagaatgttaagatgattgatttttcctactcctatagtagttgttcttccttcttatttaaaattattaacattatttgtttgtattgttgggggtattataggttatataatttctaatgtttcattatttttttataataaggctttaaataattataatttttcttattttttaggttctatgtggtttataccttatatttctacttatgggattattaattattctttaattgttggaaatatagtagttaaatcatttgatcaaggttgatcagaatattttggaggtcaacaattgtatttaaatttagttaaaaattctcaattaaatcaa---atattacaaaataataatttaaagatttatttattaagttttattttttgaattataattttatatatatatataatttgtttaatgttaaaaattattattagaattttgtttttatttccgttgtgtttaatatataatacttattgaatggtgcaaagtttattatttttattaagttttgtttttattttaataaatatgtatagaaattattttatatcaatttcttatttatttggatgtgatataatttcttatggattgattttattaagattatgaattgtatctttaatattaatggctagtgaatctatttataagtatagaaattatactaatttatttttattaaatattgttttattattaattttattagtattaacttttagtagaatgagattatttatattttatttattttttgaaagtagattaattcctactttgtttttaattttagggtgaggttatcaacctgaacgtttgcaagcgggggtatatttattattttatactttattagtttctttaccaatattagttggtattttttatttatataaggttactggaactttaaatttttatttattaaataattatatatttaattatgaaattctttatttttctttagttatggcttttttagtaaaaatacctatatttttagttcatttatgattacctaaggctcatgtagaagctcctgtttctggttcaataattttagctggaattatattaaagttaggaggttatggattattacgggtatttccttttttacagttaataggattaaaatttaattttatttgaattagaattagattagtagggggagtattagttagattaatttgtttacgtcaaacagatttaaaggctttaattgcttattcttcagttgctcatataggaattgtattagctgggttaataactttaacttatataggaatttgtggttcttatactttaataattgctcatggtttatgttcttcaggattattttgtttggctaatatttcttatgaacgaacaggaagacgaagattattaattaataaggggatattaaattttataccttctatagcattatgatgatttttattaagatctgccaatatagctgctccacctactttaaatttattaggagaaatttctttaattaatagaattgttagttgatcatgagtttctatatttatattatcattattatctttttttagagctgcttatactttatatttatatgcttatagtcaacacggtaaaattttttctggaatttattcttttagaggaggttctgttcgagaatttttacttttatttttacattgatttcctttaaatttattaattttaaagggtgatatatgtatattatgattaatgatagcaattttaaattgaagcttaccaagtattttatttattataggagtatttacttttgtttctaatcgaaagcatttattatctatattgttaagattagaatatattgttttgagattatttcttttattatttatttatttaaatatattaaattatgaaaatttttttagaataatatttttaacttttagtgtatgtgaaggagcattaggtctttcaattttagtatcaataattcgtactcatggaaatgattattttcaaagatttaatattttacaatgtattatacaatgaattttattaactcttttgattatttttaattttatttttataaatataaaacatccattagcaataggattaactctattaatccaaactacattagtaactttaacatcaggtcttataactaaaagattttgattttcatatattttatttttagtattcttaggaggtatattagttttatttatttatgtaacttctttagcatcaaacgaaatattttcattttcaattaaattattatttatttcattaacaatattttctgtaataataat---tacattatttttcatagacaaaaatattttacta---caataccaaaatttagaaattaaatctatttatgatataaattcttacttaatagaaaattctttatctcttaataaattatataattatccaactaatttattaacaattttattaataaattacttattaattacattaattgctgtagttaaaattactaaattatttaagggtcctcttcgaccaatatttaacatgaacaaacctttacgaatcaaacacccaatctttagaattgctaataatgctttagtagatttaccagcacctattaatatttcagcttgatgaaattttggatctttattatttttatgtttaataattcaaattttaactggtttatttttagcaatacattatactgcagatattaatttagcttttaatagagttaaccatatttgtcgagatgtaaattatggatgattactacgaactatacatgctaatggtgcatcatttttctttatttgtatttatttacatgtaggacgaggaatttattacggatcatacttatttactccaacttgactagtaggagtaattatcttatttttagttataggaacagcatttatagggtatgttttaccatgaggtcaaatatctttttgaggagctacagttattactaatttattatcagccattccttacctaggtattgatttagttcaatgagtatgaggaggatttgctgtagataatgctacattaactcgattttttacattccatttcattttaccgttcattgtattagctgcaacattaattcacattttatttttacatgaaactggatcaaataaccctataggattaaattctaatattgataaaattccatttcacccatacttcactttcaaggatattgtaggatttatcgtcataacaataattttacttctattagtattaattaatccttaccttttaggagatcctgataattttattcctgctaatccattagtaacaccagttcatattcaaccagaatgatatttcttatttgcttatgctattttacgttcaattcctaataaattaggaggagtaattgctctagttctttctattgcaattttagctattttaccattttatcatttaagaaaattccgaggaattcaattttaccctattaatcaaattttattttgagtaatagtagtaacagtaatcttattaacatgaattggagctcgaccagttgaagaaccttatgttttagtaggacaaattttaactgtagtttactttgcatatttcatatttaatcctttaattattaaatgatgagataatttattaaat---------atagaaaatttattatttattattggaagattattattaattatttttgtattagtaagagtagcatttttaactcttttagaacgaaaggttttaggatatattcaaattcgtaagggacctaataaggttggaattgctggaattcctcagcctttttgtgatgcaattaaattatttactaaggaacaaacttatcctttattgtctaattatatttcttattatttttcaccaattttttcattatttttgtctttattggtttggatatgtatacctatatttgttaaacttttttcgtttaatttagggttgttattttttctttgttgtacaagtttaggtgtttatacagtaataattgcaggttgatcttcaaattcaaattatgctttattaggaggtttacgagctgttgctcagactatttcttatgaagttagattagctttagtattattaagttttatttttttaattgggggttataatatattaatattttataagtatcaaatatttatttgatttttatttattatgtttcctatagctttagtatgatttagaatttctttagctgaaactaatcgaactccttttgattttgctgaaggagaatcagaattagtttctgggtttaatgtagaatatagaagaggaggatttgctttaatttttttagcagaatatgcaagtattttgtttataagaatattattttgtgtaatatttttgggaagtgatgtttttcatgtatttttttatgttaagttaacatttgtttcttttatatttatttgagttcgtggaacattacctcgatttcgatatgataaattaatatatttagcttgaaagagttttttacctttttcattaaattttttattattttttgtagggtttaagatttttttattttatttaatt
>L.cuprina_JX913752
atttttaataattcatcaaaaattatatttttcggaattttaataataggaacattaatttctatttctgctaattcatggttaggtgcttgaatagggttagaaattaatttattagcttttatccccctaataagagatgataaattaatatcaacagaagcctcattaaagtatttcttaactcaagcattagcatcttcagtatttctattcgcagtgattttgtttttactaaattcaagtaaaac---aaattcaaattattttatagaaataataatcttttcttctcttcttttaaaaagaggttctgctccatttcatttttgattccctaatgtaatagaaggactttcatgaacaaatgcattaattttaatgacttgacaaaaaattgcacctttaatattaatttcttatattatttttaagccattaattattacaagtattattctttcaagattaattggtgctttaggtggattgaatcaaacttctttacgtaaattaatagcttattcttctattaatcatttaggatgaatattagcagcaatatataatagaaatttattatgaataacatattttttattttattcatttctttcatttgctataatctttatattcaatatatttaaaacttctcatattaaccaattattttcattattttttcattcaaaggttataaaattttttttattttttaatttattatcattaggaggattacccccatttttaggatttttccctaaatgaattgttattcaatctttaactattaataatcaattatttttattaacatttatagtattaataacattaattactttatatttttatatacgattatcatatagagcttttatattaaattattatgaaaataattggttaaattattctatattcaaatctagttatatgaaaatttttataactttttcatttatttcaatttttgggttattcctaatttcttctttatattttttattttcgcaacaatggttattttcaactaatcataaagatattggaactttatattttatttttggagcttgatccggaataattggaacttctttaagaattctaattcgagctgaattaggacaccctggagctttaattggagatgatcaaatttataatgtaattgttacagctcatgcttttattataattttttttatagtaatgccaattataattggaggatttggaaattgattagttccattaatactaggagctccagatatagcattccctcgaataaataatataagtttttgacttttacctcctgcattaactttattattagttagtagtatagtagaaaacggagctggaacaggatgaacagtttaccctcccctatcttctaatattgctcatggaggagcttctgttgatttagctattttctctcttcatttagcaggaatttcttcaattttaggagctgtaaattttattactacagttattaatatacgatcaacaggaattacttttgatcgaatacctttatttgtttgatcagtagtaattacagctttattgcttttattatcattaccagtattagcaggagctattacaatacttttaacagaccgaaatcttaatacatcattctttgatcctgcaggaggaggagatccaattttataccaacatttattttgattctttggacaccctgaagtttatattttaattttacctggatttggaataatttctcatattattagtcaagaatcaggtaaaaaggaaacattcggttcattaggaatgatttatgctatattagctattgggttattaggatttattgtttgagctcatcatatatttacagtaggaatagacgttgatacacgagcttactttacttcagctactataattattgctgtaccaactggaattaagatttttagttgattagcaactctttatggaactcaattaaactattcccctgctactttatgagctttaggatttgtatttttattcactgtaggaggtttaactggagttgttttagctaactcttcagttgatattattttacatgatacatactatgtagtagctcacttccattatgttttatcaataggagctgtatttgctattatagcaggatttgttcactgataccctttattcacaggattaactttaaatactaagatattaaaaagtcaatttgctattatatttattggggtaaatttaacattcttccctcaacatttcttaggattagcaggaataccacgacgatattcagactacccagatgcttacacaacttgaaatgtaatttctacaattgggtcaacaatttctttattaggaattttatttttcttctttattatttgagaaagtcttgtatctcaacgtcaagttttattccctgttcaattaaattcatcaattgaatgattacaaaatactccaccagctgaacatagttattctgaattacctttattaactaatt--atgtcaacatgagcaaatttaggtttacaagatagttcttctcctttaatagaacaattaatctttttccatgatcacgcacttttaattttagtaataattactgtccttgtaggatacttaatgtttatattattttttaacaaatatgtaaatcgatatttattacacggacaaactattgaaattatttgaacaattttacctgcaattattttattatttattgctttcccttctcttcgacttttatatttacttgatgaaattaatgaaccttcaattactttaaaggcaattggtcatcaatgatattgaagttatgaatattcagattttgcaaatattgaatttgattcatatataattcctactaacgaattatcaattgatagttttcgtttattagatgtagataatcgagtagttttaccaataaattctcaagttcgaattttagtaactgccgctgatgtaattcattcttgaactatcccggcactaggagtaaaggtagatggaactcctggtcgactaaatcaaacaaattttttaattaaccgaccaggtttattttacggacaatgttcagaaatttgcggagctaatcatagttttataccaattgtaattgaaagaattccagtaaattactttattaagtgaatttctaataat-ataaattctt-attcctcaaatagcacctattggttgattaagcttatttattattttttcaattgcttttgtaatttttaatataataaattattactcatttattccttctatacctaaatcaaatttaattaataaaacacaatctacaaattcattaaattgaaaatgaatgataacaaatttattctcagtatttgacccttcttctagtatttttaatttatcattaaattgattaagaacatttttaggaattttaataattccttctagatattgattaatgccttctcgttaccatattttttgaaataatattttattaactcttcataaagaattcaaaactcttttaggacctataggagctaatggatcaacttttattttcgtttcattattttctataattctttttaataattttataggattattcccttacatttttacaagtacaagtcatttaactttaactcttactttagctcttcctttatgattatgttttatattatttggatgaatcaataatacacaacacatatttgctcatttagtacctcaaggaactccagcagttttaataccttttatggtttgcattgaaacaattagtaatgtaattcgaccaggtactttagctgttcgactaacagctaatataattgctggacatttattattaactcttttaggtaatacaggtccttctatatcaacaattttattaagacttttaattattacacaaattgctttattagttcttgaatcagctgttgctataattcaatcttatgtatttgctgttcttagaactctatattctagtgaagtaatgtcaactcactcaaaccacccatttcacttagtagattatagtccatgaccattaacagcttcaattggagctataacaactgtcgctggaatagtaaagtgatttcatcaatatgatgtttcattattcttattaggtaatattattactatcttaactgtttaccaatgatgacgagatgtttctcgagaaggaacttttcaaggtcttcatactgacgcagtaactacaggtttacgatgaggaataattttatttattttatcagaagttttattttttgtttcattcttttgagctttttttcatagtagtctttctccatcaattgaattaggagctatatgacctcctataggaattactccatttaatccattccaaattcctttattaaatacagtaattttattaacttcaggaattactgtaacttgagctcatcatagtttaatggaaggaaatcactcccaaactactcaaggattattttttacagtaattttaggaatttattttactattcttcaagcatacgaatatattgaagctccatttacaatcgctgattctgtttatggttcaacattttttatagcaacaggattccatggagttcatgttttaattggaactacttttttattagtatgtttaattcgtcacttaaacaatcatttttctaaaaatcatcattttggatttgaagctgctgcttgatattgacattttgttgatatcgtttgattattcctttatgtttcaatttactgatgaggaggt---attttatcaattttaacaattagttcaattattttattaatttcaattgtagtaatattactagcctcaattctttcaaaaaaaacattagttgatcgagaaaaagcatccccatttgaatgtggatttgatccaaaatcatcttctcgattacctttttcacttcgattttttttaattacaattatttttcttatttttgatgtagaaattgctttaattcttcctattatcttaattattaaattttctaatttaataatatgaacaattacgtcaattatttttattttaattttattactaggtctttatcatgaatgaaatcaaggaatattaaactgatcaaat---------atatcaatttgtacaattagttttgtaagattatttttttttagattgttttccttttttataggacttgtttttattataaatgattatagaatttttattgagtgggaagttgtttcgatgaattcaataaatattgttataactttattatttgattgaataagtttaatttttatatcttttgttttaataatttcttcattagttattttttatagtaaggaatatatagaaagtgattataaaattaatcgatttattatattagtattaatatttgttacttctataatattattaattattagtcctaatttaattagtattttattaggatgagatggtttaggattagtttcatattgtttagtaatttattttcaaaatgttaagtcttataatgctggtatattaacagctttatctaatcgaattggtgacgttgctcttttattagctattgcttgaatattaaattacgggagttgaaattatattttttatttagaagtaataaaaagtaatatagaaataataattgtaggaggattagttatgttagccgcaataactaaaagagctcaaattcctttttcttcttgattgccagctgctatagcagctcctactccagtttcagctttagttcattcttcaactttggtaactgctggtgtttatttattaattcgatttaatattttattaagaagttcatgattgggtaatttattattattattatctggattaacaatatttatagcagggttaggagctaattatgaatttgatttaaagaaaattattgctttatctactttaagacaattaggattaataataagaattttatcaataggttattataagttagcattttttcatttattgactcatgctttatttaaggctttattatttatatgtgctggagctattattcataatataaataattctcaagatattcgattaatgggaagtttaagattaataataccattaacttcttcttgttttaatgtagctaatttagctttatgtggtataccttttttagctggattttattctaaggatttaattttagaaacagtttctttatcttatattaatatattttctttttttctttattttttttcaacaggtttaactgtatgttattcttttcggttagtttattatacaataactggtgattctaatttttcttctttaaatatattaaatgatgaaggttgagtaatattgaaaagtataataggtttattaattttaagaatttttggtgggagaatgttaagatgattgatttttcctactcctatagtagttgttcttccttcttatttaaaattattaacattatttgtttgtattgttgggggtattataggttatataatttctaatgtttcattatttttttataataaggctttaaataattataatttttcttattttttaggttctatgtggtttataccttatatttctacttatgggattattaattattctttaattgttggaaatatagtagttaaatcatttgatcaaggttgatcagaatattttggaggtcaacaattgtatttaaatttagttaaaaattctcaattaaatcaa---atattacaaaataataatttaaagatttatttattaagttttattttttgaattataattttatatatatatataatttgtttaatgttaaaaattattattagaattttgtttttatttccgttgtgtttaatatataatacttattgaatggtgcaaagtttattatttttattaagttttgtttttattttaataaatatgtatagaaattattttatatcaatttcttatttatttggatgtgatataatttcttatggattgattttattaagattatgaattgtatctttaatattaatggctagtgaatctatttataagtatagaaattatactaatttatttttattaaatattgttttattattaattttattagtattaacttttagtagaatgagattatttatattttatttattttttgaaagtagattaattcctactttgtttttaattttagggtgaggttatcaacctgaacgtttgcaagcgggggtatatttattattttatactttattagtttctttaccaatattagttggtattttttatttatataaggttactggaactttaaatttttatttattaaataattatatatttaattatgaaattctttatttttctttagttatggcttttttagtaaaaatacctatatttttagttcatttatgattacctaaggctcatgtagaagctcctgtttctggttcaataattttagctggaattatattaaagttaggaggttatggattattacgggtatttccttttttacagttaataggattaaaatttaattttatttgaattagaattagattagtagggggagtattagttagattaatttgtttacgtcaaacagatttaaaggctttaattgcttattcttcagttgctcatataggaattgtattagctgggttaataactttaacttatataggaatttgtggttcttatactttaataattgctcatggtttatgttcttcaggattattttgtttggctaatatttcttatgaacgaacaggaagacgaagattattaattaataaggggatattaaattttataccttctatagcattatgatgatttttattaagatctgccaatatagctgctccacctactttaaatttattaggagaaatttctttaattaatagaattgttagttgatcatgagtttctatatttatattatcattattatctttttttagagctgcttatactttatatttatatgcttatagtcaacacggtaaaattttttctggaatttattcttttagaggaggttctgttcgagaatttttacttttatttttacattgatttcctttaaatttattaattttaaagggtgatatatgtatattatgattaatgatagcaattttaaattgaagcttaccaagtattttatttattataggagtatttacttttgtttctaatcgaaagcatttattatctatattgttaagattagaatatattgttttgagattatttcttttattatttatttatttaaatatattaaattatgaaaatttttttagaataatatttttaacttttagtgtatgtgaaggagcattaggtctttcaattttagtatcaataattcgtactcatggaaatgattattttcaaagatttaatattttacaatgtattatacaatgaattttattaactcttttgattatttttaattttatttttataaatataaaacatccattagcaataggattaactctattaatccaaactacattagtaactttaacatcaggtcttataactaaaagattttgattttcatatattttatttttagtattcttaggaggtatattagttttatttatttatgtaacttctttagcatcaaacgaaatattttcattttcaattaaattattatttatttcattaacaatattttctgtaataataat---tacattatttttcatagacaaaaatattttacta---caataccaaaatttagaaattaaatctatttatgatataaattcttacttaatagaaaattctttatctcttaataaattatataattatccaactaatttattaacaattttattaataaattacttattaattacattaattgctgtagttaaaattactaaattatttaagggtcctcttcgaccaatatttaacatgaacaaacctttacgaatcaaacacccaatctttagaattgctaatagtgctttagtagatttaccagcacctattaatatttcagcttgatgaaattttggatctttattatttttatgtttaataattcaaattttaactggtttatttttagcaatacattatactgcagatattaatttagcttttaatagagttaaccatatttgtcgagatgtaaattatggatgattactacgaactatacatgctaatggtgcatcatttttctttatttgtatttatttacatgtaggacgaggaatttattacggatcatacttatttactccaacttgactagtaggagtaattatcttatttttagttataggaacagcatttataggatatgttttaccatgaggtcaaatatctttttgaggagctacagttattactaatttattatcagccattccttacctaggtattgatttagttcaatgagtatgaggaggatttgctgtagataatgctacattaactcgattttttacattccatttcattttaccgttcattgtattagctgcaacattaattcacattttatttttacatgaaactggatcaaataaccctataggattaaattctaatattgataaaattccatttcacccatacttcactttcaaggatattgtaggatttatcgtcataacaataattttacttctattagtattaattaatccttaccttttaggagatcctgataattttattcctgctaatccattagtaacaccagttcatattcaaccagaatgatatttcttatttgcttatgctattttacgttcaattcctaataaattaggaggagtaattgctctagttctttctattgcaattttagctattttaccattttatcatttaagaaaattccgaggaattcaattttaccctattaatcaaattttattttgagtaatagtagtaacagtaatcttattaacatgaattggagctcgaccagttgaagaaccttatgttttagtaggacaaattttaactgtagtttactttgcatatttcatatttaatcctttaattattaaatgatgagataatttattaaat---------atagaaaatttattatttattattggaagattattattaattatttttgtattagtaagagtagcatttttaactcttttagaacgaaaggttttaggatatattcaaattcgtaagggacctaataaggttggaattgctggaattcctcagcctttttgtgatgcaattaaattatttactaaggaacaaacttatcctttattgtctaattatatttcttattatttttcaccaattttttcattatttttgtctttattggtttggatatgtatacctatatttgttaaacttttttcgtttaatttagggttgttattttttctttgttgtacaagtttaggtgtttatacagtaataattgcaggttgatcttcaaattcaaattatgctttattaggaggtttacgagctgttgctcagactatttcttatgaagttagattagctttagtattattaagttttatttttttaattgggggttataatatattaatattttataagtatcaaatatttatttgatttttatttattatgtttcctatagctttagtatgatttagaatttctttagctgaaactaatcgaactccttttgattttgctgaaggagaatcagaattagtttctgggtttaatgtagaatatagaagaggaggatttgctttaatttttttagcagaatatgcaagtattttgtttataagaatattattttgtgtaatatttttgggaagtgatgtttttcatgtatttttttatgttaagttaacatttgtttcttttatatttatttgagttcgtggaacattacctcgatttcgatatgataaattaatatatttagcttgaaagagttttttacctttttcattaaattttttattattttttgtagggtttaagatttttttattttatttaatt
>L.cuprina_JX913753
atttttaataattcatcaaaaattatatttttcggaattttaataataggaacattaatttctatttctgctaattcatggttaggtgcttgaatagggttagaaattaatttattagcttttatccccctaataagagatgataaattaatatcaacagaagcctcattaaagtatttcttaactcaagcattagcatcttcagtatttctattcgcagtgattttgtttttactaaattcaagtaaaac---aaattcaaattattttatagaaataataatcttttcttctcttcttttaaaaagaggttctgctccatttcatttttgattccctaatgtaatagaaggactttcatgaacaaatgcattaattttaatgacttgacaaaaaattgcacctttaatattaatttcttatattatttttaagccattaattattacaagtattattctttcaagattaattggtgctttaggtggattgaatcaaacttctttacgtaaattaatagcttattcttctattaatcatttaggatgaatattagcagcaatatataatagaaatttattatgaataacatattttttattttattcatttctttcatttgctataatctttatattcaatatatttaaaacttctcatattaaccaattattttcattattttttcattcaaaggttataaaattttttttattttttaatttattatcattaggaggattacccccatttttaggatttttccctaaatgaattgttattcaatctttaactattaataatcaattatttttattaacatttatagtattaataacattaattactttatatttttatatacgattatcatatagagcttttatattaaattattatgaaaataattggttaaattattctatattcaaatctagttatatgaaaatttttataactttttcatttatttcaatttttgggttattcctaatttcttctttatattttttattttcgcaacaatggttattttcaactaatcataaagatattggaactttatattttatttttggagcttgatccggaataattggaacttctttaagaattctaattcgagctgaattaggacaccctggagctttaattggagatgatcaaatttataatgtaattgttacagctcatgcttttattataattttttttatagtaatgccaattataattggaggatttggaaattgattagttccattaatactaggagctccagatatagcattccctcgaataaataatataagtttttgacttttacctcctgcattaactttattattagttagtagtatagtagaaaacggagctggaacaggatgaacagtttaccctcccctatcttctaatattgctcatggaggagcttctgttgatttagctattttctctcttcatttagcaggaatttcttcaattttaggagctgtaaattttattactacagttattaatatacgatcaacaggaattacttttgatcgaatacctttatttgtttgatcagtagtaattacagctttattgcttttattatcattaccagtattagcaggagctattacaatacttttaacagaccgaaatcttaatacatcattctttgatcctgcaggaggaggagatccaattttataccaacatttattttgattctttggacaccctgaagtttatattttaattttacctggatttggaataatttctcatattattagtcaagaatcaggtaaaaaggaaacattcggttcattaggaatgatttatgctatattagctattgggttattaggatttattgtttgagctcatcatatatttacagtaggaatagacgttgatacacgagcttactttacttcagctactataattattgctgtaccaactggaattaagatttttagttgattagcaactctttatggaactcaattaaactattcccctgctactttatgagctttaggatttgtatttttattcactgtaggaggtttaactggagttgttttagctaactcttcagttgatattattttacatgatacatactatgtagtagctcacttccattatgttttatcaataggagctgtatttgctattatagcaggatttgttcactgataccctttattcacaggattaactttaaatactaagatattaaaaagtcaatttgctattatatttattggggtaaatttaacattcttccctcaacatttcttaggattagcaggaataccacgacgatattcagactacccagatgcttacacaacttgaaatgtaatttctacaattgggtcaacaatttctttattaggaattttatttttcttctttattatttgagaaagtcttgtatctcaacgtcaagttttattccctgttcaattaaattcatcaattgaatgattacaaaatactccaccagctgaacatagttattctgaattacctttattaactaatt--atgtcaacatgagcaaatttaggtttacaagatagttcttctcctttaatagaacaattaatctttttccatgatcacgcacttttaattttagtaataattactgtccttgtaggatacttaatgtttatattattttttaacaaatatgtaaatcgatatttattacacggacaaactattgaaattatttgaacaattttacctgcaattattttattatttattgctttcccttctcttcgacttttatatttacttgatgaaattaatgaaccttcaattactttaaaggcaattggtcatcaatgatattgaagttatgaatattcagattttgcaaatattgaatttgattcatatataattcctactaacgaattatcaattgatagttttcgtttattagatgtagataatcgagtagttttaccaataaattctcaagttcgaattttagtaactgccgctgatgtaattcattcttgaactatcccggcactaggagtaaaggtagatggaactcctggtcgactaaatcaaacaaattttttaattaaccgaccaggtttattttacggacaatgttcagaaatttgcggagctaatcatagttttataccaattgtaattgaaagaattccagtaaattactttattaagtgaatttctaataat-ataaattctt-attcctcaaatagcacctattggttgattaagcttatttattattttttcaattgcttttgtaatttttaatataataaattattactcatttattccttctatacctaaatcaaatttaattaataaaacacaatctacaaattcattaaattgaaaatgaatgataacaaatttattctcagtatttgacccttcttctagtatttttaatttatcattaaattgattaagaacatttttaggaattttaataattccttctagatattgattaatgccttctcgttaccatattttttgaaataatattttattaactcttcataaagaattcaaaactcttttaggacctataggagctaatggatcaacttttattttcgtttcattattttctataattctttttaataattttataggattattcccttacatttttacaagtacaagtcatttaactttaactcttactttagctcttcctttatgattatgttttatattatttggatgaatcaataatacacaacacatatttgctcatttagtacctcaaggaactccagcagttttaataccttttatggtttgcattgaaacaattagtaatgtaattcgaccaggtactttagctgttcgactaacagctaatataattgctggacatttattattaactcttttaggtaatacaggtccttctatatcaacaattttattaagacttttaattattacacaaattgctttattagttcttgaatcagctgttgctataattcaatcttatgtatttgctgttcttagaactctatattctagtgaagtaatgtcaactcactcaaaccacccatttcacttagtagattatagtccatgaccattaacagcttcaattggagctataacaactgtcgctggaatagtaaagtgatttcatcaatatgatgtttcattattcttattaggtaatattattactatcttaactgtttaccaatgatgacgagatgtttctcgagaaggaacttttcaaggtcttcatactgacgcagtaactacaggtttacgatgaggaataattttatttattttatcagaagttttattttttgtttcattcttttgagctttttttcatagtagtctttctccatcaattgaattaggagctatatgacctcctataggaattactccatttaatccattccaaattcctttattaaatacagtaattttattaacttcaggaattactgtaacttgagctcatcatagtttaatggaaggaaatcactcccaaactactcaaggattattttttacagtaattttaggaatttattttactattcttcaagcatacgaatatattgaagctccatttacaatcgctgattctgtttatggttcaacattttttatagcaacaggattccatggagttcatgttttaattggaactacttttttattagtatgtttaattcgtcacttaaacaatcatttttctaaaaatcatcattttggatttgaagctgctgcttgatattgacattttgttgatatcgtttgattattcctttatgtttcaatttactgatgaggaggt---attttatcaattttaacaattagttcaattattttattaatttcaattgtagtaatattactagcctcaattctttcaaaaaaaacattagttgatcgagaaaaagcatccccatttgaatgtggatttgatccaaaatcatcttctcgattacctttttcacttcgattttttttaattacaattatttttcttatttttgatgtagaaattgctttaattcttcctattatcttaattattaaattttctaatttaataatatgaacaattacgtcaattatttttattttaattttattactaggtctttatcatgaatgaaatcaaggaatattaaactgatcaaat---------atatcaatttgtacaattagttttgtaagattatttttttttagattgttttccttttttataggacttgtttttattataaatgattatagaatttttattgagtgggaagttgtttcgatgaattcaataaatattgttataactttattatttgattgaataagtttaatttttatatcttttgttttaataatttcttcattagttattttttatagtaaggaatatatagaaagtgattataaaattaatcgatttattatattagtattaatatttgttacttctataatattattaattattagtcctaatttaattagtattttattaggatgagatggtttaggattagtttcatattgtttagtaatttattttcaaaatgttaagtcttataatgctggtatattaacagctttatctaatcgaattggtgacgttgctcttttattagctattgcttgaatattaaattacgggagttgaaattatattttttatttagaagtaataaaaagtaatatagaaataataattgtaggaggattagttatgttagccgcaataactaaaagagctcaaattcctttttcttcttgattgccagctgctatagcagctcctacaccagtttcagctttagttcattcttcaactttggtaactgctggtgtttatttattaattcgatttaatattttattaagaagttcatggttgggtaatttattattattattatctggattaacaatatttatagcagggttaggagctaattatgaatttgatttaaagaaaattattgctttatctactttaagacaattaggattaataataagaattttatcaataggttattataagttagcattttttcatttattgactcatgctttatttaaggctttattatttatatgtgctggagctattattcataatataaataattctcaagatattcgattaatgggaagtttaagattaataataccattaacttcttcttgttttaatgtagctaatttagctttatgtggtataccttttttagctggattttattctaaggacttaattttagaaacagtttctttatcttatattaatatattttctttttttctttattttttttcaacaggtttaactgtatgttattcttttcggttagtttattatacaataactggtgattctaatttttcttctttaaatatattaaatgatgaaggttgagtaatattgaaaagtataataggtttattaattttaagaatttttggtgggagaatgttaagatgattgatttttcctactcccatagtagttgttcttccttcttatttaaaattattaacattatttgtttgtattgttgggggtattataggttatataatttctaatgtttcattatttttttataataaggctttaaataattataatttttcttattttttaggttctatgtggtttataccttatatttctacttatgggattattaattattctttaattgttggaaatatagtagttaaatcattcgatcaaggttgatcagaatattttggaggtcaacaattgtatttaaatttagttaaaaattctcaattaaatcaa---atattacaaaataataatttaaagatttatttattaagttttattttttgaattataattttatatatatatataatttgtttaatgttaaaaattattattagaattttgtttttatttccgttgtgtttaatatataatacttattgaatggtgcaaagtttattatttttattaagttttgtttttattttaataaatatgtatagaaattattttatatcaatttcttatttatttggatgtgatataatttcttatggattgattttattaagattatgaattgtatctttaatattaatggctagtgaatctatttataagtatagaaattatactaatttatttttattaaatattgttttattattaattttattagtattaacttttagtagaatgagattatttatattttatttattttttgaaagtagattaattcctactttgtttttaattttagggtgaggttatcaacctgaacgtttgcaagcgggggtatatttattattttatactttattagtttctttaccaatattagttggtattttttatttatataaggttactggaactttaaatttttatttattaaataattatatatttaattatgaaattctttatttttctttagttatggcttttttagtaaaaatacctatatttttagttcatttatgattacctaaggctcatgtagaagctcctgtttctggttcaataattttagctggaattatattaaagttaggaggttatggattattacgggtatttccttttttacagttaataggattraaatttaattttatttgaattagaattagattagtagggggagtattagttagattaatttgtttacgtcaaacagatttaaaggctttaattgcttattcttcagttgctcatataggaattgtattagctgggttrataactttaacttatataggaatttgtggttcttatactttaataattgctcatggtttatgttcttcaggattattttgtttggctaatatttcttatgaacgaacaggaagacgaagattattaattaataaggggatattaaattttataccttctatagcattatgatgatttttattaagatctgcyaatatrgctgctccacctactttaaatttattaggagaaatttctttaattaatagaattgttagttgatcatgagtttctatatttatattatcattattrtctttttttagagctgcttatactttatatttatatgcttatagtcaacacggtaaaattttttctggaatttattcttttagaggaggttctgttcgagaatttttacttttatttttacattgatttcctttaaatttattaattttaaagggtgatatatgtatattatgattaatgatagcaattttaaattgaagcttaccaagtattttatttattataggagtatttacttttgtttctaatcgaaagcatttattatctatattgttaagattagaatatattgttttgagattatttcttttattatttatttatttaaatatattaaattatgaaaatttttttagaataatatttttaacttttagtgtatgtgaaggagcattaggtctttcaattttagtatcaataattcgtactcatggaaatgattattttcaaagatttaatattttacaatgtattatacaatgaattttattaactcttttgattatttttaattttatttttataaatataaaacatccattagcaataggattaactctattaatccaaactacattagtaactttaacatcaggtcttataactaaaagattttgattttcatatattttatttttagtattcttaggaggtatattagttttatttatttatgtaacttctttagcatcaaacgaaatattttcattttcaattaaattattatttatttcattaacaatattttctgtaataataat---tacattatttttcatagacaaaaatattttacta---caataccaaaatttagaaattaaatctatttatgatataaattcttacttaatagaaaattctttatctcttaataaattatataattatccaactaatttattaacaattttattaataaattacttattaattacattaattgctgtagttaaaattactaaattatttaagggtcctcttcgaccaatatttaacatgaacaaacctttacgaatcaaacacccaatctttagaattgctaataatgctttagtagatttaccagcacctattaatatttcagcttgatgaaattttggatctttattatttttatgtttaataattcaaattttaactggtttatttttagcaatacattatactgcagatattaatttagcttttaatagagttaaccatatttgtcgagatgtaaattatggatgattactacgaactatacatgctaatggtgcatcatttttctttatttgtatttatttacatgtaggacgaggaatttattacggatcatacttatttactccaacttgactagtaggagtaattatcttatttttagttataggaacagcatttatagggtatgttttaccatgaggtcaaatatctttttgaggagctacagttattactaatttattatcagccattccttacctaggtattgatttagttcaatgagtatgaggaggatttgctgtagataatgctacattaactcgattttttacattccatttcattttaccgttcattgtattagctgcaacattaattcacattttatttttacatgaaactggatcaaataaccctataggattaaattctaatattgataaaattccatttcacccatacttcactttcaaggatattgtaggatttatcgtcataacaataattttacttctattagtattaattaatccttaccttttaggagatcctgataattttattcctgctaatccattagtaacaccagttcatattcaaccagaatgatatttcttatttgcttatgctattttacgttcaattcctaataaattaggaggagtaattgctctagttctttctattgcaattttagctattttaccattttatcatttaagaaaattccgaggaattcaattttaccctattaatcaaattttattttgagtaatagtagtaacagtaatcttattaacatgaattggagctcgaccagttgaagaaccttatgttttagtaggacaaattttaactgtagtttactttgcatatttcatatttaatcctttaattattaaatgatgagataatttattaaat---------atagaaaatttattatttattattggaagattattattaattatttttgtattagtaagagtagcatttttaactcttttagaacgaaaggttttaggatatattcaaattcgtaagggacctaataaggttggaattgctggaattcctcagcctttttgtgatgcaattaaattatttactaaggaacaaacttatcctttattgtctaattatatttcttattatttttcaccaattttttcattatttttgtctttattggtttggatatgtatacctatatttgttaaacttttttcgtttaatttagggttgttattttttctttgttgtacaagtttaggtgtttatacagtaataattgcaggttgatcttcaaattcaaattatgctttattaggaggtttacgagctgttgctcagactatttcttatgaagttagattagctttagtattattaagttttatttttttaattgggggttataatatattaatattttataagtatcaaatatttatttgatttttatttattatgtttcctatagctttagtatgatttagaatttctttagctgaaactaatcgaactccttttgattttgctgaaggagaatcagaattagtttctgggtttaatgtagaatatagaagaggaggatttgctttaatttttttagcagaatatgcaagtattttgtttataagaatattattttgtgtaatatttttgggaagtgatgtttttcatgtatttttttatgttaagttaacatttgtttcttttatatttatttgagttcgtggaacattacctcgatttcgatatgataaattaatatatttagcttgaaagagttttttacctttttcattaaattttttattattttttgtagggtttaagatttttttattttatttaatt
>L.sericata_JX913754
atttttaataattcatcaaaaattatatttttcggaattttaataataggaacattaatttctatttctgctaattcatggttaggtgcttgaatagggttagaaattaatttattagcttttatccccctaataagagatgataaattaatatcaacagaagcctcattaaagtatttcttaactcaagcattagcatcttcagtatttctattcgcagtgattctgtttttactaaattcaagtaaaac---aaattcaaattattttatagaaataataatcttttcttctcttcttttaaaaagaggttctgctccatttcatttttgattccctaatgtaatagaaggactttcatgaacaaatacattaattttaatgacttgacaaaaaattgcacctttaatattaatttcttatattatttttaagccattaattattacaagtattattctttcaagattaattggtgctttaggtggattgaatcaaacttctttacgtaaattaatagcttattcttctatcaatcatttaggatgaatattagcagcaatatataatagaaatttattatgaataacatattttttattttattcatttctttcatttgctataatctttatattcaatatatttaaaacttctcatattaaccaattattttcattattttttcattcaaaggttataaaattttttttattttttaatttattatcattaggaggattacccccaattttaggatttttccctaaatgaattgttattcaatctttaactattaataatcaattatttttattaacatttatagtattaataacattaattactttatatttttatatacgattatcatatagagcttttatattaaattattatgaaaataattgattaaactattctatattcaaatctagttatatgaaaatttttataactttttcatttatttcaatttttgggttattcctaatttcttctttatattttttattttcgcaacaatggttattttcaactaatcataaagatattggaactttatattttatttttggagcttgatccggaataattggaacttctttaagaattctaattcgagctgaattaggacatcctggagctttaattggagatgatcaaatttataatgtaattgttacagctcatgcttttattataattttttttatagtaatgccaattataattggaggatttggaaattgattagttccattaatactaggagctccagatatagcattccctcgaataaataatataagtttttgacttttacctcctgcattaactttattattagttagtagtatagtagaaaacggagctggaacaggatgaacagtttaccctcctctatcttctaatattgctcatggaggagcttctgttgatttagctattttctctcttcatttagcaggaatttcttcaattttaggagctgtaaattttattactacagttattaatatacgatcaacaggaattacttttgatcgaatacctttatttgtttgatcagtagtaattacagctttattacttttattatcattaccagtattagcaggagctattacaatacttttaacagaccgaaatcttaatacatcattctttgaccctgcaggaggaggtgatccaattttataccaacatttattttgattctttggacaccctgaagtttatattttaattttacctggatttggaataatttctcatattattagtcaagaatcaggtaaaaaggaaacattcggttcattagggatgatttatgccatattagctattggattattaggatttattgtttgagctcatcatatatttacagtaggaatagacgttgatacacgagcttactttacttcagctactataattattgctgtaccaactggaattaagatttttagttgattagcaactctttatggaactcaattaaactattcccctgctactttatgagctttaggatttgtatttttattcactgtaggaggtttaactggagttgttttagctaactcttcagttgatattattttacatgatacatactatgtagtagctcacttccattatgttttatcaatgggagctgtatttgctattatagcaggatttgttcactgatatcctttatttacaggattaactttaaatactaagatattaaaaagtcaatttgctattatatttattggggtaaatttaacattcttccctcaacatttcttaggattagcaggaataccacgacgatattcagactacccagatgcttacacaacttgaaatgtaatttctacaattgggtcaacaatttctttattaggaattttattcttcttctttattatttgagaaagtcttgtatctcaacgtcaagttttattccctgttcaattaaattcatcaattgaatgattacaaaatactccaccagctgaacatagttattctgaattgcctttattaactaatt--atgtcaacatgagcaaatttaggtttacaagatagttcttctcctttaatagaacaattaatctttttccatgatcacgcacttttaattttagtaataattactgtacttgtaggatacttaatgtttatattattttttaacaaatatgtaaatcgatatttattacacggacaaactattgaaattatttgaacaattttacctgcaattattttattatttattgctttcccttctcttcgacttttatatttacttgatgaaattaatgaaccttcaattactttaaaggcaattggtcatcaatgatattgaagttatgaatattcagattttgcaaatattgaattcgattcatatataattcctactaacgaattatcaattgatagctttcgtttattagatgtagataatcgagtagttttaccaataaattctcaagttcgaattttagtaactgctgctgatgtaattcattcttgaactatcccagcactaggagtaaaggtagatggaactcctggtcgactaaatcaaacaaattttttaattaaccgaccaggtttattttacggacaatgttcagaaatttgtggagctaatcatagttttataccaattgtaattgaaagaattccagtaaattactttattaagtgaatttctaataat-ataaattctt-attcctcaaatagcacctattggttgattaagcttatttattattttttcaattgcttttgtaatttttaatgtaataaattattattcatttattccttctatacctaaatcaaatttaattaataaaacacaatctacaaattcattaaattgaaaatgaatgataacaaatttattctcagtatttgacccttcttctagtatttttaatttatcattaaattgattaagaacatttttaggaattttaataattccttctagatattgattaataccttctcgttaccatattttttgaaataatattttattaactcttcataaagaattcaaaactcttttaggacctataggagctaatggatcaacttttattttcgtttcattattttctataattctttttaataattttataggattattcccttacatttttacaagtacaagtcatttaactttaactcttactttagctcttcctttatgattatgttttatattatttggatgaatcaataatacacaacatatatttgctcatttagtacctcaaggaactccagcagttttaataccttttatggtttgcattgaaacaattagtaatgtaattcgaccaggtactttagctgttcgattaacagctaatataattgctggacatttattattaactcttttaggtaatacaggtccttctatatcaacaattttattaagacttttaattattacacaaattgctttattagttcttgaatcagctgttgctataattcaatcttatgtatttgctgttcttagaaccctatattctagtgaagtaatgtcaactcactcaaaccacccatttcacttagtagattatagtccatgaccattaacagcttcaattggagctataacaactgtcgctggaatagtaaagtgattccatcaatatgatgtttcattattcttattaggtaatattattactatcttaactgtttaccaatgatgacgagatgtttctcgagaaggaacttttcaaggtcttcatactgacgcagtaactacaggtttacgatgaggaataattttatttattttatcagaagttttattttttgtttcattcttttgagctttttttcatagtagtctttctccatcaattgaattaggagctatatgacctcctataggaattactccatttaatccattccaaattcctttattaaatacagtaattttattaacttcaggaattactgtaacttgagctcatcatagtttaatggaaggaaatcactcccaaactactcaaggattattttttacagtaattttaggaatttattttactattcttcaagcatacgaatatattgaagctccatttacaattgctgactctgtttatggttcaacattttttatagcaacaggattccatggagttcatgttttaattgggactacttttttattagtatgtttaattcgtcacttaaacaatcatttttctaaaaatcatcattttggatttgaagctgctgcttgatattgacattttgttgatatcgtttgattattcctttatgtttcaatttactgatgaggaggt---attttatcaattttaacaattagttcaattattttattaatttcaattgtagtaatattactagcctcaattctttcaaaaaaaacattagttgatcgagaaaaagcatccccatttgaatgtggatttgatccaaaatcatcttctcgattacctttttcacttcgattttttttaattacaattatttttcttatttttgatgtagaaattgctttaattcttcctattatcttaattattaaattttctaatttaataatatgaacaattacatcaattatttttattttaattttattactaggtctttatcatgaatgaaatcaaggaatattaaactgatcaaat---------atatcaatttgtacaattagttttgtaagattatttttttttagattgttttctttttttataggacttgtttttattataaatgattacagaatttttattgagtgggaagttgtttcgatgaattcaataaatattgttataactttattatttgattgaataagtttaatttttatatcttttgttttaataatttcttcattagttattttttatagtaaggaatatatagaaagtgattataaaattaatcgatttattatattagtattaatatttgttacttctataatattattgattattagtcctaatttaattagtattttattaggatgagatggtttaggattagtttcatattgtttagtaatttattttcaaaatgttaagtcttataatgctggtatattaacagctttatctaatcgaattggtgatgttgctcttttattagctattgcttgaatattaaattatggaagttgaaattatattttttatttagaagtaataaaaagtaatatagaaataataattgtaggaggattagttatgttagctgcaataactaaaagagctcaaattcctttttcttcttgattaccagctgctatagcagctcctacgccagtttcagctttagttcattcttcaactttggtaactgctggtgtttatttattaattcgatttaatattttattaagaagttcatgattgggtaatttattattattattatctggattaacaatatttatagcagggttaggagctaattatgaatttgatttaaagaaaattattgctttatctactttaagacaattaggattaataataagaattttatcaataggttattataagttagcattttttcatttattgactcatgctttatttaaggctttattatttatatgtgctggggctattattcataatataaataattctcaagatattcgattaatgggaagtttaagattaataataccattaacttcttcttgttttaatgtagctaatttagctttatgtggtataccttttttagctggattttattctaaggatttaattttagaaacagtttctttatcttatattaatatattttctttttttctttattttttttcaacaggtttaactgtatgttattcttttcggttagtttattatacaataactggtgattctaatttttcttctttaaatatattaaatgatgaaggttgagtaatattgaaaagtataataggtttattaattttaagaatttttggtgggagaatgttaagatgattgatttttcctactcctatagtagttgttcttccttcttatttaaaattattaacattatttgtttgtattgttgggggtattataggttatataatttctaatgtttctttatttttttataataaggctttaaataattataatttttcttattttttaggttctatgtgatttataccttatatttctacttatggaattattaattattctttaattgttggaaatatagtagttaaatcatttgatcaaggttgatcagaatattttggaggtcaacaattatatttaaatttagttaaaaattctcaattaaatcaa---atattacaaaataataatttaaagatttatttattaagttttattttttgaattataattttatatatgtatataatttgtttaatgttaaaaattattattagaattttgtttttatttccgttgtgtttaatatataatacttattgaatggtgcaaagtttattatttttattaagttttgtttttattttaataaatatgtatagaaattattttatatcaatttcttatttatttggatgtgatataatttcttatggattaattttattaagattatgaattgtatctttaatattaatggctagtgaatctatttataagtatagaaattatactaatttatttttattaaacattattttattattaattttattagtattaacttttagtagaatgagattatttatattttatctattttttgaaagtagattaattcctactttgtttttaattttagggtgaggttatcaacctgaacgtttgcaagcgggggtatatttattattttatactttattagtttctttaccaatattagttggtattttttatttatataaggctactggaactttaaatttttatttattaaataattatatatttaattatgaaattctttatttttctttagttatggcctttttagtaaaaatacctatatttttagttcatttatgattacctaaggctcatgtagaagctcctgtttctggttcaataattttagctggaattatattaaagttagggggttatggattattacgggtatttccttttttacaattaataggattaaaatttaattttatttgaattagaattagattagtagggggagtattagttagattaatttgtttacgtcaaacagatttaaaggctttaattgcttattcttcagttgctcatataggaattgtattagctggattaataactttaacttatataggaatttgtggttcttatactttaataattgctcatggtttatgttcttcaggattattttgtttggctaatatttcttatgaacgaacaggaagacgaagattattaattaataaggggatattaaattttataccttctatagcattatgatgatttttattaagatctgctaatatagctgctccacctactttaaatttattaggagaaatttctttaattaatagaattgttagttgatcatgagtttctatatttatattatcattattgtctttttttagagctgcttatactttatatttatacgcttatagtcaacacggtaaaattttttctggaatttattcttttagaggaggttctgttcgagaatttttacttttatttttacattgatttcctttaaatttgttaattttaaagggtgatatatgtatattatgattaatgatagcaattttaaattgaagcttaccaagtattttatttattataggagtatttacttttgtttctaatcgaaagcatttattatctatattgttaagattagaatatattgttttaagattatttcttttattatttatttatttaaatatattaaattatgaaaatttttttagaataatatttttaacttttagtgtatgtgaaggagcattaggtctttcaattttagtatcaataattcgtactcatggaaatgattattttcaaagatttaatattttacaatgtattatacaatgaattttattaactcttttaattatttttaattttatttttataaatataaaacatccattagcaataggattaactctattaattcaaactacattagtaactttaacatcaggtcttataactaaaagattttgattttcatatattttatttttagtattcttaggaggtatattagttttatttatttatgtaacttctttagcatcaaacgaaatattttcattttcaattaaattattatttatttcattaataatattttctgtaataataat---tacattattttttatagacaaaaatattttacta---caataccaaaatttagaaattaaatctatttatgatataaattcttacttaatagaaaattctttatctcttaataaattatataattatccaactaatttattaacaattttattaataaattacttattaattacattaattgctgtagttaaaattactaaattatttaagggtcctcttcgaccaatatttaacatgaacaaacctttacgaatcaaacacccaatctttagaattgctaatagtgctttagtagatttaccagcacctattaatatttcagcttgatgaaattttggatctttattatttttatgtttaataattcaaattttaactggtttatttttagcaatacattatactgcagatattaatttagcttttaatagagttaatcatatttgtcgagatgtaaattatggatgattactacgaactatacatgctaatggtgcatcatttttctttatttgtatttatttacatgtaggacgaggaatttattacggatcatacttatttactccaacttgattagtaggagtaattatcttatttttagttataggaacagcatttataggatacgttttaccatgaggtcaaatatctttttgaggagctacagttattactaatttattatcagccattccttacctaggtattgatttagttcaatgagtatgaggaggatttgctgtagataatgctacattaactcgattttttacattccatttcattttaccattcattgtattagctgcaacattaattcacattttatttttacatgaaactggatcaaataaccctataggattaaattctaatattgataaaattccattccacccatacttcactttcaaggatattgtaggatttatcgtcataacaataattttacttctattagtattaattaatccttaccttttaggagatcctgataattttattcctgctaatccattagtaacaccagttcatattcaaccagaatgatatttcttatttgcttatgctattttacgttcaattcctaataaattaggaggagtaattgctctagttctttctattgcaattttagctattttaccattttatcatttaagaaaattccgaggaattcaattttaccctattaatcaaattttattttgagtaatagtagtaacagtaatcttattaacatgaattggagctcgaccagttgaagaaccttatgttttagtaggacaaattttaactgtaatttactttgcatatttcatatttaatcctctaattattaaatgatgagataatttattaaat---------atagaaaatttattatttattattggaagattattattaattatttttgtattagtaagagtagcatttttaactcttttagaacgaaaggttttaggatatattcaaattcgtaagggacctaataaggttggaattgcaggaattcctcagcctttttgtgatgcaattaaattatttactaaggaacaaacttatcctttattgtctaattatatttcttattatttttcaccaattttttcattatttttgtctttattggtttggatatgtatacctatatttgttaaacttttttcgtttaatttagggttgttattttttctttgttgtacaagtttaggtgtttatacagtaataattgcaggttgatcttcaaattcaaattatgctttattaggaggtttacgagctgttgctcaaactatttcttatgaagttagattagctttagtattattaagttttatttttttaattgggggttataatatgttaatattttataagtatcaaatatttatttgatttttatttattatatttcctatagctttagtatgatttagaatttctttagctgaaactaatcgaactccttttgattttgctgaaggggaatcagaattagtttctggatttaatgtagaatatagaagaggaggatttgctttaatttttttagcagaatatgcaagtattttgtttataagaatattattttgtgtaatatttttgggaagtgatgtttttcatgtatttttttatgttaagttaacatttgtttcttttatatttatttgagttcgtggaacattacctcgatttcgatatgataaattaatatatttagcttgaaagagttttttacctttttcattaaattttttattattttttgtagggtttaagatttttttattttatttaatt
>L.sericata_KT272854
atttttaataattcatcaaaaattatatttttcggaattttaataataggaacattaatttctatttctgctaattcatggttaggtgcttgaatagggttagaaattaatttattagcttttatccccctaataagagatgataaattaatatcaacagaagcctcattaaagtatttcttaactcaagcattagcatcttcagtatttctattcgcagtgattctgtttttactaaattcaagtaaaac---aaattcaaattattttatagaaataataatcttttcttctcttcttttaaaaagaggttctgctccatttcatttttgattccctaatgtaatagaaggactttcatgaacaaatacattaattttaatgacttgacaaaaaattgcacctttaatattaatttcttatattatttttaagccattaattattacaagtattattctttcaagattaattggtgctttaggtggattgaatcaaacttctttacgtaaattaatagcttattcttctatcaatcatttaggatgaatattagcagcaatatataatagaaatttattatgaataacatattttttattttattcatttctttcatttgctataatctttatattcaatatatttaaaacttctcatattaaccaattattttcattattttttcattcaaaggttataaaattttttttattttttaatttattatcattaggaggattacccccatttttaggatttttccctaaatgaattgttattcaatctttaactattaataatcaattatttttattaacatttatagtattaataacattaattactttatatttttatatacgattatcatatagagcttttatattaaattattatgaaaataattgattaaactattctatattcaaatctagttatatgaaaatttttataactttttcatttatttcaatttttgggttattcctaatttcttctttatattttttattttcgcaacaatggttattttcaactaatcataaagatattggaactttatattttatttttggagcttgatccggaataattggaacttctttaagaattctaattcgagctgaattaggacatcctggagctttaattggagatgatcaaatttataatgtaattgttacagctcatgcttttattataattttttttatagtaatgccaattataattggaggatttggaaattgattagttccattaatactaggagctccagatatagcattccctcgaataaataatataagtttttgacttttacctcctgcattaactttattattagttagtagtatagtagaaaacggagctggaacaggatgaacagtttaccctcctctatcttctaatattgctcatggaggagcttctgttgatttagctattttctctcttcatttagcaggaatttcttcaattttaggagctgtaaattttattactacagttattaatatacgatcaacaggaattacttttgatcgaatacctttatttgtttgatcagtagtaattacagctttattacttttattatcattaccagtattagcaggagctattacaatacttttaacagaccgaaatcttaatacatcattctttgaccctgcaggaggaggtgatccaattttataccaacatttattttgattctttggacaccctgaagtttatattttaattttacctggatttggaataatttctcatattattagtcaagaatcaggtaaaaaggaaacattcggttcattagggatgatttatgccatattagctattggattattaggatttattgtttgagctcatcatatatttacagtaggaatagacgttgatacacgagcttactttacttcagctactataattattgctgtaccaactggaattaagatttttagttgattagcaactctttatggaactcaattaaactattcccctgctactttatgagctttaggatttgtatttttattcactgtaggaggtttaactggagttgttttagctaactcttcagttgatattattttacatgatacatactatgtagtagctcacttccattatgttttatcaatgggagctgtatttgctattatagcaggatttgttcactgatatcctttatttacaggattaactttaaatactaagatattaaaaagtcaatttgctattatatttattggggtaaatttaacattcttccctcaacatttcttaggattagcaggaataccacgacgatattcagactacccagatgcttacacaacttgaaatgtaatttctacaattgggtcaacaatttctttattaggaattttattcttcttctttattatttgagaaagtcttgtatctcaacgtcaagttttattccctgttcaattaaattcatcaattgaatgattacaaaatactccaccagctgaacatagttattctgaattgcctttattaactaatt--atgtcaacatgagcaaatttaggtttacaagatagttcttctcctttaatagaacaattaatctttttccatgatcacgcacttttaattttagtaataattactgtacttgtaggatacttaatgtttatattattttttaacaaatatgtaaatcgatatttattacacggacaaactattgaaattatttgaacaattttacctgcaattattttattatttattgctttcccttctcttcgacttttatatttacttgatgaaattaatgaaccttcaattactttaaaggcaattggtcatcaatgatattgaagttatgaatattcagattttgcaaatattgaattcgattcatatataattcctactaacgaattatcaattgatagctttcgtttattagatgtagataatcgagtagttttaccaataaattctcaagttcgaattttagtaactgctgctgatgtaattcattcttgaactatcccagcactaggagtaaaggtagatggaactcctggtcgactaaatcaaacaaattttttaattaaccgaccaggtttattttacggacaatgttcagaaatttgtggagctaatcatagttttataccaattgtaattgaaagaattccagtaaattactttattaagtgaatttctaataat-ataaattctt-attcctcaaatagcacctattggttgattaagcttatttattattttttcaattgcttttgtaatttttaatgtaataaattattattcatttattccttctatacctaaatcaaatttaattaataaaacacaatctacaaattcattaaattgaaaatgaatgataacaaatttattctcagtatttgacccttcttctagtatttttaatttatcattaaattgattaagaacatttttaggaattttaataattccttctagatattgattaataccttctcgttaccatattttttgaaataatattttattaactcttcataaagaattcaaaactcttttaggacctataggagctaatggatcaacttttattttcgtttcattattttctataattctttttaataattttataggattattcccttacatttttacaagtacaagtcatttaactttaactcttactttagctcttcctttatgattatgttttatattatttggatgaatcaataatacacaacatatatttgctcatttagtacctcaaggaactccagcagttttaataccttttatggtttgcattgaaacaattagtaatgtaattcgaccaggtactttagctgttcgattaacagctaatataattgctggacatttattattaactcttttaggtaatacaggtccttctatatcaacaattttattaagacttttaattattacacaaattgctttattagttcttgaatcagctgttgctataattcaatcttatgtatttgctgttcttagaaccctatattctagtgaagtaatgtcaactcactcaaaccacccatttcacttagtagattatagtccatgaccattaacagcttcaattggagctataacaactgtcgctggaatagtaaagtgattccatcaatatgatgtttcattattcttattaggtaatattattactatcttaactgtttaccaatgatgacgagatgtttctcgagaaggaacttttcaaggtcttcatactgacgcagtaactacaggtttacgatgaggaataattttatttattttatcagaagttttattttttgtttcattcttttgagctttttttcatagtagtctttctccatcaattgaattaggagctatatgacctcctataggaattactccatttaatccattccaaattcctttattaaatacagtaattttattaacttcaggaattactgtaacttgagctcatcatagtttaatggaaggaaatcactcccaaactactcaaggattattttttacagtaattttaggaatttattttactattcttcaagcatacgaatatattgaagctccatttacaattgctgactctgtttatggttcaacattttttatagcaacaggattccatggagttcatgttttaattgggactacttttttattagtatgtttaattcgtcacttaaacaatcatttttctaaaaatcatcattttggatttgaagctgctgcttgatattgacattttgttgatatcgtttgattattcctttatgtttcaatttactgatgaggaggtataattttatcaattttaacaattagttcaattattttattaatttcaattgtagtaatattactagcctcaattctttcaaaaaaaacattagttgatcgagaaaaagcatccccatttgaatgtggatttgatccaaaatcatcttctcgattacctttttcacttcgattttttttaattacaattatttttcttatttttgatgtagaaattgctttaattcttcctattatcttaattattaaattttctaatttaataatatgaacaattacatcaattatttttattttaattttattactaggtctttatcatgaatgaaatcaaggaatattaaactgatcaaat---------------atttgtacaattagttttgtaagattatttttttttagattgttttctttttttataggacttgtttttattataaatgattacagaatttttattgagtgggaagttgtttcgatgaattcaataaatattgttataactttattatttgattgaataagtttaatttttatatcttttgttttaataatttcttcattagttattttttatagtaaggaatatatagaaagtgattataaaattaatcgatttattatattagtattaatatttgttacttctataatattattgattattagtcctaatttaattagtattttattaggatgagatggtttaggattagtttcatattgtttagtaatttattttcaaaatgttaagtcttataatgctggtatattaacagctttatctaatcgaattggtgatgttgctcttttattagctattgcttgaatattaaattatggaagttgaaattatattttttatttagaagtaataaaaagtaatatagaaataataattgtaggaggattagttatgttagctgcaataactaaaagagctcaaattcctttttcttcttgattaccagctgctatagcagctcctacgccagtttcagctttagttcattcttcaactttggtaactgctggtgtttatttattaattcgatttaatattttattaagaagttcatgattgggtaatttattattattattatctggattaacaatatttatagcagggttaggagctaattatgaatttgatttaaagaaaattattgctttatctactttaagacaattaggattaataataagaattttatcaataggttattataagttagcattttttcatttattgactcatgctttatttaaggctttattatttatatgtgctggggctattattcataatataaataattctcaagatattcgattaatgggaagtttaagattaataataccattaacttcttcttgttttaatgtagctaatttagctttatgtggtataccttttttagctggattttattctaaggatttaattttagaaacagtttctttatcttatattaatatattttctttttttctttattttttttcaacaggtttaactgtatgttattcttttcggttagtttattatacaataactggtgattctaatttttcttctttaaatatattaaatgatgaaggttgagtaatattgaaaagtataataggtttattaattttaagaatttttggtgggagaatgttaagatgattgatttttcctactcctatagtagttgttcttccttcttatttaaaattattaacattatttgtttgtattgttgggggtattataggttatataatttctaatgtttctttatttttttataataaggctttaaataattataatttttcttattttttaggttctatgtgatttataccttatatttctacttatggaattattaattattctttaattgttggaaatatagtagttaaatcatttgatcaaggttgatcagaatattttggaggtcaacaattatatttaaatttagttaaaaattctcaattaaatcaa---atattacaaaataataatttaaagatttatttattaagttttattttttgaattataattttatatatgtatataatttgtt--atgttaaaaattattattagaattttgtttttatttccgttgtgtttaatatataatacttattgaatggtgcaaagtttattatttttattaagttttgtttttattttaataaatatgtatagaaattattttatatcaatttcttatttatttggatgtgatataatttcttatggattaattttattaagattatgaattgtatctttaatattaatggctagtgaatctatttataagtatagaaattatactaatttatttttattaaacattattttattattaattttattagtattaacttttagtagaatgagattatttatattttatctattttttgaaagtagattaattcctactttgtttttaattttagggtgaggttatcaacctgaacgtttgcaagcgggggtatatttattattttatactttattagtttctttaccaatattagttggtattttttatttatataaggctactggaactttaaatttttatttattaaataattatatatttaattatgaaattctttatttttctttagttatggcctttttagtaaaaatacctatatttttagttcatttatgattacctaaggctcatgtagaagctcctgtttctggttcaataattttagctggaattatattaaagttagggggttatggattattacgggtatttccttttttacaattaataggattaaaatttaattttatttgaattagaattagattagtagggggagtattagttagattaatttgtttacgtcaaacagatttaaaggctttaattgcttattcttcagttgctcatataggaattgtattagctggattaataactttaacttatataggaatttgtggttcttatactttaataattgctcatggtttatgttcttcaggattattttgtttggctaatatttcttatgaacgaacaggaagacgaagattattaattaataaggggatattaaattttataccttctatagcattatgatgatttttattaagatctgctaatatagctgctccacctactttaaatttattaggagaaatttctttaattaatagaattgttagttgatcatgagtttctatatttatattatcattattgtctttttttagagctgcttatactttatatttatacgcttatagtcaacacggtaaaattttttctggaatttattcttttagaggaggttctgttcgagaatttttacttttatttttacattgatttcctttaaatttgttaattttaaagggtgatatatgtatattatgattaatgatagcaattttaaattgaagcttaccaagtattttatttattataggagtatttacttttgtttctaatcgaaagcatttattatctatattgttaagattagaatatattgttttaagattatttcttttattatttatttatttaaatatattaaattatgaaaatttttttagaataatatttttaacttttagtgtatgtgaaggagcattaggtctttcaattttagtatcaataattcgtactcatggaaatgattattttcaaagatttaatattttacaatgtattatacaatgaattttattaactcttttaattatttttaattttatttttataaatataaaacatccattagcaataggattaactctattaattcaaactacattagtaactttaacatcaggtcttataactaaaagattttgattttcatatattttatttttagtattcttaggaggtatattagttttatttatttatgtaacttctttagcatcaaacgaaatattttcattttcaattaaattattatttatttcattaataatattttctgtaataataat---tacattattttttatagacaaaaatattttacta---caataccaaaatttagaaattaaatctatttatgatataaattcttacttaatagaaaattctttatctcttaataaattatataattatccaactaatttattaacaattttattaataaattacttattaattacattaattgctgtagttaaaattactaaattatttaagggtcctcttcgaccaatatttaacatgaacaaacctttacgaatcaaacacccaatctttagaattgctaatagtgctttagtagatttaccagcacctattaatatttcagcttgatgaaattttggatctttattatttttatgtttaataattcaaattttaactggtttatttttagcaatacattatactgcagatattaatttagcttttaatagagttaatcatatttgtcgagatgtaaattatggatgattactacgaactatacatgctaatggtgcatcatttttctttatttgtatttatttacatgtaggacgaggaatttattacggatcatacttatttactccaacttgattagtaggagtaattatcttatttttagttataggaacagcatttataggatacgttttaccatgaggtcaaatatctttttgaggagctacagttattactaatttattatcagccattccttacctaggtattgatttagttcaatgagtatgaggaggatttgctgtagataatgctacattaactcgattttttacattccatttcattttaccattcattgtattagctgcaacattaattcacattttatttttacatgaaactggatcaaataaccctataggattaaattctaatattgataaaattccattccacccatacttcactttcaaggatattgtaggatttatcgtcataacaataattttacttctattagtattaattaatccttaccttttaggagatcctgataattttattcctgctaatccattagtaacaccagttcatattcaaccagaatgatatttcttatttgcttatgctattttacgttcaattcctaataaattaggaggagtaattgctctagttctttctattgcaattttagctattttaccattttatcatttaagaaaattccgaggaattcaattttaccctattaatcaaattttattttgagtaatagtagtaacagtaatcttattaacatgaattggagctcgaccagttgaagaaccttatgttttagtaggacaaattttaactgtaatttactttgcatatttcatatttaatcctctaattattaaatgatgagataatttattaaat---------atagaaaatttattatttattattggaagattattattaattatttttgtattagtaagagtagcatttttaactcttttagaacgaaaggttttaggatatattcaaattcgtaagggacctaataaggttggaattgcaggaattcctcagcctttttgtgatgcaattaaattatttactaaggaacaaacttatcctttattgtctaattatatttcttattatttttcaccaattttttcattatttttgtctttattggtttggatatgtatacctatatttgttaaacttttttcgtttaatttagggttgttattttttctttgttgtacaagtttaggtgtttatacagtaataattgcaggttgatcttcaaattcaaattatgctttattaggaggtttacgagctgttgctcaaactatttcttatgaagttagattagctttagtattattaagttttatttttttaattgggggttataatatgttaatattttataagtatcaaatatttatttgatttttatttattatatttcctatagctttagtatgatttagaatttctttagctgaaactaatcgaactccttttgattttgctgaaggggaatcagaattagtttctggatttaatgtagaatatagaagaggaggatttgctttaatttttttagcagaatatgcaagtattttgtttataagaatattattttgtgtaatatttttgggaagtgatgtttttcatgtatttttttatgttaagttaacatttgtttcttttatatttatttgagttcgtggaacattacctcgatttcgatatgataaattaatatatttagcttgaaagagttttttacctttttcattaaattttttattattttttgtagggtttaagatttttttattttatttaatt
>L.sericata_JX913755
atttttaataattcatcaaaaattatatttttcggaattttaataataggaacattaatttctatttctgctaattcatggttaggtgcttgaatagggttagaaattaatttattagcttttatccccctaataagagatgataaattaatatcaacagaagcctcattaaagtatttcttaactcaagcattggcatcttcagtatttctattcgcagtgattctgtttttactaaattcaagtaaaac---aaattcaaattattttatagaaataataatcttttcttctcttcttttaaaaagaggttctgctccatttcatttttgattccctaatgtaatagaaggactttcatgaacaaatgcattaattttaataacttgacaaaaaattgcacctttaatattaatttcttatattatttttaagccattaattattacaagtattattctttcaagattaattggtgctttaggtggattgaatcaaacttctttacgtaaattaatagcttattcttctatcaatcatttaggatgaatattagcagcaatatataatagaaatttattatgaataacatattttttattttattcatttctttcatttgctataatctttatattcaatatatttaaaacttctcatattaaccaattattttcattattttttcattcaaaggttataaaattttttttattttttaatttattatcattaggaggattacctccatttttaggatttttccctaaatgaattgttattcaatctttaactattaataatcaattatttttattaacatttatagtattaataacattaattactttatatttttatatacgattatcatatagagcttttatattaaattattatgaaaataattgattaaactattctatattcaaatctagttatatgaaaatttttataactttttcatttatttcaatttttgggttattcctaatttcttctttatattttttattttcgcaacaatggttattttcaactaatcataaagatattggaactttatattttatttttggagcttgatccggaataattggaacttctttaagaattctaattcgagctgaattaggacatcctggagctttaattggagatgatcaaatttataatgtaattgttacagctcatgcttttattataattttttttatagtaatgccaattataattggaggatttggaaattgattagttccattaatactaggagctccagatatagcattccctcgaataaataatataagtttttgacttttacctcctgcattaactttattattagttagtagtatagtagaaaacggagctggaacaggatgaacagtttaccctcctctatcttctaatattgctcatggaggagcttctgttgatttagctattttctctcttcatttagcaggaatttcttcaattttaggagctgtaaattttattactacagttattaatatacgatcaacaggaattacttttgatcgaatacctttatttgtttgatcagtagtaattacagctttattacttttattatcattaccagtattagcaggagctattacaatacttttaacagaccgaaatcttaatacatcattctttgaccctgcaggaggaggagatccaattttataccaacatttattttgattctttggacaccctgaagtttatattttaattttacctggatttggaataatttctcatattattagtcaagaatcaggtaaaaaggaaacattcggttcattagggatgatttatgccatattagctattggattattaggatttattgtttgagctcatcatatatttacagtaggaatagacgttgatacacgagcttactttacttcagctactataattattgctgtaccaactggaattaagatttttagttgattagcaactctttatggaactcaattaaactattcccctgctactttatgagctttaggatttgtatttttattcactgtaggaggtttaactggagttgttttagctaactcttcagttgatattattttacatgatacatactatgtagtagctcacttccattatgttttatcaatgggagctgtatttgctattatagcaggatttgttcactgatatcctttatttacaggattaactttaaatactaagatattaaaaagtcaatttgctattatatttattggggtaaatttaacattcttccctcaacatttcttaggattagcaggaataccacgacgatattcagactacccagatgcttacacaacttgaaatgtaatttctacaattgggtcaacaatttctttattaggaattttattcttcttctttattatttgagaaagtcttgtatctcaacgtcaagttttattccctgttcaattaaattcatcaattgaatgattacaaaatactccaccagctgaacatagttattctgaattgcctttattaactaatt--atgtcaacatgagcaaatttaggtttacaagatagttcttctcctttaatagaacaattaatctttttccatgatcacgcacttttaattttagtaataattactgtacttgtaggatacttaatgtttatattattttttaacaaatatgtaaatcgatatttattacacggacaaactattgaaattatttgaacaattttacctgcaattattttattatttattgctttcccttctcttcgacttttatatttacttgatgaaattaatgaaccttcaattactttaaaggcaattggtcatcaatgatattgaagttatgaatattcagattttgcaaatattgaatttgattcatatataattcctactaacgaattatcaattgatagctttcgtttattagatgtagataatcgagtagttttaccaataaattctcaagttcgaattttagtaactgccgctgatgtaattcattcttgaactatcccagcactaggagtaaaggtagatggaactcctggtcgactaaatcaaacaaattttttaattaaccggccaggtttattttacggacaatgttcagaaatttgtggagctaatcatagttttataccaattgtaattgaaagaattccagtaaattactttattaagtgaatttctaataat-ataaattctt-attcctcaaatagcacctattggttgattaagcttatttattattttttcaattgcttttgtaatttttaatgtaataaattattattcatttattccttctatacctaaatcaaatttaattaataaaacacaatctacaaattcattaaattgaaaatgaatgataacaaatttattctcagtatttgacccttcttctagtatttttaatttatcattaaattgattaagaacatttttaggaattttaataattccttctagatattgattaataccttctcgttaccatattttttgaaataatattttattaactcttcataaagaattcaaaactcttttaggacctataggagctaatggatcaacttttattttcgtttcattattttctataattctttttaataattttataggattattcccttacatttttacaagtacaagtcatttaactttaactcttactttagctcttcctttatgattatgttttatattatttggatgaatcaataatacacaacatatatttgctcatttagtacctcaaggaactccagcagttttaataccttttatggtttgcattgaaacaattagtaatgtaattcgaccaggtactttagctgttcgattaacagctaatataattgctggacatttattattaactcttttaggtaatacaggtccttctatatcaacaattttattaagacttttaattattacacaaattgctttattagttcttgaatcagctgttgctataattcaatcttatgtatttgctgttcttagaaccctatattctagtgaagtaatgtcaactcactcaaaccacccatttcacttagtagattatagtccatgaccattaacagcttcaattggagctataacaactgtcgctggaatagtaaagtgattccatcaatatgatgtttcattattcttattaggtaatattattactatcttaactgtttaccaatgatgacgagatgtttctcgagaaggaacttttcaaggtcttcatactgacgcagtaactacaggtttacgatgaggaataattttatttattttatcagaagttttattttttgtttcattcttttgagctttttttcatagtagtctttctccatcaattgaattaggagctatatgacctcctataggaattattccatttaatccattccaaattcctttattaaatacagtaattttattaacttcaggaattactgtaacttgagctcatcatagtttaatggaaggaaatcactcccaaactactcaaggattattttttacagtaattttaggaatttattttactattcttcaagcatacgaatatattgaagctccatttacaattgctgactctgtttatggttcaacattttttatagcaacaggattccatggagttcatgttttaattggaactacttttttattagtatgtttaattcgtcacttaaacaatcatttttctaaaaatcatcattttggatttgaagctgctgcttgatattgacattttgttgatatcgtttgattattcctttatgtttcaatttactgatgaggaggt---attttatcaattttaacaattagttcaattattttattaatttcaattgtagtaatattactagcctcaattctttcaaaaaaaacattagttgatcgagaaaaagcatccccatttgaatgtggatttgatccaaaatcatcttctcgattacctttttcacttcgattttttttaattacaattatttttcttatttttgatgtagaaattgctttaattcttcctattatcttaattattaaattttctaatttaataatatgaacaattacatcaattatttttattttaattttattactaggtctttatcatgaatgaaatcaaggaatattaaactgatcaaat---------atatcaatttgtacaattagttttgtaagattatttttttttagattggtttccttttttataggacttgtttttattataaatgattatagaatttttattgagtgggaagttgtttcgatgaattcaataaatattgttataactttattatttgattgaataagtttaatttttatatcttttgttttaataatttcttcattagttattttttatagtaaggaatatatagaaagtgattataaaattaatcgatttattatattagtattaatatttgttacttctataatattattaattattagtcctaatttaattagtattttattaggatgagatggtttaggattagtttcatattgtttagtaatttattttcaaaatgttaagtcttataatgctggtatattaacagctttatctaatcgaattggtgatgttgctcttttattagctattgcttgaatattaaattatgggagttgaaattatattttttatttagaagtaataaaaagtaatatagaaataataattgtaggaggattagttatgttagctgcaataactaaaagagctcaaattcctttttcttcttgattaccagctgctatagcagctcctacgccagtttcagctttagttcattcttcaactttggtaactgctggtgtttatttattaattcgatttaatattttattaagaagttcatgattgggtaatttattattattattatctggattaacaatatttatagcagggttaggagctaattatgaatttgatttaaagaaaattattgctttatctactttaagacaattaggattaataataagaattttatcaataggttattataagttagcattttttcatttattgactcatgctttatttaaggctttattatttatatgtgctggggctattattcataatataaataattctcaagatattcgattaatgggaagtttaagattaataataccattaacttcttcttgttttaatgtagctaatttagctttatgtggtataccttttttagctggattttattctaaggatttaattttagaaacagtttctttatcttatattaatatattttctttttttctttattttttttcaacaggtttaactgtatgttattcttttcggttagtttattatacaataactggtgattctaatttttcttctttaaatatattaaatgatgaaggttgagtaatattgaaaagtataataggtttattaattttaagaatttttggtgggagaatgttaagatgattgatttttcctactcctatagtagttgttcttccttcttatttaaaattattaacattatttgtttgtattgttgggggtattataggttatataatttctcatgtttctttatttttttataataaggctttaaataattataatttttcttattttttaggttctatgtggtttataccttatatttctacttatggaattattaattattctttaattgttggaaatatagtagttaaatcatttgatcaaggttgatcagaatattttggaggtcaacaattgtatttaaatttagttaaaaattctcaattaaatcaa---atattacaaaataataatttaaagatttatttattaagttttattttttgaattataattttatatatgtatataatttgtttaatgttaaaaattattattagaattttgtttttatttccgttgtgtttaatatataatacttattgaatggtgcaaagtttattatttttattaagttttgtttttattttaataaatatgtatagaaattattttatatcaatttcttatttatttggatgtgatataatttcttatggattaattttattaagattatgaattgtatctttaatattaatggctagtgaatctatttataagtatagaaattatactaatttatttttattaaatattattttattattaattttattagtattaacttttagtagaatgagattatttatattttatttattttttgaaagtagattaattcctactttgtttttaattttagggtgaggttatcaacctgaacgtttgcaagcgggggtatatttattattttatactttattagtttctttaccaatattagttggtattttttatttatataaggctactggaactttaaatttttatttattaaataattatatatttaattatgaaattctttatttttctttagttatggcttttttagtaaaaatacctatatttttagttcatttatgattacctaaggctcatgtagaagctcctgtttctggttcaataattttagctggaattatattaaagttagggggttatggattattacgggtatttccttttttacaattaataggattaaaatttaattttatttgaattagaattagattagtagggggagtattagttagattaatttgtttacgtcaaacagatttaaaggctttaattgcttattcttcagttgctcatataggaattgtattagctggattaataactttaacttatataggaatttgtggttcttatactttaataattgctcatggtttatgttcttcaggattattttgtttggctaatatttcttatgaacgaacaggaagacgaagattattaattaataaggggatattaaattttataccttcaatagcattatgatgatttttattaagatctgctaatatagctgctccacctactttaaatttattaggagaaatttctttaattaatagaattgttagttgatcatgagtttctatatttatattatcattattgtctttttttagagctgcttatactttatatttatatgcttatagtcaacacggtaaaattttttctggaatttattcttttagaggaggttctgttcgagaatttttacttttatttttacattgatttcctttaaatttgttaattttaaagggtgatatatgtatattatgattaatgatagcaattttaaattgaagcttaccaagtattttatttattataggagtatttacttttgtttctaatcgaaagcatttattatctatattgttaagattagaatatattgttttaagattatttcttttattatttatttatttaaatatattaaattatgaaaatttttttagaataatatttttaacttttagtgtatgtgaaggagcattaggtctttcaattttagtatcaataattcgtactcatggaaatgattattttcaaagatttaatattttacaatgtattatacaatgaattttattaactcttttaattatttttaattttatttttataaatataaaacatccattagcaataggattaactctattaatccaaactacattagtaactttaacatcaggtcttataactaaaagattttgattttcatatattttatttttagtattcttaggaggtatattagttttatttatttatgtaacttctttagcatcaaacgaaatattttcattttcaattaaattattatttatttcattaataatattttctgtaataataat---tacattattttttatagacaaaaatattttacta---caataccaaaatttagaaattaaatctatttatgatataaattcttacttaatagaaaattctttatctcttaataaattatataattatccaactaatttattaacaattttattaataaattacttattaattacattaattgctgtagttaaaattactaaattatttaagggtcctcttcgaccaatatttaacatgaacaaacctttacgaatcaaacacccaatctttagaattgctaatagtgctttagtagatttaccagcacctattaatatttcagcttgatgaaattttggatctttattatttttatgtttaataattcaaattttaactggtttatttttagcaatacattatactgcagatattaatttagcttttaatagagttaatcatatttgtcgagatgtaaattatggatgattactacgaactatacatgctaatggtgcatcatttttctttatttgtatttatttacatgtaggacgaggaatttattacggatcatacttatttactccaacttgattagtaggagtaattatcttatttttagttataggaacagcatttataggatatgttttaccatgaggtcaaatatctttttgaggagctacagttattactaatttattatcagccattccttacctaggtattgatttagttcaatgagtatgaggaggatttgctgtagataatgctacattaactcgattttttacattccatttcattttaccattcattgtattagctgcaacattaattcacattttatttttacatgaaactgggtcaaataaccctataggattaaattctaatattgataaaattccattccacccatacttcactttcaaggatattgtaggatttatcgtcataacaataattttacttctattagtattaattaatccttaccttttaggagatcctgataattttattcctgctaatccattagtaacaccagttcatattcaaccagaatgatatttcttatttgcttatgctattttacgttcaattcctaataaattaggaggagtaattgctctagttctttctattgcaattttagctattttaccattttatcatttaagaaaattccgaggaattcaattttaccctattaatcaaattttattttgagtaatagtagtaacagtaatcttattaacatgaattggagctcgaccagttgaagaaccttatgttttagtaggacaaattttaactgtagtttactttgcatatttcatatttaatcctttaattattaaatgatgagataatttattaaat---------atagaaaatttattatttattattggaagattattattaattatttttgtattagtaagagtagcatttttaactcttttagaacgaaaggttttaggatatattcaaattcgtaagggacctaataaggttggaattgcaggaattcctcagcctttttgtgatgcaattaaattatttactaaggaacaaacttatcctttattgtctaattatatttcttattatttttcaccaattttttcattatttttgtctttattggtttggatatgtatacctatatttgttaaacttttttcgtttaatttagggttgttattttttctttgttgtacaagtttaggtgtttatacggtaataattgcaggttgatcttcaaattcaaattatgctttattaggaggtttacgagctgttgctcaaactatttcttatgaagttagattagctttagtattattaagttttatttttttaattgggggttataatatgttaatattttataagtatcaaatatttatttgatttttatttattatatttcctatagctttagtatgatttagaatttctttagctgaaactaatcgaactccttttgattttgctgaaggggaatcagaattagtttctggatttaatgtagaatatagaagaggaggatttgctttaatttttttagcagaatatgcaagtattttgtttataagaatattattttgtgtaatatttttgggaagtgatgtttttcatgtatttttttatgttaagttaacatttgtttcttttatatttatttgagttcgtggaacattacctcgatttcgatatgataaattaatatatctagcttgaaagagttttttacctttttcattaaattttttattattttttgtagggtttaagatttttttattttatttaatt
>L.sericata_JX913756
atttttaataattcatcaaaaattatatttttcggaattttaataataggaacattaatttctatttctgctaattcatggttaggtgcttgaatagggttagaaattaatttattagcttttatccccctaataagagatgataaattaatatcaacagaagcctcattaaagtatttcttaactcaagcattggcatcttcagtatttctattcgcagtgattctgtttttactaaattcaagtaaaac---aaattcaaattattttatagaaataataatcttttcttctcttcttttaaaaagaggttctgctccatttcatttttgattccctaatgtaatagaaggactttcatgaacaaatgcattaattttaataacttgacaaaaaattgcacctttaatattaatttcttatattatttttaagccattaattattacaagtattattctttcaagattaattggtgctttaggtggattgaatcaaacttctttacgtaaattaatagcttattcttctatcaatcatttaggatgaatattagcagcaatatataatagaaatttattatgaataacatattttttattttattcatttctttcatttgctataatctttatattcaatatatttaaaacttctcatattaaccaattattttcattattttttcattcaaaggttataaaattttttttattttttaatttattatcattaggaggattacctccatttttaggatttttccctaaatgaattgttattcaatctttaactattaataatcaattatttttattaacatttatagtattaataacattaattactttatatttttatatacgattatcatatagagcttttatattaaattattatgaaaataattgattaaactattctatattcaaatctagttatatgaaaatttttataactttttcatttatttcaatttttgggttattcctaatttcttctttatattttttattttcgcaacaatggttattttcaactaatcataaagatattggaactttatattttatttttggagcttgatccggaataattggaacttctttaagaattctaattcgagctgaattaggacatcctggagctttaattggagatgatcaaatttataatgtaattgttacagctcatgcttttattataattttttttatagtaatgccaattataattggaggatttggaaattgattagttccattaatactaggagctccagatatagcattccctcgaataaataatataagtttttgacttttacctcctgcattaactttattattagttagtagtatagtagaaaacggagctggaacaggatgaacagtttaccctcctctatcttctaatattgctcatggaggagcttctgttgatttagctattttctctcttcatttagcaggaatttcttcaattttaggagctgtaaattttattactacagttattaatatacgatcaacaggaattacttttgatcgaatacctttatttgtttgatcagtagtaattacagctttattacttttattatcattaccagtattagcaggagctattacaatacttttaacagaccgaaatcttaatacatcattctttgaccctgcaggaggaggagatccaattttataccaacatttattttgattctttggacaccctgaagtttatattttaattttacctggatttggaataatttctcatattattagtcaagaatcaggtaaaaaggaaacattcggttcattagggatgatttatgccatattagctattggattattaggatttattgtttgagctcatcatatatttacagtaggaatagacgttgatacacgagcttactttacttcagctactataattattgctgtaccaactggaattaagatttttagttgattagcaactctttatggaactcaattaaactattcccctgctactttatgagctttaggatttgtatttttattcactgtaggaggtttaactggagttgttttagctaactcttcagttgatattattttacatgatacatactatgtagtagctcacttccattatgttttatcaatgggagctgtatttgctattatagcaggatttgttcactgatatcctttatttacaggattaactttaaatactaagatattaaaaagtcaatttgctattatatttattggggtaaatttaacattcttccctcaacatttcttaggattagcaggaataccacgacgatattcagactacccagatgcttacacaacttgaaatgtaatttctacaattgggtcaacaatttctttattaggaattttattcttcttctttattatttgagaaagtcttgtatctcaacgtcaagttttattccctgttcaattaaattcatcaattgaatgattacaaaatactccaccagctgaacatagttattctgaattgcctttattaactaatt--atgtcaacatgagcaaatttaggtttacaagatagttcttctcctttaatagaacaattaatctttttccatgatcacgcacttttaattttagtaataattactgtacttgtaggatacttaatgtttatattattttttaacaaatatgtaaatcgatatttattacacggacaaactattgaaattatttgaacaattttacctgcaattattttattatttattgctttcccttctcttcgacttttatatttacttgatgaaattaatgaaccttcaattactttaaaggcaattggtcatcaatgatattgaagttatgaatattcagattttgcaaatattgaatttgattcatatataattcctactaacgaattatcaattgatagctttcgtttattagatgtagataatcgagtagttttaccaataaattctcaagttcgaattttagtaactgccgctgatgtaattcattcttgaactatcccagcactaggagtaaaggtagatggaactcctggtcgactaaatcaaacaaattttttaattaaccggccaggtttattttacggacaatgttcagaaatttgtggagctaatcatagttttataccaattgtaattgaaagaattccagtaaattactttattaagtgaatttctaataat-ataaattctt-attcctcaaatagcacctattggttgattaagcttatttattattttttcaattgcttttgtaatttttaatgtaataaattattattcatttattccttctatacctaaatcaaatttaattaataaaacacaatctacaaattcattaaattgaaaatgaatgataacaaatttattctcagtatttgacccttcttctagtatttttaatttatcattaaattgattaagaacatttttaggaattttaataattccttctagatattgattaataccttctcgttaccatattttttgaaataatattttattaactcttcataaagaattcaaaactcttttaggacctataggagctaatggatcaacttttattttcgtttcattattttctataattctttttaataattttataggattattcccttacatttttacaagtacaagtcatttaactttaactcttactttagctcttcctttatgattatgttttatattatttggatgaatcaataatacacaacatatatttgctcatttagtacctcaaggaactccagcagttttaataccttttatggtttgcattgaaacaattagtaatgtaattcgaccaggtactttagctgttcgattaacagctaatataattgctggacatttattattaactcttttaggtaatacaggtccttctatatcaacaattttattaagacttttaattattacacaaattgctttattagttcttgaatcagctgttgctataattcaatcttatgtatttgctgttcttagaaccctatattctagtgaagtaatgtcaactcactcaaaccacccatttcacttagtagattatagtccatgaccattaacagcttcaattggagctataacaactgtcgctggaatagtaaagtgattccatcaatatgatgtttcattattcttattaggtaatattattactatcttaactgtttaccaatgatgacgagatgtttctcgagaaggaacttttcaaggtcttcatactgacgcagtaactacaggtttacgatgaggaataattttatttattttatcagaagttttattttttgtttcattcttttgagctttttttcatagtagtctttctccatcaattgaattaggagctatatgacctcctataggaattattccatttaatccattccaaattcctttattaaatacagtaattttattaacttcaggaattactgtaacttgagctcatcatagtttaatggaaggaaatcactcccaaactactcaaggattattttttacagtaattttaggaatttattttactattcttcaagcatacgaatatattgaagctccatttacaattgctgactctgtttatggttcaacattttttatagcaacaggattccatggagttcatgttttaattggaactacttttttattagtatgtttaattcgtcacttaaacaatcatttttctaaaaatcatcattttggatttgaagctgctgcttgatattgacattttgttgatatcgtttgattattcctttatgtttcaatttactgatgaggaggt---attttatcaattttaacaattagttcaattattttattaatttcaattgtagtaatattactagcctcaattctttcaaaaaaaacattagttgatcgagaaaaagcatccccatttgaatgtggatttgatccaaaatcatcttctcgattacctttttcacttcgattttttttaattacaattatttttcttatttttgatgtagaaattgctttaattcttcctattatcttaattattaaattttctaatttaataatatgaacaattacatcaattatttttattttaattttattactaggtctttatcatgaatgaaatcaaggaatattaaactgatcaaat---------atatcaatttgtacaattagttttgtaagattatttttttttagattggtttccttttttataggacttgtttttattataaatgattatagaatttttattgagtgggaagttgtttcgatgaattcaataaatattgttataactttattatttgattgaataagtttaatttttatatcttttgttttaataatttcttcattagttattttttatagtaaggaatatatagaaagtgattataaaattaatcgatttattatattagtattaatatttgttacttctataatattattaattattagtcctaatttaattagtattttattaggatgagatggtttaggattagtttcatattgtttagtaatttattttcaaaatgttaagtcttataatgctggtatattaacagctttatctaatcgaattggtgatgttgctcttttattagctattgcttgaatattaaattatgggagttgaaattatattttttatttagaagtaataaaaagtaatatagaaataataattgtaggaggattagttatgttagctgcaataactaaaagagctcaaattcctttttcttcttgattaccagctgctatagcagctcctacgccagtttcagctttagttcattcttcaactttggtaactgctggtgtttatttattaattcgatttaatattttattaagaagttcatgattgggtaatttattattattattatctggattaacaatatttatagcagggttaggagctaattatgaatttgatttaaagaaaattattgctttatctactttaagacaattaggattaataataagaattttatcaataggttattataagttagcattttttcatttattgactcatgctttatttaaggctttattatttatatgtgctggggctattattcataatataaataattctcaagatattcgattaatgggaagtttaagattaataataccattaacttcttcttgttttaatgtagctaatttagctttatgtggtataccttttttagctggattttattctaaggatttaattttagaaacagtttctttatcttatattaatatattttctttttttctttattttttttcaacaggtttaactgtatgttattcttttcggttagtttattatacaataactggtgattctaatttttcttctttaaatatattaaatgatgaaggttgagtaatattgaaaagtataataggtttattaattttaagaatttttggtgggagaatgttaagatgattgatttttcctactcctatagtagttgttcttccttcttatttaaaattattaacattatttgtttgtattgttgggggtattataggttatataatttctcatgtttctttatttttttataataaggctttaaataattataatttttcttattttttaggttctatgtggtttataccttatatttctacttatggaattattaattattctttaattgttggaaatatagtagttaaatcatttgatcaaggttgatcagaatattttggaggtcaacaattgtatttaaatttagttaaaaattctcaattaaatcaa---atattacaaaataataatttaaagatttatttattaagttttattttttgaattataattttatatatgtatataatttgtttaatgttaaaaattattattagaattttgtttttatttccgttgtgtttaatatataatacttattgaatggtgcaaagtttattatttttattaagttttgtttttattttaataaatatgtatagaaattattttatatcaatttcttatttatttggatgtgatataatttcttatggattaattttattaagattatgaattgtatctttaatattaatggctagtgaatctatttataagtatagaaattatactaatttatttttattaaatattattttattattaattttattagtattaacttttagtagaatgagattatttatattttatttattttttgaaagtagattaattcctactttgtttttaattttagggtgaggttatcaacctgaacgtttgcaagcgggggtatatttattattttatactttattagtttctttaccaatattagttggtattttttatttatataaggctactggaactttaaatttttatttattaaataattatatatttaattatgaaattctttatttttctttagttatggcttttttagtaaaaatacctatatttttagttcatttatgattacctaaggctcatgtagaagctcctgtttctggttcaataattttagctggaattatattaaagttagggggttatggattattacgggtatttccttttttacaattaataggattaaaatttaattttatttgaattagaattagattagtagggggagtattagttagattaatttgtttacgtcaaacagatttaaaggctttaattgcttattcttcagttgctcatataggaattgtattagctggattaataactttaacttatataggaatttgtggttcttatactttaataattgctcatggtttatgttcttcaggattattttgtttggctaatatttcttatgaacgaacaggaagacgaagattattaattaataaggggatattaaattttataccttcaatagcattatgatgatttttattaagatctgctaatatagctgctccacctactttaaatttattaggagaaatttctttaattaatagaattgttagttgatcatgagtttctatatttatattatcattattgtctttttttagagctgcttatactttatatttatatgcttatagtcaacacggtaaaattttttctggaatttattcttttagaggaggttctgttcgagaatttttacttttatttttacattgatttcctttaaatttgttaattttaaagggtgatatatgtatattatgattaatgatagcaattttaaattgaagcttaccaagtattttatttattataggagtatttacttttgtttctaatcgaaagcatttattatctatattgttaagattagaatatattgttttaagattatttcttttattatttatttatttaaatatattaaattatgaaaatttttttagaataatatttttaacttttagtgtatgtgaaggagcattaggtctttcaattttagtatcaataattcgtactcatggaaatgattattttcaaagatttaatattttacaatgtattatacaatgaattttattaactcttttaattatttttaattttatttttataaatataaaacatccattagcaataggattaactctattaattcaaactacattagtaactttaacatcaggtcttataactaaaagattttgattttcatatattttatttttagtattcttaggaggtatattagttttatttatttatgtaacttctttagcatcaaacgaaatattttcattttcaattaaattattatttatttcattaataatattttctgtaataataat---tacattattttttatagacaaaaatattttacta---caataccaaaatttagaaattaaatctatttatgatataaattcttacttaatagaaaattctttatctcttaataaattatataattatccaactaatttattaacaattttattaataaattacttattaattacattaattgctgtagtaaaaattactaaattatttaagggtcctcttcgaccaatatttaacatgaacaaacctttacgaatcaaacacccaatctttagaattgctaatagtgctttagtagatttaccagcacctattaatatttcagcttgatgaaattttggatctttattatttttatgtttaataattcaaattttaactggtttatttttagcaatacattatactgcagatattaatttagcttttaatagagttaatcatatttgtcgagatgtaaattatggatgattactacgaactatacatgctaatggtgcatcatttttctttatttgtatttatttacatgtaggacgaggaatttattacggatcatacttatttactccaacttgattagtaggagtaattatcttatttttagttataggaacagcatttataggatatgttttaccatgaggtcaaatatctttttgaggagctacagttattactaatttattatcagccattccttacctaggtattgatttagttcaatgagtatgaggaggatttgctgtagataatgctacattaactcgattttttacattccatttcattttaccattcattgtattagctgcaacattaattcacattttatttttacatgaaactgggtcaaataaccctataggattaaattctaatattgataaaattccattccacccatacttcactttcaaggatattgtaggatttatcgtcataacaataattttacttctattagtattaattaatccttaccttttaggagatcctgataattttattcctgctaatccattagtaacaccagttcatattcaaccagaatgatatttcttatttgcttatgctattttacgttcaattcctaataaattaggaggagtaattgctctagttctttctattgcaattttagctattttaccattttatcatttaagaaaattccgaggaattcaattttaccctattaatcaaattttattttgagtaatagtagtaacagtaatcttattaacatgaattggagctcgaccagttgaagaaccttatgttttagtaggacaaattttaactgtagtttactttgcatatttcatatttaatcctttaattattaaatgatgagataatttattaaat---------atagaaaatttattatttattattggaagattattattaattatttttgtattagtaagagtagcatttttaactcttttagaacgaaaggttttaggatatattcaaattcgtaagggacctaataaggttggaattgcaggaattcctcagcctttttgtgatgcaattaaattatttactaaggaacaaacttatcctttattgtctaattatatttcttattatttttcaccaattttttcattatttttgtctttattggtttggatatgtatacctatatttgttaaacttttttcgtttaatttagggttgttattttttctttgttgtacaagtttaggtgtttatacggtaataattgcaggttgatcttcaaattcaaattatgctttattaggaggtttacgagctgttgctcaaactatttcttatgaagttagattagctttagtattattaagttttatttttttaattgggggttataatatgttaatattttataagtatcaaatatttatttgatttttatttattatatttcctatagctttagtatgatttagaatttctttagctgaaactaatcgaactccttttgattttgctgaaggggaatcagaattagtttctggatttaatgtagaatatagaagaggaggatttgctttaatttttttagcagaatatgcaagtattttgtttataagaatattattttgtgtaatatttttgggaagtgatgtttttcatgtatttttttatgttaagttaacatttgtttcttttatatttatttgagttcgtggaacattacctcgatttcgatatgataaattaatatatctagcttgaaagagttttttacctttttcattaaattttttattattttttgtagggtttaagatttttttattttatttaatt
>L.sericata_AJ422212
atttttaataattcatcaaaaattatatttttcggaattttaataataggaacattaatttctatttctgctaattcatggttaggtgcttgaatagggttagaaattaatttattagcttttatccccctaataagagatgataaattaatatcaacagaagcctcattaaagtatttcttaactcaagcattagcatcttcagtatttctattcgcagtgattctgtttttactaaattcaagtaaaac---aaattcaaattattttatagaaataataatcttttcttctcttcttttaaaaagaggttctgctccatttcatttttgattccctaatgtaatagaaggactttcatgaacaaatgcattaattttaatgacttgacaaaaaattgcacctttaatattaatttcttatattatttttaagccattaattattacaagtattattctttcaagattaattggtgctttaggtggattgaatcaaacttctttacgtaaattaatagcttattcttctatcaatcatttaggatgaatattagcagcaatatataatagaaatttattatgaataacatattttttattttattcatttctttcatttgctataatctttatattcaatatatttaaaacttctcatattaaccaattattttcattattttttcattcaaaggttataaaattttttttattttttaatttattatcattaggaggattacctccatttttaggatttttccctaaatgaattgttattcaatctttaactattaataatcaattatttttattaacatttatagtattaataacattaattactttatatttttatatacgattatcatatagagcttttatattaaattattatgaaaataattgattaaactattctatattcaaatctagttatatgaaaatttttataactttttcatttatttcaatttttgggttattcctaatttcttctttatattttttattttcgcaacaatggttattttcaactaatcataaagatattggaactttatattttatttttggagcttgatccggaataattggaacttctttaagaattctaattcgagctgarttaggacatcctkgagctttaattggagatgatcaaatttataatgtaattgttacagctcatgcttttattataattttttttatagtaatgccaattataattggaggatttggaaattgattagttccattaatactaggagctccagatatagcattccctcgaataaataatataagtttttgacttttacctcctgcattaactttattattagttagtagtatagtagaraacggagctggaacaggatgaacagtttaccctcctctatcttctaatattgctcatggaggagcttctgttgatttagctattttctctcttcatttagcaggaatttcttcaattttaggagctgtaaattttattactacagttattaatatacgatcaacaggaattacttttgatcgaatacctttatttgtttgatcagtagtaattacagctttattacttttattatcattaccagtattagcaggagctattacaatacttttaacagaccgaaatcttaatacatcattctttgaccctgcaggaggaggagatccaattttataccaacatttattttgattctttggacaccctgaagtttatattttaattttacctggatttggaataatttctcatattattagtcaagaatcaggtaaaaaggaaacattcggttcattagggatgatttatgccatattagctattggattattaggatttattgtttgagctcatcatatatttacagtaggaatagacgttgatacacgagcttactttacttcagctactataattattgctgtaccaactggaattaagatttttagttgattagcaactctttatggaactcaattaaactattcccctgctactttatgagctttaggatttgtatttttattcactgtaggaggtttaactggagttgttttagctaactcttcagttgatattattttacatgatacatactatgtagtagctcacttccattatgttttatcaatgggagctgtatttgctattatagcaggatttgttcactgatatcctttatttacaggattaactttaaatactaagatattaaaaagtcaatttgctattatatttattggggtaaatttaacattcttccctcaacatttcttaggattagcaggaataccacgacgatattcagactacccagatgcttacacaacttgaaatgtaatttctacaattgggtcaacaatttctttattaggaattttattcttcttctttattatttgagaaagtcttgtatctcaacgtcaagttttattccctgttcaattaaattcatcaattgaatgattacaaaatactccaccagctgaacatagttattctgaattgcctttattaactaatttcatgtcaacatgagcaaatttaggttcacaagatagttcttctcctttaatagaacaattaatctttttccatgatcacgcacttttaattttagtaataattactgtacttgtaggatacttaatgtttatattattttttaacaaatatgtaaatcgatatttattacacggacaaactattgaaattatttgaacaattttacctgcaattattttattatttattgctttcccttctcttcgacttttatatttacttgatgaaattaatgaaccttcaattactttaaaggcaattggtcatcagtgatattgaagttatgaatattcagattttgcaaatattgaatttgattcatatataattcctactaacgaattatcaattgatagctttcgtttattagatgtagataatcgagtagttttaccaataaattctcaagttcgaattttagtaactgccgctgatgtaattcattcttgaactatcccagcactaggagtaaaggtagatggaactcctggtcgactaaatcaaacaaattttttaattaaccgaccaggtttattttacggacaatgttcagaaatttgtggagctaatcatagttttataccaattgtaattgaaagaattccagtaaattactttattaagtgaatttctaataat-ataaattctt-attcctcaaatagcacctattggttgattaagcttatttattattttttcaattgcttttgtaatttttaatgtaataaattactattcatttattccttctatacctaaatcaaatttaattaataaaacacaatctacaaattcattaaattgaaaatgaatgataacaaatttattctcagtatttgacccttcttctagtatttttaatttatcattaaattgattaagaacatttttaggaattttaataattccttctagatattgattaataccttctcgttaccatattttttgaaataatattttactaactcttcataaagaattcaaaactcttttaggacctataggagctaatggatcaacttttattttcgtttcattattttctataattctttttaataattttatgggattattcccttacatttttacaagtacaagtcatttaactttaactcttactttagctcttcctttatgattatgttttatattatttggatgaatcaataatacacaacatatatttgctcatttagtacctcaaggaactccagcagttttaataccttttatggtttgcattgaaacaattagtaatgtaattcgaccaggtactttagctgttcgattaacagctaatataattgctggacatttattattaactcttttaggtaatacaggtccttctatatcaacaattttattaagacttttaattattacacaaattgctttattagttcttgaatcagctgttgctataattcaatcttatgtatttgctgttcttagaaccctatattctagtgaagtaatgtcaactcactcaaaccacccatttcacttagtagattatagtccatgaccattaacagcttcaattggagctataacaactgtcgctggaatagtaaagtgattccatcaatatgatgtttcattattcttattaggtaatattattactatcttaactgtttaccaatgatgacgagatgtttctcgagaaggaacttttcaaggtcttcatactgacgcagtaactacaggtttacgatgaggaataattttatttattttatcagaagttttattttttgtttcattcttttgagctttttttcatagtagtctttctccatcaattgaattaggagctatatgacctcctataggaattactccatttaatccattccaaattcctttattaaatacagtaattttattaacttcaggaattactgtaacttgagctcatcatagtttaatggaaggaaatcactcccaaactactcaaggattattttttacagtaattttaggaatttattttactattcttcaagcatacgaatatattgaagctccatttacaattgctgactctgtttatggttcaacattttttatagcaacaggattccatggagttcatgttttaattggaactacttttttattagtatgtttaattcgtcacttaaacaatcatttttctaaaaatcatcattttggatttgaagctgctgcttgatattgacattttgttgatatcgtttgattattcctttatgtttcaatttactgatgaggaggt---attttatcaattttaacaattagttcaattattttattaatttcaattgtagtaatattactagcctcaattctttcaaaaaaaacattagctgatcgagaaaaagcatccccatttgaatgtggatttgatccaaaatcatcttctcgattacctttttcacttcgattttttttaattacaattatttttcttatttttgatgtagaaattgctttaattcttcctattatcttaattattaaattttctaatttaataatatgaacaattacatcaattatttttattttaattttattactaggtctttatcatgaatgaaatcaaggaatattaaactgatcaaat---------------atttgtacaattagttttgtaagattatttttttttagattgttttccttttttataggacttgtttttattataaatgattatagaatttttattgagtgggaagttgtttcgatgaattcaataaatattgttataactttattatttgattgaataagtttaatttttatatcttttgttttaataatttcttcattagttattttttatagtaaggaatatatagaaagtgattataaaattaatcgatttattatattagtattaatatttgttacttctataatattattaattattagtcctaatttaattagtattttattaggatgagatggtttaggattagtttcatattgtttagtaatttattttcaaaatgttaagtcttataatgctggtatattaacagctttatctaatcgaattggtgatgttgctcttttattagctattgcttgaatattaaattatgggagttgaaattatattttttatttagaagtaataaaaagtaatatagaaataataattgtaggaggattagttatgttagctgcaataactaaaagagctcaaattcctttttcttcttgattaccagctgctatagcagctcctacgccagtttcagctttagttcattcttcaactttggtaactgctggtgtttatttattaattcgatttaatattttattaagaagttcatgattgggtaatttattattattattatctggattaacaatatttatagcagggttaggagctaattatgaatttgatttaaagaaaattattgctttatctactttaagacaattaggattaataataagaattttatcaataggttattataagttagcattttttcatttattgactcatgctttatttaaggctttattatttatatgtgctggggctattattcataatataaataattctcaagatattcgattaatgggaagtttaagattaataataccattaacttcttcttgttttaatgtagctaatttagctttatgtggtataccttttttagctggattttattctaaggatttaattttagaaacagtttctttatcttatattaatatattttctttttttctttattttttttcaacaggtttaactgtatgttattcttttcggttagtttattatacaataactggtgattctaatttttcttctttaaatatattaaatgatgaaggttgagtaatattgaaaagtataataggtttattaattttaagaatttttggtgggagaatgttaagatgattgatttttcctactcctatagtagttgttcttccttcttatttaaaattattaacattatttgtttgtattgttgggggtattataggttatataatttctaatgtttctttatttttttataataaggctttaaataattataatttttcttattttttaggttctatgtggtttataccttatatttctacttatggaattattaattattctttaattgttggaaatatagtagttaaatcatttgatcaaggttgatcagaatattttggaggtcaacaattgtatttaaatttagttaaaaattctcaattaaatcaa---atattacaaaataataatttaaagatttatttattaagttttattttttgaattataattttatatatgtatataatttgtttaatgttaaaaattattattagaattttgtttttatttccgttgtgtttaatatataatacttattgaatggtgcaaagtttattatttttattaagttttgtttttattttaataaatatgtatagaaattattttatatcaatttcttatttatttggatgtgatataatttcttatggattaattttattaagattatgaattgtatctttaatattaatggctagtgaatctatttataagtatagaaattatactaatttatttttattaaatattattttattattaattttattagtattaacttttagtagaatgagattatttatattttatttattttttgaaagtagattaattcctactttgtttttaattttagggtgaggttatcaacctgaacgtttgcaagcgggggtatatttattattttatactttattagtttctttaccaatattagttggtattttttatttatataaggctactggaactttaaatttttatttattaaataattatatatttaattatgaaattctttatttttctttagttatggcttttttagtaaaaatacctatatttttagttcatttatgattacctaaggctcatgtagaagctcctgtttctggttcaataattttagctggaattatattaaagttagggggttatggattattacgggtatttccttttttacaattaataggattaaaatttaattttatttgaattagaattagattagtagggggagtattagttagattaatttgtttacgtcaaacagatttaaaggctttaattgcttattcttcagttgctcatataggaattgtattagctggattaataactttaacttatataggaatttgtggttcttatactttaataattgctcatggtttatgttcttcaggattattttgtttggctaatatttcttatgaacgaacaggaagacgaagattattaattaataaggggatattaaattttataccttctatagcattatgatgatttttattaagatctgctaatatagctgctccacctactttaaatttattaggagaaatttctttaattaatagaattgttagttgatcatgagtttctatatttatattatcattattgtctttttttagagctgcttatactttatatttatatgcttatagtcaacacggtaaaattttttctggaatttattcttttagaggaggttctgttcgagaatttttacttttatttttacattgatttcctttaaatttgttaattttaaagggtgatatatgtatattatgattaatgatagcaattttaaattgaagcttaccaagtattttatttattataggagtatttacttttgtttctaatcgaaagcatttattatctatattgttaagattagaatatattgttttaagattatttcttttattatttatttatttaaatatattaaattatgaaaatttttttagaataatatttttaacttttagtgtatgtgaaggagcattaggtctttcaattttagtatcaataattcgtactcatggaaatgattattttcaaagatttaatattttacaatgtattatacaatgaattttattaactcttttaattatttttaattttatttttataaatataaaacatccattagcaataggattaactctattaatccaaactacattagtaactttaacatcaggtcttataactaaaagattttgattttcatatattttatttttagtattcttaggaggtatattagttttatttatttatgtaacttctttagcatcaaacgaaatattttcattttcaattaaattattatttatttcattaataatattttctgtaataataat---tacattattttttatagacaaaaatattttacta---caataccaaaatttagaaattaaatctatttatgatataaattcttacttaatagaaaattctttatctcttaataaattatataattatccaactaatttattaacaattttattaataaattacttattaattacattaattgctgtagttaaaattactaaattatttaagggtcctcttcgaccaatatttaacatgaacaaacctttacgaatcaaacacccaatctttagaattgctaatagtgctttagtagatttaccagcacctattaatatttcagcttgatgaaattttggatctttattatttttatgtttaataattcaaattttaactggtttatttttagcaatacattatactgcagatattaatttagcttttaatagagttaatcatatttgtcgagatgtaaattatggatgattactacgaactatacatgctaatggtgcatcatttttctttatttgtatttatttacatgtaggacgaggaatttattacggatcatacttatttactccaacttgattagtaggagtaattatcttatttttagttataggaacagcatttataggatatgttttaccatgaggtcaaatatctttttgaggagctacagttattactaatttattatcagccattccttacctaggtattgatttagttcaatgagtatgaggaggatttgctgtagataatgctacattaactcgattttttacattccatttcattttaccattcattgtattagctgcaacattaattcacattttatttttacatgaaactggrtcaaataaccctataggattaaattctaatattgataaaattccattccacccatacttcactttcaaggatattgtaggatttatcgtcataacaataattttacttctattagtattaattaatccttaccttttaggagatcctgataattttattcctgctaatccattagtaacaccagttcatattcaaccagaatgatatttcttatttgcttatgctattttacgttcaattcctaataaattaggaggagtaattgctctagttctttctattgcaattttagctattttaccattttatcatttaagaaaattccgaggaattcaattttaccctattaatcaaattttattttgagtaatagtagtaacagtaatcttattaacatgaattggagctcgaccagttgaagaaccttatgttttagtaggacaaattttaactgtagtttactttgcatatttcatatttaatcctttaattattaaatgatgagataatttattaaat---------atagaaaatttattatttattattggaagattattattaattatttttgtattagtaagagtagcatttttaactcttttagaacgaaaggttttaggatatattcaaattcgtaagggacctaataaggttggaattgcaggaattcctcagcctttttgtgatgcaattaaattatttactaaggaacaaacttatcctttattgtctaattatatttcttattatttttcaccaattttttcattatttttgtctttattggtttggatatgtatacctatatttgttaaacttttttcgtttaatttagggttgttattttttctttgttgtacaagtttaggtgtttatacagtaataattgcaggttgatcttcaaattcaaattatgctttattaggaggtttacgagctgttgctcaaactatttcttatgaagttagattagctttagtattattaagttttatttttttaattgggggttataatatgttaatattttataagtatcaaatatttatttgatttttatttattatatttcctatagctttagtatgatttagaatttctttagctgaaactaatcgaactccttttgattttgctgaaggggaatcagaattagtttctggatttaatgtagaatatagaagaggaggatttgctttaatttttttagcagaatatgcaagtattttgtttataagaatattattttgtgtaatatttttgggaagtgatgtttttcatgtatttttttatgttaagttaacatttgtttcttttatatttatttgagttcgtggaacattacctcgatttcgatatgataaattaatatatttagcttgaaagagttttttacctttttcattaaattttttattattttttgtagggtttaagatttttttattttatttaatt
>L.caesar_KM657111
atttttaacaattcatcaaaaattatatttttcggaattttaataataggaacattaatttctatttctgctaattcttggttaggagcttgaataggtctagaaattaatttattagcttttatccccctaataagagatgataaattaatatcaacagaagcctcattaaagtattttttaacccaagcattagcatcttcagtatttctattcgcagtaattttatttttactaaattcaagtaaaac---aaattcaaattactttatagaaataataattttttcttcccttctcttaaaaagaggttccgctccattccatttttgattccctaacgtaatagaaggattatcatgaacaaatgcattaattttaataacttgacaaaagattgctcctttaatattaatttcttatattatttttaaaccattaattattacaagaattattctttcaagtttaattggtgcattaggaggattaaatcaaacctctttacgtaaattaatagcttattcttctattaatcatttaggttgaatattagcagctatatataatagaaatttattgtgaataacttactttttattttattcatttctttcatgtgctataatttttatattcaatatattcaaaacatcacatattaaccaattattttcattattttttcattcaaaaattataaaattttttttattttttaatttattatctttaggaggattacctccatttataggatttttccctaagtgaattgttattcaatctttaactattaataatcaattatttttattaacatttatagtattaataacattaattactttatatttttatatacgattatcttatagagcttttatattaaattattacgaaaataattgaataaattcttctatatataagtctaattatataaaaatttttataattttttcatttatttcaacttttgggttattcctaatttcttctttatattttttattt------------------------------------attggtactttatactttatttttggagcttgatccggtataatcggaacttcattaagaattttaattcgagctgaattaggacaccctggtgcattaattggagatgaccaaatttataatgtaattgttacagctcatgcttttattataattttctttatagtaataccaattataattggaggatttggaaattgattagttcctttaatattaggagccccagatatagcattccctcgaataaataatataagtttttgacttttacctcctgcattaactttattattagtaagtagtatagtagaaaacggagctggaacaggatgaacagtttaccctcctttatcatctaatatcgctcatggaggagcttctgttgatttagctattttttctcttcatttagcaggaatttcatcaattttaggagctgtaaattttattactacagttattaatatacgatcaacaggaattacttttgaccgaatacctttattcgtttgatcagtagtaattacagctttattacttttattatcattaccagtattagctggagctattactatacttttaactgatcgaaatcttaatacttcattctttgatccagcaggaggaggagacccaattttataccaacatttattttgattctttggtcaccctgaagtttatattttaattttacctggatttggaataatttctcatattattagtcaagaatcaggaaagaaggaaacatttgggtcattaggaatgatttatgctatattagctattggattattaggatttattgtatgagcacatcatatattcactgtaggaatagacgttgatactcgagcttactttacttcagctacaataattattgctgtaccaactggaattaagatttttagttgattagcaactctttacggaactcaattaaattattctcctgctactttatgagctttaggatttgtatttttattcacagtagggggattaactggagttgttttagctaattcttcagttgatattattttacatgacacatattatgtagtagctcactttcattatgtattatcaataggagctgtatttgctattatagcaggattcgttcattgatatcctctatttacaggactaactttaaatgcaaagatgttaaagagtcaatttactattatatttattggagtaaatttaactttcttccctcaacattttttaggactagcaggaataccacgacgatattcagattacccagatgcttatacaacttgaaatgtaatttctacaattgggtcaacaatttccctattaggaattttatttttctttttcattatttgagaaagtcttgtaactcaacgtcaagttttattccctgttcaattaaattcatcaattgaatgactacaaaatactccaccagctgaacatagttattctgaattacctttattaactaatt--atgtcaacatgagcaaatttaggtttacaagatagttcttctcctttaatagaacaattaatctttttccacgatcacgcacttttaattttagtaataattactgttcttgtaggatatttaatatttatattattttttaacaaatatgtaaatcgatatttattacacggacaaactattgaaattatttgaacaattttaccagcaattattttattatttattgcttttccttctcttcgactattatatttacttgatgaaattaatgaaccttcaattactttaaaagcaattggacatcaatgatactgaagttacgaatattcagactttgcaaatattgaatttgattcatacataattcctacaaatgaattatcaattgatagattccgtttattagacgttgataaccgagtagttttaccaataaattctcaaattcgaattttagtaactgctgcagatgtaattcattcttgaactatcccagcattaggagtaaaggtagatggtactcctggtcgactaaaccaaacaaattttttaattaatcgacctggtttattttacggacaatgttcagaaatttgtggagctaatcatagttttataccaattgtaattgaaagaattccagtaaattactttattaagtgaatttctaataat-ataaattctt-attcctcaaatagcacctattggttgattaagcttatttattattttttcaattgcttttgtaatttttaatgtaataaattattattcatttatcccttctatacctaaatctaatttgattaataaaacacaatctacaaattcattaaattgaaaatgaatgataacaaatttattctcagtatttgacccttcttctagtatttttaatttatcactaaattgattaagtacatttttaggaattttaataattccttctatatattgattgataccttctcgatatcatatcttttgaaataatattttattaactcttcataaggaattcaaaactcttttaggccctataggagctaatggttcaacatttattttcgtctcattattttctataattctttttaataattttataggattatttccttatatttttacaagtacaagtcatttaactttaactcttacattagctttacctttatgattatgttttatactatttggatgaattaataatactcaacatatatttgctcatttagttcctcaaggaaccccagcagtattaatgccttttatagtatgcattgaaacaattagtaatgtaattcgaccaggtactttagcagttcgattaacagctaatataattgcgggacatttgttattaactcttttaggaaatacaggtccttctatatcaacaattttattaagtcttttaattattacacaaattgctttattagttcttgaatcagctgttgctataattcaatcttatgtatttgctgttcttagaactctttattctagtgaagtaatgtcaactcactcaaaccacccatttcatttagtagattatagcccatgaccattaacagcttcaattggagctataacaactgttgctggaatagtaaagtgattccatcaatatgatgtttcattattcttattaggtaatattattactattttaactgtttatcaatgatgacgagacgtttctcgagaaggaacctttcaaggtcttcatactgacgctgtaactacaggattacgatgaggaataattttatttattttatcagaagttttattcttcgtttcattcttttgagctttcttccacagaagtctttctccatcaattgaattaggagctatatgacctcctataggaattactccttttaatcccttccaaattcctttattaaatacagtaattttattaacgtcaggaattactgtaacttgagctcatcatagtttaatggaaggaaatcattcacaaactactcaaggattattttttacagtaattttaggaatttattttactattcttcaagcttacgaatatattgaagctccatttacaattgctgactctgtttatggttcaacattcttcatagcaacaggattccatggagtacatgttttaattggaactacttttttattagtatgtttaattcgtcatttaaataatcatttttctaaaaatcatcatttcggatttgaagctgctgcttgatattgacattttgttgatattgtttggttattcctttacgtttcaatctattgatgaggaggt---attttatcaattttaacaattagttcaattattttattaatttcaattgtagtaatattactagcctcaattctttcaaaaaaaacattagtagaccgagaaaaagcatccccatttgaatgtggatttgaccctaaatcatcctctcgactaccattctcactacgattctttttaatcacaattatttttcttatttttgatgtagaaattgctttaattcttcctattatcttaattattaaattttctaatttaataatatgaacaattacttcaattattttcattttaattttattattaggtctttaccatgaatgaaatcaaggaatattaaactgatcaaat---------atatcaatttgtacaattagttttgtaagattatttttttttagattatcttcttttttaataggtcttatttttattataaatgattatagaatttttattgaatgagaagttgtttcaataaattcaataaatattgttataactttattgttagactgaataagtttaatttttatatcttttgttttaataatttcttctttagttattttttatagaaaggaatatatagaaagtgattataaaattaatcgatttattatattagtattaatatttgttacttctatgatattattaattattagtcctaatttaattagaatcttattaggatgggatggtttaggattagtttcttattgtttagtaatttattttcaaaatgttaaatcttataatgctggtatattaacagcgttatctaatcgaattggagatgtagctcttttattagcaattgcttgaatattaaattatggtagttgaaattatattttttatttagaagtgataaaaagtgatatagaaataataattgtagggatattagttatgttagctgcaatgactaaaagtgctcaaattcctttttcttcttgattaccagctgctatagcagctcctactcctgtatcagctttagtacattcttcaactttggttacagctggggtttatttattgattcgatttaatattttattaagaacttcatgaataggaaatttattattattattatctggtttaacaatatttatagcagggttaggtgctaattatgaatttgatttaaagaaaattattgctttatcaactttaagacaattggggttaataataagaattttatcaatagggtattataaattagctttttttcatttactaactcatgctttatttaaggctttactatttatatgtgctggggctattattcataatatgaataattctcaagatattcgtttaataggaagtttaagattaataataccattaacttcttcttgttttaatgttgctaatttagctttatgtgggatgccttttttagctggattttactctaaggatttaattttagaaactgtttctttatcttatattaatatattctctttttttctttattttttttcaacaggtttaacagtttgttattcttttcggttagtttattatacaataactggtgattcaaatttttcttctttaaatatattaaatgatgaaggttgagtaatattaaagagtataatagggttattaattttaagaatttttggaggaagaatattaagatgattaatttttccaactccagtagttgtagttcttccttcatatttgaagttattaacattatttgtttgtattgtaggaggagtaagagggtatataatttcaaatatttctttatttttttataataaggctttaaataattataatttttcttattttttagggtcaatatggtttataccttatatttctacttacgggattattaattattctttaattgttgggaatatagtagtaaagtcgtttgatcaaggttgatcagaatattttggaggtcaacaactttatttaaatttagttaaaaattctcaattaaatcaa---atattgcaaaataataatttaaagatttatttattaagttttattttttgaattataattttatacacatatataatttgtttaatgttaaaaattattattagaattttatttttatttccattatgtttaatatataatacttattgaatggtacaaagtttattgtttttattaagttttatttttattttaataaatatatatagaaattattttatatcaatttcttatttatttggatgtgatataatttcttatggattaattttattaagattatggattgtttctttaatattaatggctagtgaatctatttataagtatagaaattatactaatttatttttattaaatattattttattattaattttattagtattaacttttagaagaataagattatttatattttatttattttttgaaagaagtttaattcctactttatttttaattttagggtgaggttatcaacctgaacgtttacaggctggtgtatatttattattttatactttattagtttctttacctatattaattggtattttttatttatataaggctactgggactttaaatttttatttattaaataattatatatttaattatgaaattctttatttttcattagtgatagcttttttagtaaaaatacctatatttttagttcatttatgactgcctaaggctcatgtagaagcccctgtttctgggtcaataattttagctgggattatattaaagttaggaggatatgggttgttacgagtattcccttttttacagttaataggattgaaatttaattttatttgaattagaattagattagtaggaggggtattagtgagattaatttgtttacgtcaaacagatttaaaggctttaattgcttattcttcagttgctcatataggaattgtattagctgggttaataactttaacttatataggaatttgtggttcttatacattaataattgctcatggattatgttcatctgggttattttgtttagctaatatttcttatgaacgaacaggtagtcgaagtttattaattaataaggggatattaaattttataccttcaatagcattgtgatgatttttattaagatctgctaatatagcagccccacctactttaaatttgttaggagaaatttctttaattaatagaattgttagttggtcatgagtttcaatatttatattatctttactgtctttttttagagctgcttatactttgtatttatatgcttatagtcaacatggtaaaattttttcaggaatgtattcttttagaggaggatctgttcgagaatttttacttttatttttacattgatttcctttaaatttattgattttaaagggggatatatgtatattatgattaatgatagcaattttaaattgaagcttaccaagtattttatttattataggagtatttacttttgtttctaatcgaaagcatttattatctatattgttaagattagagtatattgttttaagattatttcttttattatttatttatttaaatatattaaattatgaaaatttttttagaatgatatttttaacttttagtgtttgtgaaggagcattaggtctttcaattttagtttcaataattcgtactcatggaaatgattattttcaaagatttaatattttgcaatgtattatacaatgaattttattatctcttttaattatttttaattttatttttataaatataaaacatccattagcaataggactaattcttttaatccaaactactttagtaactttaacctcaggtcttatagctaaaagattctgattttcttatattttatttttagtttttttaggaggaatattagttttatttatttatgtaacttctttagcttcaaatgaaatatttacattttcaattaaactattattaatttctttaagaatttttactataataattat---tacattattttttatagataaaaatatcctacta---caataccaaaatttagaaatcaaatcaatctatgaaataaattcatacttaatagaaaattctctatccttaaataaattatataattacccaactaatttattaacaattttattaataaattatttattaattacactaattgctgtagttaaaattactaaattatttaagggtcctcttcgaccaatatttaacatgaacaaacctttacgaatcaaacacccaatttttagaattgctaatagtgctttagtagatttaccagcacctattaatatttcagcttgatgaaattttggatctttattatttttatgtttaataattcaaattttaactggtttatttttagctatacattacacagcagatattaatttagcttttaatagagttaatcacatttgccgagatgtaaattatggatgattattacgaactatacatgctaatggtgcatcatttttttttatttgtatttatttacatgtaggacgaggaatttattacgggtcatatttatttacacctacttgattagtaggagtaattattttattcttagtaataggaacagcatttatagggtatgtccttccatgaggtcaaatatctttttgaggagcaacagttattactaatttattatctgccattccttatttaggtattgacttagtacaatgagtatgaggaggattcgctgttgataatgctacattaactcgatttttcacttttcactttattttaccattcattgtattagctgcaacattaattcatattttatttttacatgaaactggttctagtaaccctataggattaaattctaatattgataaaattccattccacccttattttacttttaaggatattgtaggatttgttgtaataacaataattttacttttattagtattaattaatccttaccttttaggagaccctgataattttattccagctaatcctttagttacaccagttcatattcaaccagaatgatattttttatttgcttacgctattttacgatcaattcctaacaagttaggaggagtaattgccttagtactttctattgcaattttagctattttaccattttatcatttaagaaaattccgaggaattcaattttaccctattaaccaaattttattctgagtaatagtagtaacagtaattttattaacatgaattggagctcgaccagttgaagaaccttatgttttagtaggacaaattttaactgtagtttattttgcatactttatatttaatcctttaattattaaatgatgagataacttattaaat---------atagaaaatttattatttattattggaagattattattaattatttttgtattagtaagagtagcatttttaactcttttagaacgaaaggttttaggttatattcaaattcgtaagggacctaataaggttggaattgcaggaattcctcaacctttttgtgatgcaattaaattatttactaaggaacagacttatcctttattgtctaattatatttcttattatttttctcctattttttctttatttttatcattattagtatgaatatgtatgccaatatttgtgaagcttttttcttttaatttagggttattattttttctttgttgtactagtttaggagtttatacagtaataattgctggttggtcttctaattcaaactatgctttattagggggtttacgagctgttgctcaaactatttcttatgaagttagattagctttagttttattaagttttatttttttaattggaggttataatatattaatattttataagtaccaaatatttatttgatttttatttattatatttcctatggcattagtttgatttagaatttctttagctgaaactaatcgtactccttttgattttgctgaaggggaatccgaattagtttctgggtttaatgtagaatatagaagaggaggatttgcattaatttttttagctgaatatgcaagaattttatttataagaatattattttgtgtaatatttttgggtagagatgtattttctttctttttttatattaagttaacttttgtttcttttatatttatttgagttcgtggtacattaccccgttttcggtatgataaattaatatatttagcttgaaagagttttttacctttttcattaaattttttattattttttgtagggtttaagatttttttattttatttaatt
>L.illustris_KM657110
atttttaacaattcatcaaaaattatatttttcggaattttaataataggaacattaatttctatttctgctaattcttggttaggagcttgaataggtctagaaattaatttattagcttttatccccctaataagagatgataaattaatatcaacagaagcctcattaaagtattttttaactcaagcattagcatcttcagtatttctattcgcagtaattttatttttactaaattcaagtaaaac---aaattcaaattactttatagaaataataattttttcttcccttctcttaaaaagaggttccgccccattccatttttgattccctaacgtaatagaaggattatcatgaacaaatgcattaattttaataacttgacaaaagattgctcctttaatattaatttcttatattatttttaaaccattaattattacaagaattattctttcaagtttaattggtgcattaggagggttaaatcaaacctctttacgtaaattaatagcttattcttctattaatcatttaggttgaatactagcagctatatataacagaaatttattatgaataacttactttttattttattcattcctttcatgtgctataatttttatatttaatatatttaaaacatcacatattaaccaattattttcattattttttcattcaaaaattataaaattttttttattttttaatttattatctttaggaggattacctccatttataggatttttccctaaatgaattgttattcaatctttaactattaataatcaattatttttattaacatttatagtattaataacattaattactttatatttttatatacgattatcttatagagcttttatactaaattattatgaaaataattgaataaattcttctatatataagtctaattatataaaaatttttataattttttcatttatttcaacttttgggttattcctaatttcttctttatattttttattt------------------------------------attggtactttatactttatttttggagcttgatccggtataatcggaacttcattaagaattttaattcgagctgaattaggacaccctggtgcattaattggagatgaccaaatttataatgtaattgttacagctcatgcttttattataattttctttatagtaatgccaattataattggaggatttggaaattgattagttcctttaatattaggagctccagatatagcattccctcgaataaataatataagattttgacttttacctcctgcattaactttactattagtaagtagtatagtagaaaacggagctggaacaggatgaacagtttaccctcctttatcatctaatatcgctcatggaggagcttctgttgatttagctattttttctcttcatttagcaggaatttcatcaattttaggagctgtaaattttattactacagttattaatatacgatcaacagggattacttttgatcgaatgcctttattcgtttgatcagtagtaattacagctttattacttttattatcattaccagtattagctggagctattactatacttttaactgatcgaaatcttaatacttcattctttgatccagcaggaggaggagacccaattttataccaacatttattttgattctttggtcatcctgaagtttatattttaattttacctggatttggaataatttctcatattattagtcaagaatcaggaaagaaggaaacattcggatcactaggaataatttatgctatattagctattggattattaggatttattgtatgagcacatcacatatttactgtagggatagacgttgatactcgagcttactttacttcagctacaataattattgctgtaccaactggaattaaaatttttagttgattagcaactctttatggaactcaattaaattattctcctgctactttatgagctttagggtttgtatttttattcacagtaggaggattaactggagttgttttagctaattcttcagttgatattattttacatgatacatattatgtagtagctcattttcactatgtattatcaataggagctgtatttgctattatagcaggattcgttcattgatatcctctatttacaggactaactttaaatgcaaagatgttaaagagtcaatttactattatatttattggagtaaatttaactttcttccctcaacattttttaggactagcaggaataccacgacgatactcagattacccagatgcttacacaacttgaaatgtaatttctacaattgggtcaacaatttccctattaggaattttatttttctttttcattatttgagaaagtcttgtaactcaacgtcaagttttattccctgttcaattaaattcatcaattgaatgactacaaaatactccaccagctgaacatagttattctgaattacctttattaactaatt--atgtcaacatgagcaaatttaggtttacaagatagttcttctcctttaatagaacaattaatctttttccacgatcacgcacttttaattttagtaataattactgttcttgtaggatatttaatatttatattattttttaacaaatatgtaaatcgatatttattacatggacaaactattgaaattatttgaacaattttaccagcaattattttattatttattgcttttccttctcttcgattattatacttacttgatgaaattaatgaaccttcaattactttaaaggcaattggacatcaatgatactgaagttacgaatattcagactttgcaaatattgaatttgattcatacataattcccacaaatgaattatcaattgatagattccgtttattagacgttgataaccgagtagttttaccaataaattctcaaattcgaattttagtaactgccgcagatgtaattcattcttgaactatcccagcattaggagtaaaggtagatggtactcctggtcgactaaaccaaacaaattttttaattaatcgacctggtttattttacggacaatgttcagaaatttgtggagctaatcatagttttataccaattgtaattgaaagaattccagtaaattactttattaagtgaatttctaataat-ataaattctt-attcctcaaatagcacctattggttgattaagcttatttattattttttcaattgcttttgtaatttttaatgtaataaattattattcatttatcccttctatacctaaatctaatttaattaataaaacacaatctacaaattcattaaattgaaaatgaatgataacaaatttattctcagtatttgacccttcttctagtatttttaatttatcactaaattgattaagtacatttttaggaattttaataattccttctatatattgattgataccttctcgatatcatattttttgaaataatattttattaactcttcataaggaattcaaaactcttttaggccctataggagctaatggttcaacatttattttcgtctcattattttctataattctttttaataattttataggattatttccttatatttttacaagtacaagtcatttaactttaactcttacattagctctacctttatgattatgttttatactatttggatgaattaataatactcaacatatatttgctcatttagttcctcaaggaacccccgcagtattaataccttttatagtatgcattgaaacaattagtaatgtaatttgaccaggtactttagcagttcgattaacagctaatataattgcaggacatttattattaactcttttaggaaatacaggtccttntatatcaacaattttattaagccttttaattattacacaaaatgctttattagttcttgaatcagctgttgctataantcaatcttatgtatttgctgtttttagaaccccttattntagggaagtaa------------------------tttctttagtagattatagcccatgaccattaacagcttcaattggagctataacaactgttgctggaatagtaaagtgattccatcaatatgatgtttcattattcttattaggtaatattatcactattttaactgtttatcaatgatgacgagatgtttctcgagaaggaacctttcaaggtcttcatactgacgctgtaactacaggattacgatgaggaataattttattcattttatcagaagttttattcttcgtttcattcttttgagctttcttccacagaagtctttctccatcaattgaattaggagctatatgacctcctataggaattactccttttaacccattccaaattcctttattaaatacagtaattttattaacttcaggaattactgtaacttgagctcatcatagtttaatggaaggaaatcattcacaaactactcaaggattattttttacagtaattttaggaatttattttactattcttcaagcttacgaatatattgaagctccatttacaattgctgattctatttatggttcaacattcttcatagcaacaggattccatggagtacatgttttaattggaactacttttttattagtatgtttaattcgtcatttaaataatcatttttctaaaaatcatcatttcggatttgaagctgctgcttgatattgacattttgttgatattgtttggttattcctttacgtttcaatctattgatgaggaggtataattttatcaattttaacaattagttcaattattttattaatttcaattgtagtaatattactagcctcaattctttcaaaaaaaacattagtagaccgagaaaaagcatccccatttgaatgtggatttgaccctaagtcatcctctcgactaccattctcactacgattttttttaatcacaattatttttcttatttttgatgtagaaattgctttaattcttcctattatcttaattattaaattttctaatttaataatatgaacaattacttcaattattttcattttaattttattattaggtctttaccatgaatgaaatcaaggaatattaaactgatcaaat---------atatcaatttgtacaattagttttgtaagattatttttttttagattatcttcttttttaataggtcttatttttattataaatgattatagaatttttattgaatgagaagttgtttcaataaattcaataaatattgttatgactttattgttagattgaataagtttaatttttatatcttttgttttaataatttcttctttagttattttttatagaaaggaatatatagaaagtgattataaaattaatcgatttattatattagtattaatatttgttacttctataatgttattaattattagtcctaatttaattagaattttattagggtgagatggtttaggattagtttcttattgtttagtaatttattttcaaaatgttaaatcttataatgctggtatattaacagcgttatctaatcgaattggagatgtagctcttttattagcaattgcttgaatattaaattatggtagttgaaattatatcttttatttagaagtaataaaaagtgacatagaaataataattgtaggaatattagttatgttagctgcaataactaaaagtgctcaaattcctttttcttcttgattaccagctgctatagcagctcctactcctgtatcagctttagtacattcttcaactttggttacagctggggtttatttattgattcggtttaatattttattaagaacttcatgaataggaaatttattattattattatctggtttaacaatatttatagcagggttaggtgctaattatgaatttgatttaaagaaaattattgctttatcaactttaagacaattagggttaataataagaattttatctatagggtattataaattagctttttttcatttattaacccatgctttatttaaggctttattatttatatgtgctggagctattattcataatatgaacaattctcaagatattcgtttaataggaagtttaagattaataataccattaacttcttcttgttttaatgttgctaatttagctttatgtgggatgccttttttagctggattttattctaaggatttaattttagaaactgtttctttatcttatattaatatattttctttctttctttattttttttcaacaggtttaactgtttgttattcttttcggttagtttattatacaataactggtgattcaaatttttcttctttaaatatattaaatgatgaaggttgagtaatattaaaaagtataataggattattaattttaagaatttttggaggaagaatattaagatgattaatttttccaactccagtagttgtagttcttccttcatatttaaagttattaacattatttgtttgtattgtaggaggagtaatagggtatataatttcaaatacttccttatttttttataataaggctttaaataattataatttttcttattttttagggtcaatgtggtttataccttatatttctacttacggaattattaattattctttaattgttgggaatatagtagtaaagtcgtttgatcaaggttggtcagaatattttgggggtcaacaactttatttaaatttagttaaaaattctcaattaaatcaa---atattgcaaaataataatttaaagatttatttattaagttttattttttgaattataattttatacacatatataatttgtttaatgttaaaaattattattagaattttatttttatttccattatgtttaatatataatacttattgaatggtacaaagtttattgtttttattaagttttatttttattttaataaatatgtatagaaattattttatatcaatttcttatttatttgggtgtgatataatttcttatggattaattttattaagattatggattgtttctttaatattaatggctagtgaatctatttataagtatagaaattatactaatttatttttattaaatattattttattattaattttattagtattaacttttagaagaataagattatttatgttttatttattttttgaaagaagtttaattcctacattatttttaattttagggtgaggttatcaacctgaacgattacaggctggtgtttatttattattttatactttattagtttctttacctatattaattggtattttttatttatataaggctactggaactttaaatttttatttattaaataattatatatttaattatgaaattctttatttttcattagtgatagcttttttagtaaaaatacctatatttttagttcatttatgattacctaaggctcatgtagaagctcctgtttctgggtcaataattttagctggaattatattaaagttaggaggatatgggttgttacgagtattcccttttttacagttaataggattgaaatttaattttatttgaattagaattagattagtaggaggagtattagtgagattaatttgtttacgtcaaacagatttaaaggctttaattgcttattcttcagttgctcatataggaattgtattagctggtttaataactttaacttatataggaatttgtggttcttatacattaataattgctcatggattatgttcatctggattattttgtttagctaatatttcttatgaacgaacaggtagtcgaagtttattaattaataaggggatattaaattttataccttctatagcattatgatgatttttattaagatctgctaatatagcagctccacctactttaaatttgttaggagaaatttctttaattaatagaattgttagttgatcgtgagtttcaatatttatattatctttactgtctttttttagagctgcttatactttgtatttatatgcttatagtcaacatggtaaaattttttcagggatgtattcttttagaggagggtctgttcgagaatttttacttttatttttacattgatttcctttaaatttattaattttaaagggggatatatgtatattatgattaatgatagcaattttaaattgaagcttaccaagtattttatttattataggagtatttacttttgtttctaatcgaaagcatttattatctatattgttaagattagagtatattgttttaagattatttcttttattatttatttatttaaatatattaaattatgaaaatttttttagaatgatatttttaacttttagtgtttgtgaaggagcattaggtctttcaattttagtttcaataattcgtactcatggaaatgattattttcaaagatttaatattttgcaatgtattatacaatgaattttattatctcttttaattatttttaattttatttttataaatataaagcatccattagcaataggattaattcttttaatccaaactactttagtaactttaacctcaggtattatagctaaaagattctgattttcttatattttatttttagtttttttaggaggaatattagttttatttatttatgtaacttctttagcttcaaatgaaatatttacattttcaattaaactattattaatttctttaagaatttttactgtaataattat---tacattattttttatagataaaaatatccttcta---caataccaaaatttagaagttaaatcaatctatgatataaattcatacttaatagaaaattctctatctttaaataaattatataattacccaactaatttattaacaattttattaataaattatttattaattacactaattgctgtagttaaaattactaaattatttaagggtcctcttcgaccaatatttaacatgaacaaacctttacgaatcaaacacccaatttttagaattgctaatagtgctttagtagatttaccagcacctattaatatttcagcttgatgaaattttggatctttattatttttatgtttaataattcaaattttaactggtttatttttagctatacattacacagcagatattaatttagcttttaatagagttaatcacatttgccgagatgtaaattatggatgattattacgaactatacatgctaatggtgcatcatttttttttatttgtatttatttacatgtaggacggggaatttattacggatcatatttatttacacctacttgattagtaggagtaattatcttatttttagtaataggaacagcatttataggatatgtccttccatgaggtcaaatatctttttgaggagcaacagttattactaatttattatctgccatcccttacttagggattgacttagtacaatgagtatgaggaggattcgctgttgataatgctacattaactcgatttttcacttttcactttattttaccattcattgtattagctgcaacattaattcatattttatttttacatgaaactggttctagtaaccctataggattaaattctaatattgataaaattccatttcatccttattttacttttaaggatattgtaggatttgttgtaataacaataattttacttttattagtattaattaatccttatcttttaggagaccctgataattttatcccagctaatcctttagttacaccagttcatattcaaccagaatgatattttttatttgcttacgctattttacgatcaattcctaacaagttaggaggagtaattgccttagtactttctattgcaattttagctattttaccattttatcatttaagaaaattccgaggaattcaattttaccctattaaccaaattttattctgagtaatagtagtaacagtaattttattaacatgaattggagctcgaccagttgaagaaccttatgttttagtaggacaaattttaactgtagtttattttgcatactttatatttaatcctttaattattaaatgatgagataatttattaaat---------atagaaaatttattatttattattggaagattattattaattatttttgtattagtaagagtagcatttttaactcttttagaacgaaaggttttaggttatattcaaattcgtaagggacctaataaggttggaattgcaggaattcctcaacctttttgtgatgcaattaaattatttactaaggaacagacttatcctttattgtctaattatatttcttattatttttctcctattttttctttatttttatcattattagtatgaatatgtataccaatatttgtgaagcttttttcttttaatttaggattattattttttctttgttgtactagtttaggagtttatacagtaataattgctggttgatcttctaattcaaattatgctttattaggaggtttacgagctgttgctcaaactatttcttatgaagttagattagctttggttttattaagctttatttttttaattggaggttataatatattaatattttataagtatcaaatatttatttgatttttatttattatatttcctatggcattagtttgatttagaatttctttagctgaaactaatcgtactccttttgattttgctgaaggggaatctgaattagtttctgggtttaatgtagaatatagaagaggaggatttgcattaatttttttagctgaatatgcaagaattttatttataagaatattattttgtgtaatatttttgggtagagatgtattttctttctttttttatattaagttaacttttgtttcttttatatttatttgagttcgtggaacattgcctcggtttcggtatgataaattaatatatttagcttgaaaaagttttttacctttttcattaaattttttattattttttgtagggtttaagatttttttattttatttaatt
>L.illustris_KM657109
atttttaacaattcatcaaaaattatatttttcggaattttaataataggaacattaatttctatttctgctaattcttggttaggagcttgaataggtctagaaattaatttattagcttttatccccctaataagagatgataaattaatatcaacagaagcctcattaaagtattttttaactcaagcattagcatcttcagtatttctattcgcagtaattttatttttactaaattcaagtaaaac---aaattcaaattactttatagaaataataattttttcttcccttctcttaaaaagaggttccgccccattccatttttgattccctaacgtaatagaaggattatcatgaacaaatgcattaattttaataacttgacaaaagattgctcctttaatattaatttcttatattatttttaaaccattaattattacaagaattattctttcaagtttaattggtgcattaggaggattaaatcaaacctctttacgtaaattaatagcttattcttctattaatcatttaggttgaatattagcagctatatataacagaaatttattatgaataacttactttttattttattcattcctttcatgtgctataatttttatatttaatatatttaaaacatcacatattaaccaattattttcattattttttcattcaaaaattataaaattttttttattttttaatttattatctttaggaggattacctccatttataggatttttccctaaatgaattgttattcaatctttaactattaataatcaattatttttattaacatttatagtattaataacattaattactttatatttttatatacgattatcttatagagcttttatactaaattattatgaaaataattgaataaattcttctatatataagtctaattatataaaaatttttataattttttcatttatttcaacttttgggttattcctaatttcttctttatattttttattt------------------------------------attggtactttatactttatttttggagcttgatccggtataatcggaacttcattaagaattttaattcgagctgaattaggacaccctggtgcattaattggagatgaccaaatttataatgtaattgttacagctcatgcttttattataattttctttatagtaatgccaattataattggaggatttggaaattgattagttcctttaatattaggagctccagatatagcattccctcgaataaataatataagattttgacttttacctcctgcattaactttactattagtaagtagtatagtagaaaacggagctggaacaggatgaacagtttaccctcctttatcatctaatatcgctcatggaggagcttctgttgatttagctattttttctcttcatttagcaggaatttcatcaattttaggagctgtaaattttattactacagttattaatatacgatcaacagggattacttttgatcgaatgcctttattcgtttgatcagtagtaattacagctttattacttttattatcattaccagtattagctggagctattactatacttttaactgatcgaaatcttaatacttcattctttgacccagcaggaggaggagacccaattttataccaacatttattttgattctttggtcatcctgaagtttatattttaattttacctggatttggaataatttctcatattattagtcaagaatcaggaaagaaggaaacattcggatcactaggaataatttatgctatattagctattggattattaggatttattgtatgagcacatcacatatttactgtagggatagacgttgatactcgagcttactttacttcagctacaataattattgctgtaccaactggaattaaaatttttagttgattagcaactctttatggaactcaattaaattattctcctgctactttatgagctttagggtttgtatttttattcacagtaggaggattaactggagttgttttagctaattcttcagttgatattattttacatgatacatattatgtagtagctcattttcactatgtattatcaataggagctgtatttgctattatagcaggattcgttcattgatatcctctatttacaggactaactttaaatgcaaagatgttaaagagtcaatttactattatatttattggagtaaatttaactttcttccctcaacattttttaggactagcaggaataccacgacgatactcagattacccagatgcttacacaacttgaaatgtaatttctacaattgggtcaacaatttccctattaggaattttatttttctttttcattatttgagaaagtcttgtaactcaacgtcaagttttattccctgttcaattaaattcatcaattgaatgactacaaaatactccaccagctgaacatagttattctgaattacctttattaactaatt--atgtcaacatgagcaaatttaggtttacaagatagttcttctcctttaatagaacaattaatctttttccacgatcacgcacttttaattttagtaataattactgttcttgtaggatatttaatatttatattattttttaacaaatatgtaaatcgatatttattacatggacaaactattgaaattatttgaacaattttaccagcaattattttattatttattgcttttccttctcttcggttattatacttacttgatgaaattaatgaaccttcaattactttaaaggcaattggacatcaatgatactgaagttacgaatattcagactttgcaaatattgaatttgattcatacataattcctacaaatgaattatcaattgatagattccgtttattagacgttgataaccgagtagttttaccaataaattctcaaattcgaattttagtaactgccgcagatgtaattcattcttgaactatcccagcattaggagtaaaggtagatggtactcctggtcgactaaaccaaacaaattttttaattaatcgacctggtttattttacggacaatgttcagaaatttgtggagctaatcatagttttataccaattgtaattgaaagaattccagtaaattactttattaagtgaatttctaataat-ataaattctt-attcctcaaatagcacctattggttgattaagcttatttattattttttcaattgcttttgtaatttttaatgtaataaattattattcatttattccttctatacctaaatctaatttaattaataaaacacaatctacaaattcattaaattgaaaatgaatgataacaaatttattctcagtatttgacccttcttctagtatttttaatttatcactaaattgattaagtacatttttaggaattttaataattccttctatatattgattgataccttctcgatatcatattttttgaaataatattttattaactcttcataaggaattcaaaactcttttaggccctataggagctaatggttcaacatttattttcgtctcattattttctataattctttttaataattttataggattatttccttatatttttacaagtacaagtcatttaactttaactcttacattagctctacctttatgattatgttttatactatttggatgaattaataatactcaacatatatttgctcatctagttcctcaaggaaccccagcagtattaataccttttatagtatgcattgaaacaattagtaatgtaatttgaccaggtactttagcagttcgattaacagctaatataattgcaggacatttattattaacccttttaggaaatacaggtccttttatatcaacaattttattaagtcttttaattattacacaaaatgctttattagttcttgaatcagctgttgctataaatcaatcttatgtatttgctgtttttagaaccctttattttagtgaagtaa------------------------tttctttagtagattatagcccatgaccattaacagcttcaattggagctataacaactgttgctggaatagtaaagtgattccatcaatatgatgtttcattattcttattaggtaatattatcactattttaactgtttaccaatgatgacgagatgtttctcgagaaggaacctttcaaggtcttcatactgacgctgtaactacaggattacgatgaggaataattttattcattttatcagaagttttattcttcgtttcattcttttgagctttcttccacagaagtctttctccatcaattgaattaggagctatatgacctcctataggaattactccttttaacccattccaaattcctttattaaatacagtaattttattaacttcaggaattactgtaacttgagctcatcatagtttaatggaaggaaatcattcacaaactactcaaggattattttttacagtaattttaggaatttattttactattcttcaagcttacgaatatattgaagctccatttacaattgctgattctgtttatggttcaacattcttcatagcaacaggattccatggagtacatgttttaattggaactacttttttattagtatgtttaattcgtcatttaaataatcatttttctaaaaatcatcatttcggatttgaagctgctgcttgatattgacattttgttgatattgtttggttattcctttacgtttcaatctattgatgaggaggtataattttatcaattttaacaattagttcaattattttattaatttcaattgtagtaatattactagcctcaattctttcaaaaaaaacattagtagaccgagaaaaagcatccccatttgaatgtggatttgaccctaaatcatcctctcgactaccattctcactacgattttttttaatcacaattatttttcttatttttgatgtagaaattgctttaattcttcctattatcttaattattaaattttctaatttaataatatgaacaattacttcaattattttcattttaattttattattaggtctttaccatgaatgaaatcaaggaatattaaactgatcaaat---------atatcaatttgtacaattagttttgtaagattatttttttttagattatcttcttttttaataggtcttatttttattataaatgattatagaatttttattgaatgagaagttgtttcaataaattcaataaatattgttatgactttattgttagactgaataagtttaatttttatatcttttgttttaataatttcttctttagttattttttatagaaaggaatatatagaaagtgattataaaattaatcgatttattatattagtattaatatttgttacttctataatgttattaattattagtcctaatttaattagaattttattagggtgagatggtttaggattagtttcttattgtttagtaatttattttcaaaatgttaaatcttataatgctggtatattaacagcattatctaatcgaattggagatgtagctcttttattagcaattgcttgaatattaaattatggtagttgaaattatatcttttatttagaagtaataaaaagtgacatagaaataataattgtaggaatattagttatgttagctgcaataactaaaagtgctcaaattcctttttcttcttgattaccagctgctatagcagctcctactcctgtatcagctttagtacattcttcaactttggttacagctggggtttatttattgattcggtttaatattttattaagaacttcatgaataggaaatttattattattattatctggtttaacaatgtttatagcagggttaggtgctaattatgaatttgatttaaagaaaattattgctttatcaactttaagacaattagggttaataataagaattttatctatagggtattataaattagctttttttcatttattaacccatgctttatttaaggctttattatttatatgtgctggagctattatccataatatgaacaattctcaagatattcgtttaataggaagtttaagattaataataccattaacttcttcttgttttaatgttgctaatttagctttatgtggaatgccttttttagctggattttattctaaggatttaattttagaaactgtttctttatcttatattaatatattttctttctttctttattttttttcaacaggtttaactgtttgttattcttttcggttagtttattatacaataactggtgattcaaatttttcttctttaaatatattaaatgatgaaggttgagtaatattaaaaagtataataggattattaattttaagaatttttggaggaagaatattaagatgattaatttttccaactccagtagttgtagttcttccttcatatttaaagttattaacattatttgtttgtattgtaggaggagtaagagggtatataatttcaaatatttccttatttttttataataaggctttaaataattataatttttcttattttttagggtcaatgtggtttataccttatatttctacttacggaattattaattattctttaattgttgggaatatagtagtaaagtcgtttgatcaaggttggtcagaatattttgggggtcaacaactttatttaaatttagttaaaaattctcaattaaatcaa---atattgcaaaataataatttaaagatttatttattaagttttattttttgaattataattttatacacatatataatttgtttaatgttaaaaattattattagaattttatttttatttccattatgtttaatatataatacttattgaatggtacaaagtttattgtttttattaagttttatttttattttaataaatatgtatagaaattattttatatcaatttcttatttatttgggtgtgatataatttcttatggattaattttattaagattatgaattgtttctttaatattaatggctagtgaatctatttataagtatagaaattatactaatttatttttattaaatattattttattattaattttattagtattaacttttagaagaataagattatttatgttttatttattttttgaaagaagtttaattcctacattatttttaattttagggtgaggttatcaacctgaacgattacaggctggtgtttatttattattttatactttattagtttctttacctatattaattggtattttttatttatataaggctactggaactttaaatttttatttattaaataattatatatttaattatgaaattctttatttttcattagtgatagcttttttagtaaaaatacctatatttttagttcatttatgattacctaaggctcatgtagaagctcctgtttctgggtcaataattttagctggaattatattaaagttaggaggatatgggttgttacgagtattcccttttttacagttaataggattgaaatttaattttatttgaattagaattagattagtaggaggagtattagtgagattaatttgtttacgtcaaacagatttaaaggctttaattgcttattcttcagttgctcatataggaattgtattagctggtttaataactttaacttatataggaatttgtggttcttatacattaataattgctcatggattatgttcatctggattattttgtttagctaatatttcttatgaacgaacaggtagtcgaagtttattaattaataaggggatattaaattttataccttctatagcattatgatgatttttattaagatctgctaatatagcagctccacctactttaaatttgttaggagaaatttctttaattaatagaattgttagttgatcgtgagtttcaatatttatattatctttactgtctttttttagagctgcttatactttgtatttatatgcttatagtcaacatggtaaaattttttcagggatgtattcttttagaggagggtctgttcgagaatttttacttttatttttacattgatttcctttaaatttattaattttaaagggggatatatgtatattatgattaatgatagcaattttaaattgaagcttaccaagtattttatttattataggagtatttacttttgtttctaatcgaaagcatttattatctatattgttaagattagagtatattgttttaagattatttcttttattatttatttatttaaatatattaaattatgaaaatttttttagaatgatatttttaacttttagtgtttgtgaaggagcattaggtctttcaattttagtttcaataattcgtactcatggaaatgattattttcaaagatttaatattttgcaatgtattatacaatgaattttattatctcttttaattatttttaattttatttttataaatataaagcatccattagcaataggattaattcttttaatccaaactactttagtaactttaacctcaggtattatagctaaaagattctgattttcttatattttatttttagtttttttagggggaatattagttttatttatttatgtaacttctttagcttcaaatgaaatatttacattttcaattaaactattattaatttctttaagaatttttactgtaataattat---tacattattttttatagataaaaatatccttcta---caataccaaaatttagaagttaaatcaatctatgatataaattcatacttaatagaaaattctctatctttaaataaattatataattacccaactaatttattaacaattttattaataaattatttattaattacactaattgctgtagttaaaattactaaattatttaagggtcctcttcgaccaatatttaacatgaacaaacctttacgaatcaaacacccaatttttagaattgctaatagtgctttagtagatttaccagcacctattaatatttcagcttgatgaaattttggatctttattatttttatgtttaataattcaaattttaactggtttatttttagctatacattacacagcagatattaatttagcttttaatagagttaaccacatttgccgagatgtaaattatggatgattattacgaactatacatgctaatggtgcatcatttttttttatttgtatttatttacatgtaggacgaggaatttattacggatcatatttatttacacctacttgattagtaggagtaattattttatttttagtaataggaacagcatttatagggtatgtccttccatgaggtcaaatatctttttgaggagcaacagttattactaatttattatctgccatcccttacttagggattgacttagtacaatgagtatgaggaggattcgctgttgataatgctacattaactcgatttttcacttttcactttattttaccattcattgtattagctgcaacattaattcatattttatttttacatgaaactggttctagtaaccctataggattaaattctaatattgataaaattccattccatccttattttacttttaaggatattgtaggatttgttgtaataacaataattttacttttattagtattaattaatccctatcttttaggagaccctgataattttatcccagctaatcctttagttacaccagttcatattcaaccagaatgatattttttatttgcttacgctattttacgatcaattcctaacaagttaggaggagtaattgccttagtactttctattgcaattttagctattttaccattttatcatttaagaaaattccgaggaattcaattttaccctattaaccaaattttattctgagtaatagtagtaacagtaattttattaacatgaattggagctcgaccagttgaagaaccttatgttttagtaggacaaattttaactgtagtttattttgcatactttatatttaatcctttaattattaaatgatgagataatttattaaat---------atagaaaatttattatttattattggaagattattattaattatttttgtattagtaagagtagcatttttaactcttttagaacgaaaggttttaggttatattcaaattcgtaagggacctaataaggttggaattgcaggaattcctcaacctttttgtgatgcaattaaattatttactaaggaacagacttatcctttattgtctaattatatttcttattatttttctcctattttttctttatttttatcattattagtatgaatatgtataccaatatttgtgaagcttttttcttttaatttaggattattattttttctttgttgtactagtttaggagtttatacagtaataattgctggttggtcttctaattcaaattatgctttattaggaggtttacgagctgttgctcaaactatttcttatgaagttagattagctttggttttattaagttttatttttttaattggaggttacaatatattaatattttataagtatcaaatatttatttgatttttatttattatatttcctatggcattagtttgatttagaatttctttagctgaaactaatcgtactccttttgattttgctgaaggggaatctgaattagtttctgggtttaatgtagaatatagaagaggaggatttgcattaatttttttagctgaatatgcaagaattttatttataagaatattattttgtgtaatatttttgggtagagatgtattttctttctttttttatatcaagttaacttttgtttcttttatatttatttgagttcgtggaacattgcctcggtttcggtatgataaattaatatatttagcttgaaaaagttttttacctttttcattaaattttttattattttttgtagggtttaagatttttttattttatttaatt
>L.illustris_KT272845
atttttaacaattcatcaaaaattatatttttcggaattttaataataggaacattaatttctatttctgctaattcttggttaggagcttgaataggtctagaaattaatttattagcttttatccccctaataagagatgataaattaatatcaacagaagcctcattaaagtattttttaactcaagcattagcatcttcagtatttctattcgcagtaattttatttttactaaattcaagtaaaac---aaattcaaattactttatagaaataataattttttcttcccttctcttaaaaagaggttccgccccattccatttttgattccctaacgtaatagaaggattatcatgaacaaatgcattaattttaataacttgacaaaagattgctcctttaatattaatttcttatattatttttaaaccattaattattacaagaattattctttcaagtttaattggtgcattaggagggttaaatcaaacctctttacgtaaattaatagcttattcttctattaatcatttaggttgaatactagcagctatatataacagaaatttattatgaataacttactttttattttattcattcctttcatgtgctataatttttatatttaatatatttaaaacatcacatattaaccaattattttcattattttttcattcaaaaattataaaattttttttattttttaatttattatctttaggaggattacctccatttataggatttttccctaaatgaattgttattcaatctttaactattaataatcaattatttttattaacatttatagtattaataacattaattactttatatttttatatacgattatcttatagagcttttatactaaattattatgaaaataattgaataaattcttctatatataagtctaattatataaaaatttttataattttttcatttatttcaacttttgggttattcctaatttcttctttatattttttattttcgcaacaatggttattttcaactaatcataaagatattggtactttatactttatttttggagcttgatccggtataatcggaacttcattaagaattttaattcgagctgaattaggacaccctggtgcattaattggagatgaccaaatttataatgtaattgttacagctcatgcttttattataattttctttatagtaatgccaattataattggaggatttggaaattgattagttcctttaatattaggagctccagatatagcattccctcgaataaataatataagattttgacttttacctcctgcattaactttactattagtaagtagtatagtagaaaacggagctggaacaggatgaacagtttaccctcctttatcatctaatatcgctcatggaggagcttctgttgatttagctattttttctcttcatttagcaggaatttcatcaattttaggagctgtaaattttattactacagttattaatatacgatcaacagggattacttttgatcgaatgcctttattcgtttgatcagtagtaattacagctttattacttttattatcattaccagtattagctggagctattactatacttttaactgatcgaaatcttaatacttcattctttgacccagcaggaggaggagacccaattttataccaacatttattttgattctttggtcatcctgaagtttatattttaattttacctggatttggaataatttctcatattattagtcaagaatcaggaaagaaggaaacattcggatcactaggaataatttatgctatattagctattggattattaggatttattgtatgagcacatcacatatttactgtagggatagacgttgatactcgagcttactttacttcagctacaataattattgctgtaccaactggaattaaaatttttagttgattagcaactctttatggaactcaattaaattattctcctgctactttatgagctttagggtttgtatttttattcacagtaggaggattaactggagttgttttagctaattcttcagttgatattattttacatgatacatattatgtagtagctcattttcactatgtattatcaataggagctgtatttgctattatagcaggattcgttcattgatatcctctatttacaggactaactttaaatgcaaagatgttaaagagtcaatttactattatatttattggagtaaatttaacttttttccctcaacattttttaggactagcaggaataccacgacgatactcagattacccagatgcttacacaacttgaaatgtaatttctacaattgggtcaacaatttccctattaggaattttatttttctttttcattatttgagaaagtcttgtaactcaacgtcaagttttattccctgttcaattaaattcatcaattgaatgactacaaaatactccaccagctgaacatagttattctgaattacctttattaactaatt--atgtcaacatgagcaaatttaggtttacaagatagttcttctcctttaatagaacaattaatctttttccacgatcacgcacttttaattttagtaataattactgttcttgtaggatatttaatatttatattattttttaacaaatatgtaaatcgatatttattacatggacaaactattgaaattatttgaacaattttaccagcaattattttattatttattgcttttccttctcttcgattattatacttacttgatgaaattaatgaaccttcaattactttaaaggcaattggacatcaatgatactgaagttatgaatattcagactttacaaatattgaatttgattcatacataattcctacaaatgaattatcaattgatagattccgtttattagacgttgataaccgagtagttttaccaataaattctcaaattcgaattttagtaactgccgcagatgtaattcattcttgaactatcccagcattaggagtaaaggtagatggtactcctggtcgactaaaccaaacaaattttttaattaatcgacctggtttattttacggacaatgttcagaaatttgtggagctaatcatagttttataccaattgtaattgaaagaattccagtaaattactttattaagtgaatttctaataat-ataaattctt-attcctcaaatagcacctattggttgattaagcttatttattattttttcaattgcttttgtaatttttaatgtaataaattattattcatttatcccttctatacctaaatctaatttaattaataaaacacaatctacaaattcattaaattgaaaatgaatgataacaaatttattctcagtatttgacccttcttctagtatttttaatttatcactaaattgattaagtacatttttaggaattttaataattccttctatatattgattgataccttctcgatatcatattttttgaaataatattttattaactcttcataaagaattcaaaactcttttaggccctataggagctaatggttcaacatttattttcgtctcattattttctataattctttttaataattttataggattatttccttatatttttacaagtacaagtcatttaactttaactcttacattagctctacctttatgattatgttttatactatttggatgaattaataatactcaacatatatttgctcatttagttcctcaaggaaccccagcagtattaataccttttatagtatgcattgaaacaattagtaatgtaattcgaccaggtactttagcagttcgattaacagctaatataattgcaggacatttattattaactcttttaggaaatacaggtccttctatatcaacaattttattaagtcttttaattattacacaaattgctttattagttcttgaatcagctgttgctataattcaatcttatgtatttgctgttcttagaaccctttattctagtgaagtaatgtcaactcactcaaatcacccatttcatttagtagattatagcccatgaccattaacagcttcaattggagctataacaactgttgctggaatagtaaagtgattccatcaatatgatgtttcattattcttattaggtaatattatcactattttaactgtttatcaatgatgacgagatgtttctcgagaaggaacctttcaaggtcttcatactgacgctgtaactacaggattacgatgaggaataattttattcattttatcagaagttttatttttcgtttcattcttttgagctttcttccacagaagtctttctccatcaattgaattaggagctatatgacctcctataggaattactccttttaacccattccaaattcctttattaaatacagtaattttattaacttcaggaattactgtaacttgagctcatcatagtttaatggaaggaaatcattcacagactactcaaggattattttttacagtaattttaggaatttattttactattcttcaagcttacgaatatattgaagctccatttacaattgctgattctgtttatggttcaacattcttcatagcaacaggattccatggagtacatgttttaattggaactacttttttattagtatgtttaattcgtcatttaaataatcatttttctaaaaatcatcatttcggatttgaagctgctgcttgatattgacattttgttgatattgtttggttattcctttacgtttcaatctattgatgaggaggtataattttatcaattttaacaattagttcaattattttattaatttcaattgtagtaatattactagcctcaattctttcaaaaaaaacattagtagaccgagaaaaagcatccccatttgaatgtggatttgaccctaagtcatcctctcgactaccattctcactacgattttttttaatcacaattatttttcttatttttgatgtagaaattgctttaattcttcctattatcttaattattaaattttctaatttaataatatgaacaattacttcaattattttcattttaattttattattaggtctttaccatgaatgaaatcaaggaatattaaactgatcaaat---------------atttgtacaattagttttgtaagattatttttttttagattatcttcttttttaataggtcttatttttattataaatgattatagaatttttattgaatgagaagttgtttcaataaattcaataaatattgttatgactttattgttagactgaataagtttaatttttatatcttttgttttaataatttcttctttagttattttttatagaaaggaatatatagaaagtgattataaaattaatcgatttattatattagtattaatatttgttacttctataatgttattaattattagtcctaatttaattagaattttattagggtgagatggtttaggattagtttcttattgtttagtaatttattttcaaaatgttaaatcttataatgctggtatattaacagcgttatctaatcgaattggagatgtagctcttttattagcaattgcttgaatattaaattatggtagttgaaattatatcttttatttagaagtaataaaaagtgacatagaaataataattgtaggaatattagttatgttagctgcaataactaaaagtgctcaaattcctttttcttcttgattaccagctgctatagcagctcctactcctgtatcagctttagtacattcttcaactttggttacagctggggtttatttattgattcggtttaatattttattaagaacttcatgaataggaaatttattattattattatctggcttaacaatatttatagcagggttaggtgctaattatgaatttgatttaaagaaaattattgctttatcaactttaagacaattagggttaataataagaattttatctatagggtattataaattagctttttttcatttattaacccatgctttatttaaggctttattatttatatgtgctggagctattattcataatatgaacaattctcaagatattcgtttaataggaagtttaagattaataataccattaacttcttcttgttttaatgttgctaatttagctttatgtgggatgccttttttagctggattttattctaaggatttaattttagaaactgtttctttatcttatattaatatattttctttctttctttattttttttcaacaggtttaactgtttgttattcttttcggttagtttattatacaataactggtgattcaaatttttcttctttaaatatattaaatgatgaaggttgagtaatattaaaaagtataataggattattaattttaagaatttttggagggagaatattaagatgattaatttttccaactccagtagttgtagttcttccttcatatttaaagttattaacattatttgtttgtattgtaggaggagtaagagggtatataatttcaaatatttccttatttttttataataaggctttaaataattataatttttcttattttttagggtcaatgtggtttataccttatatttctacttacggaattattaattattctttaattgttgggaatatagtagtaaagtcgtttgatcaaggttggtcagaatattttgggggtcaacaactttatttaaatttagttaaaaattctcaattaaatcaa---atattgcaaaataataatttaaagatttatttattaagttttattttttgaattataattttatacacatatataatttgtt--atgttaaaaattattattagaattttatttttatttccattatgtttaatatataatacttattgaatggtacaaagtttattgtttttattaagttttatttttattttaataaatatgtatagaaattattttatatcaatttcttatttatttgggtgtgatataatttcttatggattaattttattaagattatggattgtttctttaatattaatggctagtgaatctatttataaatatagaaattatactaatttatttttattaaatattattttattattaattttattagtattaacttttagaagaataagattatttatgttttatttattttttgaaagaagtttaattcctacattatttttaattttagggtgaggttatcaacctgaacgattacaggctggtgtttatttattattttatactttattagtttctttacctatattaattggtattttttatttatataaggctactggaactttaaatttttatttattaaataattatatatttaattatgaaattctttatttttcactagtgatagcttttttagtaaaaatacctatatttttagttcatttatgattacctaaggctcatgtagaagctcctgtttctgggtcaataattttagctggaattatattaaagttaggaggatatgggttgttacgagtattcccttttttacagttaataggattgaaatttaattttatttgaattagaattagattagtaggaggagtattagtgagattaatttgtttacgtcaaacagatttaaaggctttaattgcttattcttcagttgctcatataggaattgtattagctggtttaataactttaacttatataggaatttgtggttcttatacattaataattgctcatggattatgttcatctggattattttgtttagctaatatttcttatgaacgaacaggtagtcgaagtttattaattaataaggggatattaaattttataccttctatagcattatgatgatttttattaagatctgctaatatagcagctccacctactttaaatttgttaggagaaatttctttaattaatagaattgttagttgatcgtgagtttcaatatttatattatctttactgtctttttttagagctgcttatactttgtatttatatgcttatagtcaacatggtaaaattttttcagggatgtattcttttagaggagggtctgttcgagaatttttacttttatttttacattgatttcctttaaatttattaattttaaagggggatatatgtatattatgattaatgatagcaattttaaattgaagcttaccaagtattttatttattataggagtatttacttttgtttctaatcgaaagcatttattatctatattgttaagattagagtatattgttttaagattatttcttttattatttatttatttaaatatattaaattatgaaaatttttttagaatgatatttttaacttttagtgtttgtgaaggagcattaggtctttcaattttagtttcaataattcgtactcatggaaatgattattttcaaagatttaatattttgcaatgtattatacaatgaattttattatctcttttaattatttttaattttatttttataaatataaagcatccattagcaataggattaattcttttaatccaaactactttagtaactttaacctcaggtattatagctaaaagattctgattttcttatattttatttttagtttttttaggaggaatattagttttatttatttatgtaacttctttagcttcaaatgaaatatttacattttcaattaaactattattaatttctttaagaatttttactgtaataattat---tacattattttttatagataaaaatatccttcta---caataccaaaatttagaagttaaatcaatctatgatataaattcatacttaatagaaaattctctatctttaaataaattatataattacccaactaatttattaacaattttattaataaattatttattaattacactaattgctgtagttaaaattactaaattatttaagggtcctcttcgaccaatatttaacatgaacaaacctttacgaatcaaacacccaatttttagaattgctaatagtgctttagtagatttaccagcacctattaatatttcagcttgatgaaattttggatctttattatttttatgtttaataattcaaattttaactggtttatttttagctatacattacacagcagatattaatttagcttttaatagagttaatcacatttgccgagatgtaaattatggatgattattacgaactatacatgctaatggtgcatcatttttttttatttgtatttatttacatgtaggacgaggaatttattacggatcatatttatttacacctacttgattagtaggagtaattatcttatttttagtaataggaacagcatttataggatatgtccttccatgaggtcaaatatctttttgaggagcaacagttattactaatttattatctgccatcccttacttagggattgacttagtacaatgagtatgaggaggattcgctgttgataatgctacattaactcgatttttcacttttcactttattttaccattcattgtattagctgcaacattaattcatattttatttttacatgaaactggttctagtaaccctataggattaaattctaatattgataaaattccatttcatccttattttacttttaaggatattgtaggatttgttgtaataacaataattttacttttattagtattaattaatccttatcttttaggagaccctgataattttatcccagctaatcctttagttacaccagttcatattcaaccagaatgatattttttatttgcttacgctattttacgatcaattcctaacaagttaggaggagtaattgccttagtactttctattgcaattttagctattttaccattttatcatttaagaaaattccgaggaattcaattttaccctattaaccaaattttattctgagtaatagtagtaacagtaattttattaacatgaattggagctcgaccagttgaagaaccttatgttttagtaggacaaattttaactgtagtttattttgcatactttatatttaatcctttaattattaaatgatgagataatttattaaat---------atagaaaatttattatttattattggaagattattattaattatttttgtattagtaagagtagcatttttaactcttttagaacgaaaggttttaggttatattcaaattcgtaagggacctaataaggttggaattgcaggaattcctcaacctttttgtgatgcaattaaattatttactaaggaacagacttatcctttattgtctaattatatttcttattatttttctcctattttttctttatttttatcattattagtatgaatatgtataccaatatttgtgaagcttttttcttttaatttaggattattattttttctttgttgtactagtttaggagtttatacagtaataattgctggttggtcttctaattcaaattatgctttattaggaggtttacgagctgttgctcaaactatttcttatgaagttagattagctttggttttattaagctttatttttttaattggaggttataatatattaatattttataagtatcaaatatttatttgatttttatttattatatttcctatggcattagtttgatttagaatttctttagctgaaactaatcgtactccttttgattttgctgaaggggaatctgaattagtttctgggtttaatgtagaatatagaagaggaggatttgcattaatttttttagctgaatatgcaagaattttatttataagaatattattttgtgtaatatttttgggtagagatgtattttctttctttttttatatcaagttaacttttgtttcttttatatttatttgagttcgtggaacattgcctcggtttcggtatgataaattaatatatttagcttgaaaaagttttttacctttttcattaaattttttattattttttgtagggtttaagatttttttattttatttaatt
>L.papuensis_MH540746
atttttaacaattcatcaaaaattatatttttcggaattttaataataggaaccttaatttctatttctgctaactcttggttaggagcttgaataggcttagaaattaatttgttatcttttatccccctaataagagatgataaattaatatcaacagaagcctcattaaagtattttttaactcaagcattagcatcttcagtatttctatttgcagtaattttatttttactaaattcaagtaaaat---taatttaaattattttatagaaataataattttttcttctcttcttttaaaaagaggatctgccccatttcacttttgattccctaatgtaatagaaggattatcttgaacaaatgcattaattttaataacttgacaaaaaattgcccctttaatattaatttcttataccattttcaaaccattaattattacaagaattattctttcaagattaattggtgcattaggaggattgaatcagacttctttacgaaaattaatagcatattcttccatcaatcatttaggttgaatactagcagcaatatataatagaaatttactatgaataacttattttttattttattcatttctttcatgtgctataatttttatatttaatatatttaaaacatctcatattaaccaattattttcattattttttcattcaaaaattataaaattttttttattttttaacttattatcattagggggattacctccatttataggatttttccccaaatgaatagttattcaatctttaactataaataatcaattaatattattaacatttatagttttaataacattaattactttatatttttatatacgattatcttatagagcttttatacttaattattatgaaaataattgactaaatttttctatatttaaatctaattatttaaagatttttataattttttcattcatttcaacttttgggttatttctaatttcttctttatattttttattttcgcaacaatgattattttcaactaatcataaagatattggtactttatattttatttttggagcatgatctggaataattggaacttcgttaagaattttagtacgagctgaattaggacatcctggagcattaattggagatgatcaaatttataatgtaattgttacagcccatgcttttattataattttctttatagtaatacccattataattggaggatttggaaattgattagttcctttaatactaggagccccagatatagcatttcctcgaataaataatataagattttgacttttacctcctgcattaactttattattagtaagtagtatagtagaaaatggagctggaacaggatgaacagtttacccacccttatcatctaatatcgctcatggaggagcttctgttgatttagctattttttctctccatttagcagggatttcttcaattttaggggctgtaaattttatcactacagttattaatatacgatcaacaggaatcacttttgatcgaatacctctatttgtttgatcagtagtaattacagctttattacttttattatcattaccagtattggcaggagctattacaatactattaactgatcgaaatcttaatacatcattcttcgatccagcaggaggaggagatccaattctataccaacatttattttgattttttggacatcctgaagtttatattttaattttacctggatttggaataatttctcatattattagtcaagaatcaggaaaaaaggaaacattcggtgcattaggaataatttatgctatattagctattggattattaggatttattgtatgagctcatcatatatttacagttggaatagatgtagatactcgagcttactttacatcagctactataattattgctgtaccaactggaattaaaatttttagttgactagcaactctttacggaactcaattaaattattctcctgctactttatgagctttaggatttgtattcttatttacagtaggaggattgactggagttgttctagctaattcttcagttgatatcattttacatgatacatactatgtagtagctcatttccactatgtattatcaataggagccgtatttgccattatagcaggatttgttcattgatatcccttatttacaggattaactttaaatacaaaaatattaaaaagtcaatttaccattatatttattggagtaaatctaacattcttcccacaacactttttaggattagcaggaataccacgacgatattcagattacccagatgcttacacaacttgaaatgtaatttctacaattggatcaacaatttcattattaggaattttatttttctttttcattatttgagaaagtcttgtttctcaacgtcaagttttatttcctattcaattaaattcatcaattgaatgattacaaaatactcccccagctgaacacagttattctgaattgcctttattaactaatt--atgtcaacatgagcaaatttaggattacaagatagttcttctcctttaatagaacaattagtcttttttcacgatcacgcacttttaattttagtaataattaccatttttgtaggatatttaatattaatgttattttttaataactacgtaaatcgatatttactacatggacaaactattgaaattatttgaacaattttaccagcaattattttattatttattgccttaccttcccttcgacttttatacttactagatgaaattaatgaaccttcaattactttgaaggcaattggacatcaatgatactgaagctatgaatattcagattttataaatattgaatttgattcatatataatccctactaatgaactatcaattgatagcttccgtttattagatgtagataatcgagtaattttaccaataaattctcaaattcgaattttagtaactgctgcagatgtaattcactcttgaactattccagcattaggagtaaaagtagatggtacccctggtcgattaaatcaaactaattttttaatcaaccgacctggtttattttatggacaatgttcagaaatttgtggagctaatcatagttttataccaattgtaattgaaagaatcccagtaaattattttattaaatgaatttctaataac-ataaattctt-attcctcaaatagcacctattggttgattaagcttatttattattttttcaattgcttttgtaatttttaatataataaattactatgcatttattccttctatacctaaatcaaatttaattaataaaacacaatctacaaactcattaaattgaaaatgaatgataacaaatttattctcagtatttgacccttcttctagtatttttaatttatcattaaattgattaagaacatttttaggaattttaataattccttctatatattgactaataccttctcgttatcatattttttgaaataatattctattaactctccacaaagaatttaaaactctattaggccctataagatcaaacggatctacactaatttttatttcactattttctataatcctttttaataattttataggactatttccttatatctttacaagtacaagtcacttaactttaactcttactttagctcttcctttatgactatgttttatattatttggatgaattaataatacacaacatatatttgctcacttagtaccccaaggaactccagcagtattaataccctttatagtatgtattgaaacaatcagtaatataattcgtccaggaactttagcagtacgattaacagctaatataattgcaggtcatttattactaactctattaggtaatacaggtccttctatatcaacaattttattaagtattttaattattacacaaattgctttattagttcttgaatcagctgttgctataattcaatcttatgtattcgctgtccttagaactctttattctagtgaagtaatgtcaactcattcaaatcacccatttcatttagtagattatagtccatgacctttaacagcttcaattggagctataacaactgttgctggaatagtaaaatgatttcatcaatatgatgtatcattatttttattaggtaatactattactattttaaccgtttaccagtgatgacgagatgtatctcgagaaggaactttccaaggtcttcatactgatgcagtaactacaggattacgatgaggaataattctatttattttatcagaagtcttattttttgtttcattcttttgagctttttttcatagaagcctttccccatcaattgaattaggagctatatgacctcctataggaattactccttttaatcctttccaaattcccttattaaatacagtaattctattaacttcaggaattactgtaacttgagctcatcacagtttaatagaaggaaaccactctcaaactactcaaggactattttttacagtaattttagggatttacttcactatcctacaagcttatgaatatattgaagctccatttacaattgctgactctgtttatggatcaaccttttttatagcaacaggattccatggaattcatgtattaattggaactacttttttattaatttgtttaattcgtcatttaaataaccacttttctaaaaatcatcattttggatttgaagctgctgcttgatattgacattttgttgatattgtttgactatttctttatgtttcaatctattgatgaggaaat---attttatcaattttaacaattagttcaattattttattaatttcaattgtagtaatactactagcttcaattctttcaaaaaaaactttagttgaccgagaaaaagcatctccatttgaatgcggatttgaccctaaatcatcttctcgattaccattttcacttcgattttttttaattacaattattttcttaatttttgatgtagaaattgctttaattctccctattattttaattattaaattttctaatctaataatatgaacaattacttcaattatttttattttaattttattactaggtctctatcatgaatgaaaccaaggaatattaaattgatcaaatatgaaatatatatcaatttgtacaattagttttgtaagattatttttttttagattaatttcttttttaataggtcttatttttattatgaatgattatagaatttttattgaatgagaagtagtttcattaaattcaataagtattgttataactttattattagattgaataagtttaatttttatatcttttgttttaataatttcttcattagttattttttatagaaaggaatatatagaaagtgattataaaattaatcggtttattatattagtattaatatttgttacttctataatattattaattattagtcctaatttaattagaattttattaggttgggatggtttagggttagtttcttattgtttagttatttattttcagaatgttaaatcttataatgctggtatattaacagcattatctaatcgaattggggatgtagcttttttattggcgattgcttgaatattaaattatggaagttgaaattatattttttatttagaagtaataaaaagtgatctagaaataataattgtaggtgtattagtaatattagctgcaataactaagagtgctcaaattcctttttcttcatgattaccagctgctatagcagctcctactccagtttcagccttagttcattcttcaactttagtgacagcaggtgtttatctgttaattcgatttaatattttattgagatcttcatgaataggtaatttgttgttattattatctggtttaactatatttatagctggattaggggctaattatgaatttgatttaaagaaaattattgccttatcaactttaagacagttgggtttaataatgagaattttatcaatagggtattataaattagctttttttcatttgcttactcatgctttatttaaggctttattatttatatgtgctggagctattattcataatataaataattctcaggatattcgtttaatgggtagtttaagtttaataataccattaacttcttcttgttttaatgttgctaatttagctttatgtgggataccttttttagctggattttattctaaggatttaattttagaaacagtttctttatcttatattaatatattttctttttttctttattttttttccacaggtttgactgtttgttattcttttcgattagtttattatacaatgactggagattcaaatttttcttctttaaatatattgaatgatgaaggttgaattatattaaaaagtatacttgggttattaattttaagaatttttgggggaagaatgttaagatggttaattttttctactccagcagtaattgtattaccttcttatttaaaattattaacattatttgtttgtattattgggggattaataggttatataatttcaaatatttcattatttttttataataaggctttaaatagttataatttttcttattttttaggttcaatatgatttataccttatatttctacttatggaattattaattattctttaattgttggaaatatagtagtaaagtcatttgatcaaggttgatctgaatattttggtggtcaacagctttatttaagtttagttaaaaattctcaattaaatcaa---atattacaaaataataatttaaaaatttatttattaagttttattttttgaattataattttatatttatatataatttgtttaatgttaaaaattattattagaattttatttttatttccattatgtttaatatataatacttattgaatggtacaaagtttattatttttattaagttttgtttttattttaataaatatatatagaaattattttatgtcaatttcttatttatttgggtgtgatataatttcttatggtttaattttattaagattatgaattgtttctttaatattaatggctagtgaatctatttataaatatggaaattatactaatttatttttattaaatattgttttattattagttttgttagtattaacttttagaagaattagaatatttatgttttatttatttttcgaaagaagtttaattcctactttatttttgattttaggatgggggtatcaacctgaacgtttacaagcgggagtttatttattattttatactttattagtttctttacctatattaattggtattttttatttatataaaattactggaactttaaatttttatttattaaataattatatatttaattatgagattttgtatttttcattggttatagcttttttagtaaaaatgccaatgtttttagttcatttgtgattacctaaggctcatgtagaagctcctgtttctggatcaataattttagctggtattatattaaaattagggggttatggattattgcgagtatttccttttttacaattaataggattgaaatttaattttatttgaattagaattagattagtgggaggtgtattagttagattaatttgtttacgtcagactgatttaaaggctttaattgcttattcttcagttgctcatataggtattgtattagctggattaataactttgacttatataggaatttgtggttcttatactttaataatcgctcatggtttatgttcttctgggttattttgtttagctaatatttcttatgaacgaacaggtagacgaagtttattgattaataagggtatattaaattttatgccttctatagcattatgatgatttttattaagatctgctaatatagcagctcctccaactttaaatttattaggtgaaatttctttgattaatagaattgttagttgatcttgaatttctatatttatattatctttattgtctttttttagagcggcttatactttgtatttatatgcttatagtcaacacggtaaaattttttcaggagtttattcttttagaagagggtctgttcgagaatttttacttttatttttacattgatttcctttaaatttattaattttaaagggagatatatgtatattatgattaatgatagcaatttcaaattgaggcttaccaagtattttatttattataggagtatttacttttgtttctaatcgaaagcatttattatctatattgttaagattagaatatattgttttaagattatttcttttgttatttatttatttaaatatattaaattatgagaatttttttagaataatatttttaacttttagtgtatgtgaaggggcattaggactttcaattttagtatcaataattcgtactcatggaaatgattattttcaaagatttaatattttacaatgtattatacaatgaattttattaactcttttaattatttttaactttatttttataaatataaaacacccattagcaataggattaattcttttaattcaaactacattagtaactatatcatcaggtcttataactaaaagattctgattttcttatatcttatttttagtatttttaggaggaatactagttttatttatttatgtaacttctttagcttcaaatgaaatatttacattttcaattaaattattattaatttcctcaataattttttctattataattat---tatattattttttatagataaaaatctattatta---caatatcaaaatttagagatcaaatcaatttatgaaataaactcatatttaatagaaaattctctatctcttaataaattatataactatccaactaacttattaacaattttattaataaactatttattagttacattaattgcagtagttaaaatcactaaattatttaagggacctcttcgacctatatttaacatgaacaaacctttacgaattaaacacccaatttttagaattgctaatagtgctttagtagatttaccagctcctattaatatttcagcttgatgaaattttggatctttattatttttatgtttaataattcaaattttaactggattatttttagctatacattatacagcagatattagcctagctttcaatagagttaatcatatctgtcgagatgtaaattatggatgattattacgaactatacatgctaatggtgcatcatttttttttatttgtatttatttacatgtaggacgaggaatttactatggttcatacttattcactcctacttgattagtaggagtaattattttattcttagttataggaacagcttttataggatatgtactaccatgaggtcaaatatctttttgaggagcaacagttattactaatttattatcagctattccttacttaggaattgatttagtacaatgagtatgaggaggatttgctgtagataatgcaacattaactcgattttttacctttcattttattttaccatttatcgtcttagctacaacattaattcatattttatttttacatgaaactggatcaaataatcctataggattaaattctaatattgataaaattccatttcatccatattttaccttcaaggatattgtaggatttattataataacaataattttaattttattagtactaattaacccttaccttctaggagacccagataattttatcccagctaacccattagtaacaccagtccatatccaaccagaatgatattttctatttgcttatgctattttacgatcaatccctaataaattaggaggagtaattgcactagttctttctattgcaatcttagctattcttccattttaccacttaagaaaattccgaggaattcaattttaccctattaatcaaattttattctgaataatagtagtaacagtaattctattaacatgaattggagctcgaccagttgaagaaccttacgttgtaattggacaaattttaactgtaatttattttgcttactttatattaaatcctttaattattaaatgatgagataacttattaaat---------atagaaaatttattatttattattggaagattattattaattatttttgtattagtaagagtagcttttttaactcttttagaacgaaaggttttaggatatattcaaattcgtaagggacctaataaggttggaattgcaggaattcctcaacctttttgtgatgcaattaaattatttactaaggaacaaacttatcctttattgtctaattatatttcttattatttttcacctattttttcattatttttatctttattggtatgaatgtgtataccagtatttgtaaaacttttttcttttaatttagggttattattttttttatgttgtacaagtttaggggtttatacggtaataattgctggttggtcatctaattctaattatgctttattaggaggattacgagctgttgctcaaactatttcttatgaagttagattagctttagttttattaagttttatttttttaattggggggtataatatattaatattttataagtatcaaatatttatttgatttttatttattatatttccaatagcattggtttgatttagaatttctttagctgaaactaatcgaactccttttgattttgctgaaggagaatctgaattagtttctgggtttaatgtagaatacagaagaggaggatttgctttaatttttttagcagaatatgcaagtattttatttatgagaatattattttgtattatatttttagggagagatgtattttctttttttttttatattaagttaacatttgtttcttttatatttatttgagtgcgtggtactttacctcggtttcggtatgataaattaatatatttagcttgaaagagttttttacctttttcattaaattttcttttattttttgtagggtttaagatttttttattttatttaatt
>L.papuensis_MT017717
atttttaacaattcatcaaaaattatatttttcggaattttaataataggaacattaatttctatttctgctaactcttggttaggagcttgaataggtttagaaattaatttgttatcttttatccccctaataagagatgataaattaatatcaacagaagcctcattaaagtattttttaacccaagcattagcatcttcagtatttctatttgcagtaattttatttttactaaattcaagtaaaat---taattcaaattattttatagaaataataattttttcttcacttcttttaaaaagaggatccgctccatttcacttttgatttcctaatgtaatagaaggattatcttgaacaaatgtattaattttaataacttgacaaaaaattgctcctttaatattaatttcttatattattttcaaaccattaattattacaagaattattctttcaagattaattggtgcattaggaggattgaatcaaacttctttacgaaaattaatagcatattcttctattaatcatttaggttgaatactagcagcaatatataatagaaatttattatgaataacttattttttattttattcatttctttcgtgtgctataatttttatatttaatatatttaaaacatcccatattaaccaattattttcattattttttcattcaaaagttataaaattttttttattttttaatttattatcattaggaggattacctccatttataggatttttccctaaatgaatagttattcaatctttaactataaataatcaattaatgttattaacatttatagttttaataacattaattactctatatttttatatacgattatcttatagagcttttatacttaattattatgaaaataattggctaaatttttctgtatttaaatctaattatataaaaatttttataattttttcatttatttcaacttttgggttatttttaatttcttctttatattttttattttcgcgacaatgattattttcaactaatcataaagatattggtactttatattttatttttggagcatgatctggaataatcggaacttcattaagaattttagtccgagctgaattaggacaccctggagcattaattggagatgatcaaatttataatgtaattgttacagctcatgcttttattataattttctttatagtaatacccattataattggagggtttggaaattgattagttcctttaatgttaggagctccagatatagcattccctcgaataaataatataagattttgacttttacctcctgcattaactttattattagtaagtagtatagtagaaaatggagctggaacaggatgaacagtttacccacctttatcatctaatatcgctcatggaggagcttctgttgatttagctattttttctctccatttagcaggaatttcttcaattttaggtgctgtaaattttatcactacagttattaatatacgatcaacaggaattacttttgatcgaatacctctatttgtttgatcagtagtaattacagctttattacttttattatccttaccagtattggcaggagctattacaatactattaactgatcgaaatcttaatacatcattcttcgacccagcaggaggaggagacccaattttatatcaacatctattttgattttttggacaccctgaagtttatattttaattttacctggatttgggataatttcccatattattagccaagaatcaggaaaaaaagaaacatttggtgcattaggaataatttatgctatattagctattggattattaggatttattgtatgagctcatcatatatttacagttggaatagatgtagatactcgagcttactttacctcagctactataattattgctgtaccaactggaattaaaatttttagttgactagcaactctttacggaactcaattaaattattcccctgctactttatgagctttaggatttgtattcttatttacagtaggtggattaactggggttgttctagctaattcttcagttgatattattttacatgacacatactatgtagtagctcatttccactatgtactatcaatgggagctgtatttgccattatagcaggatttgttcattgatatcctttatttacaggattaactttaaatacaaaaatattaaaaagtcaatttactattatatttattggagtaaatctaacattctttccacaacactttttaggattagcaggaataccacgacgatactcagattacccagatgcttatacaacttgaaacgtaatttctacaattggatcaacaatttcattgctaggaattttatttttctttttcattatttgagaaagtcttgtttctcaacgtcaagttttatttcctattcaactaaattcatcaattgaatgattacaaaatactcctccagctgaacacagttattctgaattgcctttattaactaat---atgtcaacatgagcaaatttaggattacaagatagttcttcccctttaatagaacaattagtcttttttcacgatcacgcacttttaattttagtaataattactatttttgtaggatatttaatattaatgttattttttaataaatacgtaaatcgatatttactacatgggcaaactattgaaattatttgaacaattttaccagcaattattttactatttattgctttaccttcccttcgacttttatatttacttgatgaaattaatgaaccttcaattactttaaaggcaattggacatcagtgatactgaagttatgaatattcagattttacaaatattgaatttgattcatatataatccccactaatgaactatcaattgatagattccgtttattagatgtagataatcgagtaattttaccaataaattctcaaattcgaattttagtaactgctgcagatgtaattcactcttgaactattccagcattaggagtaaaagtagatggtacccctggtcgattaaatcaaacaaattttttaattaaccgacctggtttattttatggacaatgttcagaaatttgcggagctaatcatagttttataccaattgtaattgaaagaattccagtaaattattttattaaatgaatttctaataac-ataaattct--atccctcaaatagcacctattggttgattaagcttatttattattttttcaattgcttttataatttttaatataataaattactacgcatttattccttctatacctaaatcaaacttaattgataaaacacaatctacaaattcattaaattgaaaatgaatgataacaaatttattctcagtatttgacccttcttctagtatttttaatttatcattaaattgattaagaacatttttaggaattttaataattccttctatatattgactaataccctctcgttatcacattttttgaaataatattttattaactctccataaagaatttaaaactcttttaggtcctataggatcaaacggatcaacactaattttcatttcactattttctataattctttttaataattttataggactatttccttatatctttacaagtacaagtcacttaactttaacacttactttagctcttcctttatgactatgttttatattatttggatgaattaataacacacaacatatatttgctcacttagtaccccaaggaactccagcggtattaataccttttatagtatgtattgaaacaatcagtaatataattcgtccaggaactttagcagtacgattaacagctaatataattgcaggtcatttattattaaccctattaggtaatacaggtccttctatatcaacaatcctattaagtattttaattattacacaaattgctttattaattcttgaatcagctgttgctataattcaatcctacgtattcgctgtccttagaactctttattctagtgaagtaatgtcaactcattcaaatcacccatttcacttagtagactatagtccatgaccattaacagcttcaattggagctataacaactgttgctggaatagtaaaatgattccatcaatatgatatgtcattatttttattaggtaatattattactattttaactgtttaccaatgatgacgagatgtttctcgagaaggaactttccaaggtcttcatactgatgcagtaactacaggattacgatgaggaataattctatttattttatcagaagtcttattttttgtttcattcttttgagctttttttcatagaagtctttccccatcaattgaattaggagctatatgaccccctataggaattactccctttaatcctttccaaattcccttattaaatacagtaattctattaacttcaggaattactgtaacttgagctcatcatagtttaatagaaagaaaccactctcaaactactcaaggactattttttacagtaattttaggaatttacttcactattctccaagcttatgaatacatcgaagctccatttacaattgctgactctgtttatggatcaactttttttatagcaacaggattccatggagttcatgtattaattggaactacttttttattaatttgtttaattcgtcatttaaataatcatttttctaaaaatcatcattttggatttgaagctgctgcttgatattgacattttgttgatattgtttgactattcctttatgtttcaatctattgatgaggaaatataattttatcaattttaacaattagctcaattattttattaatttcaattgtagtaatactactagcttcaattctttcaaaaaaaacattagttgaccgagaaaaagcatccccatttgaatgtggatttgaccccaaatcatcttctcgattaccattttcacttcgatttttcttaattacaattatttttttaatttttgatgtagaaattgctttaattctccctattattttaattattaaattttctaatctaataatatgaacaattacttcaattatttttattttaatcttattactaggtctctatcatgaatgaaatcaaggaatattaaattgatcaaat---------------atttgtacaattagttttgtaagattatttttttttagattagtttcttttttaataggtcttatttttattataaatgattatagaatttttattgaatgagaagtagtttcattaaattcaataagtattgttataactttattattagattgaataagtttaatttttatgtcttttgttttaataatttcttcattagttattttttatagaaaggaatatatagaaagtgattataaaattaatcgatttattatattagtattaatatttgttagttctataatattattaattattagtcctaatttaattagaattttattagggtgagatggtttagggttagtttcttattgtttagttatttattttcagaatgttaaatcttataatgctggtatattaacagcattatctaatcgaattggagatgtagctcttttattagctattgcttgaatattaaattatggaagttgaaattatattttttatttagaagtaataaaaagtgatatagaaataataattgtaggagtattagtaatattagctgcaataactaagagtgctcaaattcctttttcttcatggttaccagctgctatagcagctcctactccagtttcagctttagtacattcttcaactttagtaacagcaggtgtttatttgttaattcgatttaatattttattgagaacttcatgaataggtaatttgttattattattatctggtttaactatatttatagctggattaggagctaattatgaatttgatttaaagaaaattattgctttatcaactttaagacagttgggtttaataatgagaattttatcaataggatattataaattagccttttttcatttacttactcatgctttatttaaggctttattattcatatgtgctggagctattattcataatataaataattctcaggatattcgtttaatgggcagtttaagtttaataataccattaacttcttcttgttttaatgttgctaatttagctttatgtggaataccttttttagctggattttattctaaggatttaattttagaaactgtttctttatcttatattaatatgttttctttttttctttattttttttcaacaggtttaactgtttgttattcttttcgattagtttattatacgatgactggggattcaaatttttcttctttaaatatattaaatgatgaaggttgaattatattaaaaagtatacttgggttattaattttaagaatttttggaggaagaatattaagatgattaatttttcctactccagtagtagttgtacttccttcttatttaaaattattaacattgtttgtttgtattattggaggagtaagaggttatataatttcaaatatttctttatttttttataatagggctttaaataattataatttttcttattttttaggttcaatatgatttataccttatatttctacttatggaattattaattattctttaattgttggaaatatagtagtaaagtcatttgatcaaggttgatctgaatattttggtggtcaacagctttatttaagtttagttaaaaattctcaactaaatcaa---atattacaaaataataatttaaaaatttatttattaagttttattttttgagtaataattttatacttatatataatttgtttaatgttaaaaattattattagaattttatttctatttccattatgtttaatatataatacttattgaatggtacaaagtttattatttttattaagttttgtttttattttaataaatatatatagaaattattttatatcaatttcttatttatttggatgtgatataatttcttatggtttaattttattaagattatgaattgtttctttaatattaatggctagtgaatctatttataaatatggaaattatattaatttatttttattaaatattattttattattagttttattagtattaacttttagaagaatgagaatatttatattttatttattttttgaaagaagtttaattcctactttatttttgattttaggatggggatatcagcctgaacgtttacaagcaggagtttacttattattttatactttattagtttctttgcctatattaattggtattttttatttatacaaaattactggaactttaaatttttatttattaaataattatatatttaattatgaaattttgtatttttcattagttatagcttttttagtaaaaatgccaatgtttttagttcatttgtgattacctaaggctcatgtagaagctcctgtttctggatcaataattttagctggtattatattaaaattagggggttatggattattgcgggtgtttccctttttacagttaataggattgaaatttaattttatttgaattagaattagattagtgggaggtgtattagttagattaatttgtttacgtcagactgatttaaaggctttaattgcttattcttcagttgctcatatgggtattgtattagctggattaataactttaacttatataggaatttgtggttcttatactttaataattgctcatggtttatgttcttctgggttattttgtttagctaatatttcttatgaacggacaggtagacgaagtttattaattaataagggtatattaaattttataccttctatagcattatgatgatttttattaagatctgctaatatagcagctcctccaactttaaatttattaggtgaaatttctttgattaatagaattgttagttgatcttgaatttctatatttatattatctttattatctttttttagagcagcttataccttatatttatacgcttatagtcaacacggtaaaattttttcgggggtttattcttttagaagaggatctgttcgagaatttttacttttatttttacattgatttcctttaaatttattaattttaaagggagatatatgtatattatgattaatgatagcaattttaaattgaagcttaccaagtattttatttattataggagtatttacttttgtttctaatcgaaaacatttattatctatattgttaagattagaatatattgttttaagattatttcttttattatttatttatttaaatatattgaactatgagaatttttttagaatgatatttttaacttttagtgtatgtgaaggagctttaggactttcaattttagtgtcaataattcgtactcatggaaatgattattttcaaagatttaatattttacaatgtattatacaatgaattttattaactcttttaattatttttaattttatttttataaatataaaacacccattagcaataggattaattcttttaatccaaactacattagtaactatatcatcaggtcttataactaaaagattttgattttcttatattttatttttagtatttttaggaggaatattagttttatttatttatgtaacttctttagcttcaaatgaaatatttacattttcaattaaattactattaatttcctcaataattttttctaccataattat---tatactattttttatagataaaaatcttttacta---caatatcaaaatttagaaatcaaatcaatttatgagataaactcatatttaatagaaaattctctatctcttaataaattatataattatccaactaacttattaacaattttattaataaattatttattaattacattaattgcagtagttaaaattactaaattatttaagggaccccttcgtcctatatttaacatgaacaaacctttacgaattaaacacccaatttttagaattgctaatagtgctttagtagatttaccagctcctatcaatatttcagcctgatgaaattttggatctttattatttctatgtttaataattcaaattttaactggactatttttagctatacattatacagcagatattagcctagctttcaatagagttaaccatatttgtcgagatgtaaattatggatgattattacgaactatacacgctaatggtgcatcatttttttttatttgtatttatttacatgtaggacgaggaatttactatggttcatatttatttactcctacttgattagtaggagtaattattttattcttagtcataggaacagcttttataggatatgtactaccatgaggtcaaatatctttttgaggagcaacagttattactaatttattatcagctattccttatttaggaattgatttagtacaatgagtatgaggaggatttgctgttgataatgcaacattaactcgattttttacctttcattttattttaccatttatcgtcttagctgcaacattaattcatattttatttttacatgaaactggatcaaataatcctataggattaaattctaatattgataaaatcccatttcatccatattttaccttcaaagatattgtaggatttattgtaataacaataatattaattttattagtactaattaacccttaccttctaggagacccagataactttatcccagctaatccattagtaacaccagttcatatccaaccagaatgatactttctatttgcttatgctattttacgatcaatccctaataaattaggaggagtaattgcactagttctttctattgcaatcttagctattcttccattttatcacctaagaaaattccgaggaattcaattttaccctgttaatcaaattttattctgagtaatagtagtaacagtgattctattaacatgaattggagctcgaccagttgaagaaccttacgttgtaattggacaaattttaactgtaatttattttgcttactttatattaaatcctttaattattaaatgatgagataacttattaaat---------atagaaaatttattatttattattggaagattattgttaattatttttgtattagtaagagtagcttttttaactcttttagaacgaaaggttttagggtatattcaaattcgtaagggacctaataaagttggaattgcaggaattcctcaacctttttgtgatgcaattaaattatttactaaggaacaaacttatcctttattgtctaattatatttcttattatttttcgcctattttttcattatttttatctttattagtatgaatatgtatgccagtgtttgtaaaacttttttcttttaatttgggattattattttttttatgttgtacaagtttaggtgtttatacagtaataattgctggttggtcatctaattctaattatgctttattaggagggttacgggctgttgctcaaactatttcttatgaagttagattagctttagttttattaagttttatttttttaattggagggtataatatattaatattttataaatatcaaatatttatttgatttttatttattatgtttccaatagcattagtttgatttagaatttctttagctgaaactaatcgaactccctttgattttgctgaaggagaatctgaattagtttcggggtttaatgtagaatatagaagaggaggatttgctttaatttttttagcagaatatgcaagtattttatttatgagaatattattttgtgttatatttttaggaagagatgtattttctttttttttttatattaagttaacttttgtttcttttatatttatttgagtgcgtggaactttacctcgttttcgatatgataaattaatatatttagcttgaaagagttttttacctttttcattaaattttcttttgttttttgtaggatttaagatttttttattttacttaatt
>C.albiceps_JX913736
atttttaataattcatcaaaaattatatttttcggaattttaataataggaactttaatttctatttcagctaattcatgattaggagcttgaataggtttggaaattaatttattagcttttatccccctaataagagataataaattaatatctacagaagcctcattaaagtatttcttaactcaagcattagcatcttcagtattcctatttgcagtaattttattcttactaaattcaagtaaaac---aaactcaaattatttcatagaaataataattttctcttctcttttattaaaaagaggatcagctccattccatttttgattccctaatgtaatagaaggattatcttgattaaatgcattaattttaataacctgacaaaaaattgctcctttaatattaatttcttatattatttttaagccattaatcattacaagaattattttatcaagtttaattggagcattaggaggattaaatcaaacttcattacgtaaattaatagcttattcatcaattaatcatttaggatgaatattagcagctatatataataataatttattatgaataacttattttatattttatacatttttaactttttgtataatttttatatttaatatatttaaaacttctcatattaatcaattattttctttattttttcattcaaaaactataaaattctttttattttttaatttactatcattaggaggacttcctccatttttaggatttttcccaaaatgaattgtaattcaatccctaactataaataatcaattattcttattaacatttatagtattaataactttaattacattatatttttatatacgtttatgttatagagcttttatattaaattatcacgaaaataattgattaaatatatctatatataaatctataaatataaaaatttttataatttgttcatttttttcttctttcggattattcctaatttcttcattatatttcttattttcgcgacaatggttattttctactaatcataaagatattggtactttatatttcattttcggagcttgatctggaatagtaggaacttctttaagaattctaattcgagctgaattaggacatcctggagcactaattggagatgaccaaatttataatgtaattgtaacagctcatgcctttattataattttctttatagtaataccaattataattggaggatttggaaattgactagttcctttaatattaggagccccagatatagctttcccacgaataaataatataagtttctgacttttacctcctgcattaactttactattagtaagtagtatagtagaaaatggagctggaacaggatgaactgtttatccacctttatcatctaatattgctcatggtggagcatcagttgatttagctattttttctttacacttagctggaatttcatcaattttaggagctgtaaattttattacaactgttattaatatacgatctacaggaatcacatttgatcgaatacctttattcgtatgatctgtagttattactgctcttcttttattattatcattaccagtattagccggtgcaattactatattattaactgatcgaaatttaaatacttcattctttgatccagcaggaggaggagatcctattttatatcaacatttattttgattctttggacatccagaagtttatattttaattttacctggattcggaataatttctcatattattagtcaagaatcaggaaaaaaggaaacatttggatctttaggaataatttatgcaatattagctattggtctattaggatttattgtatgagctcatcatatatttactgtaggaatggatgtagatactcgagcatattttacttcagctacaataattattgctgtaccaactggaattaaaatttttagttgactagcaactctttatggaacacaattaaattactccccagctaccttatgagctttaggatttgtatttttatttactgtaggaggattaactggagttgttttagctaattcatctattgatattattttacatgatacatattatgtagtagctcacttccattatgttctttcaataggagctgtattcgctattatagcaggattcgttcattgattcccattatttactggattaactctaaataataaaatactaaaaagtcaatttgctattatatttattggagtaaatttaacattctttcctcaacattttttaggattagctggtatacctcgacgatattcagactacccagatgcttatacagcatgaaatgttatctcaacaattggatcaacaatttcattattaggaattttatttttctttttcattatttgagaaagtttagtatctcaacgacaagttttatttcctattcaattaaattcatcaattgaatgacttcaaaatactcctccagctgaacatagttatagtgaattacctttattaactaatt--atgtcaacatgagcaaatttaggtttacaagatagttcttcaccattaatagaacaattaatctttttccatgaccacgcacttttaattttagtaataattactgtactagtaggttatctaatatttatattattttttaataaatatgtaaatcgatatttacttcacggacaaaccattgaaattatttgaacaattttaccagcaattattttattatttattgcttttccttctttacgattattatacttattagatgaaattaatgaaccttctattactttaaaggcaattggacatcaatgatattgaagttatgaatattcagattttgctaatattgaatttgattcatatataattcctacaaacgaattatcaattgatagattccgtttattagatgttgataatcgagtagttttacctataaattcacaaattcgaattttagtaacagcagctgacgtaattcattcatgaactatcccagctttaggagttaaggtagatggtactccaggacgattaaaccaaactaattttttaattaaccgacctggattattttatggacaatgttcagaaatttgtggagctaatcacagttttataccaattgtaattgaaagaattccagtaaattactttatcaaatgaatttctaataat-gtaaactctt-attcctcaaatagcacctattggttgattaagtttatttattatcttttcaattgctttcgtaatttttaatataataaattattattcatatatccctactatacctaaatcaaatttaattaataaaacacaatcaacaaattcattaaattgaaaatgaatgataacaaatttattctcagtatttgacccttcttcaagtatttttaatttatcactaaattgattaagtacatttttaggaattttaataattccttcaatatattgattaataccttctcgataccatattttctgaaataatattctattaactcttcacaaagaattcaaaaccctattaggtcctataggagctaatggttcaactttcatctttgtatctttattttctataattctatttaataattttataggtttatttccctatatttttactagaacaagtcatttaactttaacacttactctagctcttcctctatgattatgttttatattatttggatgaattaataatacacaacatatatttgcacatttagtaccccaaggaactccagcaattttaatgccttttatagtatgtattgaaactattagtaatattattcgaccaggaacattagctgttcgattaacagctaatataattgccggacatttattattaacattattaggaaatacaggaccttctatatcaacaattctattaagtttattaattattacacaaattgcattactagtattagaatcagctgttgctataattcaatcatacgtatttgctgttcttagaactttatattctagagaagtaatgtcaactcactcaaatcacccattccatttagtagattatagtccatggccattaacagcttctattggagctataacaactgttgctggtatagtaaaatgattccatcaatatgacacatcattattctttttaggtaatattattactattttaactgtatatcaatgatgacgagatgtttcacgagaaggaacatttcaaggtcttcatactgatgctgtaactacaggtttacgatgaggaataattttatttattttatccgaagtattattttttgtttcattcttttgagctttttttcacagtagtttatctccttcaattgaattaggagcaatatgacctcctataggaattaccccttttaatccctttcaaattcctctattaaatactgtaattctattaacttcaggaattacagtaacttgagctcatcatagcttaatggaaggaaaccattcacaaactactcaaggattatttttcacagtaattttaggaatttattttacaattttacaagcatatgaatatattgaagctccatttacaatcgctgattctgtttatggttcaacattctttatagcaacaggattccatggaattcatgttttaattggaacaactttccttttaatttgtttaatccgacatttaaataatcatttttctaaaaatcatcatttcggatttgaagccgctgcttgatattgacactttgttgatattgtttgattatttctttatgtttcaatttattgatgaggagga---attatatcaattttaacaattagttcaattattatattaatttcaattgtagtaatattactagcttcaattctttctaaaaaaactctagtagatcgagaaaaagcatcaccatttgaatgtggatttgatccaaaatcatcttctcgtctaccattttctttacgattttttttaattacaattatttttttaatttttgatgtagaaattgcattaattttaccaattattttaattattaaattttcaaatctaataatatgaacaattacatcaattatttttattctaattttactattaggtttataccatgaatgaaatcaaggaatattaaattgatcaaat---------------atttgtacaattagttttgtgtgtttatttttttgtagtttaagttcattttttttaggaataatttttattataaatgattatagactttttattgaatgagaagtagtttctataaattcaatgaatattgttataactttattattagattgaataagtttaatttttatatcatttgttttaataatttcttctttagtaattttttatagaaaggaatatatatcaagtgattataaaattaatcgttttattatattagttttaatatttgttatatcaataatattattaattattagtcctaatttaattagtattttattaggatgagatggtttagggcttgtatcatattgtttagttatttattttcaaaatgttaagtcttataatgctggaatattaactgctttatctaatcgaattggggatgttgctttgttgttagcaattgcatgaatattaaattatggaagttgaaattatattttttatttagaagtaataaaaagtgattttgaaataataattgttggtagtttagtaatgttagctgctatgacaaaaagagctcaaattcctttttcatcttgattgccagctgctatagctgctcctactcctgtttctgctttagtacattcttctactttagtaactgcgggtgtatatttattgattcggtttaatattttattaagtgattcttgaataggaaatttattattattattatctgggttaacaatgtttatagctggtttaggtgctaattatgaatttgatttaaagaaaattattgctttatcaactttaagtcaattaggattgataataagaattttatcaataggatattataaattagctttttttcatttattgactcatgcattatttaaggcattattatttatatgtgctggtgctattattcataatataaataattgtcaggatattcgtttaataggaagattaagattaataatacctcttacttcttcttgttttaatgttgctaatttggctttatgtggtataccttttttagctggtttttattcaaaggatttaattttagaaatggtatctttatcttatattaatatattttcattttttttatattttttttctacaggtttaactgtttgttattcttttcgtctagtatattatacaatgactggagattcaaatttttcatctttaaatatattaaatgatgaaggttgagtaatattaaaaagtataataggtttattgattttaagaatttttggagggagaatattaagatgattaatttttcctactccagtattagtagttcttccaatatatttaaagttgttaactatatttgtttgtattgtaggaggagtaagtggttatataatttctaatgtttcattatttttttataataaggcattaaataattataattcttcttattttttaggttcaatatgatttataccatatatttctacatatggtattattaattattctttaattgtaggtaaattagtagttaagtcttttgatcaagggtgatctgaatattttggaggtcaacaactttattataatttagtaaaaaattctcaattaaatcaa---atattacaaaataataatttaaaaatttatttattaagttttgttttttgaattataattttatacatatatataatttgttttatgttaaaaattattattagaattttatttttatttccattgtgtttaatacataatacttattgaatggttcaaagttttttatttttattaagttttatttttattttaataaatatatatagaaattattttatatcaatttcttatttttgaggatgtgatatgatttcatatggattaattttattaagtttatgaattgtttctttaatattaatggctagtgaatcaatttataaatataaaaattatacaaatttatttttattaaatattattttattattaattatattagttttaacttttagaagaataagtttatttatattttatttattttttgaaagaagattaattcctacattatttttaattttaggatggggatatcaacctgaacgtcttcaagcgggagtttatttattattttatactttattagtttctttacctatgttgattggtattttttatttatataaggttacaggaactttaaatttttatttactaaataattatatatttaattatgaaattctttatttttctttagttatggcttttttagtaaaaataccaatatttttagttcatttatgattaccaaaagctcatgtagaagctcctgtttctggttcaataattttagctggaattatattaaaattaggaggttatggtttattacgagtatttccttttttacaattgataggattaaaatttaattttatttgaattagaattagattagtagggggagttttagtgagattaatttgtttacgtcagacagatttaaaggcattaattgcttattcttcagttgctcatataggaattgtattagctggtttaataactttaacttatataggaatttgtggttcttatactttaataattgctcatggtttatgttcttctggattgttttgtttagctaatatttcttatgaacgattaggtagtcggagtttattaattaataagggtttattaaattttataccttctataacattatgatgatttttattaagttcagctaatatggctgctcctcctacattaaatttattaggagaaatttctttaattaatagaattgttagatgatcttgagtttcaatattaatattatctttattatctttttttagagctgcttatactttatatttatatgcttatagtcaacatggtaaaattttttctggagcttattcatttagaggaggttctgttcgtgaatttttacttttatttttacattgatttcctttaaatttattaattttaaagggggatatatgtatattatgattaatgataataattttaaattgaagtttaccaagtattttatttattataggagtgtttacttttgtttctaatcgaaaacatttattatcaatgttattaagattagaatatattgtattgagattatttcttatattatttatttatttaaatatattaagttatgaaaatttttttagaataatatttttaacttttagagtttgtgaaggtgctttaggactttcaattttggtttcaataattcgaacacatgggaatgattattttcaaagatttaatattttgcaatgtattatacaatgaattttattatctatattattaatttttaattttattttcataaatataaaacatccattagccataggattaacacttttaattcaaacgactctagtttgtttaacatcaggattaataactaaaacattctgattctcatatattttatttctagtatttttaggaggaatattagttctatttatttatgttacttcacttgcatcaaatgaaatatttacattttcaattaaactattaataatttcaattactatttttatattaataattat---tactttatttttcatagataaaaatttactacta---caatatcaaaatttagaaattaaatcaatttatgatataaattcatattttatagaaaattcattatctcttaataaattatataattatcctacaaatttattaacaattatactaataaattatttattaattacattaattgcagtagtaaaaattacaaacctattcaaaggacctcttcgtccaatatttaatatgaacaaacctttacgagtaaaacacccaattttcagaattgctaatagtgcattagtagatttaccagcacctagaaatatttcagcatgatgaaatttcggttcattattatttttatgtttaatgattcaaattttaactggactatttttagctatacattatacagctgatattaatttagccttcaatagagttaatcatatttgtcgagatgtaaattatggatgattattacgaactatacatgctaatggtgcatcatttttctttatttgcatttacttacatgtaggacgaggaatttactacggttcttatttatttactcctacatgattagtaggtgtaattattttatttctagtaataggaacagcctttataggatatgtattaccatgaggacaaatatcattctgaggagcaactgttattactaatttattatctgccattccttatcttggaattgatttagttcaatgagtttgaggaggatttgctgttgataatgctacattaactcgattttttaccttccattttattttaccatttattgtattagcagcaactttaattcacattttatttttacatgaaacaggatctaataatcctataggattaaattctaatattgataaaattccttttcatccttattttacatataaggatattgtaggatttattattataactataattttaatcttattagtattaattaatccttatttacttggagatccagataattttatcccagccaatcctcttgtaactccagtacatattcaacctgaatgatattttttattcgcatatgctattttacgatctattcctaataaattaggaggagtaattgctttagtattatctatcgcaattttagctattttacctttctatcatttaagaaagttccgaggaatccaattttatcctattaaccaaattttattttgaattatagtagttacagtaattttattaacatgaattggagctcgtccagttgaagaaccttatgtattagttggacaaattttaactgtaatttatttttcatatttcatatttaatccattaattattaaatgatgagataatttattaaat---------ttagaaaatattttgtttattattggaagattattattaattatttttgttttagtaagagtagcttttttaactcttttagagcgtaaagtattaggttatattcaaattcgaaagggtcctaataaggttggaattgctggaattcctcaacctttttgtgatgcaattaaattatttactaaggaacaaacttatcctttattatctaattatatttcttattatttttcgcctattttttcattatttttatctttattagtatgaatatgtatacctatatttgttaagttattttcttttaatttaggattattattttttttatgttgtactagtttaggagtttatactgtaataattgctggatgatcttctaattctaattatgctttattaggaggattacgtgctgttgctcaaactatttcttatgaagtaagtttggctttagttttattaagttttgtttttttaattggtggttataatatattaatattttataaatatcaaatatttatttgatttttatttattatatttcctatggcattagtttgatttagtatttctttagctgaaactaatcgtactccttttgattttgctgaaggtgaatctgaattggtttcaggatttaatgtagaatatagaagaggaggatttgcattaatttttttggctgaatatgcaagaattttatttatgagtatattgttttgtgtaatatttttagggagagatgtattttcttttatattttatattaagttaacttttgtttcttttatatttatttgagttcgaggtactttacctcgatttcgatatgataaattaatatatttggcatgaaagagttttttacctttttcattaaattttttattattttttgtagggtttaagatttttttaatatatttaatt
>C.albiceps_KT272864
atttttaataattcatcaaaaattatatttttcggaattttaataataggaactttaatttctatttcagctaattcatgattaggagcttgaataggtttggaaattaatttattagcttttatccccctaataagagataataaattaatatctacagaagcctcattaaagtatttcttaactcaagcattagcatcttcagtattcctatttgcagtaattttattcttactaaattcaagtaaaac---aaactcgaattatttcatagaaataataattttctcttctcttttattaaaaagaggatcagctccattccatttttgattccctaatgtaatagaaggattatcttgattaaatgcattaattttaataacctgacaaaaaattgctcctttaatattaatttcttatattatttttaagccattaatcattacaagaattattttatcaagtttaattggagcattaggaggattaaatcaaacttcattacgtaaattaatagcttattcatcaattaatcatttaggatgaatattagcagctatatataataataatttattatgaataacttattttatattttatacatttttaactttttgtataatttttatatttaatatatttaaaacttctcatattaatcaattattttctttattttttcattcaaaaactataaaattctttttattttttaatttactatcattaggaggacttcctccatttttaggatttttcccaaaatgaattgtaattcaatccctaactataaataatcaattattcttattaacatttatagtattaataactttaattacattatatttttatatacgtttatgttatagagcttttatattaaattatcacgaaaataattgattaaatatatctatatataaatctataaatataaaaatttttataatttgttcatttttttcttctttcggattattcctaatttcttcattatatttcttattttcgcgacaatggttattttctactaatcataaagatattggtactttatatttcattttcggagcttgatctggaatagtaggaacttctttaagaattctaattcgagctgaattaggacatcctggagcactaattggagatgaccaaatttataatgtaattgtaacagctcatgcctttattataattttctttatagtaataccaattataattggaggatttggaaattgactagttcctttaatattaggagccccagatatagctttcccacgaataaataatataagtttctgacttttacctcctgcattaactttactattagtaagtagtatagtagaaaatggagctggaacaggatgaactgtttatccacctttatcatctaatattgctcatggtggagcatcagttgatttagctattttttctttacacttagctggaatttcatcaattttaggagctgtaaattttattacaactgttattaatatacgatctacaggaatcacatttgatcgaatacctttattcgtatgatctgtagttattactgctcttcttttattattatcattaccagtattagccggtgcaattactatattattaactgatcgaaatttaaatacttcattctttgatccagcaggaggaggagatcctattttataccaacatttattttgattctttggacatccagaagtttatattttaattttacctggattcggaataatttctcatattattagtcaagaatcaggaaaaaaggaaacatttggatctttaggaataatttatgcaatattagctattggtctattaggatttattgtatgagctcatcatatatttactgtaggaatggatgtagatactcgagcatattttacttcagctacaataattattgctgtaccaactggaattaaaatttttagttgactagcaactctttatggaacacaattaaattactccccagctaccttatgagctttaggatttgtatttttatttactgtaggaggattaactggagttgttttagctaattcatctattgatattattttacatgatacatattatgtagtagctcacttccattatgttctttcaataggagctgtattcgctattatagcaggattcgttcattgattcccattatttactggattaactctaaataataaaatactaaaaagtcaatttgctattatatttattggagtaaatttaacattctttcctcaacattttttaggattagctggtatacctcgacgatattcagactacccagatgcttatacagcatgaaatgttatctcaacaattggatcaacaatttcattattaggaattttatttttctttttcattatttgagaaagtttagtatctcaacgacaagttttatttcctattcaattaaattcatcaattgaatgacttcaaaatactcctccagctgaacatagttatagtgaattacctttattaactaatt--atgtcaacatgagcaaatttaggtttacaagatagttcttcaccattaatagaacaattaatctttttccatgaccacgcacttttaattttagtaataattactgtactagtaggttatctaatatttatattattttttaataaatatgtaaatcgatatttacttcacggacaaaccattgaaattatttgaacaattttaccagcaattattttattatttattgcttttccttctttacgattattatacttattagatgaaattaatgaaccttctattactttaaaggcaattggacatcaatgatattgaagttatgaatattcagattttgctaatattgaatttgattcatatataattcctacaaacgaattatcaattgatagattccgtttattagatgttgataatcgagtagttttacctataaattcacaaattcgaattttagtaacagcagctgacgtaattcattcatgaactatcccagctttaggagttaaggtagatggtactccaggacgattaaaccaaactaattttttaattaaccgacctggattattttatggacaatgttcagaaatttgtggagctaatcacagttttataccaattgtaattgaaagaattccagtaaattactttatcaaatgaatttctaataat-gtaaactctt-attcctcaaatagcacctattggttgattaagtttatttattatcttttcaattgctttcgtaatttttaatataataaattattattcatatatccctactatacctaaatcaaatttgattaataaaacacaatcaacaaattcattaaattgaaaatgaatgataacaaatttattctcagtatttgacccttcttcaagtatttttaatttatcactaaattgattaagtacatttttaggaattttaataattccttcaatatattgattaataccttctcgataccatattttctgaaataatattttattaactcttcacaaagaattcaaaaccctattaggtcctataggagctaatggttcaactttcatctttgtatctttattttctataattctatttaataattttataggtttatttccctatatttttactagaacaagtcatttaactttaacacttactctagctcttcctctatgattatgttttatattatttggatgaattaataatacacaacatatatttgcacatttagtaccccaaggaactccagcaattttaataccttttatagtatgtattgaaactattagtaatattattcgaccaggaacattagctgttcgattaacagctaatataattgccggacatttattattaacattattaggaaatacaggaccttctatatcaacaattctattaagtttattaattattacacaaattgcattactagtattagaatcagctgttgctataattcaatcatatgtatttgctgttcttagaactttatattctagagaagtaatgtcaactcactcaaatcacccattccatttagtagattatagtccatggccattaacagcttctattggagctataacaactgttgctggtatagtaaaatgattccatcaatatgacacatcattattcttcttaggtaatattattactattttaactgtctatcaatgatgacgagatgtttcacgagaaggaacatttcaaggtcttcatactgatgctgtaactacaggtttacgatgaggaataattttatttattttatccgaagtattattttttgtttcattcttttgagctttttttcacagtagtttatctccttcaattgaattaggagcaatatgacctcctatgggaattaccccttttaatccctttcaaattcctctattaaatactgtaattctattaacttcaggaattacagtaacttgagctcatcatagcttaatggaaggaaaccattcacaaactactcaaggattatttttcacagtaattttaggaatttattttacaattttacaagcatatgaatatattgaagctccatttacaattgctgattctgtttatggctcaacattctttatagcaacaggattccatggaattcatgttttaattggaacaactttccttttaatttgtttaatccgacatttaaataatcatttttctaaaaatcatcatttcggatttgaagccgctgcttgatattgacactttgttgatattgtttgattatttctttatgtttcaatttattgatgaggaggaataattatatcaattttaacaattagttcaattattatattaatttcaattgtagtaatattactagcttcaattctttctaaaaaaactctagtagatcgagaaaaagcatcaccatttgaatgtggatttgacccaaaatcatcttctcgtctaccattttctttacgattttttttaattacaattatttttttaatttttgatgtagaaattgcattaattttaccaattattttaattattaaattttcaaatctaataatatgaacaattacatcaattatttttattctaattttactattaggtttataccatgaatgaaatcaaggaatattaaattgatcaaat---------------atttgtacaattagttttgtgtgtttatttttttgtagtttaagttcattttttttaggaataatttttattataaatgattatagactttttattgaatgagaagtagtttctataaattcaatgaatattgttataactttattattagattgaataagtttaatttttatatcatttgttttaataatttcttctttagtaattttttatagaaaggaatatatatcaagtgattataaaattaatcgttttattatattagttttaatatttgttatatcaataatattattaattattagtcctaatttaattagtattttattaggatgagatggtttagggcttgtatcatattgtttagttatttattttcaaaatgttaagtcttataatgctggaatattaactgctttatctaatcgaattggggatgttgctttgttgttagcaattgcatgaatattaaattatggaagttgaaattatattttttatttagaagtaataaaaagtgattttgaaataataattgttggtagtttagtaatgttagctgctatgacaaaaagagctcaaattcctttttcatcttgattgccagctgctatagctgctcctactcctgtttctgctttagtacattcttctactttagtaactgcgggtgtatatttattgattcggtttaatattttattaagtgattcttgaataggaaatttattattattattatctgggttaacaatgtttatagctggtttaggtgctaattatgaatttgatttaaagaaaattattgctttatcaactttaagtcaattaggattgataataagaattttgtcaataggatattataaattagctttttttcatttattgactcatgcattatttaaggcattattatttatatgtgctggtgctattattcataatatgaataattgtcaggatattcgtttaataggaagattaagattaataatacctcttacttcttcttgttttaatgttgctaatttggctttatgtggtataccttttttagctggtttttattcaaaggatttaattttagaaatggtatctttatcttatattaatatattttcattttttttatattttttttctacaggtttaactgtttgttattcttttcgtctagtatattatacaatgactggagattcaaatttttcatctttaaatatattaaatgatgaaggttgagtaatattaaaaagtataataggtttattgattttaagaatttttggagggagaatattaagatgattaatttttcctactccagtattagtagttcttccaatatatttaaagttgttaactatatttgtttgtattgtaggaggagtaagtggttatataatttctaatgtttcattatttttttataataaggcattaaataattataattcttcttattttttaggttcaatatgatttataccatatatttctacatatggtattattaattattctttaattgtaggtaaattagtagttaagtcttttgatcaagggtgatctgaatattttggaggtcaacaactttattataatttagtaaaaaattctcaattaaatcaa---atattacaaaataataatttaaaaatttatttattaagttttgttttttgaattataattttatacatatatataatttgttttatgttaaaaattattattagaattttatttttatttccattgtgtttaatacataatacttattgaatggttcaaagttttttatttttattaagttttatttttattttaataaatatatatagaaattattttatatcaatttcttatttttgaggatgtgatatgatttcatatggattaattttattaagcttatgaattgtttctttaatattaatggctagtgaatcaatttataaatataaaaattatacaaatttatttttattaaatattattttattattaattatattagttttaacttttagaagaataagtttatttatattttatttattttttgaaagaagattaattcctacattatttttaattttaggatggggatatcaacctgaacgtcttcaagcgggagtttatttattattttatactttattagtttctttacctatgttgattggtattttttatttatataaggttacaggaactttaaatttttatttattaaataattatatatttaattatgaaattctttatttttctttagttatggcttttttagtaaaaataccaatatttttagttcatttatgattaccaaaagctcatgtagaagctcctgtttctggttcaataattttagctggaattatattaaaattaggaggttatggtttattacgagtatttccttttttacaattgataggattaaaatttaattttatttgaattagaattagattagtagggggagttttagtgagattaatttgtttacgtcagacagatttaaaggcattaattgcttattcttcagttgctcatataggaattgtattagctggtttaataactttaacttatataggaatttgtggttcttatactttaataattgctcatggtttatgttcttctggattgttttgtttagctaatatttcttatgaacgattaggtagtcggagtttattaattaataagggtttattaaattttataccttctataacattatgatgatttttattaagttcagctaatatggctgctcctcctacattaaatttattaggagaaatttctttaattaatagaattgttagatgatcttgagtttcaatattaatattatctttattatctttttttagagctgcttatactttatatttatatgcttatagtcaacatggtaaaattttttctggagcttattcatttagaggaggttctgttcgtgaatttttacttttatttttacattgatttcctttaaatttattaattttaaagggggatatatgtatattatgattaatgataataattttaaattgaagtttaccaagtattttatttattataggagtgtttacttttgtttctaatcgaaaacatttattatcaatgttattaagattagaatatattgtattgagattatttcttatattatttatttatttaaatatattaagttatgaaaatttttttagaataatatttttaacttttagagtttgtgaaggtgctttaggactttcaattttggtttcaataattcgaacacatgggaatgattattttcaaagatttaatattttgcaatgtattatacaatgaattttattatctatattattaatttttaattttattttcataaatataaaacatccattagccataggattaacacttttaattcaaacgactctagtttgtttaacatcaggattaataactaaaacattctgattctcatatattttatttctagtatttttaggaggaatattagttctatttatttatgttacttcacttgcatcaaatgaaatatttacattttcaattaaactattaataatttcaattactatttttatattaataattat---tactttatttttcatagataaaaatttactacta---caatatcaaaatttagaaattaaatcaatttatgatataaattcatattttatagaaaattcattatctcttaataaattatataattatcctacaaatttattaacaattatactaataaattatttattaattacattaattgcagtagtaaaaattacaaacctattcaaaggacctcttcgtccaatatttaatatgaacaaacctttacgagtaaaacacccaattttcagaattgctaatagtgcattagtagatttaccagcacctagaaatatttcagcatgatgaaatttcggttcattattatttttatgtttaatgattcaaattttaactggactatttttagctatacattatacagctgatattaatttagccttcaatagagttaatcatatttgtcgagatgtaaattatggatgattattacgaactatacatgctaatggtgcatcatttttctttatttgcatttacttacatgtaggacgaggaatttactacggttcttacttatttactcctacatgattagtaggtgtaattattttatttctagtaataggaacagcctttataggatatgtattaccatgaggacaaatatcattctgaggagcaactgttattactaatttattatctgccattccttatcttggaattgatttagttcaatgagtttgaggaggatttgctgttgataatgctacattaactcgattttttaccttccattttattttaccatttattgtattagcagcaactttaattcacattttatttttacatgaaacaggatctaataatcctataggattaaattctaatattgataaaattccttttcatccttattttacatataaggatattgtaggatttattattataactataattttaatcttattagtattaattaatccttatttacttggagatccagataattttatcccagctaatcctcttgtaactccagtacatattcaacctgaatgatattttttattcgcatatgctattttacgatctattcctaataaattaggaggagtaattgccttagtattatctatcgcaattttagctattttacctttctatcatttaagaaagttccgaggaatccaattttatcctattaatcaaattttattttgaattatagtagttacagtaattttattaacatgaattggagctcgtccagttgaagaaccttatgtattagttggacaaattttaactgtaatttatttttcatatttcatatttaatccattaattattaaatgatgagataatttattaaatttgttttttttagaaaatattttgtttattattggaagattattattaattatttttgttttagtaagagtagcttttttaactcttttagagcgtaaagtattaggttatattcaaattcgaaagggtcctaataaggttggaattgctggaattcctcaacctttttgtgatgcaattaaattatttactaaggaacaaacttatcctttattatctaattatatttcttattatttttcacctattttttcattatttttatctttattagtatgaatatgtatacctatatttgttaagttattttcttttaatttaggattattattttttttatgttgtactagtttaggagtttatactgtaataattgctggatgatcttctaattctaattatgctttattaggaggattacgtgctgttgctcaaactatttcttatgaagtaagtttggctttagttttattaagttttgtttttttaattggtggttataatatattaatattttataaatatcaaatatttatttgatttttatttattatatttcctatggcattagtttgatttagtatttctttagctgaaactaatcgtactccttttgattttgctgaaggtgaatctgaattggtttcaggatttaatgtagaatatagaagaggaggatttgcattaatttttttggctgaatatgcaagaattttatttatgagtatattgttttgtgtaatatttttagggagagatgtattttcttttatattttatattaagttaacttttgtttcttttatatttatttgagttcgaggtactttacctcgatttcgatatgataaattaatatatttggcatgaaagagttttttacctttttcattaaattttttattattttttgtagggtttaagatttttttaatatatttaatt
>C.rufacies_JX913740
[truncated: 571,988 more chars]
