# Supplementary material for: Characterization and Comparative Analysis of Mitochondrial Genomes Among the Calliphoridae (Insecta: Diptera: Oestroidea) and Phylogenetic Implications
Source: Front Genet. 2022 Feb 17;13:799203. doi: 10.3389/fgene.2022.799203 (PMC8891575; doi:10.3389/fgene.2022.799203)
Supplement: Supplementary file 3 [file DataSheet2.ZIP › Supplementary file 3-Data availability-alignments and trees/Alignments-fasta/PCG123RNA.fas]

>C.vicina_JX913760
atttttaataattcatcaaaaattatatttttcagaattttaattataggaacattaatttctatttcagctaattcttggttaggagcttgaataggattagaaattaatttattagcttttattcccctaataagagataataaattaatatcaacagaagcctcattaaagtattttttaacacaagcattagcatcttcagtatttttatttgcagtaattttatttttattgaattcaagaaaaac---aaattcaaattactttatagaaataataattttttcttccctccttttaaaaagagggtctgctccctttcatttttgattccctaatgtgatagaagggttatcttgatcaaatgcattaattttaataacttgacaaaaaattgctcctttaatattaatttcttatattatttttaaaccattaattataacgagaattattctttcaagattaattggagcattaggaggattaaatcaaacttctttacgtaaattaatagcttattcatcaattaaccatttaggttgaatattagctgctatatataatagtaatttattatgattaacttattttatattttattcatttttaacatttgctataatttttatatttaatatatttaaagcatcacatattaaccaattattttcattattttttcactcaaaaattataaaattttttttattttttaatttattatctttaggtggattacctccatttttaggatttttccctaaatgaattgttattcaatctttaactattaatagtcaattatttttattaacttttatagtattaataactttaatcacattatacttttatatacgattatcatatagagcttttatattaaattattctgaaaataattgattaaattcttctatctataaatcaatttatataaaaatctttataattttctcatttttttcttcatttgggttattcctaatttcttctttatattttttattttcgcgacaatgattattttcaactaatcataaggatattggtactttatactttatttttggagcttgatcgggaataattggaacttcattaagaattctaattcgagccgaactaggacatcctggagcattaattggagatgaccaaatttataatgtaattgttacagctcatgcttttattataattttttttatagtaataccaattataattggaggatttggtaattgattagtccctttaatattaggagctccagatatagccttccctcggataaacaatataagtttctgacttttacctcctgcattaactttactattagtaagtagtatagtagaaaacggagctggaacaggatgaactgtttacccacctttatcttctaatatcgctcatggaggagcttctgttgatttagctattttttctttacacttagcaggaatttcttcaattttaggagctgtaaattttattactacagttattaatatacgatcaacaggaattacattcgaccgaataccattatttgtttgatctgtagtaattacagctttattacttttattatctttaccagtattagcaggtgctattactatattattaacagatcgaaatcttaatacatcattctttgacccagcaggaggaggagacccaatcttgtaccaacatttattttgattttttggtcatcctgaagtttatattttaattttacctggattcggaataatttcacatattattagccaagaatcaggaaaaaaggaaacttttggttcattaggaataatttatgctatattagctattggattattaggatttattgtatgagctcatcatatatttacagtaggaatagacgttgatactcgagcttattttacatcagctactataattattgctgtcccaacaggaattaagatttttagttgattagcaactctttatggtacccaattaaattcttccccagctactttatgagccttagggtttgtattcttatttacagtaggaggattaacaggagttattttagctaattcttcagtagacattattcttcatgacacatattatgtagttgcccatttccattatgtattatctataggagctgtattcgctattatagcaggattcgttcactgataccctttatttacaggattaactttaaatggtaaaatattaaaaagtcaatttactattatatttattggggttaatattacattcttccctcaacatttcttaggattggcaggaatacctcgacgatactcagattaccctgatgcttacacaacttgaaacgtaatttctactattggatcaacaatttcattattaggaattttatttttctttttcattatttgagaaagtttagtatcacaacgtcaagttttataccctgttcaattaaattcatcaattgaatgattacaaaatactccaccagctgaacatagttattctgaattgcctttattaactaact--atgtcaacatgatcaaatttaggtttacaagatagttcttctcctttaatagaacaattagtcttttttcatgaccacgcacttttaattttagtaataattactgttctagtaggatacttaatatttatactattttttaacaaatatgtaaatcgatacttacttcatggacaaactattgaaattatttgaacaattttacctgcaattattttactatttattgcatttccttctcttcgacttttatacttattagatgaaattaatgaaccttctattactttaaaggcaattggacatcaatgatattgaagttatgaatattcagactttgcaaatattgaatttgattcatatatgattcctactaatgaattatcaattgatagttttcgtctattagacgttgataatcgagtagtcttaccaataaattctcaaatccgaattttagtaactgctgcagatgtaattcattcttgaactattccagctttaggagtaaaggtagatggaactcctggtcgattaaatcaaacaaactttttaattaaccgacctggtttattttatggacaatgttcagaaatttgtggagctaatcatagttttataccaattgtaattgaaagaatcccagtaaattattttattaaatgaatttctagca----taaactctt-atccctcaaatagccccaattggttgattaagtttatttattattttttctattgcatttgtaattttcaatataataaattattattcttttattccttttatacctaaatctaacttaattagtaagacacaatctacaaattcattaaattgaaaatgaatgataacaaatttattttcagtattcgacccttcttcaagtatttttaatttatcattaaattgattaagaacatttttaggtattttaataattccttcaatatattgattaataccttctcgatatcatattttctgaaataatattttattaactttacacaaagaatttaaaattctgttaggtcctataggagctaacggatctacttttatttttgtttcattattttctataattttatttaataattttataggattatttccttatatttttacaagtacaagtcatttaactttaactcttacattagctataccattatgattatgttttatattatttggatgaattaataatacacaacatatattcgctcatttagtccctcaaggaactccagcagttttaataccttttatggtttgtattgaaacaattagtaatattattcgacctggtactttagctgtacgattaacagctaatataattgctggacatttattattaacccttttaggtaatactggaccctctatatcaacaattctattaacattattaatcattacacaaattgctttattagttcttgaatcggctgttgctataattcaatcttatgtatttgctgttcttagaactttatattctagagaagtaatgtcaactcactcaaaccacccatttcatttagtagactatagtccatgaccattaacagcttcaattggagcaataacaactgtttctggtatagtaaaatgatttcaccaatatgatgtttctctatttttattagggaatatcattactattttaactgtttatcaatgatgacgagatgtttcacgagaaggaacatttcaaggtttacacactgatgctgtaactacaggattacgatgaggaataattttatttattttatcagaaattttattctttgtatcatttttttgagcattcttccatagtagtttatcaccatcaattgaattaggagctatatgacctcctataggaattactccttttaatccatttcaaattccactattaaatacagtaattttattaacttcaggaattactgtaacttgagctcatcatagtttaatagaaggaaatcattcacaaactactcaaggattattctttacagttattttaggaatttattttacaattttacaagcttatgaatatattgaagccccatttacaattgcagactctgtttatggttcaaccttttttatagcaacaggattccatggagttcatgttttaattggaactactttccttttaatttgtttaattcgacacttaggtaatcatttttcaaaaaatcatcatttcggatttgaagctgccgcttgatactgacattttgttgatattgtttgattattcctttatgtttcaatttattgatgaggagga---attttatcaattttaacaattagttcaattattttattaatttcaattgtagtaatattactagcttcaattctttcaaaaaaaacattagtagaccgagaaaaagcatctccatttgaatgtggatttgatccaaaatcttcttctcgactcccattttctttacgattttttttaattacaattatttttttaatttttgatgtagaaattgctttaattcttccaattattttaattattaaattctcaaacctaatgatatgaacaattacatctattatttttattttaattttattattagggttatatcatgaatgaaatcaaggtatattaaattgatcaaat---------------atttgtacaattagttttgtgagattatttatttttagattgttttcttttttaataggggttatttttattataaatgactatagaatttttattgaatgagaagttgtttcattgaattcagttaatattgttataacattattattagattgaatgagtttaatttttatgtcttttgttttaataatttcatctttagtaattttttacagaaaggagtatatagaaagtgattataaaattaatcgttttattatattagtattaatatttgttacttctataatgttattaattattagtcctaatttaattagaattttattaggatgagatggattgggacttgtttcttattgtttagttatttattttcaaaatgtaaaatcttataatgctggtatattaactgctttatcaaatcgaattggagatgttgcattgttattagctattgcttgaatattaaattatggaagttgaaattatattttttatttagaaagtataaaggataattttgaaataataattgtaggtggattagtaatattagctgctataactaagagtgctcaaatccctttttcttcttgattaccagctgctatagcagctcctactcctgtttcagctttagttcattcttcaactttggtaactgctggagtatatttattgattcggtttaatattttattaagatcatcttgattaggtaatttattattattattatctggattaacaatatttatagctggattaggggcaaactatgaatttgatttaaagaaaattattgctttatctactttaagtcaattaggtttaataatgagaattttatctatagggtattataaattagctttttttcatttattaactcatgctttatttaaggcattattatttatatgtgctggggctattattcataatatgaataattctcaagatattcgattaatgggtagtttaagaataataatacctttaacttcttcatgttttaatgttgctaatttagctttatgtggtataccttttttggcaggattttattctaaggatttaattttggaaacagtttctttatcttatattaatatattttctttttttctatattttttttctacagggttaacagtatgttattcttttcgattagtatattatacaataactggggattcaaatttttcttctttaaatatactaaatgatgaaggttgagttatattaaaaagtataataggactattaattttgagaatttttgggggtagtatattaagttgattaatttttcctacaccagtagtagtagttcttccttcttatttaaaattattaactttatttgtttgtattgtaggaggagttagaggttatttaatttctaatatttctttatttttttataataaggctttaaataattataattcttcttactttttaggttcaatatgatttataccttatatttctacatatggaattattaattattctttaattgttggtagaataacagttaaatcttttgaccaaggatgatcagaatattttggaggacaacaactttatttaaacttggtaaaaaattctcaattaaatcaa---atattacagaataataatttaaaaatttatttattaagttttattttttgaattataattttatacatatatataatttgttttatgttaaaaattattattagaattttatttttatttccattgtgtttaatctataatagttattgaatggtacaaagtttcttatttttattaagttttatttttattttaataaatatatatagaaattattttatatcaatttcgtatttatttggatgtgacatgatttcatacggattaattttattaagtttatgaattgtttctttaatattaatagcaagtgaatctatttataagtatagaaattataccaatttatttttattaaatattattttgttattaattttattagtattaacttttagaagaataagtttatttatattttatttattttttgaaagaagtttaattcctacattatttttaattttaggttggggatatcagcctgaacggttacaggcgggggtatatttattattttatactttattagtttctttacctatattagttggtattttttatttatataaatctacaggtactttaaatttttatttattaaataattatatatttaattatgaaattctttattttgcattagtaatagcttttttagtaaaaataccaatatttttagttcatttatgattaccaaaagctcatgtagaagctcctgtttctggttcaataattttagctggaattatattgaagttagggggatatggtttattacgagtatttccttttttacaattaatagggttaaaatttaattttatttgaattagaattagattagtaggaggagttttagttagattaatttgtttacgtcaaactgatttaaaggctttaattgcatattcttcagtagctcatataggaattgtattagctgggttaataactttaacttatataggaatttgtggttcttatactttaataattgctcatggattatgttcttcaggtttattttgtttggctaatatttcttatgaacgaataggaagtcgtagattattaattaataaggggatattaaattttataccttctatggcattatgatgatttttattaagatctgctaatatggctgctccacctactttaaatttattgggagaaatttctttaattaatagtattgttagatgatcttgagtttctatattaatattatctttattatctttttttagagctgcttatactttatatttatatgcttatagtcaacatggaaaaattttttcaggggcttattcatttagaggaggttctgttcgagagtttctacttttatttttacattgatttcctttaaatttattaattttaaagggagacatatgtatattatgattaatgatagcaattttaaattgaagcttgccaagtattttatttattataggagtatttacttttgtttctaatcgaaaacatttattgtctatattgttaagattagaatatattgttttaagattatttcttttgttatttatttatttaaatatattaaattatgaaaatttttttagaataatatttttaacatttagagtttgtgaaggagcattaggtctttcaattttagtatcaataattcgtacacatggtaatgattattttcaaagatttaatattttacaatgtattatacaatgaactttattaacacttttaattatttttaattttatttttataaatatgaaacatccattagcaataggattaattctacttattcaaacaacattagtaactttaacatcaggtcttataactaaaagattctgattttcttatattttatttttagtttttttaggaggaatattagtactatttatttatgtaacttcattagcttcaaatgaaatatttacattttcaattaaattattatttctttctttatcaatttttatattaataattat---tacattattctttatagacaaaaataatttatta---caataccaaaatctagaaattaaatcaatttatgatataaattcatacttaatagaaaattcattatctttaaataaattatataactatccaactaatttattaacaattttattaataaattatttattaattacattaattgctgtagtaaaaattactaacttatttaagggtcctcttcgacctatatttaacatgaacaaacctttacgaatcaaacacccaatttttagaattgctaatagtgctttagttgatttaccagcccctattaatatttctgcttgatgaaatttcggatctttattatttttatgtttaatgattcaaattttaactggattatttttagccatgcattatacagcagatattagactagcttttaatagagtaaatcatatttgtcgagatgtaaattatggttgattattacgaactatacatgctaatggagcatcatttttctttatttgtatttacttacatgtaggacgaggaatatattatggttcatatttatttactccaacttgattagtaggagtaattattttattcttagtaataggaacagcatttataggatatgtccttccatgaggacaaatatctttctgaggagctacagttattactaatttattatctgctattccatatttaggaattgatttagtacaatgagtatgaggaggatttgctgttgataatgcaacattaactcgattctttacatttcactttattttaccatttattgtactagcagcaacattaattcatattttatttttacacgaaacaggatcaagtaacccaataggattaaattctaatattgataaaattccatttcatccttattttacttttaaggatattgttggatttattgtaataacaataattttaattttattagttttaattaatccttatttactaggagacccagataattttatccctgctaaccccttagttactcctattcatattcaaccagaatgatactttttatttgcttacgcaattttacgatcaattcctaataaattaggaggagtaattgcattagttctttctattgcaatcttagctatccttccattttaccatttaagtaaatttcgaggtattcaattttatccagttaatcaaattctattttgaattatagtagtaacagtaattttattaacatgaattggagctcgaccagttgaagaaccttatgtattagtaggacaaattttaactgtaatttattttgcttattttatatttaatcctttaattattaaatgatgagataatttattaaac---------atagaaaatttattatttattattggaagattattattaattatttttgtattagtaagagtagcttttttaactcttttagaacgaaaggttttagggtatatccaaattcgaaagggtcctaataaggttggaattgctggaattcctcaacctttttgtgatgcaattaaattatttactaaggaacaaacttatcctttgttatctaattatatttcttattatttttctcctgttttttctttatttttatctttattagtatggatatgtatacctatatttgttaaacttttttcctttaatttagggttattattttttctttgttgtacaagattgggggtttatactgttataattgctggttggtcttcaaattctaattatgcattattaggaggtttacgagctgttgctcaaacaatttcttatgaagtaagattagctttagttttattaagttttatttttttaattggagggtataatatattaatattttataaatatcagatatttatttgatttttatttattatatttcctatagctttagtttgatttagaatttctttagcagaaactaatcgtactccatttgattttgcggaaggagaatctgaattagtgtctggatttaatgtagaatatagaagaggggggtttgctttaatttttttagctgaatatgcaagaattttatttatgagaatattattttgtgtaatatttttaggtagagatgtcttttctttctttttttatattaagttgacttttgtttcttttatatttatttgagttcgagggacattacctcggtttcggtatgataaattaatatatttagcttgaaaaagttttttacctttttcattaaattttttattatttttcgttgggtttaaaatttttttaatttatttaattaattatattaattatattcaat-ata-aaaataataatttatcaaatattaggtcctttcgtactgaaatatttta-attttttaaagatagaaaccaacctggcttacgccggtttgaactcagatcatgtaagaatttaaaagtcgaacagacttaaaatttaagcggctacacctaaaattatatcttaatccaacatcgaggtcgcaatcttttttatcgatatgaactctccaaaaaaattacgctgttatccctaaagtaacttatttttttaatcgctaataacggatcaattattcataaattaatg-attttaacaattaaaagtttattaaattttaatatcaccccaataaaatatc-attgattattataacaaaaaaaatctataaaattataata--atctaaatataaagatttatagggtcttctcgtcttttaaatatattttagctttttgactaaaaaataaaattctattataaattcttatgaaacagttaatatctcgtccaaccattcataccagccttcaattaaaagactaatgattatgctaccttt-gcacagttagtatact-gcggccattt--aaaaaa--tttcagtgggcaggttagactttaaaaaaaa-ttc--aaaaagacatgtttttgttaaacaggcgaacatt--atttttgccgagttctttataaaaacttttcatttatatttatttataca-attatatatactaattttatcattatttattcatttttaacattaaaatgaatattttaataaaaa-tttaaaattttaataaataa--taactattata-aaataaattataacacttttattaataatagctatttctaagcttatatttatta-att-tatttatttatttttaaaaatttattttacagcttatcccataaaatattaaaattaaataattatttaattaatttatttaattaaataatataaaatttctaaattaaatttatttcttaaaaaactagatacctttaaaaacgaataacatttcatttctaatatattatttaaaataattttgccacattaactttaataatatattaactcttttaaaatcgagaaaattat-ataaataatttttatttgataaaccctgatacacaaggtacaataaattaaattttcttttattataa-aaatttttcaaa-ttatttcaattttctttcacaatactattacactataattaaaattattttttctttataaaatactaaaaca-attaac-tttataattatttttaataatttaaatt--tt-ttaa-aaaaagaattaataaataaaatctaa----CATTCTAGGTACACTTTCCAGTACATCTACTATGTTACGACTTATCTTACCTTAGTAGTAAGAGTGACGGGCGATGTGTGCATATTTTAGAGCTAAAATCAAATTATTAATCTTTATAATTTTACTATCAAATCCACCTTCATTAAACA-TTTCAAATT-TAAATCCATTTAAATAAATTTATTGTAACCCATTTCTACTTAAATATTAGCTACACCTTGATCTGATATATTTTCTTTTTAAAAATTCTGAAAATTAACA-TTCTTATAAAATATTCTAATAACGACGGTATATAAACTGATT-ACAAATTTAAGTAAGGTCCATCGTGGATTATCGATTATAGAAC-AGGTTCCTCTGAATAGACTAAAATACCGCCAAATTTTTTAAGTTTCAAGAACATAACTACTACTACCTTAATTTT-TTTATTTACATTTTAAATAATAGGGTATCTAATCCTAGTTTATTATTAAAATTTTCAAGCTTCAATTATTCTA-AATAAAA--AATATATAAATTT-AAAATTTCACTTAATAAATTTATTTTTATTTTATA-TTAAACAATTTAACTTTA-ACTAAAAAAAA-TTTATTTGCATTATTCGTATAACCGCGGCTGCTGGCACAAATTTAGCCACTACT-CTTTAGTATTACTATTTCTAAGTTTCCTTAATT-AATAATATTAATTACTGCGGATAAAA---TAATTTTACTTA-TTATTAAAATAAATAAAAATTCACATAAAAATTTACATATAAATTAAACTAACAATAAATTTACAAGCCAAAATAAAACTTTAG
>C.vomitoria_KT444440
atttttaataattcatcaaaaattatatttttcagaattttaattataggaacattgatttctatttcagctaattcttggttaggagcttgaataggattagaaattaatttattagcttttattcccctaataagagataataaattaatatcaacagaagcctcattaaagtattttttaacacaagcattagcatcttcagtatttttatttgcagtaattttatttttattgaattcaagaaaaac---aaattcaaattactttatagaaataatgattttttcttcccttcttttaaaaagagggtcagccccctttcatttttgattccctaatgtaatagaaggattatcttgaacaaatgcattaattttaataacttggcaaaaaattgcccctttaatattaatttcttatattatttttaaaccattaattataacaagaattattctttcaagattaattggagcattaggaggactaaatcaaacttctttacgtaaattaatggcttattcatctattaatcatttaggttgaatattagctgcaatatataatagtaatttattatgattaacttattttatattttattcatttttaacatttgctataatttttatatttaatatattcaaaacttcacatgttaatcaattattttcattattttttcattcaaaaattataaaattttttttattttttaatttattatctttaggtggattaccaccatttttaggattttttccaaaatgaattgttattcaatctttaactattaataatcaattattcttattaacatttatagtattaataactttaattacattatatttttatatacgattatcttatagagcttttatactaaactattatgaaaataattgactaaattcttctatttataaatcaattaatataaaaatttttataattttttcatttttttcttcatttggattattcctaatttcttctttatattttttattttcgcgacaatgattattttcaactaatcataaagatattggtactttatactttatttttggagcttgatcaggaatgattggaacttcattaagaattttaattcgagctgaactagggcatcctggagcattaattggagatgaccaaatttataatgtaattgttacagctcatgcttttattataattttttttatagtaataccaattataattggtgggtttggaaattgattagttcctttaatattaggagccccagatatagcattccctcgaataaataatataagtttctgacttttacctcctgcattaactttactattagtaagtagtatagtagaaaacggagctggaactggatgaactgtttatccacctttatcttctaatattgcacatggaggagcttctgttgatttagctattttttctttacatttagcaggaatttcttcaattttaggagctgtaaattttattactacagttattaatatacgatcaacaggtattaccttcgaccgaataccattatttgtttgatcagtagtaattacagccttattacttttgttatctttaccagtattagcaggagctattactatattattaacagatcgaaatcttaatacttcattctttgatccagcaggaggaggagatccaattttataccaacacttattttgattttttggtcatcctgaagtttatattttaattttacctggatttggaataatttcacatattattagtcaagaatcaggaaagaaggaaacttttggttcattaggaataatctatgctatattagctattggattattaggattcattgtatgagctcatcatatatttacagtaggaatagacgttgatacacgagcttattttacatctgcaactataattattgctgtaccaacaggaattaaaatttttagttgattagcaactctttatggtactcaattaaattcttccccagctactctatgagctttaggatttgtatttttattcacagtaggaggattaactggagttattttagctaattcttcagtagacattattcttcatgatacatattatgtagttgctcatttccattatgtattatctataggagctgtatttgctattatagcaggatttgtacactgataccctttatttacaggattaactttaaacggtaaaatgctaaaaagtcaatttactattatatttattggagtaaatattacattcttccctcaacatttcttaggattagcaggaatacctcgacgatattcagattaccctgacgcttacacaacttgaaatgtaatttctactattgggtcaacaatttcactattaggaattttatttttctttttcattatttgagaaagtttagtatcacaacgtcaagttttatatcctgttcaattaaattcatcaattgaatgattacaaaatactccaccagctgaacatagttattctgaattgcctttattaactaact--atgtcaacatgatcaaatttaggtttacaagatagttcttctcctttaatagaacaattagtcttttttcatgaccacgcacttttaattttagtaataattactgttctagtaggatacttaatatttatattattttttaacaaatatgtaaatcgatacttacttcatggacaaactattgaaattatttgaacaattttaccagcaattattttattatttattgcattcccttctcttcgacttttatacttattagatgaaattaatgaaccttctattactttaaaggcaattggacatcaatgatattgaagttacgaatattcagattttgcaaatgttgaatttgattcatatataattcctactaatgaattatcaattgatagttttcgtttattagatgttgataatcgagtagttttaccaataaattcacaaattcgaattttagtaactgctgcggatgtaattcattcttgaactattccagctttaggagtaaaggtagatggaactcctggtcgattaaaccaaacaaactttttaattaaccgacctggtttattttatggacaatgttcagaaatttgtggggctaatcatagttttataccaattgtaatcgaaagaatcccagtaaactactttattaagtgaatttctagta----taaactctt-atccctcaaatagccccaattggttgattaagtttatttattattttttctattgcatttgtaatttttaatataataaattattactcttttattccctttatacctaaatctaacttgattagtaaaacacaatctacaaattcattaaattgaaaatgaatgataacaaatttattttcagtatttgacccttcttcaagcatttttaatctatcattaaattgattaagaacatttttaggtattttaataattccttcaatatattgattaataccttctcgatatcatatcttctgaaataatattttattaactttacataaagaatttaaaattctattaggtcctataggagctaatggatctacctttatttttgtttcattattttctataattttatttaataattttataggattattcccttatatttttacaagtacaagtcatttaactttaactcttacattagcaataccattatgattatgtttcatactatttggatgaattaataatacacaacatatatttgctcatttagtacctcaaggaactccagcagttttaataccttttatggtttgtattgaaacaattagtaatattattcgacctggtactttagctgtacgattaacagctaatataattgctggacatttattattaactcttttaggaaacactggaccttctatatcaacaattctattaacattattaattattacacaaattgctttattagttcttgaatcagctgttgctataattcaatcttatgtatttgctgttcttagaactttatattctagagaagtaatgtcaactcactcaaaccatccatttcatttagtagactatagtccatgaccattaacagcttcaattggagcaataacaactgtttctggtatagtaaaatgattccatcaatatgatatatctctatttttattagggaatattattactattttaactgtttatcaatgatgacgagatgtttcacgagaaggaacatttcaaggtttacacactgatgcagtaactacaggattacgatgaggaataattttatttattttatcagaagttttattctttgtatcatttttttgagcattctttcatagtagtttatcaccatcaatcgaattaggagcaatatgacctccaataggaattactccttttaacccatttcaaattccactattaaatacagtaattttattaacttcaggaattactgttacttgagctcatcatagtttaatggaaggaaatcactcacaaactactcaaggattattctttacagttattttaggagtttattttacaattttacaagcttatgaatatattgaagccccattcacaattgcagattctgtttatggttcaacattctttatagcaacaggattccatggagttcatgttttaattggaactactttccttttagtatgtttaattcgacacttaggtaatcatttttcaaaaaatcatcatttcggatttgaagctgccgcttgatattgacattttgttgatattgtttgattattcctttatgtttcaatctattgatgaggaggaataattttatcaattttaacaattagttcaattattttattaatctcaattgtagtaatactactagcttcaattctttcaaaaaaaacattagtagatcgagaaaaagcatccccatttgaatgtggatttgacccaaaatcttcatctcgacttccattttctttacgattttttttaattacaattattttcttaatttttgatgtagaaattgctttaattcttccaattatcctaattattaaattttcaaatttaataatatgaacaattacatctattatttttattttaattttattattagggttataccatgaatgaaatcaaggtatattaaattgatcaaat---------------atttgtacaattagttttgtgagattatttttttttagactgtcttcttttttaataggggttatttttattataaatgattatagaatttttattgagtgagaagttgtttcattaaattcagttaatattgttataacattgttattagattgaatgagtttgatttttatatcttttgttctaataatttcatctttagtaattttttacagaaaggaatatatagaaagtgattataaaattaatcgttttattatattagtattaatatttgttacttctataatgttattaattattagtcctaatttaattagaattttattaggatgagatggattggggcttgtttcttattgtttagttatttatttccaaaatgtaaaatcttataatgctgggatgttaactgctttatcaaatcgaattggagatgttgcattattattagctattgcttgaatgttaaattatggaagttgaaattatgtcttttatttagaaagtataaaggataattttgaaataataattgtaggtgggttagtaatattagcagctatgactaagagtgctcaaattcctttttcttcttgattaccagctgcaatagcagctcctactcctgtttcagctttagttcattcttcaacgttggtaactgctggggtatatttattaattcgatttaatattttattaagatcgtcttggttaggaaatttattattattattgtcagggttaacaatatttatagctggattaggtgcaaattatgaatttgatttaaagaagattattgctttatctactttaagtcaattaggtttaataatgagaattttatctatagggtattataaattagctttttttcatttattaactcatgctttatttaaggcattattatttatatgtgctggagctattattcataatataaataattctcaagatattcgattaatggggagattaagattgataatgccgttaacttcttcttgttttaatgttgctaatttagctttatgtggtataccttttttagcaggattttattctaaggatttaattttagaaacagtatctttatcttatattaatatattttcttttttcttatattttttttctacaggattaacagtatgttattcttttcgactagtttattatacaataactggggattcaaatttttcttctttaaatatattaaatgatgaaggttgagttatgttaaagagtataatagggttattaattttaagaatttttgggggtagaatgttaagttgattaatttttcctacaccagtagtagtagttctaccttcttatttaaagttattaactttatttgtttgtattgtaggaggaattagagggtatttaatttctaatatttctttatttttttataataaggctttaaataactataattcttcttattttttagggtcaatgtggtttataccttatatttctacatacggaattattaattactctttaattattggtagaataacagttaaatcttttgatcaagggtggtcagaatattttggaggacaacagctttattcaaatttagtaaaaaattctcaattaaatcaa---atattacagaataataatttaaaaatttatttattaagttttattttttgaattataattttatatatgtatataatttgttctatgttaaaaattattattagaattttatttttatttccattgtgtttaatctataatagttattgaatggtacaaagtttcttatttttattaagttttatttttattttaataaatatatatagaaattattttatatcaatttcatatttgtttggatgtgatatgatttcgtacggattaattttattaagtttatgaattgtttctttaatactaatagcaagtgaatctatttataagtatagaaattatactaatttatttttattaaatattattttattattgattttgttagtattaacttttagaagaatgagtttattcatattttatttattttttgaaagaagtttaatcccaactttatttttaattttaggttgggggtatcaacctgaacgtttacaagcgggtgtatatttattattttatactttattagtttctttacctatattagttgggattttttatttatataagtctacaggtacattaaatttttatttattaaataattatatatttaattatgaaattctttatttttcattagttatagcttttttagtaaaaataccaatatttttagttcatttatgattaccaaaggctcatgtagaagctcctgtatctggttcaataattttagctggaattatattaaaattaggggggtatggtttattacgagtatttccttttttacaattaataggtttaaaatttaattttatttgaattagaattagattagtaggaggagttttagttagattaatttgtttacgtcaaactgatttgaaggcattaattgcttattcttcagtagctcatataggaattgtattagctgggttaataactttaacttatataggaatttgtggatcttatactttaataattgctcatggattatgttcttcaggattattttgtttagctaatatttcttatgaacgaataggaagtcgtagtttattaattaataagggtatattaaattttatgccttctatagcattatgatgatttttattaagatctgctaatatagctgctcctcctactttaaatttattaggtgaaatttctttaatcaatagaattgttagatgatcttgagtaactatattaatattatctttattatctttttttagtgcagcttatactttatatttatatgcttatagtcaacatggaaagattttttcaggagcttattcatttagaggaggttctgttcgagaatttttacttttatttttacattgatttcctttaaatttattaattttaaagggggatatatgtatattatgattaatgatagcaattttaaattgaagcttgccaagtattttatttattataggagtatttacttttgtttctaatcgaaaacatttattatctatattgttaagattagaatatattgttttaagattatttcttttattatttatttatttaaatatattaaattatgaaaatttttttagaataatatttttgacatttagagtttgtgaaggagcattaggtctttcaattttagtatcaataattcgtacacatggtaatgattattttcaaagatttaatattttacaatgtattatacaatgaactttattagcacttttaattatttttaattttatttttataaatataaaacacccattagcaatagggttaattttacttattcaaacaacattagtaactctgacatcaggtcttataactaaaagattttgattttcttatattttatttttagtttttttaggaggaatattagtattatttatttatgtaacttcactagcttcaaatgaaatatttacattttcaatcaaattattatttatttctttatcaatttttacattaataattat---tgcattattctttatggataaaaataatttatta---caatatcaaaatttagaaattaaatcaatttatggtataaattcatacctgatagaaaattcattatctttaaataaattatataattatccaactaatttattaacaattttattaataaattatttattaattacattaattgcagtagtaaaaattactaatttatttaagggtcctcttcgacctatatttaacatgaacaaacctttacgaatcaaacacccaatttttagaattgctaatagtgctttagttgatttaccagcccctattaatatttctgcttgatgaaattttggatctttattatttttatgtttaatgattcaaattttaactggattatttttagctatacattacacagcagatattagactagcttttaatagagtaaatcatatttgccgagacgtaaattatggttgattattacgaactatacatgctaatggagcatcatttttctttatttgtatttacttacatgtaggacgaggaatatattacggttcatatttatttacaccaacttgattagtaggagtaattattttattcttagtaataggaactgcatttataggatatgttcttccatgaggacaaatatctttctgaggagctacagttattactaatttattatccgctattccctatttaggaattgacttagtacaatgagtatgaggaggatttgctgttgataacgcaacattaactcgattcttcacatttcattttattttaccatttattgtattagcagcaacattaattcatattctatttttacatgaaacaggatcaagtaatccaataggattaaattctaatattgataaaattccattccacccttattttacttttaaggatattgtaggatttattgtaataacaataattttaattttattagtattaattaatccttacttattaggagacccagacaattttatccctgctaaccctttagtaactcctgtacatattcaaccagaatgatactttttattcgcctatgcaattttacgatcaattcctaataaattaggaggagtaattgcactagtactttctattgcaattttagctattcttccattttatcatttaagtaaattccgaggaattcaattttacccaattaatcaaattttattctgagtaatagtagttacagtaattttattaacatgaattggagctcgaccagttgaagaaccttatgtattagtaggacaaattctaactgtagtttattttgcttattttatatttaatcctttaattattaaatgatgagataatttattaaac---------atagaaaatttattatttattattggaagattattattaattatttttgtattagtaagagtagcttttttaactcttttagaacgaaaggttttaggatatattcaaattcgaaagggtcctaataaggttggaattgcaggaattcctcaacctttttgtgatgcaattaaattatttactaaggaacaaacttatcctttgttatctaattatatttcttattatttttctcctgtgttttctttatttttgtctttattagtatgaatatgtatacctatattcgttaaacttttttcttttaatttaggtttattattttttctttgttgtactagtttaggagtttatactgttataattgcgggttggtcttcaaattctaattatgctttattaggggggttacgagctgttgctcaaacaatttcttatgaagtaagattagctttggttttattaagttttatttttttaattggagggtataatatattgatattttataagtatcaaatatttatttgatttttatttattatatttcctatagctttagtttgatttagaatttctttagcagaaactaatcgaactccatttgattttgcggaaggggaatctgaattagtatctgggtttaatgtagaatacagaagaggaggatttgctttaatttttttagctgaatatgcaagaattttatttataagaatattattttgtgtaatatttttgggtagagatgttttttctttctttttttatattaagttaacttttgtttcttttatatttatttgagttcgaggaacattacctcgatttcggtatgataaattaatgtatttagcttgaaaaagttttttacctttttcattaaattttttattattttttgtagggtttaaaatttttttaatttatttaattaattatattaattatattcaat-ata-aaaataataatttatcaaatattaggtcctttcgtactgaaatatttta-attttttaaagatagaaaccaacctggcttacgccggtttgaactcagatcatgtaagaatttaaaagtcgaacagacttaaaatttaagcggctacacctaaaattatatcttaatccaacatcgaggtcgcaatcttttttatcgatatgaactctccaaaaaaattacgctgttatccctaaagtaacttatttttttaatcgctaataacggatcaattattcataaattaatg-attttaacaattaaaagtttattaaattttaatatcaccccaataaaatatc-attaattattataacaaaaaaaatctataaaattataata--atctagatataaagatttatagggtcttctcgtcttttaaatatattttagctttttgactaaaaaataaaattctattataaatttttatgaaacagttaatatctcgtccaaccattcataccagccttcaattaaaagactaatgattatgctaccttt-gcacagttagtatact-gcggccattt--aaaaaa--tttcagtgggcaggttagactttaaaaaaaa-ttc--aaaaagacatgtttttgttaaacaggcgaacatt--atttttgccgagttctttaaaaaaactttccatttatatttatttataca-attatatatactaattttatcattatttattcattttcaaaattaaaatgaatattttaataaaaa-tttaaaattttaataaataa--taattattata-aaataaattataacacttttattaataataactatttctaagcttatatttatta-act-tatttatttatttttaaaaatttattttacagcttatcccataaaatattaaaattaaatatttatttaattaatttatttaattaaataatataaaatttctaaattaaatttatttcttaaaaaactagatacctttaaaaacgaataacatttcatttctaatatattatttaaaataattttgccacattaactttaataatatattaactcttttaaaatcgagaaaattat-ataaataatttttatttgataaaccctgatacacaaggtacaataaattaaattttcttttataataa-aaatttttcaaa-ttatttcaattttctttcacaatactattacactataattaatattattttttctttattaaatactaaaaca-attaac-tttataattatttttaataatttaaatt--tt------------------------------------CATTCTAGGTACACTTTCCAGTACATCTACTATGTTACGACTTATCTTACCTTAGTAGTAAGAGTGACGGGCGATGTGTGCATATTTTAGAGCTAAAATCAAATTATTAATCTTTATAATTTTACTATCAAATCCACCTTCATTAAACA-TTTCAAATT-TAAATCCATTTAAATAACTTTATTGTAACCCATTTCTACTTAAATATTAGCTACACCTTGATCTGATATATTTTCTTTTTAAAAATTCTGAAAATTAACA-TTCTTATAAAATATTCTAATAACGACGGTATATAAACTGATT-ACAAATTTAAGTAAGGTCCATCGTGGATTATCGATTACAGAAC-AGGTTCCTCTGAATAGACTAAA-TACCGCCAAATTTTTTAAGTGTCAAGAACATAACTACTACTACCTTAATTTT-TTTATTTACATTTTAAATAATAGGGTATCTAATCCTAGTTTATTATTAAAATTTTCAAGCTTCAATTATTTTT-AATAAAA--AATATACAAATTT-AAAATTTCACTTAATAAATTTATTTTTATTTTATA-ATAAACAATTTAACTTTA-ACTAAAAAAA--TTTATTTGCATTATTCGTATAACCGCGGCTGCTGGCACAAATTTAGCCAATACT-TTTTAGTATTACTATTTCTAAGTTTCCTTAATT-AATAATATTAATTACTGCGGATAAAA---TAATTTTATTTA-CTATTAAAATAAATAAAAATTCACATAAAAATTTACATATAAATTAAACTAATAATAAATTTATAAGCCAAAATAAAACTTTAT
>C.nigribarbis_MK893470
atttttaataattcatcaaaaattatatttttcagaattttaataataggaacattaatttctatttcagctaattcttggttaggagcttgaataggattagaaattaatttattagcttttattcccctaataagagataataaattaatatcaacagaagcctcattaaagtattttttaacacaagcattagcatcttcagtatttttatttgcagtaattttatttttactaaattcaagaaaaac---gaattcaaattactttatagaaataatgattttttcttctcttcttttaaaaagagggtcagctccttttcatttttgattccctaatgtaatagaaggattatcttgatcaaatgcattaattttaataacttgacaaaaaattgcccctttaatattaatttcttacattatttttaaacccttaattatgacaagaattattctttcaagattaattggggcattaggaggactaaatcaaacttctttacgtaaattaatagcttactcatcaattaaccatttaggttgaatattagctgctatatataatagtaacttactatgattaacttattttatattttattcatttttaacatttgctataatttttatattcaatatattcaaaacttcacatgttaatcaattattttcattattttttcattcaaaaattataaaattttttttattttttaatttattatccctaggtggattaccaccatttttaggattttttccaaaatgaattgttattcaatctttaactattaataatcaattatttttattaacgtttatagtattaataactttaattacattatatttttatatacgattatcatatagagcttttatactaaattattatgaaaataattggctaaattcttctatttataaatcaattagtataaaaatttttataattttttcatttttttcttcatttggattattcctaatttcttctttatattttttattttcgcgacaatgattattttcaactaatcataaagatattggtactttatactttatttttggagcttgatcaggaataattggaacttcattaagaattttaattcgagctgaactaggacatcctggggcattaattggagatgaccaaatttataatgtaattgttacagctcatgcttttattataattttttttatagtaataccaattataattggaggatttggaaattgattagttcctttaatactaggagctccagatatagcattccctcgaataaataatataagtttctgacttttacctcctgcattaactttactattagtaagtagtatagtagaaaacggagctggaacaggatgaactgtttatccacctttatcttctaatattgctcatggaggagcttctgttgatttagctattttttctttacatttagcaggaatttcttcaattttaggggctgtaaattttattactacagttattaatatgcgatcaacaggaattactttcgaccgaataccattatttgtttgatcagtagtaattacagcattattacttttattatctttaccagtattagcaggagctattactatattattaacagatcgaaatcttaatacttcattctttgacccagcaggaggaggagacccaatcttataccaacacttattttgattttttggtcatcctgaagtttatattttaattttacctggatttggaataatttcacatattattagtcaagaatcaggaaaaaaggaaacttttggttcattaggaataatttatgctatattagctattggtttattaggattcattgtatgagctcatcatatatttacagtaggaatagacgttgatactcgagcttattttacatctgcaactataattattgctgttccaacaggaattaaaatttttagttgattagcaactctttatggtactcaattaaattcttccccagctactttatgagctttaggatttgtatttttatttacagtaggaggattaactggagttattttagctaattcttcagtagacattattcttcatgacacatattatgtagttgctcattttcattatgtgctatctataggagctgtatttgctattatagcaggatttgtacactgataccctttatttacaggattaactttaaatggtaagatactaaaaagtcaatttactattatatttatcggggtaaatatcacattctttccccaacatttcttaggattagcagggatacctcgacgatattcagattaccctgatgcttacacaacttgaaatgtaatttctactattggatcaacaatttcattattaggaattttattcttctttttcattatttgagaaagtttagtttcacaacgtcaagttttatatcctgttcaattaaattcatcaattgaatgattacaaaatactccaccagctgaacatagttattctgaattacctttattaactaact--atgtcaacatgatcaaatttaggtttacaagatagttcttctcctttaatagaacaattagtcttttttcatgaccacgcacttttaattttagtaataattactgttctagtaggatacttaatatttatattattttttaacaagtatgtaaatcgatacttacttcatggacaaactattgaaattatttgaacaattttaccagcaattattttattatttattgcattcccttctcttcgacttttatacttattagatgaaattaatgaaccttctattactttaaaggcaattggacatcaatgatactgaagttacgaatattcagattttacaaatattgaatttgattcatatataatccctactaatgaattatcaattgatagttttcgtttattagatgttgataaccgagtagttttaccaataaattcacaaattcgaattttagtaactgctgcagatgtaattcattcttgaactattccagctttaggagtaaaggtagatggaactcctggtcgattaaaccaaacaaactttttaattaaccgacctggattattttatggacaatgttcagaaatttgtggagctaatcatagttttataccaattgtaattgaaagaatcccagtaaactactttattaagtgaatttctagta----taaactctt-attcctcaaatagccccaattggttgattaagtttatttattattttttctattgcatttgtaatttttaatataataaattattattcttttattccctttatacctaaatctaacttaattagtaagacacaatctacaaattcattaaattgaaaatgaatgataacaaatttattctcagtatttgacccttcttcaagcatttttaatttatcattaaattgactaagaacatttttaggtattttaataatcccttcaatatattgattaataccttcccgatatcatattttctgaaataatattttattaactttacacaaagaatttaaaattctattaggtcctataggagctaatggttctactttcatttttgtttcattattttctataattttatttaataattttataggattattcccttatatttttacaagtacaagtcatttaactctaactcttacattagcaataccattatgattatgttttatgttatttggatgaattaataatacccaacatatatttgctcatttagttcctcaaggaactccagcagttttaataccttttatggtttgtattgaaacaattagtaatattattcgacctggtactttagctgtacgattaacagctaatataattgctggacatttactattaactcttttaggaaatactggaccttctatatcaacaattctattaacattattaattattacacaaattgctttattagttcttgaatcagctgttgctataattcaatcttatgtattcgctgttcttagaactttatattctagagaagtaatgtcaactcactcaaaccatccatttcatttagtagactatagtccatgaccattaacagcttcaattggagcaataacaactgtttctggtatagtaaaatgattccatcaatatgatatatctctatttttattagggaatattattactattttaactgtttaccagtgatgacgagatgtttcacgagaaggaacatttcaaggtttacacactgatgctgtaactacaggattacgatgaggaataattttatttattttatcagaaatcttattctttgtatcatttttttgagcattctttcatagtagtttatccccatcaattgaattaggagctatatgaccaccgataggaattactccctttaacccatttcaaattccactattaaatacagtaattttattaacttcaggaattactgtaacttgagctcatcatagcttaatagaaggaaatcattcacaaactactcaaggattattctttacagttattttaggagtttattttacaattttacaagcttatgaatatattgaagccccattcacaattgcagattctgtttatggttcaacattctttatagcaacaggattccatggagttcacgttttaattggaactactttccttttagtatgtttaattcgacacttaggtaaccatttttcaaaaaatcatcatttcggatttgaagctgccgcttgatattgacattttgttgatattgtttgattattcctttacgtttcaatctattgatgaggagga---attttatcaattttaacaattagttcaattattttattaatctcaattgtagtaatactactagcttcaattctttcaaaaaaaacattagtagaccgagaaaaagcatctccatttgaatgtggatttgacccaaaatcttcctctcgacttccattttctttacgattttttttaattacaattattttcttaatttttgatgtagaaattgctttaattcttcccattatcctaattattaaattttcaaatttaataatatgaacaattacatctattatttttattttaattttattattagggttataccatgaatgaaaccaaggaatactaaattgatcaaat---------------atttgtacaattagttttgtgagattatttttttttagtttgtcttcttttttaataggggttatttttatcataaatgattatagaatttttattgaatgagaagttgtttcattaaattcagttaatattgttataacattgttattagattgaatgagtttgatttttatatcttttgttctaataatttcatcgttagtaattttttatagaaaggaatatatagaaagtgattataaaattaatcgttttattatattagtattaatatttgttacttctataatgttattaattattagtcctaatttaattagaattttattaggatgagatggattaggacttgtttcttattgtttagttatttattttcaaaatgtaaagtcttataatgctgggatattaactgctttatcaaatcgaattggagatgttgcattattattagctattgcttgaatattaaattatgggagttgaaattatgttttttatttagaaagtataaaggataattttgaaataataattgtaggtggactggtaatattagcagctataactaagagtgctcaaattcctttttcttcttgattgccagctgcaatagcagctcctactcctgtttcagctttagttcattcttcaacgttggtaactgctggggtgtatttattaattcgttttaatattttattaagatcatcttgattaggaaatttattattattattatcaggattaacaatatttatagccggattaggtgcaaattatgaatttgatttaaaaaaaattattgctttatctactttaagtcagttagggttgataataagaattttatctataggatattataaattagctttttttcatttattaacacatgctttatttaaggcattattatttatatgtgctggagctattattcataatataaataattctcaagatattcgattaatggggagattaagattaataataccactaacttcttcatgttttaatgtggctaatttagctttatgtggaataccttttttagcaggattttattctaaggatttaattttagaaacagtatctttatcttacattaatatattttctttttttttatactttttttctacaggattgacagtatgttattcttttcgattagtatactatacaatgactggggattcaaatttttcttctttaaatatattaaatgatgaaggttgagttatgttaaagagtataatagggctattaattttaagtatttttgggggtagtatattaagttgattaatttttcctacaccagtagtagtagttcttcctttttatttaaagttattaactttatttgtttgtattgtaggaggtattagagggtatttaatttctaatatttctttatttttttataataaggctttaaataactataattcttcttattttttaggatcaatatgatttataccttatatttctacatatggaattattaattattctttaattattggtagaataacagttaaatcttttgatcaaggatgatcagaatattttgggggacaacagctttattcaaatttagtaaaaaattctcaattaaatcaa---atactacagaataataatttaaaaatttatttattaagttttattttttgaattataattttatacatatatataatttgttctatgttaaaaattattattagaattttatttttatttccattgtgtttaatctataatagttattgaatggtacaaagtttcttatttttattaagttttatttttattttaataaatatatatagaaattattttatgtcaatttcatatttgtttggatgtgatatgatttcatatggattaattttattaagtctatgaattgtttctttaatattaatagcaagtgaatctatttataaatatagaaattatactaatttgtttttattaaatattattttattattggttttgttagtattaacttttagaagaataagtttatttatattttatttattttttgaaagaagtttaattccaactttatttttaattttaggttgagggtatcaacctgaacgtttacaggcgggggtatatttattattttatactttattagtttctttacctatattagttggtattttttatttatataagtctacggggacattaaatttttatttattaaataattatatatttaattatgagattctttatttttcattagttatagcttttttagtaaaaataccaatatttttagttcatttatgattaccaaaggctcatgtagaagctcctgtttctggttcaataattttagctggaattatattgaaattaggaggatatggtttattacgagtatttccttttttacaattaatagggttaaaatttaattttatttgaattagaattagattagtaggaggagttttagttagattaatttgtttacgtcaaactgatttgaaggcattaattgcttattcttcagtagctcatataggaattgtattagctgggttaataactttaacttatataggaatttgtgggtcttatactttaataattgctcatggattatgttcttcaggattattttgtttagctaatatttcttatgaacgaataggaagtcgtagtttattaattaataagggaatattaaattttataccttctatagcattatgatgatttttattaagatctgctaatatagctgctccacctactttaaatttattaggtgaaatttctttaattaatagaattgttagatgatcttgagttactatgttaatattatctttattatcattttttagtgcagcttatactttatatttatatgcttatagtcaacatggaaagattttttcaggagcgtattcatttagagggggttctgttcgagaatttttacttttatttttacattggtttcctttaaatttattaattttaaagggagacatgtgtatattatgattaatgatagcaattttaaattgaagtttgccaagtattttatttattataggagtatttacttttgtttctaatcgaaaacatttattatctatattgttaagattagaatatattgttttaagattatttcttttattatttatttatttaaatatattaaattatgaaaatttttttagaatgatatttttgacatttagagtttgtgaaggggcactaggtctttcaattttagtatcaataattcgtacacatggtaatgattattttcaaagatttaatattttacaatgtattatacaatgaactttattagcacttttaatcatttttaattttatttttataaatataaaacacccactagcaataggattaattttacttattcaaacaacattagtaactttaacatcaggtctaataactaaaagattctgattttcttatattttatttttagtttttttaggaggaatactagtattatttatttatgtaacttcattagcttcaaatgaaatattcacattttcaatcaaattattatttatttctttatcaatttttatattaataattat---tacattattctttatagataaaaataatttatta---caatatcaaaatttagaaattaaatcaatttatgatataaattcatacctgatagaaaattcattatctttaaataaattatataattatccaactaatttattaacaattttattaataaattatttattaattacattaattgctgtagtaaaaattactaatttatttaagggtcctcttcgacctatatttaacatgaacaaacctttacgaatcaaacacccaatttttagaattgctaatagtgctttagtcgatttaccagcccctattaatatctctgcttgatgaaattttggatccttattatttttatgtctaatgattcaaattttaaccggattatttttagctatacattacacagcagatattagactagcctttaatagagtaaatcatatttgccgagatgtaaattatggttgattattacgaactatacatgctaatggagcatcatttttctttatttgtatttacttacatgtaggacgaggaatatattatggttcatatttatttacaccaacttgattagtaggagtaattatcttatttttagtgataggaactgcatttataggatatgttcttccatgaggacaaatatctttctgaggagctacagttattactaatttattatcagctattccctatttaggaattgacttagtacaatgagtatgagggggatttgctgttgataacgcaacattaactcgattctttacatttcattttattttgccatttattgtattagcagcaacactaattcatatcttatttttacatgaaacaggatcaagtaacccaataggattaaactctaatattgataaaattccattccacccttattttacttttaaggatattgtaggattcattgtaataacaataattttaattttattagtattaattaatccttacttattaggagatccagataattttatcccagctaaccctctagtaactcctgtacatattcaaccagaatgatactttttattcgcctatgcaattttacgatcaattcctaataaattaggaggagtaattgcattagtactttctattgcaattttagctattctcccattttaccatttaagtaaattccgaggaattcaattttacccaattaatcaaattttattctgagtaatagtagttacagtaattttattaacatgaattggagctcgaccagttgaagaaccttatgtattagtaggacaaattctaactgtggtttattttgcttattttatatttaatcctttaattattaaatgatgagataatttattaaac---------atagaaaatttattatttattattggaagattattattaattatttttgtattagtaagagtagcttttttaactcttttagaacgaaaggttttaggatatattcaaattcgaaagggtcctaataaggttggaattgctggaattcctcaacctttttgtgatgcaattaaattatttactaaggaacaaacttatcctttgttatctaattacatttcttattatttttctcctgtattttctttatttttgtctttattagtgtggatatgtatacctatatttgttaaacttttttcatttaatttaggtttattattttttctttgttgtactagtttaggagtttatactgttataattgctggttggtcttcaaattctaattatgctttattgggaggtttacgagctgttgctcagacaatttcttatgaagtaagattagctttagttttattaagttttatttttttaattggggggtataatatattaatattttataagtatcaaatatttatttgatttttatttattatatttcctatagctttggtttgatttagaatttctttagcagaaactaatcgaactccgtttgattttgcagaaggagaatctgaattggtgtctgggtttaatgtagaatatagaagaggaggatttgctttaattttcttagctgaatatgcaagaattttatttataagaatattattttgtgtgatatttttgggtagagatgttttttctttctttttttatattaagttaacttttgtttcttttatatttatttgagttcgaggaacattacctcgatttcgatatgataaattaatgtatttagcttgaaaaagttttttacctttttcattaaattttttattattttttgtagggtttaagatttttttaatttatttaattaattacattaattatattcaat-ata-aaaataataatttatcaaatattaggtcctttcgtactgaaatatttta-attttttaaagatagaaaccaacctggcttacgccggtttgaactcagatcatgtaagaatttaaaagtcgaacagacttaaaatttaagcggctacacctaaaattatatcttaatccaacatcgaggtcgcaatcttttttatcgatatgaactctccaaaaaaattacgctgttatccctaaagtaacttatttttttaatcgctaataacggatcaattattcataaattaatg-attttaacaattaaaagtttattaaattttaatatcaccccaataaaatatc-attaattattataacaaaaaaaatctataaaattataata--atctaaatataaagatttatagggtcttctcgtcttttaaatatattttagctttttgactaaaaaataaaattctaatataaatttttatgaaacagttaatatctcgtccaaccattcataccagccttcaattaaaagactaatgattatgctaccttt-gcacagttagtatact-gcggccattt--aaaaaa--tttcagtgggcaggttagactttaaaaaaaa-ttc--aaaaagacatgtttttgttaaacaggcgaacatt--atttttgccgagttctttaaaaaaacttttcatttatatttatttataca-attatatatactaattttatcattatttattcattttcaaaattaaaatgaatattttaataaaaa-tttaaaattttaataaataa--taattattata-aaataaattataacacttttattaataatagctatttctaagcttatatttatta-act-tatttatttacttttaaaaatttattttacagcttatcccataaaatattaaaattaaatatttatttaattaatttatttaattaaataatataaaatttctaaattaaatttatttcttaaaaaactagatacctttaaaaacgaataacatttcatttctaatatattatttaaaataattttgccacattaacttttataatatattaactcttttaaaatcgagaaaattat-ataaataatttttatttaataaaccctgatacacaaggtacaataaattaaattttcttttataataa-aaatttttcaaa-ttatttcaattttctttcacaatactattacactataattaatattattttttctttattaaatactaaaaca-attaat-tttataattatttttaataatttaaatt--tt-aa---------------------------------CATTCTAGGTACACTTTCCAGTACATCTACTATGTTACGACTTATCTTACCTTAGTAGTAAGAGTGACGGGCGATGTGTGCATATTTTAGAGCTAAAATCAAATTATTAATCTTTATAATTTTACTATCAAATCCACCTTCATTAAACA-TTTCAAATT-TAAATCCATTTAAATAACTTTATTGTAACCCATTTCTACTTAAATATTAGCTACACCTTGATCTGATATATTTTCTTTTTAAAAATTCTGAAAATTAACA-TTCTTATAAAATATTCTAATAACGACGGTATATAAACTGATT-ACAAATTTAAGTAAGGTCCATCGTGGATTATCGATTATAGAAC-AGGTTCCTCTGAATAGACTAAAATACCGCCAAATTTTTTAAGTTTCAAGAACATAACTACTACTACCTTAATTTT-TTTATTTACATTTTAAATAATAGGGTATCTAATCCTAGTTTATTATTAAAATTTTTAAGCTTCAATTATTTCT-GATAAAA--AATATATAAATTT-AAAATTTCACTTAATAAATTTATTCTTATTTTATA-ATAAACAATTTAACTTTA-ACTAAAAAAA--TTTATTTGCATTATTCGTATAACCGCGGCTGCTGGCACAAATTTAGCCAATACT-CTTTAGTATTACTATTTCTAAGTTTCCTTAATT-AATAATATTAATTACTGCGGATAAAA---TAATTTTATTTA-CTATTAAAATAAATAAAAATTCACATAAAAATTTACATATAAATTAAACTAATAATAAATTTATAAGCCAAAATAAAACTTTAT
>C.nigribarbis_MT017724
atttttaataattcatcaaaaattatatttttcagaattttaataataggaacattaatttctatttcagctaattcttggttaggagcttgaataggattagaaattaatttattagcttttattcccctaataagagataataaattaatatcaacagaagcctcattaaagtattttttaacacaagcattagcatcttcagtatttttatttgcagtaattttatttttactaaattcaagaaaaac---gaattcaaattactttatagaaataatgattttttcttctcttcttttaaaaagagggtcagctccttttcatttttgattccctaatgtaatagaaggattatcttgatcaaatgcattaattttaataacttgacaaaaaattgcccctttaatattaatttcttacattatttttaaacccttaattatgacaagaattattctttcaagattaattggggcattaggaggactaaatcaaacttctttacgtaaattaatagcttactcttcaattaaccatttaggttgaatattagctgctatatataatagtaacttactatgattaacttattttatattttattcatttttaacatttgctataatttttatattcaatatattcaaaacttcacatgttaatcaattattttcattattttttcattcaaaaattataaaattttttttattttttaatttattatccctaggtggattaccaccatttttaggattttttccaaaatgaattgttattcaatctttaactattaataatcaattatttttattaacgtttatagtattaataactttaattacattatatttttatatacgattatcatatagagcttttatactaaattattatgaaaataattggctaaattcttctatttataaatcaattaatataaaaatttttataattttttcatttttttcttcatttggattattcctaatttcttctttatattttttattttcgcgacaatgattattttcaactaatcataaagatattggtactttatactttatttttggagcttgatcaggaataattggaacttcattaagaattttaattcgagctgaactaggacatcctggggcattaattggagatgaccaaatttataatgtaattgttacagctcatgcttttattataattttttttatagtaataccaattataattggaggatttggaaattgattagttcctttaatactaggagctccagatatagcattccctcgaataaataatataagtttctgacttttacctcctgcattaactttactattagtaagtagtatagtagaaaacggagctggaacaggatgaactgtttatccacctttatcttctaatattgctcatggaggagcttctgttgatttagctattttttctttacatttagcaggaatttcttcaattttaggggctgtaaattttattactacagttattaatatgcgatcaacaggaattactttcgaccgaataccattatttgtttgatcagtagtaattacagcattattacttttattatctttaccagtattagcaggagctattactatattattaacagatcgaaatcttaatacttcattctttgacccagcaggaggaggagacccaatcttataccaacacttattttgattttttggtcatcctgaagtttatattttaattttacctggatttggaataatttcacatattattagtcaagaatcaggaaaaaaggaaacttttggttcattaggaataatttatgctatattagctattggtttattaggattcattgtatgagctcatcatatatttacagtaggaatagacgttgatactcgagcttattttacatctgcaactataattattgctgttccaacaggaattaaaatttttagttgattagcaactctttatggtactcaattaaattcttccccagctactttatgagctttaggatttgtatttttatttacagtaggaggattaactggagttattttagctaattcttcagtagacattattcttcatgacacatattatgtagttgctcattttcattatgtgctatctataggagctgtatttgctattatagcaggatttgtacactgataccctttatttacaggattaactttaaatggtaagatactaaaaagtcaatttactattatatttatcggagtaaatatcacattctttccccaacatttcttaggattagcagggatacctcgacgatattcagattaccctgatgcttacacaacttgaaatgtaatttctactattggatcaacaatttcattattaggaattttattcttctttttcattatttgagaaagtttagtttcacaacgtcaagttttatatcctgttcaattaaattcatcaattgaatgattacaaaatactccaccagctgaacatagttattctgaattacctttattaactaac---atgtcaacatgatcaaatttaggtttacaagatagttcttctcctttaatagaacaattagtcttttttcatgaccacgcacttttaattttagtaataattactgttctagtaggatacttaatatttatattattttttaacaagtatgtaaatcgatacttacttcatggacaaactattgaaattatttgaacaattttaccagcaattattttattatttattgcattcccttctcttcgacttttatacttattagatgaaattaatgaaccttctattactttaaaggcaattggacatcaatgatactgaagttacgaatattcagattttacaaatattgaatttgattcatatataatccctactaatgaattatcaattgatagttttcgtttattagatgttgataaccgagtagttttaccaataaattcacaaattcgaattttagtaactgctgcagatgtaattcattcttgaactattccagctttaggagtaaaggtagatggaactcctggtcgattaaaccaaacaaactttttaattaaccgacctggattattttatggacaatgttcagaaatttgtggagctaatcatagttttataccaattgtaattgaaagaatcccagtaaactactttattaagtgaatttctagtaat-ataaactct--attcctcaaatagccccaattggttgattaagtttatttattattttttctattgcatttgtaatttttaatataataaattattattcttttattccctttatacctaaatctaacttaattagtaagacacaatctacaaattcattaaattgaaaatgaatgataacaaatttattctcagtatttgacccttcttcaagcatttttaatttatcattaaattgactaagaacatttttaggtattttaataatcccttcaatatattgattaataccttcccgatatcatattttctgaaataatattttattaactttacacaaagaatttaaaattctattaggtcctataggagctaatggttctactttcatttttgtttcattattttctataattttatttaataattttataggattattcccttatatttttacaagtacaagtcatttaactctaactcttacattagcaataccattatgattatgttttatgctatttggatgaattaataatacccaacatatatttgctcatttagttcctcaaggaactccagcagttttaataccttttatggtttgtattgaaacaattagtaatattattcgacctggtactttagctgtacgattaacagctaatataattgctggacatttactattaactcttttaggaaatactggaccttctatatcaacaattctattaacattattaattattacacaaattgctttattagttcttgaatcagctgttgctataattcaatcttatgtattcgctgttcttagaactttatattctagagaagtaatgtcaactcactcaaaccatccatttcatttagtagactatagtccatgaccattaacagcttcaattggagcaataacaactgtttctggtatagtaaaatgattccatcaatatgatatatctctatttttattagggaatattattactattttaactgtttaccaatgatgacgagatgtttcacgagaaggaacatttcaaggtttacacactgatgctgtaactacaggattacgatgaggaataattttatttattttatcagaaatcttattctttgtatcatttttttgagcattctttcatagtagtttatccccatcaattgaattaggagctatatgaccaccaataggaattactccctttaacccatttcaaattccactattaaatacagtaattttattaacttcaggaattactgtaacttgagctcatcatagcttaatagaaggaaatcattcacaaactactcaaggattattctttacagttattttaggagtttattttacaattttacaagcttatgaatatattgaagccccattcacaattgcagattctgtttatggttcaacattctttatagcaacaggattccatggagttcacgttttaattggaactactttccttttagtatgtttaattcgacacttaggtaaccatttttcaaaaaatcatcatttcggatttgaagctgccgcttgatattgacattttgttgatattgtttgattattcctttacgtttcaatctattgatgaggaggaataattttatcaattttaacaattagttcaattattttattaatctcaattgtagtaatactactagcttcaattctttcaaaaaaaacattagtagaccgagaaaaagcatctccatttgaatgtggatttgacccaaaatcttcctctcgacttccattttctttacgattttttttaattacaattattttcttaatttttgatgtagaaattgctttaattcttcccattatcctaattattaaattttcaaatttaataatatgaacaattacatctattatttttattttaattttattattagggttataccatgaatgaaaccaaggaatactaaattgatcaaat---------------atttgtacaattagttttgtgagattatttttttttagtttgtcttcttttttaataggggttatttttatcataaatgattatagaatttttattgaatgagaagttgtttcattaaattcagttaatattgttataacattgttattagattgaatgagtttgatttttatatcttttgttctaataatttcatcgttagtaattttttatagaaaggaatatatagaaagtgattataaaattaatcgttttattatattagtattaatatttgttacttctataatgttattaattattagtcctaatttaattagaattttattaggatgagatggattaggacttgtttcttattgtttagttatttattttcaaaatgtaaagtcttataatgctgggatattaactgctttatcaaatcgaattggagatgttgcattattattagctattgcttgaatattaaattatgggagttgaaattatgttttttatttagaaagtataaaggataattttgaaataataattgtaggtggactggtaatattagcagctataactaagagtgctcaaattcctttttcttcttgattgccagctgcaatagcagctcctactcctgtttcagctttagttcattcttcaacgttggtaactgctggggtgtatttattaattcgttttaatattttattaagatcatcttgattaggaaatttattattattattatcaggattaacaatatttatagccggattaggtgcaaattatgaatttgatttaaaaaaaattattgctttatctactttaagtcagttagggttgataataagaattttatctataggatattataaattagctttttttcatttattaacacatgctttatttaaggcattattatttatatgtgctggagctattattcataatataaataattctcaagatattcgattaatggggagattaagattaataataccactaacttcttcatgttttaatgtggctaatttagctttatgtggaataccttttttagcaggattttattctaaggatttaattttagaaacagtatctttatcttacattaatatattttctttttttttatactttttttctacaggattgacagtatgttattcttttcgattagtatactatacaatgactggggattcaaatttttcttctttaaatatattaaatgatgaaggttgagttatgttaaagagtataatagggctattaattttaagtatttttgggggtagtatattaagttgattaatttttcctacaccagtagtagtagttcttcctttttatttaaagttattaactttatttgtttgtattgtaggaggtattagagggtatttaatttctaatatttctttatttttttataataaggctttaaataactataattcttcttattttttaggatcaatatgatttataccttatatttctacatatggaattattaattattctttaattattggtagaataacagttaaatcttttgatcaaggatgatcagaatattttgggggacaacagctttattcaaatttagtaaaaaattctcaattaaatcaa---atactacagaataataatttaaaaatttatttattaagttttattttttgaattataattttatacatatatataatttgttctatgttaaaaattattattagaattttatttttatttccattgtgtttaatctataatagttattgaatggtacaaagtttcttatttttattaagttttatttttattttaataaatatatatagaaattattttatgtcaatttcatatttgtttggatgtgatatgatttcatatggattaattttattaagtctatgaattgtttctttaatattaatagcaagtgaatctatttataaatatagaaattatactaatttgtttttattaaatattattttattattggttttgttagtattaacttttagaagaataagtttatttatattttatttattttttgaaagaagtttaattccaactttatttttaattttaggttgagggtatcaacctgaacgtttacaagcgggggtatatttattattttatactttattagtttctttacctatattagttggtattttttatttatataagtctacggggacattaaatttttatttattaaataattatatatttaattatgagattctttatttttcattagttatagcttttttagtaaaaataccaatatttttagttcatttatgattaccaaaggctcatgtagaagctcctgtttctggttcaataattttagctggaattatattgaaattaggaggatatggtttattacgagtatttccttttttacaattaatagggttaaaatttaattttatttgaattagaattagattagtaggaggagttttagttagattaatttgtttacgtcaaactgatttgaaggcattaattgcttattcttcagtagctcatataggaattgtattagctgggttaataactttaacttatataggaatttgtgggtcttatactttaataattgctcatggattatgttcttcaggattattttgtttagctaatatttcttatgaacgaataggaagtcgtagtttattaattaataagggaatattaaattttataccttctatagcattatgatgatttttattaagatctgctaatatagctgctccacctactttaaatttattaggtgaaatttctttaattaatagaattgttagatgatcttgagttactatgttaatattatctttattatcattttttagtgcagcttatactttatatttatatgcttatagtcaacatggaaagattttttcaggggcgtattcatttagagggggttctgttcgagaatttttacttttatttttacattggtttcctttaaatttattaattttaaagggagacatgtgtatgttatgattaatgatagcaattttaaattgaagtttgccaagtattttatttattataggagtatttacttttgtttctaatcgaaaacatttattatctatattgttaagattagaatatattgttttaagattatttcttttattatttatttatttaaatatattaaattatgaaaatttttttagaatgatatttttgacatttagagtttgtgaaggggcactaggtctttcaattttagtatcaataattcgtacacatggtaatgattattttcaaagatttaatattttacaatgtattatacaatgaactttattagcacttttaatcatttttaattttatttttataaatataaaacacccactagcaataggattaattttacttattcaaacaacattagtaactttaacatcaggtctaataactaaaagattctgattttcttatattttatttttagtttttttaggaggaatactagtattatttatttatgtaacttcattagcttcaaatgaaatattcacattttcaatcaaattattatttatttctttatcaatttttatattaataattat---tacattattctttatagataaaaataatttatta---caatatcaaaatttagaaattaaatcaatttatgatataaattcatacctgatagaaaattcattatctttaaataaattatataattatccaactaatttattaacaattttattaataaattatttattaattacattaattgctgtagtaaaaattactaatttatttaagggtcctcttcgacctatatttaacatgaacaaacctttacgaatcaaacacccaatttttagaattgctaatagtgctttagtcgatttaccagcccctattaatatctctgcttgatgaaattttggatccttattatttttatgtctaatgattcaaattttaaccggattatttttagctatacattacacagcagatattagactagcctttaatagagtaaatcatatttgccgagatgtaaattatggttgattattacgaactatacatgctaatggagcatcatttttctttatttgtatttacttacatgtaggacgaggaatatattatggttcatatttatttacaccaacttgattagtaggagtaattatcttatttttagtgataggaactgcatttataggatatgttcttccatgaggacaaatatctttctgaggagctacagttattactaatttattatcagctattccctatttaggaattgacttagtacaatgagtatgagggggatttgctgttgataacgcaacattaactcgattctttacatttcattttattttgccatttattgtattagcagcaacactaattcatatcttatttttacatgaaacaggatcaagtaacccaataggattaaactctaatattgataaaattccattccacccttattttacttttaaggatattgtaggattcattgtaataacaataattttaattttattagtattaattaatccttacttattaggagatccagataattttatcccagctaaccctctagtaactcctgtacatattcaaccagaatgatactttttattcgcctatgcaattttacgatcaattcctaataaattaggaggagtaattgcattagtactttctattgcaattttagctattctcccattttaccatttaagtaaattccgaggaattcaattttacccaattaatcaaattttattctgagtaatagtagttacagtaattttattaacatgaattggagctcgaccagttgaagaaccttatgtattagtaggacaaattctaactgtggtttattttgcttattttatatttaatcctttaattattaaatgatgagataatttattaaac---------atagaaaatttattatttattattggaagattattattaattatttttgtattagtaagagtagcttttttaactcttttagaacgaaaggttttaggatatattcaaattcgaaagggtcctaataaggttggaattgctggaattcctcaacctttttgtgatgcaattaaattatttactaaggaacaaacttatcctttgttatctaattacatttcttattatttttctcctgtattttctttatttttgtctttattagtgtggatatgtatacctatatttgttaaacttttttcatttaatttaggtttattattttttctttgttgtactagtttaggagtttatactgttataattgctggttggtcttcaaattctaattatgctttattgggaggtttacgagctgttgctcagacaatttcttatgaagtaagattagctttagttttattaagttttatttttttaattggggggtataatatattaatattttataagtatcaaatatttatttgatttttatttattatatttcctatagctttggtttgatttagaatttctttagcagaaactaatcgaactccgtttgattttgcagaaggagaatctgaattggtgtctgggtttaatgtagaatatagaagaggaggatttgctttaattttcttagctgaatatgcaagaattttatttataagaatattattttgtgtgatatttttgggtagagatgttttttctttctttttttatattaagttaacttttgtttcttttatatttatttgagttcgaggaacattacctcgatttcgatatgataaattaatgtatttagcttgaaaaagttttttacctttttcattaaattttttattattttttgtagggtttaagatttttttaatttatttaattaattacattaattatattcaat-ata-aaaataataatttatcaaatattaggtcctttcgtactgaaatatttta-attttttaaagatagaaaccaacctggcttacgccggtttgaactcagatcatgtaagaatttaaaagtcgaacagacttaaaatttaagcggctacacctaaaattatatcttaatccaacatcgaggtcgcaatcttttttatcgatatgaactctccaaaaaaattacgctgttatccctaaagtaacttatttttttaatcgctaataacggatcaattattcataaattaatg-attttaacaattaaaagtttattaaattttaatatcaccccaataaaatatc-attaattattataacaaaaaaaatctataaaattataata--atctaaatataaagatttatagggtcttctcgtcttttaaatatattttagctttttgactaaaaaataaaattctaatataaatttttatgaaacagttaatatctcgtccaaccattcataccagccttcaattaaaagactaatgattatgctaccttt-gcacagttagtatact-gcggccattt--aaaaaa--tttcagtgggcaggttagactttaaaaaaaa-ttc--aaaaagacatgtttttgttaaacaggcgaacatt--atttttgccgagttctttaaaaaaacttttcatttatatttatttataca-attatatatactaattttatcattatttattcattttcaaaattaaaatgaatattttaataaaaa-tttaaaattttaataaataa--taattattata-aaataaattataacacttttattaataatagctatttctaagcttatatttatta-act-tatttatttacttttaaaaatttattttacagcttatcccataaaatattaaaattaaatatttatttaattaatttatttaattaaataatataaaatttctaaattaaatttatttcttaaaaaactagatacctttaaaaacgaataacatttcatttctaatatattatttaaaataattttgccacattaacttttataatatattaactcttttaaaatcgagaaaattat-ataaataatttttatttaataaaccctgatacacaaggtacaataaattaaattttcttttataataa-aaatttttcaaa-ttatttcaattttctttcacaatactattacactataattaatattattttttctttattaaatactaaaaca-attaat-tttataattatttttaataatttaaatt--tt-aaaa-aaaaacatttaataaataaaatctaa----CATTCTAGGTACACTTTCCAGTACATCTACTATGTTACGACTTATCTTACCTTAGTAGTAAGAGTGACGGGCGATGTGTGCATATTTTAGAGCTAAAATCAAATTATTAATCTTTATAATTTTACTATCAAATCCACCTTCATTAAACA-TTTCAAATT-TAAATCCATTTAAATAACTTTATTGTAACCCATTTCTACTTAAATATTAGCTACACCTTGATCTGATATATTTTCTTTTTAAAAATTCTGAAAATTAACA-TTCTTATAAAATATTCTAATAACGACGGTATATAAACTGATT-ACAAATTTAAGTAAGGTCCATCGTGGATTATCGATTATAGAAC-AGGTTCCTCTGAATAGACTAAAATACCGCCAAATTTTTTAAGTTTCAAGAACATAACTACTACTACCTTAATTTT-TTTATTTACATTTTAAATAATAGGGTATCTAATCCTAGTTTATTATTAAAATTTTTAAGCTTCAATTATTTCT-GATAAAA--AATATATAAATTT-AAAATTTCACTTAATAAATTTATTCTTATTTTATA-ATAAACAATTTAACTTTA-ACTAAAAAAA--TTTATTTGCATTATTCGTATAACCGCGGCTGCTGGCACAAATTTAGCCAATACT-CTTTAGTATTACTATTTCTAAGTTTCCTTAATT-AATAATATTAATTACTGCGGATAAAA---TAATTTTATTTA-CTATTAAAATAAATAAAAATTCACATAAAAATTTACATATAAATTAAACTAATAATAAATTTATAAGCCAAAATAAAACTTTAT
>C.uralensis_MT017722
atttttaataattcatcaaaaattatatttttcagaattttaattataggaacattgatttctatttcagctaattcttggttaggagcttgaataggattggaaattaatttattagcttttattcccctaataagagataataaattaatatcaacagaagcctcattaaagtattttttaacacaagcattagcatcttcagtatttttatttgcagtaattttatttttattgaattcaagaaaaac---aaattcaaattactttatagaaataatgattttttcttcccttcttttaaaaagaggatcagccccttttcatttttgattccctaatgtaatagaaggattatcttgaacaaatgcattaattttaataacttgacaaaaaattgcccctttaatattaatttcttatattatttttaaaccattaattatgacaagaattattctttcaagattaattggggctttaggaggattaaatcaaacttctttacgtaaattaatagcttactcatctattaaccatttaggttgaatattagctgcaatatataatagtaatttattatgattaacttatttcatattttattcatttttaacatttgctataatttttatatttaatatattcaaaatttcacatgttaatcaattattttcattattttttcattcaaaaattataaaattttttttattttttaatttattgtccttaggtggattacccccatttttaggatttttcccaaaatgaattgttattcaatctttaactattaataatcaattattcttattaacatttatagtattaataactttaattacattatatttttatatacgattatcttatagagcttttatattaaattattatgaaaataattgattaaattcttctatttataaatcaattaatataaaaatttttataattttttcatttttttcttcatttgggttattcctaatttcttctttatatttcttattttcgcgacaatgattattttcaactaatcataaagatattggtactttatactttatttttggagcttgatcaggaatgattgggacttcattaagaattttaattcgagctgaactaggacatcctggagcattgattggagatgaccaaatttataatgtaattgttacagctcatgcttttattataattttttttatagtaataccaattataattggaggatttggaaattgattagttcctttaatactaggagccccagatatagcattccctcgaataaataatataagtttctgacttttacctcctgcattaactttactattagtaagtagtatagtagaaaacggagctggaacaggatgaactgtttatcctcctttatcttctaatattgctcatggaggagcttctgttgatttagctattttttctttacatttagcaggaatttcttcaattttaggagctgtaaattttattactacagttattaatatacgatcaacaggaattaccttcgaccgaataccattatttgtttgatcagtagtaattacagctttattacttttattatctttaccagtattagcaggagctattactatattattaacagatcgaaaccttaatacttcattctttgacccagcaggaggaggagacccaattttataccaacacttattttgattttttggtcaccctgaagtttatattttaattttacctggatttggaataatttcacatattattagtcaagaatcaggaaaaaaggaaacttttggttcattaggaatgatttatgctatgctagctattggtttgttaggattcattgtgtgagctcatcatatatttacagtaggaatagacgttgatactcgagcttattttacatctgcaactataattattgctgttccaacgggaattaagatttttagttgattagcaactctttatggtactcaattaaattcttccccagctactctatgagctttaggatttgtatttttatttacagtaggaggattaactggagttattttagctaattcttcagtagatattattcttcacgacacatattatgtagttgctcattttcattatgtgttatctataggagctgtatttgctattatagccggatttgtacactgataccctttatttacaggattaactttaaatggtaaaatactaaaaagtcaatttactattatatttattggggtaaatattacattcttcccccaacatttcttaggattagcaggaatacctcgacgatattcagattaccctgacgcttacacaacttgaaatgtaatttctactattggatcaacaatttcattattaggaattttatttttctttttcattatttgagaaagtttagtttcacaacgtcaagttttatatcctgttcaattaaattcatcaattgaatgattacaaaatactccaccagctgaacatagttattctgaattacctttattaactaac---atgtcaacatgatcaaatttaggtttacaagatagttcttctcctttaatagaacaattagtcttttttcatgaccacgcacttttaattttagtaataattactgttctagtaggatacttaatatttatattattttttaacaaatatgtaaatcgatacttacttcatgggcaaactattgaaattatttgaacaattttaccagcaattattttattatttattgcattcccttctcttcgacttttatacttattagatgaaattaatgaaccttctattactttaaaggcaattgggcatcaatgatattgaagttacgaatattcagattttgcaaatattgaatttgattcatatataattcctactaatgaattatcaattgatagttttcgtttattagatgttgataatcgagtagttttaccaataaattcacaaattcgaattttagtaactgctgcggatgtaattcattcttgaactattccagctttaggtgtaaaggtagatggaactcctggtcgattaaaccaaacaaactttttaattaaccgacctggtttattttatggacaatgttcagaaatttgtggagctaatcatagttttataccaattgtaattgaaagaatcccagtaaactactttattaagtgaatttctagtaac-ataaactct--atccctcaaatagccccaattggttgattaagtttatttattattttttctattgcatttgtaatttttaatataataaattattattcttttattccctttatacctaaatctaacttaattagtaaaacacaatctacaaattcattaaattgaaaatgaatgataacaaatttattttcagtatttgacccttcttcaagcatttttaatttatcattaaattgattaagaacatttttaggtattttaataattccttcaatatattgattaataccttctcgatatcatattttttgaaataatattttattaactttacacaaagaatttaagattctattaggtcctataggagctaatggttctacttttatttttgtttcattattttctataattttatttaataattttataggattatttccttatatttttacaagtacaagccatttaactttaactcttacattagcaataccattatgattatgtttcatattatttggatgaattaataatacacaacatatatttgctcatttagtacctcaaggaactccagcagttttaataccttttatggtttgtattgaaacaattagtaatattattcgacctggtactttagccgtacgattaacagctaatataattgctggacatttattattaactcttttaggaaatactggaccttctatgtcaacaattctattaacattattaattattacacaaattgctttattagttcttgaatcagctgttgctataattcaatcttatgtatttgctgttcttagaactttatattctagagaagtaatgtcaactcactcaaaccatccatttcatttagtagactatagtccatgaccattaacagcttcaattggagcaataacaactgtttctggtatagtaaaatgattccatcaatatgatatgtctctatttttattagggaatattattactattttaactgtttatcaatgatgacgagatgtttcacgagaaggaacatttcaaggtttacatactgatgcagtaactacaggattacgatgaggaataattttatttattttatcagaagttttattctttgtatcatttttttgagcattctttcatagtagtttatcaccatcaattgaattaggagctatatgacccccaataggaattactccttttaacccatttcaaattccactattaaatacagtaattttattaacttcaggaattactgtaacttgagcccatcatagtttaatggaaggaaatcattcacaaactactcaagggttattctttacagttattttaggagtttattttacaattttacaagcttatgaatatattgaagccccattcacaattgcagattctgtttatggttcaacattctttatagcaacaggattccatggagttcatgttttaattggaactactttccttttagtatgtttaattcgacacttaggtaatcatttttcaaaaaatcatcatttcggatttgaagctgccgcttgatattgacattttgttgatattgtttgattattcctttatgtttcaatctattgatgaggaggaataattttatcaattttaacaattagttcaattattttattaatctcaattgtagtaatactactagcttcaattctttcaaaaaaaacattagtagaccgagaaaaagcatccccatttgaatgtggatttgacccaaaatcttcttctcgactaccattttctttacgattttttttaattacaattattttcctaatttttgatgtagaaattgctttgattcttccaattatcctaattattaaattttcaaatttaataatatgaacaattacatctattatttttattttaattttattattaggattataccatgaatgaaaccaaggtatattaaattgatcaaat---------------atttgtacaattagttttgtgagattattcttttttagattatcttcttttttaataggagttatttttattataaatgattatagaatttttattgagtgagaagttgtttcattaaattcagttaatattgttataacattgttattagattgaataagtttgatttttatatcttttgttctaataatttcatctttagtaattttttatagaaaggaatatatagaaagtgattataaaattaatcgttttattatattagtattaatatttgttacttctataatgttattaattattagtcctaatttaattagaattttattaggatgagatggattaggacttgtttcttattgtttagttatttattttcaaaatgtaaaatcttataatgctgggatgttaactgctttatcaaatcgaatcggagatgttgcattattattagctattgcttgaatattaaattatggaagttgaaattatgttttttatttagaaagtataaaggataactttgaaataataattgtaggtggactagtaatattagcagctataactaagagtgctcaaattcctttttcttcttgattgccagctgcaatagcagctcctacccctgtttcagctttagttcattcttcaacattggtaactgctggggtatatttattaattcggtttaatattttattaagatcatcttggttaggaaatttattattattattatcaggattaacaatatttatagctggattaggtgcaaattatgaatttgatttaaaaaagattattgccttatctactttaagtcaattaggtttaataataagaattttatctataggatattataaattagctttttttcatttattaactcatgctttatttaaggcattattatttatgtgtgctggagctattattcataatataaataattctcaagatattcgattaatggggagattaagattgataataccattaacttcttcatgttttaatgttgctaatttagctttatgtggaataccttttttagcaggattttattctaaggatttaattttagaaacagtatctttatcttacattaatatattttcttttttcttatactttttttctacaggattaacagtatgttattcttttcgattagtatattatacaataactggggattcaaatttttcttctttaaatatattaaatgatgaaggttgagttatgttaaagagtataataggtttattaattttaagtatttttggaggaagaatgttaagttgattaatttttcctacgccagttgtagtagttcttccttcttatttaaagttattaactttatttgtttgtattgtaggagggattagagggtatttaatttctaatatttctttatttttttataataaggctttaaataattataattcttcttattttttagggtcaatatggtttataccttatatttctacatacggaattattaattattctttaattattggtagaataacagttaaatcttttgatcaaggatgatcagaatattttgggggacaacagctttattcaaatttagtaaaaaattctcaattaaatcaa---atattacagaataataatttaaaaatttatttattaagttttattttttgaattataattttatatatatatataatttgttctatgttaaaaattattattagaattttatttttatttccattgtgtttaatctataatagttattgaatggtacaaagtttcttatttttattaagttttatttttattttaataaatatatatagaaattattttatatcaatttcatatttatttggatgtgatatgatttcatatggattaattttattaagattatgaattgtttctttaatattaatagcaagtgaatctatttataagtatagaaattatactaatttgtttttattaaatattattttattattgattttgttagtattaacttttagaagaataagtttatttatattttatttattttttgaaagaagtttaattccaaccttatttttaattttaggttgagggtatcaacctgaacgtttacaagcgggggtatatttattattttatactttattagtttctttacctatattagttggtattttttatttatataagtctacaggtacattaaatttttatttattaaataattatatatttaattatgagattctttatttttcattagttatagcttttttagtaaaaataccaatatttttagttcatttatgattaccaaaggctcatgtagaagctcctgtttctggttcaataattttagctggaattatattgaaattaggagggtatggtttattacgagtatttccttttttacaattaataggattaaaatttaattttatttgaattagaattagattagtaggaggagttttagttagattaatttgtttacgtcaaactgatttgaaggcattaattgcttattcttcagtagctcatataggaattgtgttagctgggttaataactttaacttatataggaatttgtggatcttatactttaataattgctcatggattatgttcttcaggattattttgtttagctaatatttcttatgaacggataggaagtcgtagtttattaattaataaggggatattaaattttataccttctatagcattatgatgatttttattaagatctgctaatatagctgctccgcctactttaaatttattaggtgaaatttctttaattaatagaattgttagatgatcttgagtaactatgttaatattatctttattatctttttttagtgcagcttatactttatatttatatgcttatagtcaacatggaaagattttttcaggggcttattcatttagagggggttctgttcgagaatttttacttttatttttacattgatttcctttaaatttattaattttaaagggagacatgtgtatattatgattaatgatagcaattttaaattgaagcttgccaagtattttatttattataggagtatttacttttgtttctaatcgaaaacatttattatctatattgttaagattagaatatattgttttaagattatttcttttattatttatttatttaaatatattaaattatgaaaatttttttagaataatatttttgacatttagagtttgtgaaggagcactaggtctttcaattttagtatcaataattcgtacacatggtaatgattattttcaaagatttaatattttacaatgtattatacaatgaactttattagcacttttaattatttttaattttatttttataaatataaaacacccactagcaataggattaattttacttattcaaacaacattagtaactttaacatcaggtcttataactaaaagattctgattttcttatattttatttttagtttttttaggaggaatattagtattatttatttatgtaacttcactagcttcaaatgaaatatttacattttcaatcaaattattatttatttctttatcaatttttatattaataattat---tacattattctttatagataaaaataatttatta---caatatcaaaatttagaaattaaatcaatttatgatataaattcatacctgatagaaaattcattatctttaaataaattatataattatccaactaatttattaacaattttattaataaattatttattaattacattaattgctgtagtaaaaattactaatttatttaagggtcctcttcgacctatatttaacatgaacaaacctttacgaatcaaacacccaatttttagaattgctaatagtgctttagttgatctaccagcccctattaatatttctgcctgatgaaattttggatctttattatttttatgtttaatgattcaaattttaactggattatttttagctatacattacacagcagatattagactagcttttaatagagtaaatcatatttgccgagacgtaaattatggttgattattacgaactatacatgctaatggagcatcatttttctttatttgtatttacttacatgtaggacgaggaatatattatggttcatatttatttacaccaacttgattagtaggagtaattattttattcttagtgataggaactgcatttataggatatgttcttccatgaggacaaatatctttctgaggagctacagttattactaatttgttatcagctattccctatttaggaattgacttagtacaatgagtatgaggaggatttgctgttgataatgcaacattaactcgattctttacctttcattttattttaccatttattgtattagcagcaacactaattcatattttatttttacatgaaacaggatcaagtaacccaataggattaaattctaatattgataaaattccattccacccttattttacttttaaggatattgtaggattcattgtaataacaataattttaattttattagtattaattaatccttacttattaggagacccagataattttatcccagctaaccccctagtaactcctgtacatattcaaccagaatgatattttttattcgcttatgcaattttacgatcaattcctaataaattagggggagtaattgcactagtactttctattgcaattttagctattcttccattttatcatttaagaaaattccgaggaattcaattttacccaattaaccaaattttattctgagtaatagtagttacagtaattttattaacatgaattggagctcgaccagttgaagaaccttatgtattagtaggacaaattctaactgtagtttattttgcttattttatatttaatcctttaattattaaatgatgagataatttattaaat---------atagaaaatttattatttattattggaagattattattaattatttttgtattagtaagagtagcttttttaactcttttagaacgaaaggttttagggtatatccaaattcgaaagggtcctaataaggttggaattgctggaattcctcaacctttttgtgatgcaattaaattatttactaaggaacaaacttatcctttgttatctaattatatttcttattatttttctcctgtgttttctttatttttgtctttattagtatgaatatgtatacctatatttgttaaacttttttcttttaatttaggtttattattttttctttgttgtactagtttaggagtttatactgttataattgctggttggtcttcaaattctaattatgctttattagggggattacgagctgttgctcagacaatttcttatgaagtaagattagctttggttttattaagttttatttttttaattgggggttataatatattaatattttataagtatcaaatatttatttgatttttatttattatattccctatagctttagtttgatttagaatttctttagcagaaactaatcggactccgtttgattttgcggaaggagaatctgaattagtatctggatttaatgtagaatatagaagaggaggatttgctttaatttttttagctgaatatgcaagaattttatttataagaatattattttgtgtaatatttttgggtagagatgttttttctttctttttttatattaagttaacttttgtttcttttatatttatttgagttcgaggtacattacctcggtttcgatatgataaattaatgtatttagcttgaaaaagttttttacctttttcattaaattttttattattttttgtagggtttaagatttttttaatttatttaattaattacattaattatattcaat-ata-aaaataataatttatcaaatattaggtcctttcgtactgaaatatttta-attttttaaagatagaaaccaacctggcttacgccggtttgaactcagatcatgtaagaatttaaaagtcgaacagacttaaaatttaagcggctacacctaaaattatatcttaatccaacatcgaggtcgcaatcttttttatcgatatgaactctccaaaaaaattacgctgttatccctaaagtaacttatttttttaatcgctaataacggatcaattattcataaattaatg-attttaacaattaaaagtttattaaattttaatatcaccccaataaaatatc-attaattattataataaaaaaaatctataaaattataata--atctaaatataaagatttatagggtcttctcgtcttttaaatatattttagctttttgactaaaaaataaaattctattataaatttttatgaaacagttaatatctcgtccaaccattcataccagccttcaattaaaagactaatgattatgctaccttt-gcacagttagtatact-gcggccattt--aaaaaa--tttcagtgggcaggttagactttaaaaaaaa-ttc--aaaaagacatgtttttgttaaacaggcgaacatt--atttttgccgagttctttaaaaaaacttttcatttatatttatttataca-attatatatactaattttatcattatttattcattttcaaaattaaaatgaatattttaataaaaa-tttaaaactttaataaataa--taattattata-aaataaattataacacttttattaataatagctatttctaagcttatatttatta-act-tatttatttatttttaaaaatttattttacagcttatcccataaaatattaaaattaaatatttatttaattaatttatttaattaaataatataaaatttctaaattaaatttatttcttaaaaaactagatacctttaaaaacgaataacatttcatttctaatatattatttaaaataattttgccacattaactttaataatatattaactcttttaaaatcgagaaaattataataaataatttttatttgataaaccctgatacacaaggtacaataaattaaattttcttttataataa-aaatttttcaaa-ttatttcaattttctttcacaatactattacactataattaatattattttttctttattaaatactaaaaca-attaat-tttataattatttttaataatttaaatt--tt-taaa-aaaaacatttaataaataaaatctaa----CATTCTAGGTACACTTTCCAGTACATCTACTATGTTACGACTTATCTTACCTTAGTAGTAAGAGTGACGGGCGATGTGTGCATATTTTAGAGCTAAAATCAAATTATTAATCTTTATAATTTTACTATCAAATCCACCTTCATTAAACA-TTTCAAATT-TAAATCCGTTTAAATAACTTTATTGTAACCCATTTCTACTTAAATATTAGCTACACCTTGATCTGATATATTTTCTTTTTAAAAATTCTGAAAATTAACA-TTCTTATAAAATATTCTAATAACGACGGTATATAAACTGATT-ACAAATTTAAGTAAGGTCCATCGTGGATTATCGATTATAGAAC-AGGTTCCTCTGAATAGACTAAAATACCGCCAAATTTTTTAAGTTTCAAGAACATAACTACTACTACCTTAGTTTT-TTTATTTACATTTTAAATAATAGGGTATCTAATCCTAGTTTATTATTAAAATTTTCAAGCTTCAATTATTCCT-AATAAAA--AATATATAAATTT-AAAATTTCACTTAATAAATTTATTTTTATTTTATA-ATAAACAATTTAACTTTA-ACTAAAAAAA--TTTATTTGCATTATTCGTATAACCGCGGCTGCTGGCACAAATTTAGCCAATACT-CTTTAGTATTACTATTTCTAAGTTTCCTTAATT-AATAATATTAATTACTGCGGATAAAA---TAATTTTATTTA-CTATTAAAATAAATAAAAATTCACATAAAAATTTACATATAAATTAAACTAATAATAAATTTATAAGCCAAAATAAAACTTTAT
>C.sinensis_MT017707
atttttaataattcatcaaaaattatatttttcagaattttaattataggaacattgatttctatttcagctaattcttggttaagagcttgaataggattagaaattaatttattagcttttattcccctaataagagataataaattaatatcaacagaatcctcattaaagtattttttaacacaagcattagcatcttcagtatttttattcgcagtaattttatttttattgaattcaagaaaaac---aaattcaaattactttatagaaataataattttttcttctctccttttaaaaagagggtctgctccctttcatttttgattccctaatgtaatagaagggttatcttgatcaaatgcattaattttaataacttgacaaaaaattgctcctttaatattaatttcttacattatttttaaacccttaattataacaagaattattctttcaagattaattggggcattaggaggattaaatcaaacttcgttacgtaaattaatagcttattcatcaattaatcatttaggttgaatattagctgctatatataatagtaatttattatggttaacttattttatattttattcatttttaacatttgctataatttttatatttaatatatttaaagcatcacatattaaccaattattttcattattcttccattcaaaaattataaaattttttttattttttaatttattatctttaggtggattacctccatttttaggatttttccctaaatgaattgttattcaatctttaactattaataatcaattatttttattaacttttatagtattaataactttaattacattatatttttatatacgattatcatatagagcttttatactaaattattttgaaaataattgattaaattcttctatttataaatcaatttatataaaaatatttataattttttcatttttttcttcatttgggttattcctaatttcttctttatattttttattttcgcgacaatgattattttcaactaatcataaggatattggtactttatactttatttttggagcttgatcggggataattggaacttcattaagaattctaattcgagccgaactaggacaccctggagcattaattggagatgaccaaatttataatgtaattgttacagctcatgcttttattataattttttttatagtaataccaattataattggaggatttggtaattgattagtccctttaatattaggggctccagatatagccttccctcggataaacaatataagtttctgacttttacctcctgcattaactttactattagtaagtagtatagtagaaaatggagctggaacaggatgaactgtttacccacctttatcttctaatattgctcatggaggagcttctgttgatttagctattttttctttacacttagcaggaatttcttcaattttaggagctgtaaattttattactacagttattaatatacgatcaacaggaattacattcgaccgaataccattatttgtttgatccgtagtaattacagctttattacttttattatctttaccagtattagcaggtgctattactatattattaacagatcgaaatcttaatacctcattctttgatccagcaggaggaggagatccaatcttataccaacatttattttgattttttggtcatcctgaagtttacattttaattttacctggattcggaataatttcacatattattagacaagagtcaggaaaaaaggaaacttttggttcattaggaataatttatgctatattagctattggtttattaggatttattgtatgagctcatcatatatttacagtaggaatagacgttgatactcgagcttattttacctcagctactataattattgctgtcccaacaggaattaaaatttttagttgattagcaactctttatggtacccaattaaattcttccccagctactttatgatctttaggatttgtatttttatttacagtaggaggattaacaggagttattttagctaattcttcagtagacattattcttcatgatacatattatgtagttgcccatttccattatgtattatctataggagctgtattcgctattatagcaggatttgttcactgataccctttatttacaggattaactttaaatggtaaaatattaaaaagtcaatttactattatatttattggagttaatattacattcttccctcaacatttcttaggattagcaggtatacctcgacgatactcagattaccctgatgcttacacaacttgaaatgtaatttctactattggatcaacaatttcattattaggaattttatttttctttttcattatttgagaaagtttagtatcacaacgtcaagttttataccctgttcaattaaattcatcaattgaatgattacaaaatactccgccagctgaacatagttattctgaattgcctttattaactaac---atgtcaacatgatcaaatttaggtttacaagatagttcttctcctttaatagaacaattagtcttttttcatgaccacgcacttttaattttagtaataattactgttctagtaggatacttaatatttatattattttttaacaaatatgtaaatcgatacttacttcatggacaaactattgaaattatttgaacaattttacccgcaattattttattatttattgcatttccttctcttcgacttttatatttattagatgaaattaatgaaccttctattactttaaaggcaattggacatcaatgatattgaagttacgaatattcagattttgcaaatattgaatttgactcatatataattcctactaatgaattatcaattgatagttttcgtctattagatgttgataatcgagtagttttaccaataaattcacaaattcgaattttagtaactgctgcagatgtaattcattcttgaactattccagctttaggagtaaaggtagatggaactcctggtcgattaaatcaaacaaactttttaattaaccgacctggtttattttatggacaatgttcagaaatttgtggagctaatcatagttttataccaattgtaattgaaagaatcccagtaaactattttattaaatgaatttctagcaat-ataaactct--atccctcaaatagccccaattggttgattaagtttatttattattttttctattgcatttgtaattttcaatataataaattattattcttttattccttttatacctaaatctaacttaattagtaagacacaatctacaaattcattaaattgaaaatgaatgataacaaatttattttcagtattcgacccttcttcaagtatttttaatttatcattaaattgattaagaacatttttaggaattttaataattccttcaatatattgattaataccttctcgataccatattttctgaaataatattttattaactttacacaaagaatttaaaattctattaggccctataggagctaatggatctacttttatttttgtttcattattttctataattttatttaataattttataggattatttccttatatttttacaagtacaagtcatttaactttaactcttacattagcaataccattatgattatgttttatactatttggatgaattaataacacacaacatatgtttgctcatttagtccctcaaggaactccagcagttttaataccttttatagtctgtattgaaacaattagtaatattattcgacctggtactttagctgtacgattaacagctaatataattgccggacatttattattaacccttttaggtaatactggaccctctatatcaacaattctattaacattattaattattacacaaattgctttattagttcttgaatcagccgttgctataattcaatcttatgtatttgctgttcttagaactttatattctagagaagtaatgtcaactcactcaaaccacccatttcatttagtagactatagtccatgaccattaacagcttcaatcggagcaataacaactgtttctggtatagtaaaatgattccaccaatatgatgtttctctatttttattaggaaatattatcactattttaactgtttatcaatgatgacgagatgtttcacgagaaggaacatttcaaggtttacatactgatgctgtaactacaggattacgatgaggaataattttatttattttatcagaaattttattctttgtatcatttttttgagcattctttcatagtagtttatcaccatcaattgaattaggagctatatgacctcctataggaattactccttttaatccatttcaaatcccactattaaatacagtaattttattaacttcagggattactgtaacttgagctcaccatagtttaatagaaggaaatcattcacaaactactcaaggattattctttacagttattttaggaatttattttacaattttacaagcttatgaatatattgaagccccatttacaattgcagactctgtttatggctcaaccttttttatagcaacaggattccatggagttcatgttttaattggaactactttccttttaatttgtctaattcgacacttaagtaatcatttttcaaaaaatcatcatttcggatttgaagctgccgcttgatactgacattttgtcgatattgtttgattattcctttatgtttcaatttattgatgaggaggaataattttatcaattttaacaatcagttcaattattttattaatttcaattgtagtaatattactagcttcaattctttcaaaaaaaacattagtagaccgagaaaaagcctctccatttgaatgtggatttgatccaaaatcttcttctcgactcccattttctttacgattttttttaattacaattatttttttaatttttgatgtagaaattgctttaattcttccaattattttaattattaaattttcaaacttaataatatgaacaattacctctattatttttattttaattttattactaggcttatatcatgaatgaaaccaaggtatattaaattgatcaaat---------------atttgtacaattagttttgtgagattatttacttttagattatcttcttttttaataggagttatttttattataaatgattatagaatttttattgaatgagaagttgtttcgttaaattcagttaatattgttataacattattattagattgaataagtttaatttttatgtcttttgttctaataatttcatctttagtaattttttatagaaaggagtatatagagagtgattataaaattaatcgttttatcctattagtattaatatttgttacttctataatattattaattattagtcctaatttaattagaattttattgggatgagatggattgggacttgtttcttattgtttggttatttattttcaaaatgtaaaatcttataatgctgggatattaactgctttatcaaatcgaattggagatgttgcattattattagctattgcttgaatattaaattatggaagttgaaattatattttttatttagaaagtataaaggataattttgaaataataattgtggggggattagtaatattggcagctataactaagagtgctcaaattcctttttcttcttgattgccagctgctatagcagctcctactcctgtttcagctttagtacattcttcaactttggtaactgctggggtatatttattgattcggtttaatattttattaagatcatcttgattaggtaatttgttattattattatctggattaacaatatttatagctggattaggagcaaattatgaatttgatttaaaaaaaattattgctttatctactttaagtcaattaggtttaataataagaattttatctataggttattataaattagctttttttcatttattaactcatgctttatttaaggcgttattatttatgtgtgctggggctattattcataatataaataattctcaagatattcgattaatgggtagtttaagaataataatacctttaacttcttcatgttttaatgttgctaacttagctttatgtggaataccttttttgtcaggattttattctaaggatttaattttagaaacagtttctttatcttatatcaatatattttctttttttttatactttttttctacagggttaacagtatgttattctttccgattagtatattatacaataactggagattccaatttttcttctttaaatatattaaatgatgaaggttgagttatgttaaaaagtataatagggttattaattttgagaatttttgggggtagtatattaagttgattaatttttcctactccagtagtagtagttcttccttcttatttaaaattattaactttatttgtttgtattgtaggaggggttagagggtatttaatttctaatatttctttatttttttataataaggctttaaataattataattcttcttattttttaggttcaatatgatttataccctatatttctacatacggaattattaattattctttaattgttggtagaataacagttaaatcttttgaccaaggatgatcagaatattttggagggcaacaactttatttaaatttggtaaaaaattctcaattaaatcaa---atattacagaataataatttaaaaatttatttattaagttttattttttgaattataattttatatatatacataatttgttttatgttaaaaattattattagaattttatttttatttccattgtgtttaatctataatagttattgaatggtacaaagtttcttatttttattgagttttatttttattttaataaatatatatagaaattattttatatcaatttcgtatttatttgggtgtgatataatttcatatggattaattttattaagtttatgaattgtttctttaatattaatagcaagtgaatctatttataagtatagaaattatactaatttatttttattaaatattattttgttattaattttattagtattaacttttagaagaataagcttatttatattttatttattttttgaaagaagtttaattcctacattatttttaattttaggttgagggtatcagcctgaacgtttacaggcgggggtatatttattattttacactttattagtttctttacctatattagttggtattttttatttatataagtctacagggactttaaatttttatttattaaataattatatatttaattatgaaattctttattttgcattagtaatagcttttttagtaaaaataccaatatttttagttcatttatgattaccaaaggctcatgtagaagctcctgtttctggttcaataattttagctggaattatgttgaagttaggggggtatggattattacgagtatttccttttttacaattaataggattaaaatttaattttatttgaatcagaattagattagtaggaggagttttagttagattaatttgtttacgtcaaactgatttaaaggctttaattgcatattcttcagtagctcacataggaattgtattagctggtttaataactttaacttatataggaatttgtggttcttatactttaataattgctcacggattatgctcttcaggtttattttgtttggctaatatttcttatgaacgaataggaagtcggagattattaattaataaggggatattaaattttataccttctatggcattatgatgatttttattaagatcagctaatatggctgctccacctactttaaatttattgggagaaatttctttaattaatagaattgttagatggtcttgagtctctatattaatattatctttaatttctttttttagagctgcttatactttatatttatatgcttatagtcaacatggaaagattttttcaggggcttattcatttagaggaggttctgttcgagagtttttacttttatttttacattgatttcctttaaatttattaattttaaagggagatatatgtatactatgattaatgatagcaattttaaattgaagcttgccaagtattttatttattataggagtatttacttttgtttctaatcgaaaacatttattatctatactgttaagattagaatatattgttttaagattatttcttttattatttatttatttaaatatattaaattatgaaaatttttttagaataatatttttaacatttagagtttgtgaaggggcattaggtctttcaattttagtatcaataattcgtacacatggtaatgattattttcaaagatttaatattttacaatgtattatacaatgaactttattaacacttttaattatttttaattttatttttataaatataaaacatccattagcaatggggttaattttacttattcaaacaacattagtaactttaacatcaggtcttataactaaaagattttgattttcttatattttatttttagtttttttaggaggaatattagtcctatttatttatgtaacttcattagcttcaaatgaaatatttacattttcaattaaattattatttatttctttatcaatttttatattaataattat---tacattattctttatagacaaaaataatttatta---caataccaaaatttagaaattaaatcaatttatgatataaattcatacttgatagaaaattcattatctttaaataaattatacaactatccaactaatttattaacaattttattaataaattatttattaattacattaattgctgtagtaaaaattactaacctatttaagggtcctcttcgacctatatttaacatgaacaaacctttacgaattaaacacccaatttttagaattgctaatagtgctttagttgatttaccagccccaattaatatttctgcttgatgaaatttcggatctttattatttttatgcttaatgattcaaattttaactgggttatttttagctatacattatacagcagatattagactagcttttaatagagtaaatcatatttgtcgagatgtaaattatggttgattattacgaactatacatgctaacggagcatcatttttctttatttgtatttacttacatgtaggacgaggaatatattatggttcatatttatttacccctacttgattagtaggagtaattattttattcttagtaataggaacagcatttataggatatgtacttccatgaggacaaatatctttctgaggagctacagttattactaatttattatccgctattccatatttagggattgatttagtacaatgagtatgaggaggattcgctgttgataacgcaacattaactcgattctttacatttcactttattttaccatttattgtactagcagcaacattaattcatattttatttttacatgaaacaggatcaagtaacccaataggattaaattctaatattgataaaattccatttcacccttattttacttttaaggatattgttggatttattgtaataacaataattttaattttattagtcttaattaacccttatttactaggagacccagataattttattcctgctaaccccttagttactcctattcatattcaaccagaatgatactttttatttgcttacgcaattttacgatcaattcctaataaattaggaggagtaattgcattagttctttctattgcaatcttagcgatccttccattttaccatttaagtaaatttcgagggattcaattttatccaattaatcaaattctattttgaattatagtagtaacagtaattttattaacatgaatcggagctcgaccagttgaagaaccttatgtattagtaggacaaattttaactgtaatttattttgcttattttatatttaatcctttaattattaaatgatgagataatttattaaac---------atagaaaatttattatttattattggaagattattattaattatttttgtattagtaagagtagcttttttaactcttttagaacgaaaggttttaggatatattcaaattcgaaagggtcctaataaggttggaattgcaggaattccccagcctttttgtgatgcaattaaattatttactaaggaacaaacttatcctttgttatctaattatatttcttattatttttctcctattttttctttatttttatctttattagtatgaatatgtatacctatatttgttaaacttttttcatttaatttaggtttattattttttctttgttgcacaagattgggggtttacactgttataattgctgggtggtcttcaaattctaattatgcattattaggaggattacgagctgttgctcaaacaatttcttatgaagtaagattagctttagttttattaagctttatttttttaattggagggtataatatattaatattttataaatatcaaatatttatttgatttttatttattatgtttcctatagctttagtttgatttagaatttctttggcagaaactaatcgtactccatttgattttgcagaaggtgaatctgaattagtatctggatttaatgtagaatatagaagaggagggtttgctttaatttttttagctgaatatgcaagaattttatttataagaatattattttgtgtaatatttttaggtagagatgttttttctttctttttttatattaagttgacttttgtttcttttatatttatttgagttcgagggacattacctcggtttcgatatgataaattaatatatttagcttgaaaaagttttttacctttttcattaaattttttattattttttgttgggtttaagatttttttaatttacttaattaattatattaattatattcaat-ata-aaaataataatttatcaaatattaggtcctttcgtactgaaatatttta-attttttaaagatagaaaccaacctggcttacgccggtttgaactcagatcatgtaagaatttaaaagtcgaacagacttaaaatttaagcggctacacctaaagttatatcttaatccaacatcgaggtcgcaatcttttttatcgatatgaactctccaaaaaaattacgctgttatccctaaagtaacttatttttttaatcgctaataacggatcaattattcataaattaatg-attttaacaattaaaagtttattaaattttaatatcaccccaataaaatatc-attaattattataacaaaaaaaatctataaaattataata--atctaaatataaagatttatagggtcttctcgtcttttaaatatattttagctttttgactaaaaaataaaattctaatataaattcttatgaaacagttaatatctcgtccaaccattcataccagccttcaattaaaagactaatgattatgctaccttt-gcacagttagtatact-gcggccattt--aaaaaa--tttcagtgggcaggttagactttaaaaaaaa-ttc--aaaaagacatgtttttgttaaacaggcgaacatt--atttttgccgagttctttataaaaacttctcatttatatttatttataca-attatatatactaattttatcattatttattcatttttaacattaaaatgaatattttaataaaaa-tttaaaa-tttaataaataa--taactattata-aaataaattataacacttttactaataataactatttctaagcttatatttatta-att-tatttatttatttttaaaaatttattttacagcttatcccataaaatattaaaattaaacatttatttaattaatttatttaattaaataatataaaatttctaaattaaatttatttcttaaaaaactagatacctttaaaaacgaataacatttcatttctaatatattatttaaaataattttaccacattaactttaataatatattaactcttttaaaatcgagaaaattataataaataatttttatttgataaaccctgatacacaaggtacaataaattaaattttcttttactataa-aaatttttcaaa-ttatttcaattttctttcacaatactattacactataattaatattattttttctttataaaatactaaaaca-atcaac-tttataattatttttaataatttaaatt--tt-taaa-aaaaaggattaataaataaaatctaa----CATTCTAGGTACACTTTCCAGTACATCTACTATGTTACGACTTATCTTACCTTAGTAGTAAGAGTGACGGGCGATGTGTGCATATTTTAGAGCTAAAATCAAATTATTAATCTTTATAATTTTACTATCAAATCCACCTTCATTAAACA-TTTCAAATT-TAAATCCATTTAAATAAATTTATTGTAACCCATTTCTACTTAAATATTAGCTACACCTTGATCTGATATATTTTCTTTTTAAAAATTTTGAAAATTAACA-TTCTTATAAAATATTCTAATAACGACGGTATATAAACTGATT-ACAAATTTAAGTAAGGTCCATCGTGGATTATCGATTATAGAAC-AGGTTCCTCTGAATAGACTAAAATACCGCCAAATTTTTTAAGTTTCAAGAACATAACTACTACTACCTTAATTTT-TTTTATTACATTTTAAATAATAGGGTATCTAATCCTAGTTTATTATTAAAATTTTCAAGTTTCAATTATTCTT-AATAAAA--AATATATAAATTT-AAAATTTCACTTAATAAATTTATTTTTATTTTATA-ATAAACAATTTAACTTTA-ACTAAAAAAA--TTTATTTGCATTATTCGTATAACCGCGGCTGCTGGCACAAATTTAGCCACTACT-CTTTAGTATTACTATTTCTAAGTTTCCTTAATT-AATAATATTAATTACTGCGGATAAAAA--TAATTTTATTCA-TTATTAAAATAAATAAAAATTCACATAAAAATTTACATATAAATTAAACTAACAATAAATTTACAAGCCAAAATAAAACTTTAA
>T.calliphoroides_MT017731
atttttaataattcatcaaaaattatatttttcagaattttaattataggaacattgatttctatttcagctaattcttggttaggagcttgaataggattagaaattaatttattagcttttattcccctaataagagataataaattaatatcaaccgaagcctcattaaagtatttcttaacacaagcattagcatcctcagtatttttattcgcagtaattttgtttttattgaattcaagaaaaac---aaattcaaattactttatagaaataataattttttcttctctccttttaaaaagagggtctgctccctttcatttttgattccctaacgtaatagaagggctatcttgatcaaacgcattaattttaataacctgacaaaaaattgctcctttaatattaatttcttatattatttttaaaccattaattataacaagaattattctttcaagattaattggtgcattaggagggttaaaccaaacttcattacgtaaattaatagcttactcatcaattaatcatttaggttgaatattagctgctatatacaatagtaatttattatgattaacttattttttattttattcatttttaacatttgctataatttttatatttaatatgtttaaaacatcacatattaaccaattattttcattatttttccactcaaaaattataaaattttttttattttttaatttattatctttaggtggattacccccatttttaggatttttccctaaatgaattgttattcaatctttaactattaataatcaattatttttattaacttttatagtattaataactttaattacattatatttttatatacgattatcatatagagcttttatactaaattattacgaaaataattggttaaattcttctatttataaatcaattaatataaaaatttttataattttctcatttttttcttcatttgggttattcctaatttcttctttatattttttattttcgcgacaatgattattttcaactaatcataaagatattggtactttatactttatttttggagcttgatcaggaataattggaacttcactaagaattctaattcgagccgaattaggacatcctggagcattaattggagatgaccaaatttataatgtaattgttacagctcatgcttttattataattttttttatagtaataccaattataattggaggatttggtaattgattagtccctttaatattaggagctccagatatggctttccctcggataaacaatataagtttctgacttttacctcccgcattaactttgctattagtaagtagtatagtagaaaacggggctggaacaggatgaactgtttatccccctttatcttctaatatcgcacatggaggagcttctgttgatttagctattttttctttacatttagcaggaatttcttcaattttaggagctgtaaattttattaccacagttattaatatacgatcaacagggattactttcgaccgaataccattatttgtttgatccgtagtaattaccgctttattacttttactatctttaccagtattagctggtgctattactatattattaacagaccgaaatcttaatacttcattctttgatccagcaggaggaggagacccaatcttgtaccaacatttattttgattttttggacaccctgaagtttatattttaattttacctgggtttgggataatttcacatattattagtcaagaatcaggaaaaaaggaaacttttggttcattaggaataatttatgccatactagctattggtttattggggtttattgtatgagcccatcatatattcacagtaggaatagacgttgatactcgagcttattttacatcagctactataattattgctgtaccaacaggaattaaaatttttagttgattagcaactctttacggtactcaattaaattcttctccagctactttatgagctttaggatttgtatttttatttacagtaggaggattaacaggagttattttagctaattcttcagtagatattattcttcatgatacatattatgtagttgcccatttccattatgtattatctataggagctgtattcgctattatagcaggatttgtccactgataccctttatttacaggattaactttaaacggtaaaatattaaaaagtcaattcactattatatttattggagttaatattacatttttccctcaacatttcttaggattagcaggaatacctcgacgatattcagattaccctgacgcttacacaacttgaaatgtaatttctactattgggtcaacaatttcattattaggaattttatttttctttttcattatttgagaaagtttagtatcacaacgtcaagtgttataccctgttcaattaaattcatcaattgaatgattacaaaatactccgccagctgaacatagttattctgaattacctttattaactaac---atgtcaacatgatcaaatttaggtttacaagatagttcttctcctttaatagaacaattagtcttttttcatgaccacgcacttttaattttagtaataattactgttctagtaggatacttaatatttatattattttttaataaatatgtaaatcgttacttacttcacggacaaactattgaaattatttgaacaattttaccagcaattattttattatttattgcatttccttctcttcgacttttatacttattagatgaaattaatgaaccttctattactttaaaggcaattgggcatcaatgatattgaagttatgaatattcagattttgcaaatgttgaatttgactcatatataatccctactaatgaattatcaattgatagttttcgtttattagacgttgataatcgagtagttttaccaataaattcacaaattcgaattttagtaactgctgcggatgtaattcattcttgaactatcccagctttaggagtaaaggtagatggaactcctggtcgattaaaccaaacaaactttttaattaaccgacctgggttattttatggacaatgttcagaaatttgtggagctaatcatagttttataccaattgtaattgaaagaatcccagtaaactattttattaaatgaatttctagtaat-ataaactct--atccctcaaatagccccaattggttgattaagtttatttattattttttctattgccttcgtaatttttaatataataaattattactcttttattccttttatacctaaatctaatttaattaacaagacacagtctacaaattcattaaattgaaaatgaatgataacaaatttattttcagtatttgacccttcttcaagtatttttaatctatcattaaattgattaagaacatttttaggtattttaataattccttcaatatattgattaataccttctcgataccatattttctgaaataatattttattaactttacacaaagaatttaaaattctattaggtcctataggagctaatggatctacttttatttttgtttcattattttctatgattttatttaataattttatagggctatttccttatatttttacaagtacaagtcatttaactttaactcttacattagcaataccgttatgattatgttttatattattcgggtgaattaataacacacaacatatatttgctcatttagtccctcaaggaactccagcagttttaataccttttatggtttgtattgaaacaattagtaatattattcgacctggtactttagctgtacgattaacagctaatataattgccggacatttattactaacccttttaggtaatactggaccttctatatcaacaattctattaacattactaattattacacaaattgccctattagttcttgaatcagctgttgctataattcaatcttatgtatttgctgttcttagaactttatattctagtgaagtaatgtcaactcactcaaaccacccatttcatttagtagactatagtccatgaccattaacagcttcaattggagcaataacaactgtttctggtatggtaaaatgatttcaccaatatgatgtttctttatttttattaggaaatattattactattttaactgtttatcaatgatgacgagatgtttcacgagaaggaacatttcaaggtttacatactgatgcagtaactacaggattacgatgaggaataattttatttattttatcagaaattttattctttgtatcatttttttgagcattttttcatagtagtttatccccatcaattgaattaggagctatatgacccccaataggaattactccctttaatccatttcaaatcccactattaaatacagtaattttattaacttcagggattactgtaacttgagctcatcatagtttaatggaaggaaatcattcacaaactactcaaggactattttttacagttattttaggagtttactttacaattttacaagcttatgaatatattgaagccccatttacaattgcagattctgtttatggttcaactttttttatagcaacaggattccatggagttcatgttttaattggaactacttttcttttagtatgtttaattcgacacttaagtaatcatttttcaaaaaatcatcatttcggatttgaagctgccgcttgatactgacattttgttgatattgtttgattattcctttatgtttcaatctattgatgaggaggaataattttatcaattttaacaattagttcaattattttattaatttcagttgtagtaatattactagcttcaattctttcaaaaaaaacattagtagaccgagaaaaagcctctccatttgaatgtggatttgacccaaaatcttcctctcgactcccattctctttacgattttttttaattacaattatttttttaatttttgatgtagaaattgctttaattcttccaattattttaattattaaattttcaaacttaataatatgaacaattacgtctattatttttattttaattttattattagggttataccatgaatgaaaccaaggtatactaaattgatcaaat---------------atttgtacaattagttttgtgagactatttttttttagactgtcttcttttttaataggagttatttttattataaatgattatagaatttttattgaatgggaagttgtttcattaaattcagttaatattgttataacattattgttagattgaatgagtttgatttttatatcttttgttttaatgatttcatctttagttattttttatagaaaggaatatatagaaagtgattataaaattaatcgttttattatattggtattaatatttgttacttctataatattattaattattagtcctaatttaattagaattttattagggtgggatggattaggacttgtttcttattgtttagttatttattttcaaaatgtaaaatcttataatgctgggatattaactgctttatcaaatcgaattggagatgttgcgttattattagctattgcttgaatattaaattacgggagttgaaattatattttttatttagaaagtataaaggataattttgaaataataattgtaggggggttagtaatattagcggctatgactaagagtgctcaaatccctttttcttcttggttacctgctgctatagcagctcctactcctgtttcagctttagttcattcttcaactttggtaactgctggtgtatatctattaattcggtttaatattttattaagatcatcttgattaggtaatttattattattattatctgggttaacaatatttatagctgggttaggggctaattatgaatttgatttaaaaaaaattattgctttatctactttaagtcaattagggttaataataagaattttatctataggttattataaattagctttttttcatttattaactcatgctttatttaaggcgttgttatttatgtgtgctggggctattattcataatataaataattctcaagatattcgactaatgggtagattaagaataataataccattaacttcttcatgttttaatgtagctaatttagcattatgtggaatgccctttttggcagggttttattctaaggatttaattttagaaacagtttctttatcttatattaatatattttctttttttttatattttttttctacggggttaacagtatgttattctttccggttagtgtattacacaataactggggattctaatttttcttctttaaatatattaaatgatgaaggttgaattatattaaaaagtataatagggttattaattttaagtatttttgggggtagtatattaagttgattaatttttcctaccccagtagtagttgttcttccttcttatttaaagttattaactttatttgtttgtattgtaggaggaattagagggtatttaatttctaatatttctttatttttttataacaaggctttaaataattataattcttcttattttttaggttcaatatgatttataccttatatttctacatatggaattattaattattctttaattgttggtagaataacagttaaatcttttgaccaaggttgatcagaatattttgggggacagcaactttattcaaatttagttaaaaattctcaattaaatcaa---atattacagaataataatttaaaaatttatttattaagttttattttttgaattataattttatatatatatataatttgttctatgttaaaaattattattagaattttatttttatttccattgtgtttaatctataatagttattgaatggtacaaagtttcttatttttattaagttttatttttattttaataaatatatacagaaattattttatatcaatttcgtacttatttgggtgtgatataatttcatacggattaattttattaagactatgaattgtttctttaatattgatagcaagtgaatctatttataagtatagaaattatactaatttatttttattaaatattattttgttattaattttattagtattaacttttagaagaatgagtttatttatattttatttattttttgaaagaagtttaattcctacattatttttaattttaggttgggggtatcagcctgaacgtttacaagcgggggtatatttattattttatactttattggtttctttacctatattagtcggtattttttatttatataaatctacaggaactttaaatttttatttattaaataattatatatttaattatgaaattctttatttttcattagttatagcttttttagtaaaaataccaatatttttagttcatttatgattaccaaaggctcatgtagaagctcctgtttctggttcaataattttagctggaattatgttaaagttggggggttacggtttattgcgggtattcccctttttacaattaataggattaaaatttaattttatttgggttagaattagattagtaggaggagttttagtaagattaatttgtttacgtcaaactgatttaaaggctttaattgcctattcttcagtagctcacataggaattgtattagctgggttaataactttaacttatataggaatttgtgggtcttatactttaataattgctcatggattatgttcttcagggctattttgtttagctaatatttcttatgaacggatgggaagtcgtagattattaattaataaggggatattaaattttataccttctatagcattatgatgatttttattaagatctgctaatatagctgctccaccgactttaaatttattaggtgaaatttctttaatcaatagaattgttagatgatcttgagtttctatactaatgttgtctttaatttctttttttagagctgcttatactttatatttatatgcttatagtcaacacggtaaaattttttcaggggcttattcgtttagaggaggttctgttcgagaatttttacttttatttttacattgatttcctttaaatttattaattttgaagggagatatatgtatattatgattaatgatagcaattttaaattgaagcttgccaagtattttatttattataggagtatttacttttgtttctaatcgaaaacatttattatctatactgttaagattagaatatattgttttaagattatttcttttattatttatttatttaaatatattaaattatgaaaatttttttagaataatatttttaacatttagagtttgtgaaggagcattaggtctttcaattttagtttcgataattcgtacacatggtaatgattattttcaaagatttaatattttacaatgtattatacaatgaactctattaacccttttaattatttttaattttatttttataaatatgaaacatccattagcaataggattaattctacttatccaaacaacattagtaactttaacatcaggtcttataactaaaagattctgattctcttatattttatttttagtttttttgggaggaatattagttttattcatttatgtaacttcattagcttcaaatgaaatatttacattttcaattaaattactatttatttctttatcaatttttatattaataattat---tacattattcttcatagataaaaataatttatta---caatatcaaaatttagaaattaaatcaatttatgatataaattcatacttgatagaaaattcgttatctttaaataaattatataattacccaactaatttattaacaattttattaataaattatttattaattacattaattgctgtagtaaaaattactaatttatttaagggccctcttcgacctatatttaacatgaacaaacctttacgaatcaaacacccaatttttagaattgctaatagtgctttagtagatttaccagctcctattaatatttctgcttgatgaaatttcggatctttattatttttatgcttaatgattcaaattttaaccggattatttttagctatacattacacagcagatattagactagcttttaatagagtaaatcatatttgtcgagatgtaaattatggttgattattacgaactatgcacgctaatggagcatcatttttctttatttgtatttacttacatgtaggacgaggaatatattatggttcatatttatttaccccaacttgattagtaggagtgattattttattcttagttatagggacagcatttataggatatgtacttccatgaggacaaatatctttctgaggagctacagttattactaatttactgtcagctatcccatatttagggattgacttagtacaatgagtatgaggaggattcgcggttgataacgcaacattaactcgattctttacattccactttattttaccatttattgtattagcagcaacattaattcatattttatttttacacgaaacaggatcaagtaacccaatagggttaaattctaatatcgacaaaattccatttcatccttattttacttttaaggatattgtagggtttattgtaataacaataattttaattttattagtactaattaacccttatttattaggagacccagataattttatcccagctaatcctttagttacccctgttcacattcaaccagaatgatactttttatttgcttacgcaattttacgatctattcctaataaattagggggagtaattgcattagttctttctattgcaattttagctattcttccattttatcatttaagtaaattccgaggaattcaattttacccaattaaccaaattctattctgaattatagtagtaacagtaattttattaacatgaattggagctcgaccagttgaagaaccttatgtattagtaggacaaattttaactgtagtttattttgcttatttcatatttaatcctttaattattaaatgatgagataatttattaaat---------atagaaaatttattatttattattggaagattattattaattatttttgtattagtaagagtagcttttttaactcttttagaacgaaaggttttaggatacattcaaattcgaaagggtcctaataaggttggaattgccggaattcctcaacctttttgtgatgcaattaaattatttactaaggaacaaacttatcctttgttatcaaattatatttcttattatttttctcctgttttttctttatttttatctttattagtatgaatatgtatacctatatttgttaagcttttttcatttaatttaggtttattattttttctttgttgtactagattaggagtgtatacagttataattgctgggtggtcttcaaattcaaattatgcattattaggaggtttacgagctgttgctcaaacaatttcttatgaagtaagattagctttagttttattaagttttatttttttaattggagggtataatatattaatattttataaatatcaaatatttatttgatttttatttattatatttcctatagctttagtttgatttagtatttctttagcagaaactaatcgtactccttttgattttgcggaaggggaatctgaattagtttctgggtttaatgtagaatatagaagaggaggattcgctttaatttttttagctgaatatgcaagaattttatttataagaatattattttgtgtaatatttttaggtagagatgttttttctttctttttttatattaagttgacttttgtttcttttatatttatttgagttcgagggacattacctcggtttcgatatgataaattaatatatttagcttgaaagagttttttacctttttctttaaattttttattattttttgttgggtttaagatttttttaatttatttaattaattatattaattatattcaat-ata-aaaataataatttatcaaatattaggtcctttcgtactgaaatatttta-attttttaaagatagaaaccaacctggcttacgccggtttgaactcagatcatgtaagaatttaaaagtcgaacagacttaaaatttaagcggctacacctaaaattatatcttaatccaacatcgaggtcgcaatcttttttatcgatatgaactctccaaaaaaattacgctgttatccctaaagtaacttatttttttaatcgctaataacggatcaattattcataaattaatg-attttaacaattaaaagtttattaaattttaatatcaccccaataaaatatc-attaattattataacaaaaaaaatctataaaattataata--atctaaatataaagatttatagggtcttctcgtcttttaaatatattttagctttttgactaaaaaataaaattctattataaattcttatgaaacagttaatatctcgtccaaccattcataccagccttcaattaaaagactaatgattatgctaccttt-gcacagttagtatact-gcggccattt--aaaaat--tttcagtgggcaggttagactttaaaaaaaa-ttc--aaaaagacatgtttttgttaaacaggcgaacatt--atttttgccgagttctttaaaaaaacttttcatttatatttatttataca-attatatatactaattttatcattatttattcatttttaacattaaaatgaatattttaataaaaa-tttaaaattttaataaataa--taattattata-aaataaattataacacttttattaataatagctatttctaagcttatatttatta-act-tatttatttatttttaaaaatttattttacagcttatcccataaaatattaaaattaaatatttatttaattaatttatttaattaaataatataaaacttctaaattaaatttatttcttaaaaaactagatacctttaaaaacgaataacatttcatttctaatatattatttaaaataattttgccacattaactttaataatatattaactcttttaaaatcgagaaaattat-ataaataatttttatttgataaaccctgatacacaaggtacaataaattaaattttcttttataataa-aaatttttcaaa-ttatttcaattttctttcacaatactattacactataattaaaattattttttctttataaaatactaaaaca-attgac-tttataattatttttaataatttaaatt--tt-taaa-aaaaacatttaataaataaaatctaa----CATTCTAGGTACACTTTCCAGTACATCTACTATGTTACGACTTATCTTACCTTAGTAGTAAGAGTGACGGGCGATGTGTGCATATTTTAGAGCTAAAATCAAATTATTAATCTTTATAATTTTACTATCAAATCCACCTTCATTAAACA-TTTCAAATT-TAAATCCATTTAAATAAATTTATTGTAACCCATTTCTACTTAAATATTAGCTACACCTTGATCTGATATATTTTCTTTTTAAAAATTCTGAAAATTAACA-TTCTTATAAAATATTCTAATAACGACGGTATATAAACTGATT-ACAAATTTAAGTAAGGTCCATCGTGGATTATCGATTATAGAAC-AGGTTCCTCTGAATAGACTAAAATACCGCCAAATTTTTTAAGTTTCAAGAACATAACTACTACTACCTTAATTTT-TTTATTTACATTTTAAATAATAGGGTATCTAATCCTAGTTTATTATTAAAATTTTTAAGCTTCAATTATTCTA-AATAAAA--AATATATAAATTT-AAAATTTCACTTAATAAATTTATTTTTATTTTATA-TTAAACAATTTAACTTTA-ACTAAAAAAA--TTTATTTGCATTATTCGTATAACCGCGGCTGCTGGCACAAATTTAGCCAATACT-CTTTAGTATTACTATTTCTAAGTTTCCTTAATT-AATAATATTAATTACTGCGGATAAAA---TAATTTTATTCA-TTATTAAAATAAATAAAAATTCACATAAAAATTTACATATAAATTAAACTAATAATAAATTTACAAGCCAAAATAAAACTTTAT
>C.chinghaiensis_KT936147
atttttaataattcatcaaaaattatatttttcagaattttaattataggaacattaatttctatttcagctaattcatggttaggtgcttgaatagggttagaaattaatttattagcttttatccccctaataagagataataaattaatatctacagaagcctcattaaagtattttttaacacaagcattagcatcttcagtatttttatttgcagtaattttatttttactaaattcaagaaaaac---aaattcaaattactttatagaaataataattttttcttctcttctcttaaaaagaggatctgctccttttcatttctgattccctaacgtaatagaagggttatcttgatcaaattcattaattttaataacctgacaaaaaattgctcctttaatattaatttcttatattatttttaagccattaattataacaagaattattctttcaagattaattggggcattaggaggattaaaccaaacttctttacgtaaattaatagcttattcctcaattaatcatttgggttgaatactagctgcaatatacaatagtaatatattatgattaacttatttcatattttattcatttttaacatttgcaataatttttatatttaatatatttaaaatatctcatattaatcaattattttcattattttttcattcaaaaattataaaattttttttattttttaacttattatccctaggaggattacctccatttttaggatttttcccaaaatgaattgtcattcaatctctagctattaataatcaattatttttattaacttttatagttttaataactttaatcacattatatttttatatacgattatcatatagagcttttatactgaattattacgaaaataattgattaaattcttctatttataaatcaatttttataaaaatttttataacattttcatttttttcttcatttggattattcctaatttcttctttatattttttattttcgcgacaatggttattttcaactaatcacaaagatattggtactttatattttatttttggagcttgatcaggaataattggtacttctttaagaattttaatccgagctgaattaggacatcctggagcattaattggagatgatcaaatttataatgtaattgtcacagctcatgcttttattataattttctttatagtaataccaattataattggaggatttggaaattgattagtccctttaatattaggagccccagatatagccttccctcgaataaataatataagtttttgacttctaccccctgcactaactttattattagtaagtagtatagtagaaaacggagctggaacaggatgaactgtttacccaccattatcttctaatattgcacatggaggagcttctgttgatttagctattttttctttacatttagcaggaatttcttcaattttaggagctgtaaattttattacaacagtaattaatatacgatcaactggaattacctttgatcgaataccattatttgtatgatcagtagtaatcacagctttattacttttattatctttaccagtattagcaggtgctattactatattattaacagaccgaaatcttaatacttcattctttgatcccgccggaggaggagacccaattttatatcaacatttattctgattttttggtcaccctgaagtttatattctaattttacctggatttggaataatttctcatattattagccaagaatcaggaaaaaaggaaacttttggttcattaggaataatttatgctatattagctattggtttattaggatttattgtatgagcccaccatatagccacagtaggaatagacgttgatacccgagcttattttacatcagctactataattattgccgttccaacaggaattaaaatttttagttgattagcaactctttacggaacgcaattaaattcttccccagctactctatgagctttagggtttgtctttttatttacagtagggggattaactggagttattttagctaattcttcagtagatattattcttcatgatacatattatgtagttgctcatttccattatgtattatctataggagctgtatttgctattatagcaggatttgttcattgataccctttatttacaggattaacattaaataataaaatattaaaaagtcaatttactattatatttattggagttaatatcacatttttccctcaacatttcttaggtttagcaggaatacctcgacgatactcagattatcctgatgcttatacaacttgaaatgtagtttctactattggatcaacaatctctttactaggaattttatttttcttttttattatttgagaaagtttaatttcacaacgtcaagttttataccctgttcaattaaattcatcaattgaatgattacaaaatactccaccagctgaacatagttattctgaattgcctttattaactaact--atgtcaacatgatcaaatttaggtttacaagatagttcttcccctttaatagaacaattagtcttttttcatgaccacgcacttttaattttagtaataattactattctagtaggatatttaatatttatactattttttaataaatatgtaaatcgatatttattacacggacaaactattgaaattatctgaacaattttacctgcaattattttattatttattgcatttccttctcttcgacttttatatttactagatgaaattaatgaaccttctattactttaaaagcaattggacatcaatgatactgaagttatgaatattcagactttaaaaacattgaatttgattcatatataattcctactaatgaattatcaattgatagttttcgcttattagatgttgataaccgagtagttttaccaataaattcgcaaattcgaattttagtaactgctgctgatgtaattcattcttgaactattccagctctaggagtaaaggtagatggaactcctggtcgattaaaccaaacaaacttcttaattaaccgacctggtttattttatggacaatgttcagaaatttgcggagctaatcatagttttataccaattgtcattgaaagaatcccagtaaattattttattaaatgaatttctagtaat-ataacttctt-atccctcaaatagctccaattggttgattaagtttatttattattttttcaattgcatttgtaatttttaatataataaattattattcttttattccttttatacctaaatctaacttaattagtaaaacacaatctataaattcattaaattgaaaatgaatgataacaaatttattttcagtatttgacccttcttcaagcatttttaatttatcattaaattgattaagaacatttttaggtattttaataattccttcaatatattgattaataccttctcgatatcatattttttgaaataatattttattaactttacataaagaatttaaaattctattaggtcctataggaactaatggatctacttttatttttgtatcattattttctataattttatttaataattttatagggttattcccttatatttttacaagaacaagtcatttaaccttaactcttacattagcaataccattatgattatgttttatattattgaaaaaaataaaaaaaacacaacaaaaatttttttttttgggggggtttgggagaggagaaagagggagggctaaaagggactgtcccggaaaaaatagaggggaaacaccaactaaaaaaataacagtaagaataacaggaaaaagaggggccccacaaataaaaggaatccctaaagtccctatgggaacttctataacaagaattttattatctcttttaagggttaaaaaaatttattcccaaaatattaattccggagagggtttaatcccctattgtggagaggattataagagaccccaacattgttgagtagtaatttgggcggagtcaaatgaacactgggaattaaaagggtttagtctcttccttttaggaatttcaaagggggcaatattaaaggtaaattgggttttaaggggagtacagcaatatgatatatctttatttttattaggaaatattattactattttaactgtttatcaatgatgacgagatgtttcacgagaaggaacatttcaaggattacatactgatgctgtaactacaggattacgatgaggaataatcttattcattttatcagaaattttattctttgtatcatttttttgagcattttttcatagtagtttatccccatcaattgaattaggagcaatatgacctcctataggaattactccttttaacccatttcaaattccactattgaatacagtaattttattaacttcaggaattactgtaacttgagctcaccatagtttaatagaaggaaatcactcacaaactactcaaggattattctttacagttattttaggaatttattttacaattttacaagcttatgaatatattgaagccccatttacaattgcagattccgtatatggttcaactttttttatagcaacaggattccatggggttcatgttttaattggaactactttccttctagtatgtttaattcgacacttaagtaatcatttttcaaaaacacatcatttcggatttgaagctgccgcttgatattgacattttgttgatattgtttgattattcctttatatttcaatctattgatgaggagga---attttatcaattttaacaattagttcaattattttattaatttcaattgtagtaatactactagcttcaatcctttcaaaaaaaacattagtagaccgagaaaaagcttctccatttgaatgtggatttgacccaaaatcttcttctcgacttccattttctcttcggttttttttaattacaattatttttttaatttttgatgtagaaattgctttaattctcccaattatcttaattattaaattctcaaatttaataatgtgaacaattacatctattatttttattttaattttattattaggattataccatgaatgaaatcaagggatattaaactgatcaaat---------------atttgtacaattagttttgtgagattatttttttttagtttattttcttttttaataggagtaatttttattataaatgattatagtatttttattgaatgagaaattgtttcattaaattcagttaatattgttataaccttgttattggattgaataagtttaatttttatatcttttgttttgataatttcttctttagtaattttttatagaaaggaatatatggaaagtgattataaaattaatcgttttattatattggtattaatatttgtgacttctataataatattaattattagtcctaatttaattagaattttattaggatgagatggattaggacttgtttcttattgtttagttatttattttcaaaatgtaaaatcttataatgctggtatattaactgctttatctaatcgaattggggatgttgcattattattagctattgcttgaatattaaattatggtagttgaaattatattttttatttagaagtaataaaggataattttgaaataataattgtagggagattagtaatattagcagctataactaagagtgctcaaattcctttttcttcttgattaccagctgctatagcagctcctactcctgtttcagctttagttcattcttctactttagtaacagctggagtatatttattaattcgatttaatattttattaagatcatgttgattaggtaatttattattattattatctgggttaactatatttatagctggattaggagcaaattatgaatttgatttaaaaaaaattattgctttatctactttaagtcaattaggtttaataataagaattttatctataggatattataaattagctttttttcatttattaactcatgctttatttaaagcattattatttatatgtgcgggagctattattcataatataaataattctcaagatattcgattgatgggtagattaagattaataataccattaacttcttcatgttttaatgtagctaatttagctttatgtgggataccttttttagcaggattttattctaaggatttaattttagaaacagtttctttatcttatattaatatattttcattttttttgtattttttttctacaggattaacagtatgttattcttttcgattagtatattatacaatgacaggggattcaaatttttcttctttgaatatattaaatgatgaaggttgagttatattaaaaagtataataggtttattaattttaagaatttttggaggaagaatgttaagttgattaatttttcctactccagtagtagtaattcttcctttttatttaaagttaataactttatttgtttgtattgtaggaggaattagaggttatttaatttctaatatttctttattttttaataatagggctttaaataattataatttttcttattttttagggtcaatatggtttataccttatatttctacatacggtattattaattattctttaattgttggtagaataacagttaaatcttttgatcaagggtgatcagaatattttggggggcaacaactttatttaaatttaataaagaattctcaattaaatcag---atattacagaataataatttaaaaatttatttattaagttttattttttgaattataattttatatttatatataatttgtt--atgttaaaaattattattagaattttatttttatttccattgtgtttaatctataatagttattgaatggtacaaagtttcttatttttattaagttttatttttattttaataaatatatatagaaattattttatatcaatttcatatctatttggttgtgatataatttcatatggattaattttattaagtttatgaattgtttctttaatattaatagcaagtgaatctatttataaatttataaattatactaatttatttttattaaatattattttgttattaattttattagtattggcttttagaagaataaatttatttatgttttatttattttttgaaagaagtttaattcctattttatttttaattttaggttgagggtatcagcctgaacgtttacaagcaggagtttatttattattttatactttattagtttctttacccatattaattggtattttttacttatataaatttacaggaactttaaatttttatttattaaacaattatatatttaattatgaaattctttatttttcattagttatagcttttttagtaaaaatacctatatttttagttcatttgtgattaccaaaggctcatgtagaagctccagtttctggttcaataattttggctggaattatgctaaaattagggggatatggtttattacgagtatttccttttttacaaataataggattaaaatttaattttatttgaattagaattagattattagggggagtattagttagattaatttgtttacgtcaaactgatttaaaggcattaattgcttattcttcagtagctcatatggggattgtattagcgggtttaataactttaacttatatagggatttgtggttcttacactttaataattgctcatggattgtgttcttcaggtttattttgtttagctaatatttcttatgaacggataggaagacgtagtttattaattaataaggggatattaaattttataccttctatagcattatgatggtttttattaagatctgctaatatggctgctccacctactttaaatttattaggagaaatttctttaattaatagaattgttagatgatcttgaatttctatattaatattatctttattatctttttttagagctgcctatactttatatttatatgcttatagtcaacatgggaagattttttctggagtttattcatttagaggaggttctgttcgagaatttttgcttttatttttacattgatttcctttaaatttattaattttaaagggagatatatgtatattatgattaatgatagcaattttaaattgaagtttgccaagtattttatttattataggagtatttacttttgtttctaatcgaaaacatttattgtctatattgttaagattagaatatattgttttgagattatttcttttattatttatttatttaaatatattaaattatgaaaatttttttagaataatatttttaacatttagagtttgtgaaggagcattaggtctttcaattttagtgtcaataattcgaacacatggtaatgattattttcaaagatttaatattttacaatgtattatacaatgaactttactatcacttttaattatttttaattttattttcataaatataaaacatccattagcaataggattaattttacttattcaaacaacattagtaactttaacatcaggtcttataactaaaagattctgattctcttatattttatttttagtttttttaggaggaatgttagtattatttatttatgtaacttcattagcttcaaatgaaatatttacattttcaattaaattattattaatttctttatcaatttttatattaataattat---tatattattcttcatagacaaaaataatttatta---caataccaaaatttagaaattaaatcaatttatgatataaattcttatttaatagaaaattcattatctttaaataaattatataattatcctactaatttattaacaattttattaataaattatttattaattactttaattgctgtagtaaaaattactaatttatttaagggtccccttcgacctatatttaacatgaacaaacctttacgaatcaaacacccaatttttagaattgctaatagtgctttagttgatttaccagcccctattaatatctctgcttgatgaaatttcggatctttactatttttatgtttaataattcaaattttaactggattatttttagccatacattatacagcagatattagactagcttttaatagagtaaatcatatttgccgagatgtaaattatggttgattattacgaactatacatgctaatggagcatcattaggagggatttgtatttatttacatgtaggacgaggaatatattatggttcatacttatttactcctacttgattagtaggagtaattattttatttttagtaataggaacagcatttatagggtatgttctaccatgaggacaaatatctttttgaggagctacagttattactaatttattatctgctattccttatttaggaattgacttagtacaatgagtatgaggaggatttgccgttgataatgcaacattaactcgattctttacatttcattttattttaccatttattgtattagccgctacattaattcatattttatttttacatgaaacaggatcaagtaacccaataggattaaattctaatattgataaaattccttttcatccctactttacttttaaggatattgtaggatttattgtaataacaataattttaattttactagtactaatcaacccttatttactaggagacccagataattttatccctgccaatcccttagtaactcctgtacacattcaacctgaatgatattttttatttgcttatgcaattttacgatcaatccctaataaattaggaggagtgattgcattagttctttctattgcaattttagctattcttccattttaccatttaagtaaattccgagggatccaattttatccaattaatcaaattttattttgaataatagtagtaacagtaattttattaacatgaattggagctcgaccagttgaagaaccttatgtattagtaggacaaattttaactgtaatttattttgcttattttatatttaaccctctgattattaaatgatgagataatttattaaac---------atagaaaatttattatttattattggaagattattattaattatttttgtattagtaagagtagcttttttaactcttttagaacgaaaggttttaggatatattcaaattcgtaagggtcctaataaaattggaattgctggaattcctcagcctttttgtgatgcaattaaattatttactaaggaacaaacttatcctttgttatctaattatatttcttattatttttctcctattttttctttatttttatctttattagtatgaatatgtatacctatatttgttaaaattttttcatttaatttaggtttattattttttctttgttgtactagtttaggggtttatacagttataattgctggatgatcttcaaattctaattatgcgttattaggagggttacgagctgttgctcaaacaatttcttatgaagtaagattagctttagttttattaagttttatttttttaattggaggttataatatattaatattttacaagtatcaaatatttgtgtggtttttatttattatatttcctatagctttagtttggtttagaatttctttagcagaaaccaatcgtactccatttgattttgcggaaggagaatcagagttggtatctggatttaatgtagaatatagaagaggaggttttgctttaatttttttagctgaatatgcaagaattttatttataagtatattattttgtgtaatatttttgggaggggatgtattttcattctttttttatattaaattgacttttgtttcttttatatttatttgagttcgaggtacattacctcgttttcggtatgataaattaatatatttagcttgaaagagttttttacctttttcactaaattttttattattttttgttgggtttaaaatttttttaatttatttaattaattatattaattatattcaat-ata-aaaataataatttatcaaatattaggtcctttcgtactgaaatatttta-attttttaaagatagaaaccaacctggcttacgccggggtgaactcagatcatgtaagaatttaaaagtcgaacagacttaaaatttaagcggctacacctaaaattatatcttaatccaacatcgaggtcgcaatcttttttatcgatatgaactctccaaaaaaattacgctgttatccctaaagtaacttatttttttaatcgctaataacggatcaattattcataaattaatg-attttaacaattaaaagtttattaaattttaatatcaccccaataaaatatc-attgattattataataaaaaaaatctataaaattataata--atctaaatataaagatttatagggtcttctcgtcttttaaatatattttagctttttgactaaaaaataaaattctattataaattattatgaaacagttaatatctcgtccaaccattcataccagccttcaattaaaagactaatgattatgctaccttt-gcacagttagtatact-gcggccattt--aaaaaa--tttcagtgggcaggttagactttaaaaaaaa-ttc--aaaaagacatgtttttgttaaacaggcgaacatt--atttttgccgagttctttaaaataacttttcatttttatttatttataca-attatatatactaattttatcattattttttcatttcaaaaattaaaatgaatattttaataaaaa-tttaaaattttaataaataa--taattattata-aaataaattataacacttttattaataatagctatttctaagcttatatttatta-att-tatttacttatttttaaaaatttattttacagcttatcccataaaatattaaaattaaatatttatttaattaatttatttaattaaataatataaaatttctaaattaaatttatttcttaaaaaactagatacctttaaaaacgaataacatttcatttctaatatattatttaaaataattttgccacattaactttaataatatattaactcttttaaaatcgagaaaattatattaaataatttttatttaataaaccctgatacacaaggtacaataaattaaattttcttttaaaataa-aaatttttcaaa-ttatttcaattttctttcacaatactattacactataattaatattattttttctttattaaatactaaaaca-attcac-tttataattatttttaataatttaaatt--tt-aaaa-aaaaataattaataaataaaatctaa----CATTCTAGGTACACTTTCCAGTACATCTACTATGTTACGACTTATCTTACCTTAGTAGTAAGAGTGACGGGCGATGTGTGCATATTTTAGAGCTAAAATCAAATTATTAATCTTTATAATTTTACTATCAAATCCACCTTCATTAAATA-TTTCAAATT-TAAATTCGTATAAATAATTTTATTGTAACTCATTTCTACTTAAATATTAGCTACACCTTGATCTGATATATTTTCTTTTTAAAAATTATGAAAATTAACA-TTCTTATAAAATATTCTAATAACGACGGTATATAAACTGATT-ACAAATTTAAGTAAGGTCCATCGTGGATTATCGATTATAGAAC-AAGTTCCTCTGAATAGACTAAAATACCGCCAAATTTTTTAAGTTTCAAGAACATAACTACTACTACCTTAATTTT-CTTATTTACATTTTAAATAATAGGGTATCTAATCCTAGTTTATTATTAAAATTTTTAAGCTTCAATTATTCTT-ATAAAAA--AGTATACAAATTT-AAAATTTCACTTAATAAATTTATTTTTATTTTATATATAAACAATTTAACTTTA-ACTAAAAAAAA-TTTATTTGCATTATTCGTATAACAGCGGCTGCTGGCACCAATTTAGCCAATACT-CTTTAGTATTACTATTTCTAAGTTTCCTTAATT-AATAATATTAATTACTGCGGATAAAA---TAATTTTATTTA-TTATTAAAATAAATAAAAATTCATATAAAAATTTACATATAAATTAAACTAATAATAAATTTACAAGCCAAAATAAAACTTTAT
>A.arabomi_KP872701
atttttaataattcatcaaaaattatatttttcagaattttaattataggaacattaatttctatttcagctaattcatggttaggtgcttgaatagggttagaaattaatttattatcttttattcccctaataagagataataaattaatatctacagaagcctcattaaagtattttttaacacaagcattagcatcttcagtatttttatttgcagtaattttatttttactaaattcaagaaaaac---aaattcaaattactttatagaaataataattttttcttctcttctcttaaaaagaggatctgctccttttcatttctgattccctaacgtaatagaagggttatcttgatcaaattcattaattttaataacctgacaaaaaattgctcctttaatattaatttcttatattatttttaagccattaattataacaagaattattctttcaagattaattggggcattaggaggattaaaccaaacttctttacgtaaattaatagcttattcctcaattaatcatttgggttgaatactagctgcaatatacaatagtaatatattatgattaacttatttcatattttattcatttttaacatttgcaataatttttatatttaatatatttaaaatatctcatattaatcaattattttcattattttttcattcaaaaattataaaattttttttattttttaacttattatccctaggaggattacctccatttttaggatttttcccaaaatgaattgtcattcaatctctagctattaataatcaattatttttattaacttttatagttttaataactttaatcacattatatttttatatacgattatcatatagagcttttatactaaattattacgaaaataattgattaaattcttctatttataaatcaatttttataaaaatttttataacattttcatttttttcttcatttggattattcctaatttcttctttatattttttattttcgcgacaatggttattttcaactaatcacaaagatattggtactttatattttatttttggagcttgatcaggaataattggtacttctttaagaattttaatccgagctgaattaggacatcctggagcattaattggagatgatcaaatttataatgtaattgtcacagctcatgcttttattataattttctttatagtaataccaattataattggaggatttggaaattgattagtccctttaatattaggagccccagatatagccttccctcgaataaataatataagtttttgacttctaccccctgcactaactttattattagtaagtagtatagtagaaaacggagctggaacaggatgaactgtttacccaccattatcttctaatattgcacatggaggagcttctgttgatttagctattttttctttacatttagcaggaatttcttcaattttaggagctgtaaattttattacaacagtaattaatatacgatcaactggaattacctttgatcgaataccattatttgtatgatcagtagtaatcacagctttattacttttattatctttaccagtattagcaggtgctattactatattattaacagaccgaaatcttaatacttcattctttgatcccgccggaggaggagacccaattttatatcaacatttattctgattttttggtcaccctgaagtttatattctaattttacctggatttggaataatttctcatattattagccaagaatcaggaaaaaaggaaacttttggttcattaggaataatttatgctatattagctattggtttattaggatttattgtatgagcccaccatatattcacagtaggaatagacgttgatacccgagcttattttacatcagctactataattattgccgttccaacaggaattaaaatttttagttgattagcaactctttacggaacgcaattaaattcttccccagctactctatgagctttagggtttgtctttttatttacagtagggggattaactggagttattttagctaattcttcagtagatattattcttcatgatacatattatgtagttgctcatttccattatgtattatctataggagctgtatttgctattatagcaggatttgttcattgataccctttatttacaggattaacattaaataataaaatattaaaaagtcaatttactattatatttattggagttaatatcacatttttccctcaacatttcttaggtttagcaggaatacctcgacgatactcagattatcctgatgcttatacaacttgaaatgtagtttctactattggatcaacaatctctttactaggaattttatttttcttttttattatttgagaaagtttaatttcacaacgtcaagttttataccctgttcaattaaattcatcaattgaatgattacaaaatactccaccagctgaacatagttattctgaattgcctttattaactaact--atgtcaacatgatcaaatttaggtttacaagatagttcttcccctttaatagaacaattagtcttttttcatgaccacgcacttttaattttagtaataattactattctagtaggatatttaatatttatactattttttaataaatatgtaaatcgatatttattacacggacaaactattgaaattatctgaacaattttacctgcaattattttattatttattgcatttccttctcttcgacttttatatttagtagatgaaattaatgaaccttctattactttaaaagcaattggacatcaatgatactgaagttatgaatattcagactttaaaaacattgaatttgattcatatataattcctactaatgaattatcaattgatagttttcgcttattagatgttgataaccgagtagttttaccaataaattcacaaattcgaattttagtaacagctgcagacgtaattcattcttgaactattccagctctaggagtaaaggtagatggaactcctggtcgattaaaccaaacaaacttcttaattaaccgacctggtttattttatggacaatgttcagaaatttgcggagctaatcatagttttataccaattgtcattgaaagaatcccagtaaattattttattaaatgaatttctagta----taaactctt-atccctcaaatagctccaattggttgattaagtttatttattattttttcaattgcatttgtaatttttaatataataaattattattcttttattccttttatacctaaatctaacttaattagtaaaacacaatctataaattcattaaattgaaaatgaatgataacaaatttattttcagtatttgacccttcttcaagcatttttaatttatcattaaattgattaagaacatttttaggtattttaataattccttcaatatattgattaataccttctcgatatcatattttttgaaataatattttattaactttacataaagaatttaaaattctattaggtcctataggaactaatggatctacttttatttttgtatcattattttctataattttatttaataattttatagggttattcccttatatttttacaagaacaagtcatttaaccttaactcttacattagcaatgccattatgattatgttttatattatttggatgaattaataacacacaacatatatttgctcatttagtccctcaaggaacaccagcaattttaataccttttatggtttgtattgaaacaattagtaatattattcgacctggtactttagctgtacgattaacagctaatataattgctggacatttattattaactcttttaggtaatactggaccttctatatcaacaattatactaacattattaattattacacaaattgctctattagttcttgaatcagctgtcgctataattcaatcttatgtatttgctgttcttagaactctatattctagagaagtaatgtcaactcactcaaatcatccctttcatttagtagactatagtccatgaccattaacagcttcaattggagcaataacaactgtttctgggatagtaaaatgatcccatcaatatgatatatctttatttttattaggaaatattattactattttaactgtttatcaatgatgacgagatgtttcacgagaaggaacatttcaaggattacatactgatgctgtaactacaggattacgatgaggaataatcttattcattttatcagaaattttattctttgtatcatttttttgagcattttttcatagtagtttatccccatcaattgaattaggagcaatatgacctcctataggaattactccttttaacccatttcaaattccactattgaatacagtaattttattaacttcaggaattactgtaacttgagctcaccatagtttaatagaaggaaatcactcacaaactactcaaggattattctttacagttattttaggaatttattttacaattttacaagcttatgaatatattgaagccccatttacaattgcagattccgtatatggttcaactttttttatagcaacaggattccatggggttcatgttttaattggaactactttccttctagtatgtttaattcgacacttaagtaatcatttttcaaaaacacatcatttcggatttgaagctgccgcttgatattgacattttgttgatattgtttgattattcctttatatttcaatctattgatgaggaggaataattttatcaattttaacaattagttcaattattttattaatttcaattgtagtaatactactagcttcaatcctttcaaaaaaaacattagtagaccgagaaaaagcttctccatttgaatgtggatttgacccaaaatcttcttctcgacttccattttctctacggttttttttaattacaattatttttttaatttttgatgtagaaattgctttaattctcccaattatcttaattattaaattctcaaatttaataatgtgaacaattacatctattatttttattttaattttattattaggattataccatgaatgaaatcaagggatattaaactgatcaaat---------------atttgtacaattagttttgtgagattatttttttttagtttattttcttttttaataggagtaatttttattataaatgattatagtatttttattgaatgagaaattgtttcattaaattcagttaatattgttataaccttgttattggattgaataagtttaatttttatatcttttgttttgataatttcttctttagtaattttttatagaaaggaatatatggaaagtgattataaaattaatcgttttattatattggtattaatatttgtgacttctataataatattaattattagtcctaatttaattagaattttattaggatgagatggattaggacttgtttcttattgtttagttatttattttcaaaatgtaaaatcttataatgcagggatattaactgctttatctaatcgaattggggatgttgcattattattagctattgcttgaatattaaattatggtagttgaaattatattttttatttagaaagtataaaggataattttgaaataataattgtagggagattagtaatattagcagctataactaagagtgctcaaattcctttttcttcttgattaccagctgctatagcagctcctactcctgtttcagctttagttcattcttctactttagtaacagctggagtatatttattaattcgatttaatattttattaagatcatgttgattaggtaatttattattattattatctgggttaactatatttatagctggattaggagcaaattatgaatttgatttaaaaaaaattattgctttatctactttaagtcaattaggtttaataataagaattttatctataggatattataaattagctttttttcatttattaactcatgctttatttaaagcattattatttatatgtgcgggagctattattcataatataaataattctcaagatattcgattgatgggtagattaagattaataataccattaacttcttcatgttttaatgtagctaatttagctttatgtgggataccttttttagcaggattttattctaaggatttaattttagaaacagtttctttatcttatattaatatattttcattttttttgtattttttttctacaggattaacagtatgttattcttttcgattagtatattatacaatgacaggggattcaaatttttcttctttgaatatattaaatgatgaaggttgagttatattaaaaagtataataggtttattaattttaagaatttttgggggaagaatgttaagttgattaatttttcctactccagtagtagtaattcttcctttttatttaaagttaataactttatttgtttgtattgtaggaggaattagaggttatttaatttctaatatttctttattttttaataatagggctttaaataattataatttttcttattttttagggtcaatatggtttataccttatatttctacatacggtattattaattattctttaattattggtagaataacagttaaatcttttgatcaagggtgatcagaatattttggggggcaacaactttatttaaatttaataaagaattctcaattaaatcag---atattacagaataataatttaaaaatttatttattaagttttattttttgaattataattttatatttatatataatttgctttatgttaaaaattattattagaattttatttttatttccattgtgtttaatctataatagttattgaatggtacaaagtttcttatttttattaagttttatttttattttaataaatatatatagaaattattttatatcaatttcatatctatttggttgtgatataatttcatatggattaattttattaagtttatgaattgtttctttaatattaatagcaagagaatctatttataaatttataaattatactaatttatttttattaaatattattttgttattaattttattagtattggcttttagaagaataaatttatttatgttttatttattttttgaaagaagtttaattcctattttatttttaattttaggttgagggtatcaacctgaacgtttacaagcaggagtttatttattattttatactttattagtttctttacccatattaattggtattttttacttatataaatttacaggaactttaaatttttatttattaaacaattatatatttaattatgaaattctttatttttcattagttatagcttttttagtaaaaatacctatatttttagttcatttgtgatttccaaaggctcatgtagaagctccagtttctggttcaataattttggctggaattatgctaaaattagggggatatggtttattacgagtatttccttttttacaaataataggattaaaatttaattttatttgaattagaattagattattagggggagtattagttagattaatttgtttacgtcaaactgatttaaaggcattaattgcttattcttcagtagctcatatggggattgtattagcgggtttaataactttaacttatatagggatttgtggttcttacactttaataattgctcatggattgtgttcttcaggtttattttgtttagctaatatttcttatgaacggataggaagtcgtagtttattaattaataaggggatattaaattttataccttctatagcattatgatggtttttattaagatctgctaatatagctgctccacctactttaaatttattaggagaaatttctttaattaatagaattgttagatgatcttgaatttctatattaatattatctttattatctttttttagagctgcctatactttatatttatatgcttatagtcaacatgggaagattttttctggagtttattcatttagaggaggttctgttcgagaatttttgcttttatttttacattgatttcctttaaatttattaattttaaagggagatatatgtatattatgattaatgatagcaattttaaattgaagtttgccaagtattttatttattataggagtatttacttttgtttctaatcgaaaacatttattgtctatattgttaagattagaatatattgttttgagattatttcttttattatttatttatttaaatatattaaattatgaaaatttttttagaataatatttttaacatttagagtttgtgaaggagcattaggtctttcaattttagtgtcaataattcgaacacatggtaatgattattttcaaagatttaatattttacaatgtattatacaatgaactttactatcacttttaattatttttaattttattttcataaatataaaacatccattagcaataggattaattttacttattcaaacaacattagtaactttaacatcaggtcttataactaaaagattctgattctcttatattttatttttagtttttttaggaggaatgttagtattatttatttatgtaacttcattagcttcaaatgaaatatttacattttcaattaaattattattaatttctttatcaatttttatattaataattat---tatattattcttcatagacaaaaataatttatta---caataccaaaatttagaaattaaatcaatttatgatataaattcttatttaatagaaaattcattatctttaaataaattatataattatcctactaatttattaacaattttattaataaattatttattaattactttaattgctgtagtaaaaattactaatttatttaagggtccccttcgacctatatttaacatgaacaaacctttacgaatcaaacacccaatttttagaattgctaatagtgctttagttgatttaccagcccctattaatatctctgcttgatgaaatttcggatctttactatttttatgtttaataattcaaattttaactggattatttttagccatacattatacagcagatattagactagcttttaatagagtaaatcatatttgccgagatgtaaattatggttgattattacgaactatacatgctaatggagcatcatttttttttatttgtatttatttacatgtaggacgaggaatatattatggttcatacctatttactcctacttgattagtaggagtaattattttatttttagtaataggaacagcatttatagggtatgttcttccatgaggacaaatatctttttgaggagctacagttattactaatttattatctgctattccttatttaggaattgacttagtacaatgagtatgaggaggatttgccgttgataatgcaacattaactcgattctttacatttcattttattttaccatttattgtattagccgctacattaattcatattttatttttacatgaaacaggatcaagtaacccaataggattaaattctaatattgataaaattccttttcatccctactttacttttaaggatattgtaggatttattgtaataacaataattttaattttactagtactaatcaacccttatttactaggagacccagataattttatccctgccaatcccttagtaactcctgtacacattcaacctgaatgatattttttatttgcttatgcaattttacgatcaatccctaataaattaggaggagtgattgcattagttctttctattgcaattttagctattcttccattttaccatttaagtaaattccgagggatccaattttatccaattaatcaaattttattttgaataatagtagtaacagtaattttattaacatgaattggagctcgaccagttgaagaaccttatgtattagtaggacaaattttaactgtaatttattttgcttattttatatttaaccctctgattattaaatgatgagataatttattaaac---------atagaaaatttgttatttattattggaagattattattaattatttttgtattagtaagagtagcttttttaactcttttagaacgaaaagttttaggatatattcaaattcgtaagggtcctaataaagttggaattgctggaattcctcagcctttttgtgatgcaattaaattatttactaaggaacaaacttatcctttgttatctaattatatttcttattatttttctcctattttttctttatttttatctttattagtatgaatatgtatacctatatttgttaaaattttttcatttaatttaggtttattattttttctttgttgtactagtttaggggtttatacagttataattgctggatgatcttcaaattctaattatgcgttattaggagggttacgagctgttgctcaaacaatttcttatgaagtaagattagctttagttttattaagttttatttttttaattggaggttataatatattaatattttacaagtatcaaatatttgtgtggtttttatttattatatttcctatagctttagtttggtttagaatttctttagcagaaaccaatcgtactccatttgattttgcggaaggagaatcagagttggtatctggatttaatgtagaatatagaagaggaggttttgctttaatttttttagctgaatatgcaagaattttatttataagtatattattttgtgtaatatttttgggaggggatgtattttcattttttttttatattaaattgacttttgtttcttttatatttatttgagttcgaggtacattacctcgttttcggtatgataaattaatatatttagcttgaaagagttttttacctttttcactaaattttttattattttttgttgggtttaaaatttttttaatttatttaatt--ataaattatttatattcaat-ata-aaaataattatttattaaatattaggtcctttcgtactgaaatatttta-attttttaaagatagaaaccaacctggcttacgccggcttgaactcagatcatgtaagaatttaaaagtcgaacagacttaaaatttaagcggctacacctaaaattatatcttaatccatcatcgaggtcgcaatcttttttatcgatttgaactctccaaaaaaattacgctgttatccctaaagtaacttatttttctaatcgttattaacggatcaattattcataaattaatg-atttttaaaattaaaagtttattaaattttaatatcaccccaataaaataca-attaattattataacaaaaaaaatctatgaaattctaata--atctatgtataaagatttatagggtcttctcgtcttttaatattattttagctttttgactaaaaaataaaattctattataaatttttatgaaacagttaatatctcgtccaaccattcataccagccttcaattaaaagactaatgattatgctaccttt-gcacagttagtatact-gcggccattt---aaatt--a-tcagtggccaggctagactttaaaaaaaa-ttc--aaaaagacatgtttatgttaaacaggcgaacatt--atttttgccgagttctttataaaaacttatcaattaattatatttataca-atataatatactaattttatcattatttttttatttttaaaattaaaataaatactttaatacata-attaaaa-ttaaataaataa--tcaatataata-aaataaattataacaatttcattaataatagctatttctaagcttacatttatta-aat-tatttaataatttttaataatttatttcatagcttaccccacaaaatattaaaataaaataattatttaattaatacatttaactaaataatataaaatttctaaattaaatttatttcttaaagaactagatacctttaaaaacgaataacatttcatttcctatatattatataaaataattttatcatattaacttttataatatattaactcttttaaaatcgagaaaattataataaataatttttatttgataaaccctgatacacaaggtacaataaattaaattttctttttaaatat-ttatttttcaaa-ttatttcaattttctttcacaatactatttaactataattaaaattattttttctttataaaatacttaaaca-aatctc-ataataattattttaaataatttataat--aa-aaaa-aaaattaattaataaataaaatataa----CATTCTAGGTACACTTTCCAGTACATCTACTATGTTACGACTTATCTTACCTTAGTAGTAAGAGTGACGGGCGATGTGTGCATATTTTAGAGCTAAAATCAAATTATTAATCTTTATAATTTTACTATCAAATCCACCTTCATTAAATA-TTTCAAATT-TAAATTCGTATAAATAATTTTATTGTAACTCATCTCTACTTAAATATTAGCTACACCTTGATCTGATATATTTTCTTTTTAAAAATTATGAAAATTAACA-TTCTTATAAAATATTCTAATAACGACGGTATATAAACTGATT-ACAAATTTAAGTAAGGTCCATCGTGGATTATCGATTACAAGAC-AGGTTCCTCTGAATAGACTAAAATACCGCCAAATTTTTTAAGTTTCAAGAACATAACTATTACTACCTTAGCTTT-CAAAAATACATTTTAAATAATAGGGTATCTAATCCTAGTTTATTAATAAAATTTCCAAGCTTTAATTATTTTA-TTTAAAA--TTATTATAAATTT-AAAATTTCACCTAATAAATTTATTTTTATTTAATAAA-AATCAATTTAACTCAA-ACTAAAAAAA--TTTATTTGTATTATTCGTATAACCGCGGCTGCTGGCACAAATTTAGCCAATACT-CTTCAATATTACTATTTCTAAGTTTCCTTAATT-AATAATATTAATTACTGCGATTAATAA--AAAA-TTACTTA-CTATTAAAATAAATAAAAATTCTCACAAAAATTTACATATAAATTAAACTGATAACAAATTTAAAAGCCAAAATAAAACTTTAT
>H.ligurriens_JX913759
atttttaataattcatcaaaaattatatttttcggaattttaataataggaactttaatttctatttctgctaattcatggttaggagcttgaataggactagaaattaatttattagcttttatccccctaataagagatgataaattaatatctacagaagcctcattgaagtactttctaacacaagcattagcatcttccgtatttttatttgcagtaattttatttttactacattcaagtaaaac---aaattcaaattactttatagaaataataattttttcagctcttcttttaaaaagaggttctgctccctttcacttctgatttcctaatgtaatggaaggattatcttgatcaaattcattaattttaataacttgacaaaaaattgctcctttaatattaatttcttatattatttttaaaccattaattattacaagaattattctttcaagattaattggtgcattaggaggattaaatcaaacttctttacgtaaattaatagcttattcatcaattaatcatttaggttgaatattagcagctatatataatagaaatttattgtgaataacttattttttattttattcatttttatcattcgcaataatttttatatttaatatatttaaaacatcgcatattaatcagttgttctctttatttttccactcaaagactataaaattttttttattttttaatttattatctttaggaggattacctccatttttaggatttttccctaaatgaattgttattcaatccttaactattaataatcaattatttttattaacatttatagtattaataacattaattactttatatttttatatacgactttcttatagagcttttatattaaattattatgaaaataattgattaaatttctctatatttaaatctactagtataaaaatatttataattttttcattcatttctacatttggattatttttaatttcttctttatattttttattttcgcaacaatggttattttcaactaatcataaagatattggaactttatactttatttttggagcctgatcaggaataattggaacttcattaagaattctaattcgagctgaattaggacaccctggagctttaattggagatgaccaaatctataatgtaattgtaacagctcatgcttttattataattttttttatagtaataccaattataattggaggatttggaaattgattagttcctttaatattaggagccccagatatagcattccctcgaataaataatataagtttttgacttttacctcctgcattaactttattattagtaagcagtatagtagaaaacggagctggaacaggatgaacagtttaccctcctttatcatctaatattgctcacggaggagcttctgtagatctagctattttctctttacatttagcaggaatttcatcaattttaggagccgtaaatttcattacaacagtaattaatatacgatcaacaggtattacttttgatcgaatacctttatttgtttgatctgtagtaattacagctttattacttttattatcattaccagtattagcaggagctattactatacttttaacagaccgaaatctaaatacttcattctttgatccagctggaggaggagatccaattttatatcaacatttattttgattttttggacacccagaagtttatattttaattttacctggatttggaataatttctcatattattagtcaagaatcaggtaaaaaggaaacatttggttcattaggaataatttatgctatactagctattggattattaggatttattgtttgagctcatcatatgtttacagtaggaatagacgttgatactcgagcttatttcacttcagcaactataattattgcggtaccaactggaattaaaattttcagttgattagctaccctttatggaacacaattaaattattctccagctactttatgagctttaggatttgtatttttatttacagtagggggattaactggagttgtattagctaattcttcagttgacattattttacatgacacatattatgtagttgctcacttccattatgtattatctataggagctgtatttgctattatagcaggatttgttcactgatatcctttattcacaggattaactttaaacacaaagatactaaaaagtcaatttactatcatatttattggagtaaatttaacattcttccctcaacactttttaggattagcaggaatacctcgtcgatattcagactatccagatgcttacacaacttgaaatgtaatttctactattggttctacaatttctttattaggaattttatttttcttttttatcatttgagaaagcttagttacccaacgacaagtactattccctgtgcaactaaattcatctattgaatgacttcaaaatactccaccagctgaacatagttattctgaattgcctttattaactaatt--atgtcaacatgagcaaatttaggtttacaagatagttcttctcctttaatggaacaattaatcttctttcacgatcatgcccttttaattttactaataattactgttcttgtaggttatttaatatttatattattttttaacaaatatgtaaatcgatatttactacatggacaaactattgaaattatttgaacaattttaccagcaattattttattatttattgctttcccttctcttcgacttttatatttacttgatgaaattaatgaaccttcaattactttaaaggcaattggtcatcaatgatattgaagttatgaatattcagattttgctaatattgaatttgattcttacataattcccactaacgaattatcaattgatagttttcgtttattagatgttgataaccgagtagttcttcctataaattctcaagtccgaattttagtaactgcagctgatgtaattcattcttgaactatcccagctctaggagtaaaggtagatggaactccaggtcgattaaaccaaacaaactttttaattaaccgaccaggtttattttatggacaatgttcagaaatttgcggagctaatcatagttttataccaattgtaatcgaaagaattccagtaaattattttattaagtgaatttctaataat-ataaattctt-attcctcaaatagcacctattggttgattaagcttatttattattttttcaattgcatttgtaatttttaatgtaataaattattattcatttattccttctatacctaaatctaatttaattaataaaacacaatctacaactccattaaattgaaaatgaatgataacaaatttattctcagtatttgacccttcttctagtatttttaatctttcattaaattgattaagaacatttctaggaattttaataattccttctatatattgattaataccttcacgatatcacatcttctgaaataatattttattaacattacacaaagaattcaaaactcttttaggacctataggagctaatggatcaacatttatttttgtctcattattttctataatcctttttaataattttataggattattcccttatatttttacaagtactagtcatttaactttaactcttactttagctcttcctctttgattatgttttatgttatttggatgaattaataatacacaacatatatttgctcatttagtacctcaaggaactccagcagttttaataccttttatagtatgtattgaaacaattagtaatgtaattcgaccaggaacattagctgtacgattaacagctaatataattgcaggtcacttattattaactttattaggaaatacaggaccttcaatatcaacaattttattatctcttttaattattacacaaattgccttattagttcttgaatctgctgttgctataattcaatcttatgtatttgctgttcttagaactctttactctagtgaagtaatgtcaactcactcaaaccacccatttcatttagtagattatagtccatgaccattaactgcttcaattggagcaatatcaactgttgctggaatagtaaaatgattccatcaatatgatatatcattatttttattaggaaatattattactattttaactgtttatcaatgatgacgtgatgtatctcgagaaggtacattccaaggacttcatacagatgctgtaacaacaggattacgatgaggaataattttatttattttatctgaagttttattctttgtatctttcttttgagcttttttccatagtagtctttctccttctattgaattaggagctatatgacctcctataggaattactccttttaatccattccaaattcctttattaaatacagtaattttattaacttcaggtatcactgtgacttgagctcatcatagtttaatacaaggtaaccattcacaaactactcagggattattttttacagtaattttaggaatttatttcacaattcttcaagcttatgaatatattgaagctccatttacaattgcagactctgtttatggttcaacattttttatagcaacaggatttcatggagttcatgttttaattggaacaacttttttattagtatgtttaattcgtcacttaaataaccatttctctaaaaatcatcattttggatttgaagctgctgcttgatactgacattttgttgatattgtttgattattcctttatgtttcaatttattgatgaggaggt---atcttatcaattttaacaattagttcaattattctaatcatttctattgtagtaatattactagcttcaatcctttcaaaaaaaacactagtagatcgagaaaaagcttcaccatttgaatgtggctttgatcctaaatcatcatcacgattacctttttctttacgattttttttaattacaattatttttttaattttcgatgtagaaattgctttaattcttcctattattttaattattaatttttctaatttaataatatgaacaattacatcaattatttttattttaattttattattaggattatatcatgaatgaaatcaaggtatattaaattgatcaaat---------atatcaatttgtacaattagttttgtaagattatttttttgtagattatcttcttttttaataggaattatttttattataaatgattatagaatttttattgagtgagaagttgtttcaataaattcaataaatattgttataactttattattagattgaatgagtttaatttttatatcttttgttttaataatttcttctttagtaattttttatagaaaggaatatatagaaagtgattataaaattaatcgatttattatattagtattaatattcgttagttctataatattattaattattagtcctaatttaattagaattttattaggatgagatggattaggattggtttcttattgtttagtaatttattttcagaatgtgaaatcttataatgctggtatattaacagcattatctaatcggattggtgatgtcgctttattattagcaattgcttgaatattaaattatggaagttgaaattatattttttatttagaagtaatgaaaagtaatgtagaaataataattgtgggtagtttagttatattagctgctataactaaaagagctcaaattcctttttcttcttgattacctgctgctatagcagctcctactccagtatctgctttagttcattcatcaactttggtaactgccggagtttatttattaattcgatttaatattttgttaagaacttcatgaataggaaatttactattattattatctgggttaactatatttatagctggattaggtgctaattatgaatttgacttaaaaaaaattattgctttatctactttgagtcagttagggttaataataagaattttgtctatagggtattataagttagctttttttcatttattaactcatgctttatttaaggcattattatttatatgtgcaggagcaattattcataatataaataattctcaagatattcgtttaatgggaagtttaagattaataataccattaacttcttcatgttttaatgtcgctaatttagctctatgtggaataccttttttagcagggttttattctaaggatttaattttagaaactgtttctttatcttatattaatatattttcttttttcctttattttttttctacgggtttaacagtttgttattcttttcgtttagtttattatactataactggtgattctaatttttttgctttaaatatacttaatgatgaaggttgagttatattaaaaagtataataggtttattaattttaagaatttttggaggtagaatattaagttgattgatttttcctactcctatggtagttgttttacctttttatttaaagttattaactttatttgtttgtttagtaggaggagttagagggtatataatttctaaggtttctttatttttttataataaggctttaagaaattataattcttcttattttttaggctcaatgtgatttataccttatatttctacttatgggattattaattattctttaattgttggtaatataatagtaaaggtatttgatcaaggttgatcagaatattttggaggacaacagctttatataaatttagttaagaattctcaattaaatcaa---atattgcaaaataataatttaaaaatttatttattaagttttattttttgaattatgattttatatttatatataatttgttttatgttaaaaattattataagaattttatttttatttcctttatgtttaatacataatacttattgaatggtacaaaatttattatttttattaagatttatttttattttaataaatatatatagaaattattttatatcaatttcttatttatttggatgtgatataatttcttatggattaattttgttaagattatgaattgtttctttaatattaatggcgagagagtcaatttataagtatagaaattatacaaatttatttttattaaatattgttttattattgattttgttagtgttaacttttagaagaataagtttatttatattttatttattttttgaaagaagattaattcctactttatttttaattttaggttgagggtatcaacccgaacgtttacaagctggggtttatttattattttatactttgttagtttctttacctatattgattggtattttttatttatacaaggttactggtactctaaatttttatttattaaataattatatatttaattatgaaattctttatttttcattagtaatggcttttttagtaaaaataccaatatttttagttcatttatgattaccaaaggctcatgttgaagctcctgtatctggttcaataattttggcaggaattatattgaagttaggaggatatggacttttacgagtatttccatttttacaattgataggattaaagtttaattttatttgaattagaattagattagtaggtggagttttagttagattaatttgtttgcgtcaaactgatttaaaggctttaattgcttattcgtcagttgctcatatgggaattgtattagctggtttaataactataacttatataggaatttgtgggtcctatacgttaataattgctcatgggttatgttcttctggattattctgtttagctaatatttcttatgaacgaataggaagacgaagtttattaattaataaggggatattaaattttataccctctatagcattatgatgatttttattaagttctgctaatatggctgctcctccgactttaaatttattaggagaaatttctttaattaatagaattgttagttgatcttgagtatctatattaatattatcattattatcgttttttagagctgcttatactttgtatttatatgcttatagtcaacatggtaagattttttctggagcttattcttttagcggaggttctgttcgggaatttttacttttatttttacattgatttcctttaaatttattaattttaaagggagatatatgtatattatgattaatgatagcaattttaaattgaagcttaccaagtattttatttgttataggagtatttacttttgtttctaatcgaaagcatttattatctatattgttaagattagaatatattgttttaagattatttcttttattatttatttatttaaatatattaaattatgaaaatttttttagaataatatttttaacttttagagtttgtgaaggagcattaggtctttcaattttggtttcaataattcgtacacatggaaatgattattttcaaagatttaatattttacaatgtattatacaatgaattttattatctcttttaattatttttaattttatttttataaatataaaacatccattagcaataggattaattctacttattcaaactaccttagtaacattaacatcaggtctaataactaaaagattctgattttcttatattttatttttagtctttttaggaggtatattagttttatttatttacgtaacttccctagcttcaaatgaaatattttcattttctattaaattaatattaatttctttaacaatttttgtaataataattat---tacattatttttcatagataaaaatattttactt---caatatcaaaatttagaagtaaaatcaatttatgacataaattcttatttaatagaaaactctctctctcttaataagttatataattacccaactaatcttttaacaattatattaataaattatttattaattactttaattgctgtagttaaaattactaaactatttaagggtccacttcgacctatatttaacatgaacaaacctttacgaatcaaacacccaatttttagaatcgctaatagtgctttagtagatttacctgctcctattaatatttcagcatgatgaaattttggatcattactatttttatgcttaataattcaaattttaaccggattatttttagctatacattacacagcagatattaatttagccttcaatagagttaatcatatttgtcgagacgtaaattatggttgattattacgaactatacatgctaatggtgcatcatttttttttatttgcatttatttacatgtaggtcgaggaatttattatggttcatatttatttacacctacttgattagtaggagtaattattttattcttagtgataggaacagcttttataggttatgttctcccatgaggacaaatatctttctgaggagctacagttattactaatttattatcagcaatcccctatttaggaattgatttagttcaatgagtatgaggaggatttgctgtagataatgcaacattgactcgattttttaccttccattttattttaccctttatcgtattagcagccacattaattcacattttatttttacatgaaactggatcaaataacccaataggattaaattctaatattgataaaattccatttcatccttattttacatttaaggatattgttggatttattgtaataactataattttacttttattagttttaattaatccttatttattaggagacccagataattttattccagctaatcctttagtaacaccagttcatattcaaccagaatgatattttttatttgcatatgctattttacgatcaattcctaataaattaggaggagtaattgctttagttctatctattgcaattttagcaattcttccattttatcatttaagaaaattccgaggaattcaattttatcctattaatcaaattttattttgagtaatagtagtaactgtaattctattaacatgaattggagcccgaccagttgaagaaccatatgtattagtaggacaaattttaactgtaatttactttgcttactttatatttaatcctttaattattaaatggtgagataacttattaaat---------ttagaaaatttattatttattattggtagattattattaattatttttgtattagtaagagtagcttttttaactcttttagaacgaaaggttttaggatatattcaaattcgtaagggtcctaataaggtcggaattgcaggaattcctcaacctttttgtgatgcaattaaattatttactaaggaacaaacttatcctttattatctaattatatttcttattatttttctcctattttttcattatttttatctttattagtatgaatgtgtatacctatatttgtaaagcttttttcttttaatttaggattattattttttttgtgttgtactagattaggggtttatactgttataattgctggatgatcatcaaattcaaattatgctttattaggaggattacgagctgtagctcaaactatttcttatgaagttagtttagctttagttttattaagatttatttttttaattggtggttataatatattaatattttataagtatcaaatatttatttgatttttgtttattatatttcctatagctttggtttgattcagaatttctttagctgaaactaatcgtactccttttgattttgctgaaggagaatctgaattagtttcagggtttaatgtagaatatagaagaggaggttttgctttaatttttttagccgaatatgctagtattttatttataagaatattattttgtgttatatttttagggagagatgtattctctttctttttttatattaagttaacttttgtttcttttatattcatttgagttcgtgggacattacctcgttttcgatatgataaattaatatatttagcttgaaagagttttttacctttttcattaaattttttattattttttgttgggtttaagatttttttattatatcttattaattatattaattatattcaat-ata-aaaataataatttattaaatattaggtcctttcgtactgaaatatttta-attttttaaagatagaaaccaacctggcttacgccggtttgaactcagatcatgtaagaatttaaaagtcgaacagacttaaaatttaagcggctacacctaaaattatatcttaatccaacatcgaggtcgcaatcttttttatcgatatgaactctccaaaaaaattacgctgttatccctaaagtaacttatttttttaatcgctattaacggatcaattattcataaattaatg-atttaaacaattaaaagtttattaaattttaatatcaccccaataaaatatt-atcaattattacaacaaaaaaaatctacaaaattataata--atttaaatataaagatttatagggtcttctcgtcttttaaatacattttagctttttgactaaaaaataaaattctattataaatttatatgaaacagttaatatctcgtccaaccattcattccagccttcaattaaaagactaatgattatgctaccttt-gcacagttagtatact-gcggccattt--aaaaaa--attcagtgggcaggtcagactttaaaaaaaa-ttc--aaaaagacatgtttttgttaaacaggcgaacatt--atttttgccgagttctttataaaaacttctcatttatatttatttataca-ttctaatatactaattttatcataatttattcatttttactattaaaatgaatactttaataaaaa-tttaaaataataataaataa--taattattata-aaataaattataacacttttattaataatagctatttctaagcttatatttatta-att-tatttattaatttataaaactttattttacagcttatcccataaaatattaaaattaaatatttatttaattaatatatttaattaaataatataaaatttctaaattaaatttatttcttaaagaactagatacctttaaaaacgaataacatttcatttctaatatattattaaaaataattttgccacattaacttttataatatattaactcttttaaaatcgagaaaattatattaaataatttttatttaataaaccctgatacacaaggtacaataaattaaattttcttttaaaataa-aaatttttcaaa-ttatttcaattttctttcacaatactattacactataattaatattattttttctttaaaaaatactaaaaca-attctt-tatataattatttttaataaattaaatt--tt-gaaa-aaaaaaaattaataaataaaatctat----CATTCTAGGTACACTTTCCAGTACATCTACTATGTTACGACTTATCTTACCTTAGTAGTAAGAGTGACGGGCGATGTGTGCATATTTTAGAGCTAAAATCAAATTATTAATCTTTATAATTTTACTATCAAATCCACCTTCAATAAATA-TTTCAAATT-TATATTCGTTTAAATAAATTTATTGTAACCCATTTCTACTTAAATATTAGCTACACCTTGATCTGATATATTTTCTTTTTAAAAATTATGAAAATTAACA-TTCTTATAAAATATTCTAATAACGACGGTATATAAACTGATT-ACAAACTTAAGTAAGGTCCATCGTGGATTATCGATTACAGAAC-AGGTTCCTCTGAATAGACTAAAATACCGCCAAATTTTTTAAGTTTCAAGAACATAACTACTACTACCTTAGTTTT-TAAATTTACATTTTAAATAATAGGGTATCTAATCCTAGTTTATTATTAAAATTTTCAAGCCTCAATTATTATA-TAAAAAA--AATATATAAATTT-AAAATTTCACCTAATAAATCTACTTTTATTTTATAAAAAAACAATTTAACTTAA-ACTAAAAAAAA-TTTATTTGCATTATTCGTATAACCGCGGCTGCTGGCACAAATTTAGCCAATACT-CTTTAGTATTACTATTTCTAAGTTTCCTTAATT-AATAATATTAATTACTGCGGATAAAAA--AAAAATTATTTA-TTATTTAAATAAATAAATATTCATATAAAAATTTACATATAAATTAAACTAATAATAAATTTACAAGCCAAAATAAAACTTTAT
>L.porphyrina_JX913758
atttttaataattcatcaaaaattatatttttcggaattttaataataggaacattaatttctatttctgccaattcttggttaggagcttgaataggtctagaaattaatttattagcttttatccccctaataagagatgataaattaatatcaacagaagcctcattaaagtactttttaacccaagcattagcatcttcagtatttctattcgcagtaattttatttttactaaattcaagtaaaac---aaattcaaattactttatagaaatgataattttttcctctcttctcttaaaaagaggctccgccccatttcatttttgattccctaatgtaatagagggattatcatgaacaaattcattaattttaataacctgacaaaaaattgcccctttaatattaatttcttatattatctttaaaccattaattattacaagaattattctttcaagcttaattggtgcattaggaggattaaatcaaacttccttgcgtaaattaatagcttactcttctattaaccatttaggttggatactagcagctatatataatagaaatttactatgaataacttattttttattttattcattcctttcatgtgctataatttttatattcaatatatttaaaacatctcatattaaccagttattttcattattttttcattcaaaaattatgaaatttttcttattttttaatttattatcattaggaggactacctccatttataggatttttccctaaatgaattgttattcaatccttaactattaataatcaattatttttattaacatttatagttttaataacattaattactttatatttttatatacgattatcttatagagcttttatactaaattattatgaaaataattgaataaattcttctaaatttaaatctaattatataaaaatttttataattttttcatttatttcaacttttgggttattcctaatttcttctctatattttttattctcgcaacaatgattattttcaactaatcataaagatattggtactctatattttatttttggagcttgatctggtatgatcggaacttcattaagaattttaattcgagctgaattaggacaccctggtgcactaattggagatgaccaaatttataatgtaattgttacagcccacgcttttattataattttttttatagtaataccaattataattggaggatttggaaattgattagttcctttaatactaggagcaccagatatagccttccctcgactaaataatataagattttgacttttacctcctgcactaactttattattagtaagtagtatagtagaaaacggagctggaacaggatgaacagtttacccccccttatcatctaatattgctcatggaggagcttctgttgatttagctattttttctcttcatttagcagggatttcatcaattctaggagccgtaaatttcattactacagttattaatatacgatcaacaggaattacctttgaccgaatacccttatttgtctgatcagtagtaattacagctttattacttttattatcactaccagtattagcaggagctattactatacttttaactgaccgaaaccttaatacttcattttttgatccagcaggaggaggagatccaattttataccaacatctattttgattctttggtcacccagaagtttatattttaattttacctggattcggaataatttcccatattattagtcaagaatcaggaaagaaggaaacatttggatcattagggataatttatgctatattagctattggattattaggattcattgtatgagctcatcatatatttactgtagggatagacgttgatacacgagcttatttcacttcagctactataattattgcggtacctactgggattaaaatttttagttgattagcaactctttacggaacccaattaaattactctccagctacattatgagctttaggatttgtatttttattcacagtaggaggactaactggagttgttttagctaattcttcagttgatattattttgcatgatacatactatgtagtagctcacttccattatgtactttcaataggagccgtatttgctattatagcaggatttgttcattgataccccttatttacaggattaactttaaatgcaaaaatattaaaaagtcaatttactattatatttattggagtaaatttaactttctttcctcaacattttttaggattagctggaataccacgacgatactcagattatccagacgcttacacaacttgaaatgtaatttctacaattggatcaacaatttctcttttaggaattttattcttcttctttattgtttgagaaagtcttgtttctcaacgtcaagttttatttcctgttcaattaaattcatcaattgaatgactacaaaatactccaccagctgaacatagttattctgaattacctttattaactaatt--atgtcaacatgagcaaatttaggtttacaagatagttcttctcctttaatagaacaattaatctttttccacgatcacgcacttttaattttagtaataattactgttcttgtaggatatttaatatttatattattttttaacaaatatgtaaatcggtatttattacatggacaaactattgaaattatttgaacaattttaccagcaattattttactatttattgctttcccttctcttcgacttttatacttattagatgaaattaatgaaccttcaattactttaaaagcaattgggcaccaatgatattgaagttatgaatattcagattttgcaaatatcgaatttgattcatatataattcctgcaaatgaattatcaattgacagtttccgtttactagacgtagataatcgagtaattttaccaataaattctcaagtccgaattttagtaactgccgcagatgtaattcattcttgaactatcccagctttaggagtaaaggtagacggtactcctggtcgattaaaccaaacaaatttcttaattaaccgaccaggtttattctatggccaatgttcagaaatttgcggagctaatcatagttttataccaattgtaatcgaaagaatcccagtaaattactttattaaatgaatttctaataat-ataaattctt-attcctcaaatagcacctattggttgattaagtttatttattattttttcaattgcctttgtaatttttaatgtaataaattactactcatttatcccttctatacctaaatctaatttaattaataaaacacagtctactaattcattaaattgaaaatgaatgataacaaatttattctcagtatttgacccttcttctagcatttttaatttatcattaaactgattaagaacatttttaggaattttaatgatcccttctatatactgattaataccctcccggtatcatattttctgaaataatattttaataaccctccacaaggaattcaaaactcttttaggacctataggagctaatggatcaacttttatttttgtctcactattttctataattctttttaataattttataggattattcccttatatttttacaagtacaagtcatttaactttaactcttactttagcattacctttatgattatgttttatattattcggatgaattaataatacacaacatatatttgcccatttagtacctcaaggaactccagcagtattaatgccctttatggtatgtattgaaacaattagtaatattattcgaccaggtactttagcagttcgattaacagctaatataattgcaggacatttattattaacccttttaggaaatacaggtccttctatatcaacaattttattaagtcttttaattattacacaaattgctttattagttcttgaatcagctgttgctataattcaatcttatgtatttgctgttcttagcactctttattctagtgaagtaatgtcaactcactcaaatcacccatttcacttagtagattatagcccatgaccattaacagcttcaatcggagctatgacaacagttgctgggatagtaaaatgattccatcaatatgatatatcattatttttattaggtaatattattactattttaactgtttatcaatgatgacgagatgtatcccgagaaggaacatttcaagggttacacactgacgctgtaactacaggattacgatgaggaataattttatttattttatcagaaattttattttttgtttcattcttttgagcttttttccacagaagtctttccccatcaattgaattaggagctatatgacctcctataggaattactccttttaatccattccaaattcctcttttaaatacagtaattttattaacttcaggtattactgtaacttgagctcatcatagcttaatggaaggaaatcattcccaaactactcaaggattattttttacagtaatcttgggtatctattttactatccttcaagcttacgaatatattgaagccccatttacaattgctgattctgtttatggttcaactttcttcatagcaacaggattccatggagtccacgttttaattggaactactttcttattagtatgtttaattcgtcatttaaataatcacttttctaaaaatcatcatttcggatttgaagctgctgcttgatattgacatttcgttgatatcgtttggttattcctttatgtttcaatttattgatgaggaggt---attttatcaattttaacaattagttcaattattttattaatttcaattgtagtaatattactagcctcaattctttcaaaaaaaactttagttgatcgagaaaaagcatctccatttgaatgtggattcgaccctaaatcatcttctcgattacccttttcccttcggttcttcttaattacaattattttccttatttttgatgtagaaattgctttaattcttcctattattttaattattaagacttctaacttaataatatgaacaattacatccattatttttattttaattttattactaggtctttaccatgaatgaaaccaaggaatattaaactgatcaaat---------atatcaatttgtacaattagttttgtaagattatttttttttagattgctttcttttttaataggtcttatttttattataaatgattacagaatttttattgaatgagaagttgtttcaataaattcaataaatattgttatgactttattattagattgaataagattaatttttatatcatttgttttaataatttcttcattagttattttttatagaaaggaatatatagaaagtgattacaaaattaatcgatttattatgttagtattaatatttgttacttctataatattattaattattagtcctaatttaattagaattttattagggtgagatggattagggttagtttcttattgtttagttatttactttcaaaatgtgaagtcttataatgctgggatattaacagcgttatctaatcgaattggggatgtagctcttttattagcaattgcttgaatattaaattatggtagttgaaattatgtattttatttagaagtaataaaaagtgatacagaaataataatagtagggatactagttatattggcggcaataactaagagtgctcaaattcctttttcttcttgattaccggcggctatagcagctcctactcctgtatcagctttagttcattcatcaactttggttacagctggtgtttatttattaattcggtttaatattttattaagaagttcttggataggaaatttattattattattatctgggttaacaatatttatagcagggttaggggctaattatgaatttgatttaaagaaaattattgctttatctactttaagacaattaggattgataatgagaattttatcaataggatattataaattagctttttttcatttacttacccatgctttatttaaggctttgctatttatatgtgcaggagctattattcataatatgaataattctcaagatattcgtttaatggggagtttaagattaataataccattaacttcttcttgttttaatgtagctaatttagctttatgtgggataccttttttagctggattttattcaaaggatttaattttagaaactgtttctttatcttatattaatatattttctttttttctttattttttttcaacaggtttaactgtttgttattcttttcggttagtttattatacaataactggtgattcaaatttttcttctttaaatatactaaatgatgaaggttgagttatattaaaaagtatgataggattattaattttaagaatttttggaggtagaatgttaagatgattaatttttccaactccagtcgtagtagttcttccttcatatttaaagttattaacattatttgtttgtgttgtagggggggtaagaggttatataatttcaaatatttctttatttttttacaataaggctttaaataactataatttttcttactttttaggctcaatatggtttataccttatatttctacttatggaattattaattattctttaattgttggtaatatagtagttaagtcgtttgatcaaggttggtcagaatattttgggggtcaacaactttatttaaatttagttaaaaattctcaattaaatcaa---atattacaaaataataatttaaagatttatttattaagttttattttttggattataattttatacatttatatgatttgtttgatgttaaaaattattattagaattttatttttatttccattatgtttaataaataatacttattgaatggtacaaagtttattatttttattgagttttgtttttattttaataaatatatacagaaattattttatatcaatttcttatttatttggttgtgatataatttcttatggattaattttattaagactatgaattgtgtctttaatattaatggctagtgagtctatttataagtacgggaattatactaatttatttttattaaatattattttattattaatcttgttagtattaactttcagaagaatgagattatttatattttatttattttttgaaagaagtttaattcctacattatttctaattttaggatgaggttatcagcctgagcgtttacaagctggtgtttatttattattttatactttgttagtttctttacccatattaattggtattttttatttatataaggttactggtactttaaatttttatttattaaataattatatatttaattatgaaattctttatttttcattagtaatagcttttttagtaaaaatacctatatttttagttcatttatgattacctaaggctcatgtagaagctcctgtttctggttcaatgattttagctggtattatgttaaaattagggggttatggtttattacgggtttttccttttttgcagttaatagggttaaaatttaattttatttgaattagaattagattagtagggggcgtattagtaagattgatttgtttacgacaaacagatttaaaggctttaattgcttattcttctgttgcccatataggaattgtgttagctggtttaataactttaacttatataggaatttgtggatcttatactttaataattgctcatggattgtgttcatcaggtttattttgtttagcaaatatttcttatgaacgaacaggtagtcgaagtttgttaattaataaggggatattaaattttataccttctatagctttatgatgatttttattgagatctgctaatatagcagctcctcctactttaaatttattaggtgaaatttctttaattaatagaattgttagttggtcatgagtttcaatatttatattatctttattatctttttttagagctgcttatactttatatttatatgcttatagtcaacatggtaaaattttttcaggaatatattcttttagaggagggtctgttcgggaatttttacttttatttttacattgatttcctttaaatttattaattttaaagggggatatgtgtatattatgattaatgatagcaattttaaattgaagcttaccaagtattttatttattataggagtatttacttttgtttctaatcgaaagcatttattatcaatgttattaagattagaatatattgttttaagattatttcttttattatttatttatttaaatatattaaattatgaaaatttttttagaataatatttttaacttttagtgtttgtgaaggggcattaggtctttcaattttagtttcaataattcgtactcatgggaatgattattttcaaagatttaatattttacaatgtattatacaatgaattttattatctcttttaattatttttaattttatttttataaatataaaacatccattagcaataggattaattcttttaattcaaactactttagtaactttgacatcaggtcttataactaaaagattctgattttcttatattttatttttagtctttttaggaggcatgttagttttattcatttatgtaacttccttagcttcaaatgaaatatttacattctcaattaaactcttattaatctctttaacaatttttaccacaataattat---tacattatttttcatagataaaaatatattactt---caataccaaaacttagaagttaaatcaatttatgaaataaattcctacttaatagaaaattctttatctctcaataaattatataactacccaactaatttattaacaattttattaataaattacctattaattacattaattgctgtagttaaaattactaaattatttaagggtcctcttcgaccaatatttaacatgaacaaacctttacgaatcaaacacccaatttttagaattgctaatagtgctttagttgacttaccagcacctattaatatttcagcttgatgaaattttggatccttattattcttatgtttaataatccaaattttaactggtttatttttagctatacattacacagcagatatcaatttagccttcaatagagttaatcatatttgtcgtgatgtaaattatggatgattattacgaactatacatgctaatggtgcatcatttttttttatttgtatttatttacatgtaggacgaggaatatactacggttcatatctatttacccctacttgattagtaggagttattattctatttttagtaataggaactgcatttatagggtatgtcctaccatgaggtcaaatatctttttgaggagctacagttattactaacttactatcagctatcccttatctaggtattgacttagtacaatgagtttgaggaggcttcgctgttgataacgctacacttactcgattttttactttccatttcattttaccatttattgtactagctgcaacattaattcatattttatttttacatgaaactggttctagtaaccctataggactaaattctaatattgataaaatcccattccatccctactttacttttaaggacattgtaggatttgttgtaataacaataattttacttttattagtattaattaacccttaccttttaggagaccctgataattttatcccagctaatcctctagttacaccagttcatattcaaccagaatgatacttcttatttgcttacgcaatcttacgatcaattcctaacaaattaggaggagtaatcgctctagttctttccatcgcaattttagctattttaccattctaccatttaagaaaatttcgaggaattcaattttaccctattaatcaaattctattctgaattatagtagtaacagtaattttattaacatgaattggagctcgaccagttgaagaaccttacgttttagtaggacaaattttaactgtcatttactttgcttattttatatttaatcctttaattattaaatgatgagataatttattaaat---------atagaaaatttattatttattattgggagattattattaattatttttgtattagtaagagtggcttttttaactcttttagaacgaaaggttttagggtatatccaaattcgtaaggggcctaataaggttggaattgcagggattcctcaacctttttgtgatgcaattaaattatttactaaggaacaaacttatcctttattgtctaattatatttcttattatttttcacctattttttctttatttttatcattattggtatgaatatgtatacctatatttgtaaaacttttttcttttaatttaggattattattttttctttgttgtactagtttaggagtttacacagtaataattgctggttgatcttctaactcaaattatgcattattaggggggttacgagctgttgctcaaactatttcttatgaagttagattagctttagttttgttaagttttatttttttaattgggggttataatatattgatattttataaataccaaatatttatttgatttttatttattatatttccaatagcattagtttgatttagtatttctttagctgaaactaatcgtactccttttgattttgctgaaggagaatcagaattggtttctgggtttaatgtagaatacagaagaggaggatttgctttgatttttttagctgaatatgcaagtattttatttataagaatattattttgtgttatatttttgggaagagatgttttttctttctttttttatattaaattaacatttgtttcttttatatttatttgagttcgtggtacattaccccggtttcggtatgataagttaatatatttagcttgaaagagttttttacctttttcattaaattttttattattttttgtagggtttaaaatttttttattttatttaatt-attatattaattatattcaat-ata-aaaataataatttatcaaatattaggtcctttcgtactgaaatattttc-attttttaaagatagaaaccaacctggcttacgccggtttgaactcagatcatgtaagaatttaaaagtcgaacagacttaaaatttaagcggctacacctaaaattatatcttaatccaacatcgaggtcgcaatcttttttatcgatatgaactctccaaaaaaattacgctgttatccctaaagtaacttgtttttttaatcgctaataacggatcaattattcataaattaatg-atttaaacaattaaaagtttattaaattttaatatcaccccaataaaatata-atctattatcataataaaaaaaatctgcaaaattataata--atataaatataaagatttatagggtcttctcgtcttttaaataaattttagctttttgactaaaaaataaaattctattataaatttatatgaaacagttaatatctcgtccaaccattcataccagccttcaattaaaagactaatgattatgctaccttt-gcacagttagtatact-gcggccatttaaaaaaaa--attcagtgggcaggtcagactttaaaaaaaa-ttc--aaaaagacatgtttttgttaaacaggcgaacatt--atttttgccgagttctttataaaaacttttcatttatacttatttttaca-atctaatatactaattttatcataatttattcattttttctgttaaaatgaatactttaataaaaa-tttaaaattttaataaataa--taattattata-aaataaattataacactttttttaataatagctatttctaagcttatatttatta-gta-tatttattcatttttaaaaatttattttacagcttatcccataaaatattaaaattaaatatttatttaattaatttatttaattaaataatataaaatttctaaattaaatttatttcttaaagaactagatacctttaaaaacgaataacatttcatttctaatatactattcaaaataattttgccacattaacttttatagtatattaactcttttaaaatcgagaaaattaaactaaataatttttatttgataaaccctgatacacaaggtacaataaattaaattttcttttaaattaa-aaatttttcaaa-ttatttcaattttctttcacaatactattacactataattaatattattttttctttattaaatactaaaaca-atccta-tttataattatttttaataaattataataaat-aaaa-aaaaattattaataaataaaatctaa----CATTCTAGGTACACTTTCCAGTACATCTACTATGTTACGACTTATCTTACCTTAGTAGTAAGAGTGACGGGCGATGTGTGCATATTTTAGAGCTAAAATCAAATTATTAATCTTTATAATTTTACTATCAAATCCACCTTCAATAAATA-TTTCAAATT-TATATTCGTTTAAATAAATTTATTGTAACCCATTTCTACTTAAATATTAGCTACACCTTGATCTGATATATTTTCTTTTTAAAAATTTTGAAAATTAACA-TTCTTATAAAATATTCTAATAACGACGGTATATAAACTGATT-ACAAACTTAAGTAAGGTCCATCGTGGATTATCGATTACAGAAC-AGGTTCCTCTGAATAGACTAAAATACCGCCAAATTTTTTAAGTTTCAAGAACATAACTACTACTACCTTAGTTTT-TTAATTTACATTTTAAATAATAGGGTATCTAATCCTAGTTTATTACTAAAATTTTTAAGCTTCAATTTATCTAATAAAAAA--A-TATATAAATTT-AAAATTTCACCTAATAAATTTATTTTTATTTTATAACTAAACAATTTAACTTCA-ACTAAAAAAAA-TTTATTTGCATTATTCGTATAACCGCGGCTGCTGGCACAAATTTAGCCAATACT-CTTTAGTATTACTATTTCTAAGTTTCCTTAATT-GATAATATTAATTACTGCGGATAAAAA---AAA-TTATTTA-TTATTAAAATAAATAAATATTCATACAAAAATTTACATGTAAATTAAACTAATAATAAATTTACAAGCCAAAATAAAACTTTAT
>L.cuprina_JX913744
atttttaataattcatcaaaaattatatttttcggaattttaataataggaacattaatttctatttctgctaattcatggttaggtgcttgaatagggttagaaattaatttattagcttttatccccctaataagagatgataaattaatatcaacagaagcctcattaaagtatttcttaactcaagcattagcatcttcagtatttctattcgcagtaattttgtttttactaaattcaagtaaaac---aaattcaaattattttatagaaataataatcttttcttctcttcttttaaaaagaggttctgctccgtttcatttttgattccctaatgtaatagaaggactttcatgaacaaatgcattaattttaatgacttgacaaaaaattgcacctttaatattaatttcttatattatttttaaaccattaattattacaagtattattctttcaagattaattggtgctttaggtggattaaatcaaacttctttacgtaaattaatagcttattcttctattaatcatttaggatgaatattagcagcaatatataatagaaatttattatgaataacatattttttattttattcatttctttcatttgctataatttttatatttaatatatttaaaacttctcatattaaccaattattttcattattttttcattcaaaggttataaaattttttttattttttaatatattatcattaggaggattacccccatttttaggatttttccctaaatgaattgttattcaatctttaactattaataatcaattatttttattgacatttatagtattaataacattaattactttatatttttatatacgattatcatatagagcttttatattaaattattatgaaaataattgattaaattattctatatttaaatctagttatatgaaaatctttataactttttcatttatttcaatttttgggttattcctaatttcttctttatattttttattttcgcaacaatggttattttcaactaatcataaagatattggaactttatatttcatttttggagcttgatccggaataattggaacttctttaagaattctaattcgagctgaattaggacatcctggggctttaattggagatgatcaaatttataatgtaattgttacagctcatgcttttattataattttttttatagtaataccaattataattggtggatttggaaattgattagtcccattaatactaggagctccagatatagcattccctcgaataaataatataagtttttgacttttacctcctgcattaactttattattagttagtagtatagtagaaaacggagctggaacaggatgaacagtttaccctcctctatcttctaatattgctcacggaggagcttctgttgatttagctattttttctcttcatttagcaggaatttcctcaattttaggagctgtaaattttattactacagttattaatatacgatcaacaggaattacttttgatcgaatacctttatttgtgtgatcagtagtaattacagctttattacttttattatcattaccagtattagctggagctattacaatacttttaacagatcgaaatcttaatacatcattctttgacccagcaggaggaggagacccaattttatatcaacatttattttgattctttggacatcctgaagtttatattttaattttacctggatttggaataatttctcatattattagtcaagaatcaggaaaaaaggaaacattcggttcattaggaataatctatgctatattagctattggattattaggatttattgtttgagctcatcatatatttacagtaggaatagacgttgatacacgagcttattttacttcagctactataattattgctgtaccaactggaattaaaattttcagttgattagcaactctttatggaactcaattaaactactctcctgctactttatgagctttaggatttgtatttttatttactgtaggaggtttaactggagttgttttagctaactcttcaattgatattattctacatgatacttattacgtagtagctcacttccattatgttttatcaataggagctgtatttgctattatagcaggatttgttcattgataccctttatttacaggattaactttaaatactaagatattaaaaagtcaatttgctattatattcattggagtaaatttaacatttttcccccaacattttttaggattagcaggaataccacgacgatattcagactacccagatgcttacacaacttgaaatgtaatttctacaattgggtcaacaatttctttattaggaattttattcttcttctttattatttgagaaagtcttgtatctcaacgtcaagttttattccctattcaattaaattcatcaattgaatgattacaaaatactccaccagctgaacatagttattctgaattacctttattaactaatt--atgtcaacatgagcaaatttaggtttacaagatagttcttctcctttaatagaacaattaatctttttccatgatcacgcacttttaattttagtgataattactgtacttgtaggatatttaatatttatgttattttttaacaaatatgtaaatcgatatttattacacggacaaactattgaaattatttgaacaattttacctgcaattattttattatttattgcttttccttctcttcgacttttatacttacttgatgaaattaatgaaccttcaattactttaaaggcaattggtcatcaatgatattgaagttatgaatattcagattttgcaaatattgaatttgattcatatataattcctactaacgaattatcaattgatagttttcgtttattagacgtagataaccgagtagttttaccaataaattctcaagttcgaattttagtaactgccgctgatgtaattcattcttgaactattccagcactaggagtaaaggtagatggaactcctggtcgactaaatcaaacaaattttttaattaaccgaccaggtttattttacggacaatgttcagaaatttgtggagctaatcatagttttataccaattgtaattgaaagaattccagtaaattactttattaaatgaatttctaataat-ataaattctt-attcctcaaatagcacctattggttgattaagcttatttattattttttcaattgcttttgtaatttttaatgtaataaattattattcatttattccttctatacctaaatcaaatttaattaataaaacacaatctacaaattcattaaattgaaaatgaatgataacaaatttattctcagtatttgacccttcttctagtatttttaatttatcattaaattgattaagaacatttttaggaattttaataattccttctagatattgattaatgccttctcgttatcatattttttgaaataatattttattaactcttcataaggaattcaaaactcttttaggacctataggagctaatggatcaacttttattttcgtttcattattttctataattctttttaataattttataggactattcccttacatttttacaagtacaagtcatttaactttaactcttactttagctcttcctttatgattatgttttatattatttggatgaattaataatacacaacatatatttgctcatttagtgccccaaggaactccagccgttttaataccttttatggtttgcattgaaacaattagtaatgtaattcgaccaggaactttagctgttcgactaacagctaatataattgctggacatttattattaacccttttaggtaatacaggtccttctatatcaacaattttattaagacttttaattattacacaaattgctttattagttcttgaatcagctgttgctataattcaatcttatgtatttgctgttcttagaaccctatattctagtgaagtaatgtcaactcactcaaaccacccatttcacttagtagattatagtccatgaccattaacagcttcaattggagctataacaactgtcgctggaatagtaaagtgattccatcaatatgatgtttcattattcttattaggtaatattattactattttaactgtataccaatgatgacgagatgtttctcgagaaggaacttttcaaggtcttcatactgatgcagtaactacaggtttacgatgaggaataattttatttattttatcagaagttttattttttgtttcattcttttgagctttttttcatagtagtctttctccatcaattgaactaggagctatatgacctcctataggaattactccttttaatccattccaaattcctttattaaatacagtaattttattaacttcaggaattactgtaacttgagctcatcatagcttaatggaaggaaatcactcccaaactactcaaggattattttttacagtaattctaggagtttattttactattcttcaagcatacgaatatattgaagccccatttacaattgctgactctgtttatggttcaacattttttataacaacaggattccatggagttcatgttttaattggaactacttttttattagtatgtttaattcgtcacttaaacaatcatttttctaaaaatcatcattttggatttgaagctgctgcttgatattgacattttgttgatattgtttgattattcctttatgtttcaatttactgatgaggaggt---attttatcaattttaacaattagttcaattattttattaatttcaattgtagtaatattactagcctcaattctttcaaaaaaaacattagttgatcgagaaaaagcctccccatttgaatgtggatttgacccaaaatcatcttctcggttacctttttcacttcgattttttttaattacaattatttttcttatttttgatgtagaaattgctttaattcttcctattatcttaattattaagttttctaatttaataatatgaacaattacatcaattatttttattttaattttattattaggtctttatcatgaatgaaatcaaggaatattaaactgatcaaat---------------atttgtgcaattagttttgtaagattatttttttttagattgtcttctttttttataggacttgtttttattataaatgattatagaatttttattgagtgagaagttgtttcgatgaattcaataagtattgttataactttattatttgattgaataagtttaatttttatatcttttgttttaataatttcttcattagttattttttatagtaaggaatatatagaaagtgattataaaattaatcgatttattatattagtattaatatttgttacttctataatattattaattattagtcctaatttaattagtattttattaggatgggatggtttaggattagtttcatattgtttagtaatttattttcaaaatgttaagtcttataatgctggtatattaacagctttatcaaatcgaattggtgatgttgctcttttattagctattgcttgaatattaaattatggaagttgaaattatattttttatttagaagtaataaaaagtaatatagaaataataattgtaggaggattagttatattagctgcaataactaaaagagctcaaattcctttttcttcttggttaccagctgctatagcagctcctacaccagtttcagctttagttcattcttcaactttggtaactgctggtgtttatttattaattcgatttaatattttattaagaagttcatggttaggtaatttattattattattatctgggttaacaatatttatagcaggattaggagctaattatgaatttgatttaaagaaaattattgctttatctactttaagacaattgggactaataataagaattttatcaataggttattataagttagcattttttcatttattaactcatgctttatttaaggctttattatttatatgtgctggggctattattcataatataaataattctcaagatattcgattaatgggaagtttaagattaataataccattaacttcttcttgttttaatgtagctaatttagctttatgtggtataccttttttagctgggttttattctaaggacttaattttagaaacagtttctttatcttatattaatatattttctttttttctttattttttttcaacaggtttaactgtatgttattcttttcgattagtttattatacaataactggtgattctaatttttcttctttaaatatgttaaatgatgaaggttgagtgatattaaaaagtataataggattattaattttaagaatttttggtgggagaatattgagatgattaatttttcctacaccaatagtagttgttcttccttcttatttaaaattattaacattatttgtttgtgttgttggggggattataggttatataatttctcatgtatctttatttttttataataaggctttaaataattataatttttcttattttttaggttctatgtggtttataccttatatttctacttatggaattattaattattctttaattgttggaaatatagtagttaaatcattcgatcaaggttgatctgaatattttggaggccaacaattgtatttaaatttaattaaaaattctcaattaaatcaa---atattacaaaataataatttaaagatttatttattaagttttattttttgaattataattttatacatgtatataatttatttaatgttaaaaattattattagaattttatttttatttccattgtgtttaatatataatacttattgaatggtacaaagtttattatttttattaagttttgtttttattttaataaatatatatagaaattattttatatcaatttcttatttatttggatgtgatataatttcttatggattgattttattaagattatgaattgtatctttaatattaatggctagtgaatctatttataagtatagaaattatactaatttatttttattaaatattgttttattattaattttattagtattaacttttagaagaataagattatttatgttttatttattttttgaaagtagattaattcctactttgtttttaattttaggatgaggttatcaacctgaacgtttgcaagctggagtatatttattattttatactttattagtttctttaccaatattagttggtattttttatttgtataaggttactggaactttaaatttttatttattaaataattatatatttaattatgaaattctttatttttctttagtcatagcttttttagtaaaaatacctatatttttagttcatttatgattgcctaaggctcatgtagaagctcctgtttctggttcaataattttagctggaattatattaaagttagggggttacggattattacgagtatttccttttttacaattaataggattgaaatttaattttatttgaattagaattagattagtagggggggtattagttagattaatttgtttacgtcaaacagatttaaaggctttaattgcttattcttcagttgctcatataggaattgtattagctgggttgataactttaacttatataggaatttgtggttcttatactttaataattgctcatggtttatgttcttcaggattattttgtttggctaatatttcttatgaacgaacaggaagacgaagattattaattaataagggtatattaaattttataccttctatagcattatgatgatttttattaagatctgctaatatggctgctccacctactttaaatttattaggagaaatttctttaattaatagaattgttagttgatcatgagtttctatacttatattatcattattgtctttttttagagctgcttatactttatatttatatgcttatagtcaacacggtaaaattttttctggaatttattcttttagaggaggttctgttcgggaatttttacttttatttttacattgatttcctttaaatttattaattttaaagggtgatatatgtatattatgattaatgatagcaattttaaattgaagcttaccaagtattttatttattataggagtatttacttttgtttctaatcgaaagcatttattatctatattgttaagattagaatatattgttttaagattatttcttttattatttatttatttaaatatattaaattatgaaaatttttttagaataatatttttaacttttagtgtatgtgaaggggcattaggtctttcaattttagtatcaataattcgtactcatggaaatgattattttcaaagatttaatattttacaatgtattatacaatgaatcttattaactcttttaattatttttaattttatttttataaatataaaacatccattagcaataggattaactttattaatccaaactacattagtaactttaacatcaggtcttataactaaaagattttgattttcatatattttatttttagtattcttaggaggtatattagttttatttatttatgttacttctttagcatcaaatgaaatattttcattttcaattaaattgttatttatttcattaagagtattttctgtaataataat---tacattatttttcatagataaaaatattttacta---caataccaaaatttagaaattaaatctatttatgatataaattcttatttaatagaaaattctttatctcttaataaactatataattatccaactaatttattaacaattctattaataaattacctattaattacattaatcgctgtagttaaaattactaaattatttaagggtcctcttcgaccaatatttaacatgaacaaacctttacgaatcaaacacccaatctttagaattgctaatagtgctttagtagatttaccagcacctattaatatttcagcttgatgaaatttcggatctttattattcttatgtttaataattcaaattttaactggtttatttttagcgatacactatactgcagatattaatttagcttttaatagagttaatcatatttgtcgagatgtaaactatggatgattactacgaactatacatgctaatggtgcatcatttttctttatttgtatttatttacatgtaggacgaggaatttattatggatcatacttatttactccaacttgattagtaggagtaatcattttatttttagtaataggaacagcttttataggttatgttttaccatgaggtcaaatatctttttgaggagctacagttattactaatttattatcagctatcccttacttaggtattgatctagttcaatgagtatgaggaggatttgctgtagacaatgcaacattaactcgattttttacattccattttattttaccattcattgtattagccgcaacattaattcatattttatttttacatgaaactggatcaaataaccctataggattaaattctaatattgataaaattccatttcatccatacttcacatttaaggatattgtgggatttatcattataacaataattttacttttattagtattaattaatccttatcttttaggagatcctgataattttattcctgccaatccattagtaacaccagttcatattcaaccagaatgatatttcttatttgcttatgctattttacgatcaattcctaataagttaggaggagtaatcgctttagttctttctattgcaattttagctattttaccattttatcatttaagaaaatttcgaggaattcaattttaccctattaatcaaattttattctgagtaatagtagtaacagtaattttattaacatgaattggagcccgaccagttgaagaaccttatgttttagtaggacaaattttaactgtaatttactttgcatattttatatttaatcctttaattattaaatgatgagataatttattaaat---------atagaaaatttattatttattgttggaagattattattaattatttttgtattagtaagagtagcatttttaactcttttagaacgaaaggttttaggatatattcaaattcgtaagggacctaataaggttggaattgttggaattcctcagcctttttgtgatgcaattaaattatttactaaggaacaaacttatcctttgttatctaattatatttcttattatttttcaccaattttttcattatttttgtctttattggtttgaatatgcatacctatatttgttaagttattttcgtttaatttaggtttgttattttttctttgttgtacaagtttaggtgtttatacagtaataattgcaggttgatcttcaaattcaaattatgctttattaggagggttacgggctgttgctcaaactatttcttatgaagttagattagctttggtattattaagttttatttttttaattgggggttataatatattaatattttataagtatcaaatatttatttggtttttatttattatatttcctatagctttagtatgatttagtatttctttagctgaaactaatcgaactccttttgattttgctgaaggagaatcagaattagtttctggatttaatgtagaatatagaagaggaggatttgctttaatttttttagcagaatatgcaagtattttgtttataagaatattattttgtgtaatatttttgggaagtgatgttttccatgtttttttttatattaaattaacatttgtttcttttatatttatttgagttcgtgggacattacctcgatttcgatatgataaattaatgtatttagcttgaaagagttttttacctttttcattaaattttttattattttttgtagggtttaaaatttttttattttatttaattaattatattaattatattcaat-ata-aaaataataatttatcaaatattaggtcctttcgtactgaaatattttc-attttttaaagatagaaaccaacctggcttacgccggtttgaactcagatcatgtaagaatttaaaagtcgaacagacttaaaatttaagcggctacacctaaaattatatcttaatccaacatcgaggtcgcaatcttttttatcgatatgaactctccaaaaaaattacgctgttatccctaaagtaacttgtttttttaatcgctaataacggatcaattattcataaattaatg-atttaaacaattaaaagtttattaaattttaatatcaccccaataaaatata-atctattattataacaaaaaaaatctaaaaaattataata--atataaatataaagatttatagggtcttctcgtcttttaaataaattttagctttttgactaaaaaataaaattctattataaatttttatgaaacagttaatatctcgtccaaccattcataccagccttcaattaaaagactaatgattatgctaccttt-gcacagttagtatact-gcggccattt--aaaata--tttcagtgggcaggtcagactttaaaaaaaa-atc--aaaaagacatgtttttgttaaacaggcgaacatt--atttttgccgagttctttataaaaacttttcatttatatttatttataca-ttttaatatactaattttatcataattttttcattttaattattaaaatgaatactttaataaaaa-tttaaaattttaataaataa--taattattata-aaataaattataacacttttattaataatagctatttctaagcttatatttatta-ata-tatttatttatttttaaaaatttattttacagcttatcccataaaatattaaaattaaatatttatttaattaatttatttaattaaataatataaaatttctaaattaaatttatttcttaaagaactagatacctttaaaaacgaataacatttcatttctaatatattattaaaaataattttgccacattaactttcataatatattaactcttttaaaatcgagaaaattattttaaataatttttatttgataaaccctgatacacaaggtacaataaattaaattttcttttaaaataa-aaatttttcaaa-ttatttcaattttctttcacaatactattacactataattaatattattttttctttattaaatactaaaaca-attcaa-tttataattatttttaataatttaaaat--at-aaaa-aaaaattattaataaataaaatctaa----CATTCTAGGTACACTTTCCAGTACATCTACTATGTTACGACTTATCTTACCTTAGTAGTAAGAGTGACGGGCGATGTGTGCATATTTTAGAGCTAAAATCAAATTATTAATCTTTATAATTTTACTATCAAATCCACCTTCAATAAATA-TTTCAAATT-TATATCCGTTTAAATAAATTTATTGTAACCCATTTCTACTTAAATATTAGCTACACCTTGATCTGATATATTTTCTTTTAAAAAATCTTGAAAATTAACA-TTCTTATAAAATATTCTAATAACGACGGTATATAAACTGATT-ACAAACTTAAGTAAGGTCCATCGTGGATTATCGATTACAGAAC-AGGTTCCTCTGAATAGACTAAAATACCGCCAAATTTTTTAAGTTTCAAGAACATAACTACTACTACCTTAGTTTT-TTAATTTACATTTTAAATAATAGGGTATCTAATCCTAGTTTATTACTAAAATTTTTAAGCTTCAATTATTCTAATAAAAAA--T-TTTATAAATTT-AAAATTTCACCTAATAAATTTATTTTTATTTTATAAATAAACAATTTAACTTCA-ACTAAAAAAAA-TTTATTTGCATTATTCGTATAACCGCGGCTGCTGGCACAAATTTAGCCAATACT-CTTTAGTATTACTATTTCTAAGTTTCCTTAATT-AATAATATTAATTACTGCGGATAAAAA--AAAA-TTATTTA-TTATTAAAATAAATAAATATTCATATAAAAATTTACATATAAATTAAACTAATAATAAATTTACAAGCCAAAATAAAACTTTAT
>L.cuprina_JX913745
atttttaataattcatcaaaaattatatttttcggaattttaataataggaacattaatttctatttctgctaattcatggttaggtgcttgaatagggttagaaattaatttattagcttttatccccctaataagagatgataaattaatatcaacagaagcctcattaaagtatttcttaactcaagcattagcatcttcagtatttctattcgcagtaattttgtttttactaaattcaagtaaaac---aaattcaaattattttatagaaataataatcttttcttctcttcttttaaaaagaggttctgctccgtttcatttttgattccctaatgtaatagaaggactttcatgaacaaatgcattaattttaatgacttgacaaaaaattgcacctttaatattaatttcttatattatttttaaaccattaattattacaagtattattctttcaagattaattggtgctttaggtggattaaatcaaacttctttacgtaaattaatagcttattcttctattaatcatttaggatgaatattagcagcaatatataatagaaatttattatgaataacatattttttattttattcatttctttcatttgctataatttttatatttaatatatttaaaacttctcatattaaccaattattttcattattttttcattcaaaggttataaaattttttttattttttaatatattatcattaggaggattacccccatttttaggatttttccctaaatgaattgttattcaatctttaactattaataatcaattatttttattgacatttatagtattaataacattaattactttatatttttatatacgattatcatatagagcttttatattaaattattatgaaaataattgattaaattattctatatttaaatctagttatatgaaaatctttataactttttcatttatttcaatttttgggttattcctaatttcttctttatattttttattttcgcaacaatggttattttcaactaatcataaagatattggaactttatatttcatttttggagcttgatccggaataattggaacttctttaagaattctaattcgagctgaattaggacatcctggggctttaattggagatgatcaaatttataatgtaattgttacagctcatgcttttattataattttttttatagtaataccaattataattggtggatttggaaattgattagtcccattaatactaggagctccagatatagcattccctcgaataaataatataagtttttgacttttacctcctgcattaactttattattagttagtagtatagtagaaaacggagctggaacaggatgaacagtttaccctcctctatcttctaatattgctcacggaggagcttctgttgatttagctattttttctcttcatttagcaggaatttcctcaattttaggagctgtaaattttattactacagttattaatatacgatcaacaggaattacttttgatcgaatacctttatttgtgtgatcagtagtaattacagctttattacttttattatcattaccagtattagctggagctattacaatacttttaacagatcgaaatcttaatacatcattctttgacccagcaggaggaggagacccaattttatatcaacatttattttgattctttggacatcctgaagtttatattttaattttacctggatttggaataatttctcatattattagtcaagaatcaggaaaaaaggaaacattcggttcattaggaataatctatgctatattagctattggattattaggatttattgtttgagctcatcatatatttacagtaggaatagacgttgatacacgagcttattttacttcagctactataattattgctgtaccaactggaattaaaattttcagttgattagcaactctttatggaactcaattaaactactctcctgctactttatgagctttaggatttgtatttttatttactgtaggaggtttaactggagttgttttagctaactcttcaattgatattattctacatgatacttattacgtagtagctcacttccattatgttttatcaataggagctgtatttgctattatagcaggatttgttcattgataccctttatttacaggattaactttaaatactaagatattaaaaagtcaatttgctattatattcattggagtaaatttaacatttttcccccaacattttttaggattagcaggaataccacgacgatattcagactacccagatgcttacacaacttgaaatgtaatttctacaattgggtcaacaatttctttattaggaattttattcttcttctttattatttgagaaagtcttgtatctcaacgtcaagttttattccctattcaattaaattcatcaattgaatgattacaaaatactccaccagctgaacatagttattctgaattacctttattaactaatt--atgtcaacatgagcaaatttaggtttacaagatagttcttctcctttaatagaacaattaatctttttccatgatcacgcacttttaattttagtgataattactgtacttgtaggatatttaatatttatgttattttttaacaaatatgtaaatcgatatttattacacggacaaactattgaaattatttgaacaattttacctgcaattattttattatttattgcttttccttctcttcgacttttatacttacttgatgaaattaatgaaccttcaattactttaaaggcaattggtcatcaatgatattgaagttatgaatattcagattttgcaaatattgaatttgattcatatataattcctactaacgaattatcaattgatagttttcgtttattagacgtagataaccgagtagttttaccaataaattctcaagttcgaattttagtaactgccgctgatgtaattcattcttgaactattccagcactaggagtaaaggtagatggaactcctggtcgactaaatcaaacaaattttttaattaaccgaccaggtttattttacggacaatgttcagaaatttgtggagctaatcatagttttataccaattgtaattgaaagaattccagtaaattactttattaaatgaatttctaataat-ataaattctt-attcctcaaatagcacctattggttgattaagcttatttattattttttcaattgcttttgtaatttttaatgtaataaattattattcatttattccttctatacctaaatcaaatttaattaataaaacacaatctacaaattcattaaattgaaaatgaatgataacaaatttattctcagtatttgacccttcttctagtatttttaatttatcattaaattgattaagaacatttttaggaattttaataattccttctagatattgattaatgccttctcgttatcatattttttgaaataatattttattaactcttcataaggaattcaaaactcttttaggacctataggagctaatggatcaacttttattttcgtttcattattttctataattctttttaataattttataggactattcccttacatttttacaagtacaagtcatttaactttaactcttactttagctcttcctttatgattatgttttatattatttggatgaattaataatacacaacatatatttgctcatttagtgccccaaggaactccagccgttttaataccttttatggtttgcattgaaacaattagtaatgtaattcgaccaggaactttagctgttcgactaacagctaatataattgctggacatttattattaacccttttaggtaatacaggtccttctatatcaacaattttattaagacttttaattattacacaaattgctttattagttcttgaatcagctgttgctataattcaatcttatgtatttgctgttcttagaaccctatattctagtgaagtaatgtcaactcactcaaaccacccatttcacttagtagattatagtccatgaccattaacagcttcaattggagctataacaactgtcgctggaatagtaaagtgattccatcaatatgatgtttcattattcttattaggtaatattattactattttaactgtataccaatgatgacgagatgtttctcgagaaggaacttttcaaggtcttcatactgatgcagtaactacaggtttacgatgaggaataattttatttattttatcagaagttttattttttgtttcattcttttgagctttttttcatagtagtctttctccatcaattgaactaggagctatatgacctcctataggaattactccttttaatccattccaaattcctttattaaatacagtaattttattaacttcaggaattactgtaacttgagctcatcatagcttaatggaaggaaatcactcccaaactactcaaggattattttttacagtaattctaggagtttattttactattcttcaagcatacgaatatattgaagccccatttacaattgctgactctgtttatggttcaacattttttataacaacaggattccatggagttcatgttttaattggaactacttttttattagtatgtttaattcgtcacttaaacaatcatttttctaaaaatcatcattttggatttgaagctgctgcttgatattgacattttgttgatattgtttgattattcctttatgtttcaatttactgatgaggaggt---attttatcaattttaacaattagttcaattattttattaatttcaattgtagtaatattactagcctcaattctttcaaaaaaaacattagttgatcgagaaaaagcctccccatttgaatgtggatttgacccaaaatcatcttctcggttacctttttcacttcgattttttttaattacaattatttttcttatttttgatgtagaaattgctttaattcttcctattatcttaattattaagttttctaatttaataatatgaacaattacatcaattatttttattttaattttattattaggtctttatcatgaatgaaatcaaggaatattaaactgatcaaat---------------atttgtgcaattagttttgtaagattatttttttttagattgtcttctttttttataggacttgtttttattataaatgattatagaatttttattgagtgagaagttgtttcgatgaattcaataagtattgttataactttattatttgattgaataagtttaatttttatatcttttgttttaataatttcttcattagttattttttatagtaaggaatatatagaaagtgattataaaattaatcgatttattatattagtattaatatttgttacttctataatattattaattattagtcctaatttaattagtattttattaggatgggatggtttaggattagtttcatattgtttagtaatttattttcaaaatgttaagtcttataatgctggtatattaacagctttatcaaatcgaattggtgatgttgctcttttattagctattgcttgaatattaaattatggaagttgaaattatattttttatttagaagtaataaaaagtaatatagaaataataattgtaggaggattagttatattagctgcaataactaaaagagctcaaattcctttttcttcttggttaccagctgctatagcagctcctacaccagtttcagctttagttcattcttcaactttggtaactgctggtgtttatttattaattcgatttaatattttattaagaagttcatggttaggtaatttattattattattatctgggttaacaatatttatagcaggattaggagctaattatgaatttgatttaaagaaaattattgctttatctactttaagacaattgggactaataataagaattttatcaataggttattataagttagcattttttcatttattaactcatgctttatttaaggctttattatttatatgtgctggggctattattcataatataaataattctcaagatattcgattaatgggaagtttaagattaataataccattaactttttcttgttttaatgtagctaatttagctttatgtggtataccttttttagctgggttttattctaaggacttaattttagaaacagtttctttatcttatattaatatattttctttttttctttattttttttcaacaggtttaactgtatgttattcttttcgattagtttattatacaataactggtgattctaatttttcttctttaaatatgttaaatgatgaaggttgagtgatattaaaaagtataataggattattaattttaagaatttttggtgggagaatattgagatgattaatttttcctacaccaatagtagttgttcttccttcttatttaaaattattaacattatttgtttgtgttgttggggggattataggttatataatttctcatgtatctttatttttttataataaggctttaaataattataatttttcttattttttaggttctatgtggtttataccttatatttctacttatggaattattaattattctttaattgttggaaatatagtagttaaatcattcgatcaaggttgatctgaatattttggaggccaacaattgtatttaaatttaattaaaaattctcaattaaatcaa---atattacaaaataataatttaaagatttatttattaagttttattttttgaattataattttatacatgtatataatttatttaatgttaaaaattattattagaattttatttttatttccattgtgtttaatatataatacttattgaatggtacaaagtttattatttttattaagttttgtttttattttaataaatatatatagaaattattttatatcaatttcttatttatttggatgtgatataatttcttatggattgattttattaagattatgaattgtatctttaatattaatggctagtgaatctatttataagtatagaaattatactaatttatttttattaaatattgttttattattaattttattagtattaacttttagaagaataagattatttatgttttatttattttttgaaagtagattaattcctactttgtttttaattttaggatgaggttatcaacctgaacgtttgcaagctggagtatatttattattttatactttattagtttctttaccaatattagttggtattttttatttgtataaggttactggaactttaaatttttatttattaaataattatatatttaattatgaaattctttatttttctttagtcatagcttttttagtaaaaatacctatatttttagttcatttatgattgcctaaggctcatgtagaagctcctgtttctggttcaataattttagctggaattatattaaagttagggggttacggattattacgagtatttccttttttacaattaataggattgaaatttaattttatttgaattagaattagattagtagggggggtattagttagattaatttgtttacgtcaaacagatttaaaggctttaattgcttattcttcagttgctcatataggaattgtattagctgggttgataactttaacttatataggaatttgtggttcttatactttaataattgctcatggtttatgttcttcaggattattttgtttggctaatatttcttatgaacgaacaggaagacgaagattattaattaataagggtatattaaattttataccttctatagcattatgatgatttttattaagatctgctaatatggctgctccacctactttaaatttattaggagaaatttctttaattaatagaattgttagttgatcatgagtttctatacttatattatcattattgtctttttttagagctgcttatactttatatttatatgcttatagtcaacacggtaaaattttttctggaatttattcttttagaggaggttctgttcgggaatttttacttttatttttacattgatttcctttaaatttattaattttaaagggtgatatatgtatattatgattaatgatagcaattttaaattgaagcttaccaagtattttatttattataggagtatttacttttgtttctaatcgaaagcatttattatctatattgttaagattagaatatattgttttaagattatttcttttattatttatttatttaaatatattaaattatgaaaatttttttagaataatatttttaacttttagtgtatgtgaaggggcattaggtctttcaattttagtatcaataattcgtactcatggaaatgattattttcaaagatttaatattttacaatgtattatacaatgaatcttattaactcttttaattatttttaattttatttttataaatataaaacatccattagcaataggattaactttattaatccaaactacattagtaactttaacatcaggtcttataactaaaagattttgattttcatatattttatttttagtattcttaggaggtatattagttttatttatttatgttacttctttagcatcaaatgaaatattttcattttcaattaaattgttatttatttcattaagagtattttctgtaataataat---tacattatttttcatagataaaaatattttacta---caataccaaaatttagaaattaaatctatttatgatataaattcttatttaatagaaaattctttatctcttaataaactatataattatccaactaatttattaacaattctattaataaattacctattaattacattaatcgctgtagttaaaattactaaattatttaagggtcctcttcgaccaatatttaacatgaacaaacctttacgaatcaaacacccaatctttagaattgctaatagtgctttagtagatttaccagcacctattaatatttcagcttgatgaaatttcggatctttattattcttatgtttaataattcaaattttaactggtttatttttagcgatacactatactgcagatattaatttagcttttaatagagttaatcatatttgtcgagatgtaaactatggatgattactacgaactatacatgctaatggtgcatcatttttctttatttgtatttatttacatgtaggacgaggaatttattatggatcatacttatttactccaacttgattagtaggagtaatcattttatttttagtaataggaacagcttttataggttatgttttaccatgaggtcaaatatctttttgaggagctacagttattactaatttattatcagctatcccttacttaggtattgatctagttcaatgagtatgaggaggatttgctgtagacaatgcaacattaactcgattttttacattccattttattttaccattcattgtattagccgcaacattaattcatattttatttttacatgaaactggatcaaataaccctataggattaaattctaatattgataaaattccatttcatccatacttcacatttaaggatattgtgggatttatcattataacaataattttacttttattagtattaattaatccttatcttttaggagatcctgataattttattcctgccaatccattagtaacaccagttcatattcaaccagaatgatatttcttatttgcttatgctattttacgatcaattcctaataagttaggaggagtaatcgctttagttctttctattgcaattttagctattttaccattttatcatttaagaaaatttcgaggaattcaattttaccctattaatcaaattttattctgagtaatagtagtaacagtaattttattaacatgaattggagcccgaccagttgaagaaccttatgttttagtaggacaaattttaactgtaatttactttgcatattttatatttaatcctttaattattaaatgatgagataatttattaaat---------atagaaaatttattatttattgttggaagattattattaattatttttgtattagtaagagtagcatttttaactcttttagaacgaaaggttttaggatatattcaaattcgtaagggacctaataaggttggaattgttggaattcctcagcctttttgtgatgcaattaaattatttactaaggaacaaacttatcctttgttatctaattatatttcttattatttttcaccaattttttcattatttttgtctttattggtttgaatatgcatacctatatttgttaagttattttcgtttaatttaggtttgttattttttctttgttgtacaagtttaggtgtttatacagtaataattgcaggttgatcttcaaattcaaattatgctttattaggagggttacgggctgttgctcaaactatttcttatgaagttagattagctttggtattattaagttttatttttttaattgggggttataatatattaatattttataagtatcaaatatttatttggtttttatttattatatttcctatagctttagtatgatttagtatttctttagctgaaactaatcgaactccttttgattttgctgaaggagaatcagaattagtttctggatttaatgtagaatatagaagaggaggatttgctttaatttttttagcagaatatgcaagtattttgtttataagaatattattttgtgtaatatttttgggaagtgatgttttccatgtttttttttatattaaattaacatttgtttcttttatatttatttgagttcgtgggacattacctcgatttcgatatgataaattaatgtatttagcttgaaagagttttttacctttttcattaaattttttattattttttgtagggtttaaaatttttttattttatttaattaattatattaattatattcaat-ata-aaaataataatttatcaaatattaggtcctttcgtactgaaatattttc-attttttaaagatagaaaccaacctggcttacgccggtttgaactcagatcatgtaagaatttaaaagtcgaacagacttaaaatttaagcggctacacctaaaattatatcttaatccaacatcgaggtcgcaatcttttttatcgatatgaactctccaaaaaaattacgctgttatccctaaagtaacttgtttttttaatcgctaataacggatcaattattcataaattaatg-atttaaacaattaaaagtttattaaattttaatatcaccccaataaaatata-atctattattataacaaaaaaaatctaaaaaattataata--atataaatataaagatttatagggtcttctcgtcttttaaataaattttagctttttgactaaaaaataaaattctattataaatttttatgaaacagttaatatctcgtccaaccattcataccagccttcaattaaaagactaatgattatgctaccttt-gcacagttagtatact-gcggccattt--aaaata--tttcagtgggcaggtcagactttaaaaaaaa-atc--aaaaagacatgtttttgttaaacaggcgaacatt--atttttgccgagttctttataaaaacttttcatttatatttatttataca-ttttaatatactaattttatcataattttttcattttaattattaaaatgaatactttaataaaaa-tttaaaattttaataaataa--taattattata-aaataaattataacacttttattaataatagctatttctaagcttatatttatta-ata-tatttatttatttttaaaaatttattttacagcttatcccataaaatattaaaattaaatatttatttaattaatttatttaattaaataatataaaatttctaaattaaatttatttcttaaagaactagatacctttaaaaacgaataacatttcatttctaatatattattaaaaataattttgccacattaactttcataatatattaactcttttaaaatcgagaaaattattttaaataatttttatttgataaaccctgatacacaaggtacaataaattaaattttcttttaaaataa-aaatttttcaaa-ttatttcaattttctttcacaatactattacactataattaatattattttttctttattaaatactaaaaca-attcaa-tttataattatttttaataatttaaaat--at-aaaa-aaaaattattaataaataaaatctaa----CATTCTAGGTACACTTTCCAGTACATCTACTATGTTACGACTTATCTTACCTTAGTAGTAAGAGTGACGGGCGATGTGTGCATATTTTAGAGCTAAAATCAAATTATTAATCTTTATAATTTTACTATCAAATCCACCTTCAATAAATA-TTTCAAATT-TATATCCGTTTAAATAAATTTATTGTAACCCATTTCTACTTAAATATTAGCTACACCTTGATCTGATATATTTTCTTTTAAAAAATCTTGAAAATTAACA-TTCTTATAAAATATTCTAATAACGACGGTATATAAACTGATT-ACAAACTTAAGTAAGGTCCATCGTGGATTATCGATTACAGAAC-AGGTTCCTCTGAATAGACTAAAATACCGCCAAATTTTTTAAGTTTCAAGAACATAACTACTACTACCTTAGTTTT-TTAATTTACATTTTAAATAATAGGGTATCTAATCCTAGTTTATTACTAAAATTTTTAAGCTTCAATTATTCTAATAAAAAA--T-TTTATAAATTT-AAAATTTCACCTAATAAATTTATTTTTATTTTATAAATAAACAATTTAACTTCA-ACTAAAAAAAA-TTTATTTGCATTATTCGTATAACCGCGGCTGCTGGCACAAATTTAGCCAATACT-CTTTAGTATTACTATTTCTAAGTTTCCTTAATT-AATAATATTAATTACTGCGGATAAAAA--AAAA-TTATTTA-TTATTAAAATAAATAAATATTCATATAAAAATTTACATATAAATTAAACTAATAATAAATTTACAAGCCAAAATAAAACTTTAT
>L.cuprina_JX913746
atttttaataattcatcaaaaattatatttttcggaattttaataataggaacattaatttctatttctgctaattcatggttaggtgcttgaatagggttagaaattaatttattagcttttatccccctaataagagatgataaattaatatcaacagaagcctcattaaagtatttcttaactcaagcattagcatcttcagtatttctattcgcagtaattttgtttttactaaattcaagtaaaac---aaattcaaattattttatagaaataataatcttttcttctcttcttttaaaaagaggttctgctccgtttcatttttgattccctaatgtaatagaaggactttcatgaacaaatgcattaattttaatgacttgacaaaaaattgcacctttaatattaatttcttatattatttttaaaccattaattattacaagtattattctttcaagattaattggtgctttaggtggattaaatcaaacttctttacgtaaattaatagcttattcttctattaatcatttaggatgaatattagcagcaatatataatagaaatttattatgaataacatattttttattttattcatttctttcatttgctataatttttatatttaatatatttaaaacttctcatattaaccaattattttcattattttttcattcaaaggttataaaattttttttattttttaatatattatcattaggaggattacccccatttttaggatttttccctaaatgaattgttattcaatctttaactattaataatcaattatttttattgacatttatagtattaataacattaattactttatatttttatatacgattatcatatagagcttttatattaaattattatgaaaataattgattaaattattctatatttaaatctagttatatgaaaatctttataactttttcatttatttcaatttttgggttattcctaatttcttctttatattttttattttcgcaacaatggttattttcaactaatcataaagatattggaactttatatttcatttttggagcttgatccggaataattggaacttctttaagaattctaattcgagctgaattaggacatcctggggctttaattggagatgatcaaatttataatgtaattgttacagctcatgcttttattataattttttttatagtaataccaattataattggtggatttggaaattgattagtcccattaatactaggagctccagatatagcattccctcgaataaataatataagtttttgacttttacctcctgcattaactttattattagttagtagtatagtagaaaacggagctggaacaggatgaacagtttaccctcctctatcttctaatattgctcacggaggagcttctgttgatttagctattttttctcttcatttagcaggaatttcctcaattttaggagctgtaaattttattactacagttattaatatacgatcaacaggaattacttttgatcgaatacctttatttgtgtgatcagtagtaattacagctttattacttttattatcattaccagtattagctggagctattacaatacttttaacagatcgaaatcttaatacatcattctttgacccagcaggaggaggagacccaattttatatcaacatttattttgattctttggacatcctgaagtttatattttaattttacctggatttggaataatttctcatattattagtcaagaatcaggaaaaaaggaaacattcggttcattaggaataatctatgctatattagctattggattattaggatttattgtttgagctcatcatatatttacagtaggaatagacgttgatacacgagcttattttacttcagctactataattattgctgtaccaactggaattaaaattttcagttgattagcaactctttatggaactcaattaaactactctcctgctactttatgagctttaggatttgtatttttatttactgtaggaggtttaactggagttgttttagctaactcttcaattgatattattctacatgatacttattacgtagtagctcacttccattatgttttatcaataggagctgtatttgctattatagcaggatttgttcattgataccctttatttacaggattaactttaaatactaagatattaaaaagtcaatttgctattatattcattggagtaaatttaacatttttcccccaacattttttaggattagcaggaataccacgacgatattcagactacccagatgcttacacaacttgaaatgtaatttctacaattgggtcaacaatttctttattaggaattttattcttcttctttattatttgagaaagtcttgtatctcaacgtcaagttttattccctattcaattaaattcatcaattgaatgattacaaaatactccaccagctgaacatagttattctgaattacctttattaactaatt--atgtcaacatgagcaaatttaggtttacaagatagttcttctcctttaatagaacaattaatctttttccatgatcacgcacttttaattttagtgataattactgtacttgtaggatatttaatatttatgttattttttaacaaatatgtaaatcgatatttattacacggacaaactattgaaattatttgaacaattttacctgcaattattttattatttattgcttttccttctcttcgacttttatacttacttgatgaaattaatgaaccttcaattactttaaaggcaattggtcatcaatgatattgaagttatgaatattcagattttgcaaatattgaatttgattcatatataattcctactaacgaattatcaattgatagttttcgtttattagacgtagataaccgagtagttttaccaataaattctcaagttcgaattttagtaactgccgctgatgtaattcattcttgaactattccagcactaggagtaaaggtagatggaactcctggtcgactaaatcaaacaaattttttaattaaccgaccaggtttattttacggacaatgttcagaaatttgtggagctaatcatagttttataccaattgtaattgaaagaattccagtaaattactttattaaatgaatttctaataat-ataaattctt-attcctcaaatagcacctattggttgattaagcttatttattattttttcaattgcttttgtaatttttaatgtaataaattattattcatttattccttctatacctaaatcaaatttaattaataaaacacaatctacaaattcattaaattgaaaatgaatgataacaaatttattctcagtatttgacccttcttctagtatttttaatttatcattaaattgattaagaacatttttaggaattttaataattccttctagatattgattaatgccttctcgttatcatattttttgaaataatattttattaactcttcataaggaattcaaaactcttttaggacctataggagctaatggatcaacttttattttcgtttcattattttctataattctttttaataattttataggactattcccttacatttttacaagtacaagtcatttaactttaactcttactttagctcttcctttatgattatgttttatattatttggatgaattaataatacacaacatatatttgctcatttagtgccccaaggaactccagccgttttaataccttttatggtttgcattgaaacaattagtaatgtaattcgaccaggaactttagctgttcgactaacagctaatataattgctggacatttattattaacccttttaggtaatacaggtccttctatatcaacaattttattaagacttttaattattacacaaattgctttattagttcttgaatcagctgttgctataattcaatcttatgtatttgctgttcttagaaccctatattctagtgaagtaatgtcaactcactcaaaccacccatttcacttagtagattatagtccatgaccattaacagcttcaattggagctataacaactgtcgctggaatagtaaagtgattccatcaatatgatgtttcattattcttattaggtaatattattactattttaactgtataccaatgatgacgagatgtttctcgagaaggaacttttcaaggtcttcatactgatgcagtaactacaggtttacgatgaggaataattttatttattttatcagaagttttattttttgtttcattcttttgagctttttttcatagtagtctttctccatcaattgaactaggagctatatgacctcctataggaattactccttttaatccattccaaattcctttattaaatacagtaattttattaacttcaggaattactgtaacttgagctcatcatagcttaatggaaggaaatcactcccaaactactcaaggattattttttacagtaattctaggagtttattttactattcttcaagcatacgaatatattgaagccccatttacaattgctgactctgtttatggttcaacattttttataacaacaggattccatggagttcatgttttaattggaactacttttttattagtatgtttaattcgtcacttaaacaatcatttttctaaaaatcatcattttggatttgaagctgctgcttgatattgacattttgttgatattgtttgattattcctttatgtttcaatttactgatgaggaggt---attttatcaattttaacaattagttcaattattttattaatttcaattgtagtaatattactagcctcaattctttcaaaaaaaacattagttgatcgagaaaaagcctccccatttgaatgtggatttgacccaaaatcatcttctcggttacctttttcacttcgattttttttaattacaattatttttcttatttttgatgtagaaattgctttaattcttcctattatcttaattattaagttttctaatttaataatatgaacaattacatcaattatttttattttaattttattattaggtctttatcatgaatgaaatcaaggaatattaaactgatcaaat---------------atttgtgcaattagttttgtaagattatttttttttagattgtcttctttttttataggacttgtttttattataaatgattatagaatttttattgagtgagaagttgtttcgatgaattcaataagtattgttataactttattatttgattgaataagtttaatttttatatcttttgttttaataatttcttcattagttattttttatagtaaggaatatatagaaagtgattataaaattaatcgatttattatattagtattaatatttgttacttctataatattattaattattagtcctaatttaattagtattttattaggatgggatggtttaggattagtttcatattgtttagtaatttattttcaaaatgttaagtcttataatgctggtatattaacagctttatcaaatcgaattggtgatgttgctcttttattagctattgcttgaatattaaattatggaagttgaaattatattttttatttagaagtaataaaaagtaatatagaaataataattgtaggaggattagttatattagctgcaataactaaaagagctcaaattcctttttcttcttggttaccagctgctatagcagctcctacaccagtttcagctttagttcattcttcaactttggtaactgctggtgtttatttattaattcgatttaatattttattaagaagttcatggttaggtaatttattattattattatctgggttaacaatatttatagcaggattaggagctaattatgaatttgatttaaagaaaattattgctttatctactttaagacaattgggactaataataagaattttatcaataggttattataagttagcattttttcatttattaactcatgctttatttaaggctttattatttatatgtgctggggctattattcataatataaataattctcaagatattcgattaatgggaagtttaagattaataataccattaacttcttcttgttttaatgtagctaatttagctttatgtggtataccttttttagctgggttttattctaaggacttaattttagaaacagtttctttatcttatattaatatattttctttttttctttattttttttcaacaggtttaactgtatgttattcttttcgattagtttattatacaataactggtgattctaatttttcttctttaaatatgttaaatgatgaaggttgagtgatattaaaaagtataataggattattaattttaagaatttttggtgggagaatattgagatgattaatttttcctacaccaatagtagttgttcttccttcttatttaaaattattaacattatttgtttgtgttgttggggggattataggttatataatttctcatgtatctttatttttttataataaggctttaaataattataatttttcttattttttaggttctatgtggtttataccttatatttctacttatggaattattaattattctttaattgttggaaatatagtagttaaatcattcgatcaaggttgatctgaatattttggaggccaacaattgtatttaaatttaattaaaaattctcaattaaatcaa---atattacaaaataataatttaaagatttatttattaagttttattttttgaattataattttatacatgtatataatttatttaatgttaaaaattattattagaattttatttttatttccattgtgtttaatatataatacttattgaatggtacaaagtttattatttttattaagttttgtttttattttaataaatatatatagaaattattttatatcaatttcttatttatttggatgtgatataatttcttatggattgattttattaagattatgaattgtatctttaatattaatggctagtgaatctatttataagtatagaaattatactaatttatttttattaaatattgttttattattaattttattagtattaacttttagaagaataagattatttatgttttatttattttttgaaagtagattaattcctactttgtttttaattttaggatgaggttatcaacctgaacgtttgcaagctggagtatatttattattttatactttattagtttctttaccaatattagttggtattttttatttgtataaggttactggaactttaaatttttatttattaaataattatatatttaattatgaaattctttatttttctttagtcatagcttttttagtaaaaatacctatatttttagttcatttatgattgcctaaggctcatgtagaagctcctgtttctggttcaataattttagctggaattatattaaagttagggggttacggattattacgagtatttccttttttacaattaataggattgaaatttaattttatttgaattagaattagattagtagggggggtattagttagattaatttgtttacgtcaaacagatttaaaggctttaattgcttattcttcagttgctcatataggaattgtattagctgggttgataactttaacttatataggaatttgtggttcttatactttaataattgctcatggtttatgttcttcaggattattttgtttggctaatatttcttatgaacgaacaggaagacgaagattattaattaataagggtatattaaattttataccttctatagcattatgatgatttttattaagatctgctaatatggctgctccacctactttaaatttattaggagaaatttctttaattaatagaattgttagttgatcatgagtttctatacttatattatcattattgtctttttttagagctgcttatactttatatttatatgcttatagtcaacacggtaaaattttttctggaatttattcttttagaggaggttctgttcgggaatttttacttttatttttacattgatttcctttaaatttattaattttaaagggtgatatatgtatattatgattaatgatagcaattttaaattgaagcttaccaagtattttatttattataggagtatttacttttgtttctaatcgaaagcatttattatctatattgttaagattagaatatattgttttaagattatttcttttattatttatttatttaaatatattaaattatgaaaatttttttagaataatatttttaacttttagtgtatgtgaaggggcattaggtctttcaattttagtatcaataattcgtactcatggaaatgattattttcaaagatttaatattttacaatgtattatacaatgaatcttattaactcttttaattatttttaattttatttttataaatataaaacatccattagcaataggattaactttattaatccaaactacattagtaactttaacatcaggtcttataactaaaagattttgattttcatatattttatttttagtattcttaggaggtatattagttttatttatttatgttacttctttagcatcaaatgaaatattttcattttcaattaaattgttatttatttcattaagagtattttctgtaataataat---tacattatttttcatagataaaaatattttacta---caataccaaaatttagaaattaaatctatttatgatataaattcttatttaatagaaaattctttatctcttaataaactatataattatccaactaatttattaacaattctattaataaattacctattaattacattaatcgctgtagttaaaattactaaattatttaagggtcctcttcgaccaatatttaacatgaacaaacctttacgaatcaaacacccaatctttagaattgctaatagtgctttagtagatttaccagcacctattaatatttcagcttgatgaaatttcggatctttattattcttatgtttaataattcaaattttaactggtttatttttagcgatacactatactgcagatattaatttagcttttaatagagttaatcatatttgtcgagatgtaaactatggatgattactacgaactatacatgctaatggtgcatcatttttctttatttgtatttatttacatgtaggacgaggaatttattatggatcatacttatttactccaacttgattagtaggagtaatcattttatttttagtaataggaacagcttttataggttatgttttaccatgaggtcaaatatctttttgaggagctacagttattactaatttattatcagctatcccttacttaggtattgatctagttcaatgagtatgaggaggatttgctgtagacaatgcaacattaactcgattttttacattccattttattttaccattcattgtattagccgcaacattaattcatattttatttttacatgaaactggatcaaataaccctataggattaaattctaatattgataaaattccatttcatccatacttcacatttaaggatattgtgggatttatcattataacaataattttacttttattagtattaattaatccttatcttttaggagatcctgataattttattcctgccaatccattagtaacaccagttcatattcaaccagaatgatatttcttatttgcttatgctattttacgatcaattcctaataagttaggaggagtaatcgctttagttctttctattgcaattttagctattttaccattttatcatttaagaaaatttcgaggaattcaattttaccctattaatcaaattttattctgagtaatagtagtaacagtaattttattaacatgaattggagcccgaccagttgaagaaccttatgttttagtaggacaaattttaactgtaatttactttgcatattttatatttaatcctttaattattaaatgatgagataatttattaaat---------atagaaaatttattatttattgttggaagattattattaattatttttgtattagtaagagtagcatttttaactcttttagaacgaaaggttttaggatatattcaaattcgtaagggacctaataaggttggaattgttggaattcctcagcctttttgtgatgcaattaaattatttactaaggaacaaacttatcctttgttatctaattatatttcttattatttttcaccaattttttcattatttttgtctttattggtttgaatatgcatacctatatttgttaagttattttcgtttaatttaggtttgttattttttctttgttgtacaagtttaggtgtttatacagtaataattgcaggttgatcttcaaattcaaattatgctttattaggagggttacgggctgttgctcaaactatttcttatgaagttagattagctttggtattattaagttttatttttttaattgggggttataatatattaatattttataagtatcaaatatttatttggtttttatttattatatttcctatagctttagtatgatttagtatttctttagctgaaactaatcgaactccttttgattttgctgaaggagaatcagaattagtttctggatttaatgtagaatatagaagaggaggatttgctttaatttttttagcagaatatgcaagtattttgtttataagaatattattttgtgtaatatttttgggaagtgatgttttccatgtttttttttatattaaattaacatttgtttcttttatatttatttgagttcgtgggacattacctcgatttcgatatgataaattaatgtatttagcttgaaagagttttttacctttttcattaaattttttattattttttgtagggtttaaaatttttttattttatttaattaattatattaattatattcaat-ata-aaaataataatttatcaaatattaggtcctttcgtactgaaatattttc-attttttaaagatagaaaccaacctggcttacgccggtttgaactcagatcatgtaagaatttaaaagtcgaacagacttaaaatttaagcggctacacctaaaattatatcttaatccaacatcgaggtcgcaatcttttttatcgatatgaactctccaaaaaaattacgctgttatccctaaagtaacttgtttttttaatcgctaataacggatcaattattcataaattaatg-atttaaacaattaaaagtttattaaattttaatatcaccccaataaaatata-atctattattataacaaaaaaaatctaaaaaattataata--atataaatataaagatttatagggtcttctcgtcttttaaataaattttagctttttgactaaaaaataaaattctattataaatttttatgaaacagttaatatctcgtccaaccattcataccagccttcaattaaaagactaatgattatgctaccttt-gcacagttagtatact-gcggccattt--aaaata--tttcagtgggcaggtcagactttaaaaaaaa-atc--aaaaagacatgtttttgttaaacaggcgaacatt--atttttgccgagttctttataaaaacttttcatttatatttatttataca-ttttaatatactaattttatcataattttttcattttaattattaaaatgaatactttaataaaaa-tttaaaattttaataaataa--taattattata-aaataaattataacacttttattaataatagctatttctaagcttatatttatta-ata-tatttatttatttttaaaaatttattttacagcttatcccataaaatattaaaattaaatatttatttaattaatttatttaattaaataatataaaatttctaaattaaatttatttcttaaagaactagatacctttaaaaacgaataacatttcatttctaatatattattaaaaataattttgccacattaactttcataatatattaactcttttaaaatcgagaaaattattttaaataatttttatttgataaaccctgatacacaaggtacaataaattaaattttcttttaaaataa-aaatttttcaaa-ttatttcaattttctttcacaatactattacactataattaatattattttttctttattaaatactaaaaca-attcaa-tttataattatttttaataatttaaaat--at-aaaa-aaaaattattaataaataaaatctaa----CATTCTAGGTACACTTTCCAGTACATCTACTATGTTACGACTTATCTTACCTTAGTAGTAAGAGTGACGGGCGATGTGTGCATATTTTAGAGCTAAAATCAAATTATTAATCTTTATAATTTTACTATCAAATCCACCTTCAATAAATA-TTTCAAATT-TATATCCGTTTAAATAAATTTATTGTAACCCATTTCTACTTAAATATTAGCTACACCTTGATCTGATATATTTTCTTTTAAAAAATCTTGAAAATTAACA-TTCTTATAAAATATTCTAATAACGACGGTATATAAACTGATT-ACAAACTTAAGTAAGGTCCATCGTGGATTATCGATTACAGAAC-AGGTTCCTCTGAATAGACTAAAATACCGCCAAATTTTTTAAGTTTCAAGAACATAACTACTACTACCTTAGTTTT-TTAATTTACATTTTAAATAATAGGGTATCTAATCCTAGTTTATTACTAAAATTTTTAAGCTTCAATTATTCTAATAAAAAA--T-TTTATAAATTT-AAAATTTCACCTAATAAATTTATTTTTATTTTATAAATAAACAATTTAACTTCA-ACTAAAAAAAA-TTTATTTGCATTATTCGTATAACCGCGGCTGCTGGCACAAATTTAGCCAATACT-CTTTAGTATTACTATTTCTAAGTTTCCTTAATT-AATAATATTAATTACTGCGGATAAAAA--AAAA-TTATTTA-TTATTAAAATAAATAAATATTCATATAAAAATTTACATATAAATTAAACTAATAATAAATTTACAAGCCAAAATAAAACTTTAT
>L.cuprina_JX913747
atttttaataattcatcaaaaattatatttttcggaattttaataataggaacattaatttctatttctgctaattcatggttaggtgcttgaatagggttagaaattaatttattagcttttatccccctaataagagatgataaattaatatcaacagaagcctcattaaagtatttcttaactcaagcattagcatcttcagtatttctattcgcagtaattttgtttttactaaattcaagtaaaac---aaattcaaattattttatagaaataataatcttttcttctcttcttttaaaaagaggttctgctccgtttcatttttgattccctaaagtaatagaaggactttcatgaacaaatgcattaattttaatgacttgacaaaaaattgcacctttaatattaatttcttatattatttttaaaccattaattattacaagtattattctttcaagattaattggtgctttaggtggattaaatcaaacttctttacgtaaattaatagcttattcttctattaatcatttaggatgaatattagcagcaatatataatagaaatttattatgaataacatattttttattttattcatttctttcatttgctataatttttatatttaatatatttaaaacttctcatattaaccaattattttcattattttttcattcaaaggttataaaattttttttattttttaatatattatcattaggaggattacccccatttttaggatttttccctaaatgaattgttattcaatctttaactattaataatcaattatttttattgacatttatagtattaataacattaattactttatatttttatatacgattatcatatagagcttttatattaaattattatgaaaataattgattaaattattctatatttaaatctagttatatgaaaatctttataactttttcatttatttcaatttttgggttattcctaatttcttctttatattttttattttcgcaacaatggttattttcaactaatcataaagatattggaactttatatttcatttttggagcttgatccggaataattggaacttctttaagaattctaattcgagctgaattaggacatcctggggctttaattggagatgatcaaatttataatgtaattgttacagctcatgcttttattataattttttttatagtaataccaattataattggtggatttggaaattgattagtcccattaatactaggagctccagatatagcattccctcgaataaataatataagtttttgacttttacctcctgcattaactttattattagttagtagtatagtagaaaacggagctggaacaggatgaacagtttaccctcctctatcttctaatattgctcacggaggagcttctgttgatttagctattttttctcttcatttagcaggaatttcctcaattttaggagctgtaaattttattactacagttattaatatacgatcaacaggaattacttttgatcgaatacctttatttgtgtgatcagtagtaattacagctttattacttttattatcattaccagtattagctggagctattacaatacttttaacagatcgaaatcttaatacatcattctttgacccagcaggaggaggagacccaattttatatcaacatttattttgattctttggacatcctgaagtttatattttaattttacctggatttggaataatttctcatattattagtcaagaatcaggaaaaaaggaaacattcggttcattaggaataatctatgctatattagctattggattattaggatttattgtttgagctcatcatatatttacagtaggaatagacgttgatacacgagcttattttacttcagctactataattattgctgtaccaactggaattaaaattttcagttgattagcaactctttatggaactcaattaaactactctcctgctactttatgagctttaggatttgtatttttatttactgtaggaggtttaactggagttgttttagctaactcttcaattgatattattctacatgatacttattacgtagtagctcacttccattatgttttatcaataggagctgtatttgctattatagcaggatttgttcattgataccctttatttacaggattaactttaaatactaagatattaaaaagtcaatttgctattatattcattggagtaaatttaacatttttcccccaacattttttaggattagcaggaataccacgacgatattcagactacccagatgcttacacaacttgaaatgtaatttctacaattgggtcaacaatttctttattaggaattttattcttcttctttattatttgagaaagtcttgtatctcaacgtcaagttttattccctattcaattaaattcatcaattgaatgattacaaaatactccaccagctgaacatagttattctgaattacctttattaactaatt--atgtcaacatgagcaaatttaggtttacaagatagttcttctcctttaatagaacaattaatctttttccatgatcacgcacttttaattttagtgataattactgtacttgtaggatatttaatatttatgttattttttaacaaatatgtaaatcgatatttattacacggacaaactattgaaattatttgaacaattttacctgcaattattttattatttattgcttttccttctcttcgacttttatacttacttgatgaaattaatgaaccttcaattactttaaaggcaattggtcatcaatgatattgaagttatgaatattcagattttgcaaatattgaatttgattcatatataattcctactaacgaattatcaattgatagttttcgtttattagacgtagataaccgagtagttttaccaataaattctcaagttcgaattttagtaactgccgctgatgtaattcattcttgaactattccagcactaggagtaaaggtagatggaactcctggtcgactaaatcaaacaaattttttaattaaccgaccaggtttattttacggacaatgttcagaaatttgtggagctaatcatagttttataccaattgtaattgaaagaattccagtaaattactttattaaatgaatttctaataat-ataaattctt-attcctcaaatagcacctattggttgattaagcttatttattattttttcaattgcttttgtaatttttaatgtaataaattattattcatttattccttctatacctaaatcaaatttaattaataaaacacaatctacaaattcattaaattgaaaatgaatgataacaaatttattctcagtatttgacccttcttctagtatttttaatttatcattaaattgattaagaacatttttaggaattttaataattccttctagatattgattaatgccttctcgttatcatattttttgaaataatattttattaactcttcataaggaattcaaaactcttttaggacctataggagctaatggatcaacttttattttcgtttcattattttctataattctttttaataattttataggactattcccttacatttttacaagtacaagtcatttaactttaactcttactttagctcttcctttatgattatgttttatattatttggatgaattaataatacacaacatatatttgctcatttagtgccccaaggaactccagccgttttaataccttttatggtttgcattgaaacaattagtaatgtaattcgaccaggaactttagctgttcgactaacagctaatataattgctggacatttattattaacccttttaggtaatacaggtccttctatatcaacaattttattaagacttttaattattacacaaattgctttattagttcttgaatcagctgttgctataattcaatcttatgtatttgctgttcttagaaccctatattctagtgaagtaatgtcaactcactcaaaccacccatttcacttagtagattatagtccatgaccattaacagcttcaattggagctataacaactgtcgctggaatagtaaagtgattccatcaatatgatgtttcattattcttattaggtaatattattactattttaactgtataccaatgatgacgagatgtttctcgagaaggaacttttcaaggtcttcatactgatgcagtaactacaggtttacgatgaggaataattttatttattttatcagaagttttattttttgtttcattcttttgagctttttttcatagtagtctttctccatcaattgaactaggagctatatgacctcctataggaattactccttttaatccattccaaattcctttattaaatacagtaattttattaacttcaggaattactgtaacttgagctcatcatagcttaatggaaggaaatcactcccaaactactcaaggattattttttacagtaattctaggagtttattttactattcttcaagcatacgaatatattgaagccccatttacaattgctgactctgtttatggttcaacattttttataacaacaggattccatggagttcatgttttaattggaactacttttttattagtatgtttaattcgtcacttaaacaatcatttttctaaaaatcatcattttggatttgaagctgctgcttgatattgacattttgttgatattgtttgattattcctttatgtttcaatttactgatgaggaggt---attttatcaattttaacaattagttcaattattttattaatttcaattgtagtaatattactagcctcaattctttcaaaaaaaacattagttgatcgagaaaaagcctccccatttgaatgtggatttgacccaaaatcatcttctcggttacctttttcacttcgattttttttaattacaattatttttcttatttttgatgtagaaattgctttaattcttcctattatcttaattattaagttttctaatttaataatatgaacaattacatcaattatttttattttaattttattattaggtctttatcatgaatgaaatcaaggaatattaaactgatcaaat---------------atttgtgcaattagttttgtaagattatttttttttagattgtcttctttttttataggacttgtttttattataaatgattatagaatttttattgagtgagaagttgtttcgatgaattcaataagtattgttataactttattatttgattgaataagtttaatttttatatcttttgttttaataatttcttcattagttattttttatagtaaggaatatatagaaagtgattataaaattaatcgatttattatattagtattaatatttgttacttctataatattattaattattagtcctaatttaattagtattttattaggatgggatggtttaggattagtttcatattgtttagtaatttattttcaaaatgttaagtcttataatgctggtatattaacagctttatcaaatcgaattggtgatgttgctcttttattagctattgcttgaatattaaattatggaagttgaaattatattttttatttagaagtaataaaaagtaatatagaaataataattgtaggaggattagttatattagctgcaataactaaaagagctcaaattcctttttcttcttggttaccagctgctatagcagctcctacaccagtttcagctttagttcattcttcaactttggtaactgctggtgtttatttattaattcgatttaatattttattaagaagttcatggttaggtaatttattattattattatctgggttaacaatatttatagcaggattaggagctaattatgaatttgatttaaagaaaattattgctttatctactttaagacaattgggactaataataagaattttatcaataggttattataagttagcattttttcatttattaactcatgctttatttaaggctttattatttatatgtgctggggctattattcataatataaataattctcaagatattcgattaatgggaagtttaagattaataataccattaacttcttcttgttttaatgtagctaatttagctttatgtggtataccttttttagctgggttttattctaaggacttaattttagaaacagtttctttatcttatattaatatattttctttttttctttattttttttcaacaggtttaactgtatgttattcttttcgattagtttattatacaataactggtgattctaatttttcttctttaaatatgttaaatgatgaaggttgagtgatattaaaaagtataataggattattaattttaagaatttttggtgggagaatattgagatgattaatttttcctacaccaatagtagttgttcttccttcttatttaaaattattaacattatttgtttgtgttgttggggggattataggttatataatttctcatgtatctttatttttttataataaggctttaaataattataatttttcttattttttaggttctatgtggtttataccttatatttctacttatggaattattaattattctttaattgttggaaatatagtagttaaatcattcgatcaaggttgatctgaatattttggaggccaacaattgtatttaaatttaattaaaaattctcaattaaatcaa---atattacaaaataataatttaaagatttatttattaagttttattttttgaattataattttatacatgtatataatttatttaatgttaaaaattattattagaattttatttttatttccattgtgtttaatatataatacttattgaatggtacaaagtttattatttttattaagttttgtttttattttaataaatatatatagaaattattttatatcaatttcttatttatttggatgtgatataatttcttatggattgattttattaagattatgaattgtatctttaatattaatggctagtgaatctatttataagtatagaaattatactaatttatttttattaaatattgttttattattaattttattagtattaacttttagaagaataagattatttatgttttatttattttttgaaagtagattaattcctactttgtttttaattttaggatgaggttatcaacctgaacgtttgcaagctggagtatatttattattttatactttattagtttctttaccaatattagttggtattttttatttgtataaggttactggaactttaaatttttatttattaaataattatatatttaattatgaaattctttatttttctttagtcatagcttttttagtaaaaatacctatatttttagttcatttatgattgcctaaggctcatgtagaagctcctgtttctggttcaataattttagctggaattatattaaagttagggggttacggattattacgagtatttccttttttacaattaataggattgaaatttaattttatttgaattagaattagattagtagggggggtattagttagattaatttgtttacgtcaaacagatttaaaggctttaattgcttattcttcagttgctcatataggaattgtattagctgggttgataactttaacttatataggaatttgtggttcttatactttaataattgctcatggtttatgttcttcaggattattttgtttggctaatatttcttatgaacgaacaggaagacgaagattattaattaataagggtatattaaattttataccttctatagcattatgatgatttttattaagatctgctaatatggctgctccacctactttaaatttattaggagaaatttctttaattaatagaattgttagttgatcatgagtttctatacttatattatcattattgtctttttttagagctgcttatactttatatttatatgcttatagtcaacacggtaaaattttttctggaatttattcttttagaggaggttctgttcgggaatttttacttttatttttacattgatttcctttaaatttattaattttaaagggtgatatatgtatattatgattaatgatagcaattttaaattgaagcttaccaagtattttatttattataggagtatttacttttgtttctaatcgaaagcatttattatctatattgttaagattagaatatattgttttaagattatttcttttattatttatttatttaaatatattaaattatgaaaatttttttagaataatatttttaacttttagtgtatgtgaaggggcattaggtctttcaattttagtatcaataattcgtactcatggaaatgattattttcaaagatttaatattttacaatgtattatacaatgaatcttattaactcttttaattatttttaattttatttttataaatataaaacatccattagcaataggattaactttattaatccaaactacattagtaactttaacatcaggtcttataactaaaagattttgattttcatatattttatttttagtattcttaggaggtatattagttttatttatttatgttacttctttagcatcaaatgaaatattttcattttcaattaaattgttatttatttcattaagagtattttctgtaataataat---tacattatttttcatagataaaaatattttacta---caataccaaaatttagaaattaaatctatttatgatataaattcttatttaatagaaaattctttatctcttaataaactatataattatccaactaatttattaacaattctattaataaattacctattaattacattaatcgctgtagttaaaattactaaattatttaagggtcctcttcgaccaatatttaacatgaacaaacctttacgaatcaaacacccaatctttagaattgctaatagtgctttagtagatttaccagcacctattaatatttcagcttgatgaaatttcggatctttattattcttatgtttaataattcaaattttaactggtttatttttagcgatacactatactgcagatattaatttagcttttaatagagttaatcatatttgtcgagatgtaaactatggatgattactacgaactatacatgctaatggtgcatcatttttctttatttgtatttatttacatgtaggacgaggaatttattatggatcatacttatttactccaacttgattagtaggagtaatcattttatttttagtaataggaacagcttttataggttatgttttaccatgaggtcaaatatctttttgaggagctacagttattactaatttattatcagctatcccttacttaggtattgatctagttcaatgagtatgaggaggatttgctgtagacaatgcaacattaactcgattttttacattccattttattttaccattcattgtattagccgcaacattaattcatattttatttttacatgaaactggatcaaataaccctataggattaaattctaatattgataaaattccatttcatccatacttcacatttaaggatattgtgggatttatcattataacaataattttacttttattagtattaattaatccttatcttttaggagatcctgataattttattcctgccaatccattagtaacaccagttcatattcaaccagaatgatatttcttatttgcttatgctattttacgatcaattcctaataagttaggaggagtaatcgctttagttctttctattgcaattttagctattttaccattttatcatttaagaaaatttcgaggaattcaattttaccctattaatcaaattttattctgagtaatagtagtaacagtaattttattaacatgaattggagcccgaccagttgaagaaccttatgttttagtaggacaaattttaactgtaatttactttgcatattttatatttaatcctttaattattaaatgatgagataatttattaaat---------atagaaaatttattatttattgttggaagattattattaattatttttgtattagtaagagtagcatttttaactcttttagaacgaaaggttttaggatatattcaaattcgtaagggacctaataaggttggaattgttggaattcctcagcctttttgtgatgcaattaaattatttactaaggaacaaacttatcctttgttatctaattatatttcttattatttttcaccaattttttcattatttttgtctttattggtttgaatatgcatacctatatttgttaagttattttcgtttaatttaggtttgttattttttctttgttgtacaagtttaggtgtttatacagtaataattgcaggttgatcttcaaattcaaattatgctttattaggagggttacgggctgttgctcaaactatttcttatgaagttagattagctttggtattattaagttttatttttttaattgggggttataatatattaatattttataagtatcaaatatttatttggtttttatttattatatttcctatagctttagtatgatttagtatttctttagctgaaactaatcgaactccttttgattttgctgaaggagaatcagaattagtttctggatttaatgtagaatatagaagaggaggatttgctttaatttttttagcagaatatgcaagtattttgtttataagaatattattttgtgtaatatttttgggaagtgatgttttccatgtttttttttatattaaattaacatttgtttcttttatatttatttgagttcgtgggacattacctcgatttcgatatgataaattaatgtatttagcttgaaagagttttttacctttttcattaaattttttattattttttgtagggtttaaaatttttttattttatttaattaattatattaattatattcaat-ata-aaaataataatttatcaaatattaggtcctttcgtactgaaatattttc-attttttaaagatagaaaccaacctggcttacgccggtttgaactcagatcatgtaagaatttaaaagtcgaacagacttaaaatttaagcggctacacctaaaattatatcttaatccaacatcgaggtcgcaatcttttttatcgatatgaactctccaaaaaaattacgctgttatccctaaagtaacttgtttttttaatcgctaataacggatcaattattcataaattaatg-atttaaacaattaaaagtttattaaattttaatatcaccccaataaaatata-atctattattataacaaaaaaaatctaaaaaattataata--atataaatataaagatttatagggtcttctcgtcttttaaataaattttagctttttgactaaaaaataaaattctattataaatttttatgaaacagttaatatctcgtccaaccattcataccagccttcaattaaaagactaatgattatgctaccttt-gcacagttagtatact-gcggccattt--aaaata--tttcagtgggcaggtcagactttaaaaaaaa-atc--aaaaagacatgtttttgttaaacaggcgaacatt--atttttgccgagttctttataaaaacttttcatttatatttatttataca-ttttaatatactaattttatcataattttttcattttaattattaaaatgaatactttaataaaaa-tttaaaattttaataaataa--taattattata-aaataaattataacacttttattaataatagctatttctaagcttatatttatta-ata-tatttatttatttttaaaaatttattttacagcttatcccataaaatattaaaattaaatatttatttaattaatttatttaattaaataatataaaatttctaaattaaatttatttcttaaagaactagatacctttaaaaacgaataacatttcatttctaatatattattaaaaataattttgccacattaactttcataatatattaactcttttaaaatcgagaaaattattttaaataatttttatttgataaaccctgatacacaaggtacaataaattaaattttcttttaaaataa-aaatttttcaaa-ttatttcaattttctttcacaatactattacactataattaatattattttttctttattaaatactaaaaca-attcaa-tttataattatttttaataatttaaaat--at-aaaa-aaaaattattaataaataaaatctaa----CATTCTAGGTACACTTTCCAGTACATCTACTATGTTACGACTTATCTTACCTTAGTAGTAAGAGTGACGGGCGATGTGTGCATATTTTAGAGCTAAAATCAAATTATTAATCTTTATAATTTTACTATCAAATCCACCTTCAATAAATA-TTTCAAATT-TATATCCGTTTAAATAAATTTATTGTAACCCATTTCTACTTAAATATTAGCTACACCTTGATCTGATATATTTTCTTTTAAAAAATCTTGAAAATTAACA-TTCTTATAAAATATTCTAATAACGACGGTATATAAACTGATT-ACAAACTTAAGTAAGGTCCATCGTGGATTATCGATTACAGAAC-AGGTTCCTCTGAATAGACTAAAATACCGCCAAATTTTTTAAGTTTCAAGAACATAACTACTACTACCTTAGTTTT-TTAATTTACATTTTAAATAATAGGGTATCTAATCCTAGTTTATTACTAAAATTTTTAAGCTTCAATTATTCTAATAAAAAA--T-TTTATAAATTT-AAAATTTCACCTAATAAATTTATTTTTATTTTATAAATAAACAATTTAACTTCA-ACTAAAAAAAA-TTTATTTGCATTATTCGTATAACCGCGGCTGCTGGCACAAATTTAGCCAATACT-CTTTAGTATTACTATTTCTAAGTTTCCTTAATT-AATAATATTAATTACTGCGGATAAAAA--AAAA-TTATTTA-TTATTAAAATAAATAAATATTCATATAAAAATTTACATATAAATTAAACTAATAATAAATTTACAAGCCAAAATAAAACTTTAT
>L.cuprina_JX913748
atttttaataattcatcaaaaattatatttttcggaattttaataataggaacattaatttctatttctgctaattcatggttaggtgcttgaatagggttagaaattaatttattagcttttatccccctaataagagatgataaattaatatcaacagaagcctcattaaagtatttcttaactcaagcattagcatcttcagtatttctattcgcagtaattttgtttttactaaattcaagtaaaac---aaattcaaattattttatagaaataataatcttttcttctcttcttttaaaaagaggttctgctccgtttcatttttgattccctaatgtaatagaaggactttcatgaacaaatgcattaattttaatgacttgacaaaaaattgcacctttaatattaatttcttatattatttttaaaccattaattattacaagtattattctttcaagattaattggtgctttaggtggattaaatcaaacttctttacgtaaattaatagcttattcttctattaatcatttaggatgaatattagcagcaatatataatagaaatttattatgaataacatattttttattttattcatttctttcatttgctataatttttatatttaatatatttaaaacttctcatattaaccaattattttcattattttttcattcaaaggttataaaattttttttattttttaatatattatcattaggaggattacccccatttttaggatttttccctaaatgaattgttattcaatctttaactattaataatcaattatttttattgacatttatagtattaataacattaattactttatatttttatatacgattatcatatagagcttttatattaaattattatgaaaataattgattaaattattctatatttaaatctagttatatgaaaatctttataactttttcatttatttcaatttttgggttattcctaatttcttctttatattttttattttcgcaacaatggttattttcaactaatcataaagatattggaactttatatttcatttttggagcttgatccggaataattggaacttctttaagaattctaattcgagctgaattaggacatcctggggctttaattggagatgatcaaatttataatgtaattgttacagctcatgcttttattataattttttttatagtaataccaattataattggtggatttggaaattgattagtcccattaatactaggagctccagatatagcattccctcgaataaataatataagtttttgacttttacctcctgcattaactttattattagttagtagtatagtagaaaacggagctggaacaggatgaacagtttaccctcctctatcttctaatattgctcacggaggagcttctgttgatttagctattttttctcttcatttagcaggaatttcctcaattttaggagctgtaaattttattactacagttattaatatacgatcaacaggaattacttttgatcgaatacctttatttgtgtgatcagtagtaattacagctttattacttttattatcattaccagtattagctggagctattacaatacttttaacagatcgaaatcttaatacatcattctttgacccagcaggaggaggagacccaattttatatcaacatttattttgattctttggacatcctgaagtttatattttaattttacctggatttggaataatttctcatattattagtcaagaatcaggaaaaaaggaaacattcggttcattaggaataatctatgctatattagctattggattattaggatttattgtttgagctcatcatatatttacagtaggaatagacgttgatacacgagcttattttacttcagctactataattattgctgtaccaactggaattaaaattttcagttgattagcaactctttatggaactcaattaaactactctcctgctactttatgagctttaggatttgtatttttatttactgtaggaggtttaactggagttgttttagctaactcttcaattgatattattctacatgatacttattacgtagtagctcacttccattatgttttatcaataggagctgtatttgctattatagcaggatttgttcattgataccctttatttacaggattaactttaaatactaagatattaaaaagtcaatttgctattatattcattggagtaaatttaacatttttcccccaacattttttaggattagcaggaataccacgacgatattcagactacccagatgcttacacaacttgaaatgtaatttctacaattgggtcaacaatttctttattaggaattttattcttcttctttattatttgagaaagtcttgtatctcaacgtcaagttttattccctattcaattaaattcatcaattgaatgattacaaaatactccaccagctgaacatagttattctgaattacctttattaactaatt--atgtcaacatgagcaaatttaggtttacaagatagttcttctcctttaatagaacaattaatctttttccatgatcacgcacttttaattttagtgataattactgtacttgtaggatatttaatatttatgttattttttaacaaatatgtaaatcgatatttattacacggacaaactattgaaattatttgaacaattttacctgcaattattttattatttattgcttttccttctcttcgacttttatacttacttgatgaaattaatgaaccttcaattactttaaaggcaattggtcatcaatgatattgaagttatgaatattcagattttgcaaatattgaatttgattcatatataattcctactaacgaattatcaattgatagttttcgtttattagacgtagataaccgagtagttttaccaataaattctcaagttcgaattttagtaactgccgctgatgtaattcattcttgaactattccagcactaggagtaaaggtagatggaactcctggtcgactaaatcaaacaaattttttaattaaccgaccaggtttattttacggacaatgttcagaaatttgtggagctaatcatagttttataccaattgtaattgaaagaattccagtaaattactttattaaatgaatttctaataat-ataaattctt-attcctcaaatagcacctattggttgattaagcttatttattattttttcaattgcttttgtaatttttaatgtaataaattattattcatttattccttctatacctaaatcaaatttaattaataaaacacaatctacaaattcattaaattgaaaatgaatgataacaaatttattctcagtatttgacccttcttctagtatttttaatttatcattaaattgattaagaacatttttaggaattttaataattccttctagatattgattaatgccttctcgttatcatattttttgaaataatattttattaactcttcataaggaattcaaaactcttttaggacctataggagctaatggatcaacttttattttcgtttcattattttctataattctttttaataattttataggactattcccttacatttttacaagtacaagtcatttaactttaactcttactttagctcttcctttatgattatgttttatattatttggatgaattaataatacacaacatatatttgctcatttagtgccccaaggaactccagccgttttaataccttttatggtttgcattgaaacaattagtaatgtaattcgaccaggaactttagctgttcgactaacagctaatataattgctggacatttattattaacccttttaggtaatacaggtccttctatatcaacaattttattaagacttttaattattacacaaattgctttattagttcttgaatcagctgttgctataattcaatcttatgtatttgctgttcttagaaccctatattctagtgaagtaatgtcaactcactcaaaccacccatttcacttagtagattatagtccatgaccattaacagcttcaattggagctataacaactgtcgctggaatagtaaagtgattccatcaatatgatgtttcattattcttattaggtaatattattactattttaactgtataccaatgatgacgagatgtttctcgagaaggaacttttcaaggtcttcatactgatgcagtaactacaggtttacgatgaggaataattttatttattttatcagaagttttattttttgtttcattcttttgagctttttttcatagtagtctttctccatcaattgaactaggagctatatgacctcctataggaattactccttttaatccattccaaattcctttattaaatacagtaattttattaacttcaggaattactgtaacttgagctcatcatagcttaatggaaggaaatcactcccaaactactcaaggattattttttacagtaattctaggagtttattttactattcttcaagcatacgaatatattgaagccccatttacaattgctgactctgtttatggttcaacattttttataacaacaggattccatggagttcatgttttaattggaactacttttttattagtatgtttaattcgtcacttaaacaatcatttttctaaaaatcatcattttggatttgaagctgctgcttgatattgacattttgttgatattgtttgattattcctttatgtttcaatttactgatgaggaggt---attttatcaattttaacaattagttcaattattttattaatttcaattgtagtaatattactagcctcaattctttcaaaaaaaacattagttgatcgagaaaaagcctccccatttgaatgtggatttgacccaaaatcatcttctcggttacctttttcacttcgattttttttaattacaattatttttcttatttttgatgtagaaattgctttaattcttcctattatcttaattattaagttttctaatttaataatatgaacaattacatcaattatttttattttaattttattattaggtctttatcatgaatgaaatcaaggaatattaaactgatcaaat---------------atttgtgcaattagttttgtaagattatttttttttagattgtcttctttttttataggacttgtttttattataaatgattatagaatttttattgagtgagaagttgtttcgatgaattcaataagtattgttataactttattatttgattgaataagtttaatttttatatcttttgttttaataatttcttcattagttattttttatagtaaggaatatatagaaagtgattataaaattaatcgatttattatattagtattaatatttgttacttctataatattattaattattagtcctaatttaattagtattttattaggatgggatggtttaggattagtttcatattgtttagtaatttattttcaaaatgttaagtcttataatgctggtatattaacagctttatcaaatcgaattggtgatgttgctcttttattagctattgcttgaatattaaattatggaagttgaaattatattttttatttagaagtaataaaaagtaatatagaaataataattgtaggaggattagttatattagctgcaataactaaaagagctcaaattcctttttcttcttggttaccagctgctatagcagctcctacaccagtttcagctttagttcattcttcaactttggtaactgctggtgtttatttattaattcgatttaatattttattaagaagttcatggttaggtaatttattattattattatctgggttaacaatatttatagcaggattaggagctaattatgaatttgatttaaagaaaattattgctttatctactttaagacaattgggactaataataagaattttatcaataggttattataagttagcattttttcatttattaactcatgctttatttaaggctttattatttatatgtgctggggctattattcataatataaataattctcaagatattcgattaatgggaagtttaagattaataataccattaacttcttcttgttttaatgtagctaatttagctttatgtggtataccttttttagctgggttttattctaaggacttaattttagaaacagtttctttatcttatattaatatattttctttttttctttattttttttcaacaggtttaactgtatgttattcttttcgattagtttattatacaataactggtgattctaatttttcttctttaaatatgttaaatgatgaaggttgagtgatattaaaaagtataataggattattaattttaagaatttttggtgggagaatattgagatgattaatttttcctacaccaatagtagttgttcttccttcttatttaaaattattaacattatttgtttgtgttgttggggggattataggttatataatttctcatgtatctttatttttttataataaggctttaaataattataatttttcttattttttaggttctatgtggtttataccttatatttctacttatggaattattaattattctttaattgttggaaatatagtagttaaatcattcgatcaaggttgatctgaatattttggaggccaacaattgtatttaaatttaattaaaaattctcaattaaatcaa---atattacaaaataataatttaaagatttatttattaagttttattttttgaattataattttatacatgtatataatttatttaatgttaaaaattattattagaattttatttttatttccattgtgtttaatatataatacttattgaatggtacaaagtttattatttttattaagttttgtttttattttaataaatatatatagaaattattttatatcaatttcttatttatttggatgtgatataatttcttatggattgattttattaagattatgaattgtatctttaatattaatggctagtgaatctatttataagtatagaaattatactaatttatttttattaaatattgttttattattaattttattagtattaacttttagaagaataagattatttatgttttatttattttttgaaagtagattaattcctactttgtttttaattttaggatgaggttatcaacctgaacgtttgcaagctggagtatatttattattttatactttattagtttctttaccaatattagttggtattttttatttgtataaggttactggaactttaaatttttatttattaaataattatatatttaattatgaaattctttatttttctttagtcatagcttttttagtaaaaatacctatatttttagttcatttatgattgcctaaggctcatgtagaagctcctgtttctggttcaataattttagctggaattatattaaagttagggggttacggattattacgagtatttccttttttacaattaataggattgaaatttaattttatttgaattagaattagattagtagggggggtattagttagattaatttgtttacgtcaaacagatttaaaggctttaattgcttattcttcagttgctcatataggaattgtattagctgggttgataactttaacttatataggaatttgtggttcttatactttaataattgctcatggtttatgttcttcaggattattttgtttggctaatatttcttatgaacgaacaggaagacgaagattattaattaataagggtatattaaattttataccttctatagcattatgatgatttttattaagatctgctaatatggctgctccacctactttaaatttattaggagaaatttctttaattaatagaattgttagttgatcatgagtttctatacttatattatcattattgtctttttttagagctgcttatactttatatttatatgcttatagtcaacacggtaaaattttttctggaatttattcttttagaggaggttctgttcgggaatttttacttttatttttacattgatttcctttaaatttattaattttaaagggtgatatatgtatattatgattaatgatagcaattttaaattgaagcttaccaagtattttatttattataggagtatttacttttgtttctaatcgaaagcatttattatctatattgttaagattagaatatattgttttaagattatttcttttattatttatttatttaaatatattaaattatgaaaatttttttagaataatatttttaacttttagtgtatgtgaaggggcattaggtctttcaattttagtatcaataattcgtactcatggaaatgattattttcaaagatttaatattttacaatgtattatacaatgaatcttattaactcttttaattatttttaattttatttttataaatataaaacatccattagcaataggattaactttattaatccaaactacattagtaactttaacatcaggtcttataactaaaagattttgattttcatatattttatttttagtattcttaggaggtatattagttttatttatttatgttacttctttagcatcaaatgaaatattttcattttcaattaaattgttatttatttcattaagagtattttctgtaataataat---tacattatttttcatagataaaaatattttacta---caataccaaaatttagaaattaaatctatttatgatataaattcttatttaatagaaaattctttatctcttaataaactatataattatccaactaatttattaacaattctattaataaattacctattaattacattaatcgctgtagttaaaattactaaattatttaagggtcctcttcgaccaatatttaacatgaacaaacctttacgaatcaaacacccaatctttagaattgctaatagtgctttagtagatttaccagcacctattaatatttcagcttgatgaaatttcggatctttattattcttatgtttaataattcaaattttaactggtttatttttagcgatacactatactgcagatattaatttagcttttaatagagttaatcatatttgtcgagatgtaaactatggatgattactacgaactatacatgctaatggtgcatcatttttctttatttgtatttatttacatgtaggacgaggaatttattatggatcatacttatttactccaacttgattagtaggagtaatcattttatttttagtaataggaacagcttttataggttatgttttaccatgaggtcaaatatctttttgaggagctacagttattactaatttattatcagctatcccttacttaggtattgatctagttcaatgagtatgaggaggatttgctgtagacaatgcaacattaactcgattttttacattccattttattttaccattcattgtattagccgcaacattaattcatattttatttttacatgaaactggatcaaataaccctataggattaaattctaatattgataaaattccatttcatccatacttcacatttaaggatattgtgggatttatcattataacaataattttacttttattagtattaattaatccttatcttttaggagatcctgataattttattcctgccaatccattagtaacaccagttcatattcaaccagaatgatatttcttatttgcttatgctattttacgatcaattcctaataagttaggaggagtaatcgctttagttctttctattgcaattttagctattttaccattttatcatttaagaaaatttcgaggaattcaattttaccctattaatcaaattttattctgagtaatagtagtaacagtaattttattaacatgaattggagcccgaccagttgaagaaccttatgttttagtaggacaaattttaactgtaatttactttgcatattttatatttaatcctttaattattaaatgatgagataatttattaaat---------atagaaaatttattatttattgttggaagattattattaattatttttgtattagtaagagtagcatttttaactcttttagaacgaaaggttttaggatatattcaaattcgtaagggacctaataaggttggaattgttggaattcctcagcctttttgtgatgcaattaaattatttactaaggaacaaacttatcctttgttatctaattatatttcttattatttttcaccaattttttcattatttttgtctttattggtttgaatatgcatacctatatttgttaagttattttcgtttaatttaggtttgttattttttctttgttgtacaagtttaggtgtttatacagtaataattgcaggttgatcttcaaattcaaattatgctttattaggagggttacgggctgttgctcaaactatttcttatgaagttagattagctttggtattattaagttttatttttttaattgggggttataatatattaatattttataagtatcaaatatttatttggtttttatttattatatttcctatagctttagtatgatttagtatttctttagctgaaactaatcgaactccttttgattttgctgaaggagaatcagaattagtttctggatttaatgtagaatatagaagaggaggatttgctttaatttttttagcagaatatgcaagtattttgtttataagaatattattttgtgtaatatttttgggaagtgatgttttccatgtttttttttatattaaattaacatttgtttcttttatatttatttgagttcgtgggacattacctcgatttcgatatgataaattaatgtatttagcttgaaagagttttttacctttttcattaaattttttattattttttgtagggtttaaaatttttttattttatttaattaattatattaattatattcaat-ata-aaaataataatttatcaaatattaggtcctttcgtactgaaatattttc-attttttaaagatagaaaccaacctggcttacgccggtttgaactcagatcatgtaagaatttaaaagtcgaacagacttaaaatttaagcggctacacctaaaattatatcttaatccaacatcgaggtcgcaatcttttttatcgatatgaactctccaaaaaaattacgctgttatccctaaagtaacttgtttttttaatcgctaataacggatcaattattcataaattaatg-atttaaacaattaaaagtttattaaattttaatatcaccccaataaaatata-atctattattataacaaaaaaaatctaaaaaattataata--atataaatataaagatttatagggtcttctcgtcttttaaataaattttagctttttgactaaaaaataaaattctattataaatttttatgaaacagttaatatctcgtccaaccattcataccagccttcaattaaaagactaatgattatgctaccttt-gcacagttagtatact-gcggccattt--aaaata--tttcagtgggcaggtcagactttaaaaaaaa-atc--aaaaagacatgtttttgttaaacaggcgaacatt--atttttgccgagttctttataaaaacttttcatttatatttatttataca-ttttaatatactaattttatcataattttttcattttaattattaaaatgaatactttaataaaaa-tttaaaattttaataaataa--taattattata-aaataaattataacacttttattaataatagctatttctaagcttatatttatta-ata-tatttatttatttttaaaaatttattttacagcttatcccataaaatattaaaattaaatatttatttaattaatttatttaattaaataatataaaatttctaaattaaatttatttcttaaagaactagatacctttaaaaacgaataacatttcatttctaatatattattaaaaataattttgccacattaactttcataatatattaactcttttaaaatcgagaaaattattttaaataatttttatttgataaaccctgatacacaaggtacaataaattaaattttcttttaaaataa-aaatttttcaaa-ttatttcaattttctttcacaatactattacactataattaatattattttttctttattaaatactaaaaca-attcaa-tttataattatttttaataatttaaaat--at-aaaa-aaaaattattaataaataaaatctaa----CATTCTAGGTACACTTTCCAGTACATCTACTATGTTACGACTTATCTTACCTTAGTAGTAAGAGTGACGGGCGATGTGTGCATATTTTAGAGCTAAAATCAAATTATTAATCTTTATAATTTTACTATCAAATCCACCTTCAATAAATA-TTTCAAATT-TATATCCGTTTAAATAAATTTATTGTAACCCATTTCTACTTAAATATTAGCTACACCTTGATCTGATATATTTTCTTTTAAAAAATCTTGAAAATTAACA-TTCTTATAAAATATTCTAATAACGACGGTATATAAACTGATT-ACAAACTTAAGTAAGGTCCATCGTGGATTATCGATTACAGAAC-AGGTTCCTCTGAATAGACTAAAATACCGCCAAATTTTTTAAGTTTCAAGAACATAACTACTACTACCTTAGTTTT-TTAATTTACATTTTAAATAATAGGGTATCTAATCCTAGTTTATTACTAAAATTTTTAAGCTTCAATTATTCTAATAAAAAA--T-TTTATAAATTT-AAAATTTCACCTAATAAATTTATTTTTATTTTATAAATAAACAATTTAACTTCA-ACTAAAAAAAA-TTTATTTGCATTATTCGTATAACCGCGGCTGCTGGCACAAATTTAGCCAATACT-CTTTAGTATTACTATTTCTAAGTTTCCTTAATT-AATAATATTAATTACTGCGGATAAAAA--AAAA-TTATTTA-TTATTAAAATAAATAAATATTCATATAAAAATTTACATATAAATTAAACTAATAATAAATTTACAAGCCAAAATAAAACTTTAT
>L.cuprina_JX913749
atttttaataattcatcaaaaattatatttttcggaattttaataataggaacattaatttctatttctgctaattcatggttaggtgcttgaatagggttagaaattaatttattagcttttatccccctaataagagatgataaattaatatcaacagaagcctcattaaagtatttcttaactcaagcattagcatcttcagtatttctatttgcagtaattttgtttttactaaattcaagtaaaac---aaattcaaattattttatagaaataataatcttttcttctcttcttttaaaaagaggttctgctccgtttcatttttgattccctaatgtaatagaaggactttcatgaacaaatgcattaattttaatgacttgacaaaaaattgcacctttaatattaatttcttatattatttttaaaccattaattattacaagtattattctttcaagattaattggtgctttaggtggattaaatcaaacttctttacgtaaattaatagcttattcttctattaatcatttaggatgaatattagcagcaatatataatagaaatttattatgaataacatattttttattttattcatttctttcatttgctataatttttatatttaatatatttaaaacttctcatattaaccaattattttcattattttttcattcaaaggttataaaattttttttattttttaatatattatcattaggaggattacccccatttttaggatttttccctaaatgaattgttattcaatctttaactattaataatcaattatttttattgacatttatagtattaataacattaattactttatatttttatatacgattatcatatagagcttttatattaaattattatgaaaataattgattaaattattctatatttaaatctagttatatgaaaatctttataactttttcatttatttcaatttttgggttattcctaatttcttctttatattttttattttcgcaacaatggttattttcaactaatcataaagatattggaactttatatttcatttttggagcttgatccggaataattggaacttctttaagaattctaattcgagctgaattaggacatcctggagctttaattggagatgaccaaatttataatgtaattgttacagctcatgcttttattataattttttttatagtaataccaattataattggtggatttggaaattgattagtcccattaatactaggagctccagatatagcattccctcgaataaataatataagtttttgacttttacctcctgcattaactttattattagttagtagtatagtagaaaacggagctggaacaggatgaacagtttaccctcctctatcttctaatattgctcacggaggagcttctgttgatttagctattttttctcttcatttagcaggaatttcctcaattttaggagctgtaaattttattactacagttattaatatacgatcaacaggaattacttttgatcgaatacctttatttgtatgatcagtagtaattacaactttattacttttattatcattaccagtattagctggagctattacaatacttttaacagatcgaaatcttaatacatcattctttgacccagcaggaggaggagacccaattttatatcaacatttattttgattctttggacatcctgaagtttatattttaattttacctggatttggaataatttctcatattattagtcaagaatcaggaaaaaaggaaacattcggttcattaggaataatctatgctatattagctattggattattaggatttattgtttgagctcatcatatatttacagtaggaatagacgttgatacacgagcttattttacttcagctactataattattgctgtaccaactggaattaaaattttcagttgattagcaactctttatggaactcaattaaactactctcctgctactttatgagctttaggatttgtatttttatttactgtaggaggtttaactggagttgttttagctaactcttcaattgatattattctacatgatacttattacgtagtagctcacttccattatgttttatcaataggagctgtatttgctattatagcaggatttgttcattgataccctttatttacaggattaactttaaatactaagatattaaaaagtcaatttactattatattcattggagtaaatttaacatttttcccccaacattttttaggattagcaggaataccacgacgatattcagactacccagatgcttacacaacttgaaatgtaatttctacaattgggtcaacaatttctttattaggaattttattcttcttctttattatttgagaaagtcttgtatctcaacgtcaagttttattccctattcaattaaattcatcaattgaatgattacaaaatactccaccagctgaacatagttattctgaattacctttattaactaatt--atgtcaacatgagcaaatttaggtttacaagatagttcttctcctttaatagaacaattaatctttttccatgatcacgcacttttaattttagtgataattactgtacttgtaggatatttaatatttatgttattttttaacaaatatgtaaatcgatatttattacacggacaaactattgaaattatttgaacaattttacctgcaattattttattatttattgcttttccttctcttcgacttttatacttacttgatgaaattaatgaaccttcaattactttaaaggcaattggtcatcaatgatattgaagttatgaatattcagattttgcaaatattgaatttgattcatatataattcctactaacgaattatcaattgatagttttcgtttattagacgtagataaccgagtagttttaccaataaattctcaagttcgaattttagtaactgccgctgatgtaattcattcttgaactattccagcactaggagtaaaggtagatggaactcctggtcgactaaatcaaacaaattttttaattaaccgaccaggtttattttacggacaatgttcagaaatttgtggagctaatcatagttttataccaattgtaattgaaagaattccagtaaattactttattaaatgaatttctaataat-ataaattctt-attcctcaaatagcacctattggttgattaagcttatttattattttttcaattgcttttgtaatttttaatgtaataaattattattcatttattccttctatacctaaatcaaatttaattaataaaacacaatctacaaattcattaaattgaaaatgaatgataacaaatttattctcagtatttgacccttcttctagtatttttaatttatcattaaattgattaagaacatttttaggaattttaataattccttctagatattgattaatgccttctcgttatcatattttttgaaataatattttattaactcttcataaggaattcaaaactcttttaggacctataggagctaatggatcaacttttattttcgtttcattattttctataattctttttaataattttataggactattcccttacatttttacaagtacaagtcatttaactttaactcttactttagctcttcctttatgattatgttttatattatttggatgaattaataatacacaacatatatttgctcatttagtgccccaaggaactccagccgttttaataccttttatggtttgcattgaaacaattagtaatgtaattcgaccaggaactttagctgttcgactaacagctaatataattgctggacatttattattaacccttttaggtaatacaggtccttctatatcaacaattttattaagacttttaattattacacaaattgctttattagttcttgaatcagctgttgctataattcaatcttatgtatttgctgttcttagaactctatattctagtgaagtaatgtcaactcactcaaaccacccatttcacttagtagattatagtccatgaccattaacagcttcaattggagctataacaactgtcgctggaatagtaaagtgatttcatcaatatgatgtttcattattcttattaggtaatattattactattttaactgtataccaatgatgacgagatgtttctcgagaaggaacttttcaaggtcttcatactgatgcagtaactacaggtttacgatgaggaataattttatttattttatcagaagttttattttttgtttcattcttttgagctttttttcatagtagtctttctccatcaattgaactaggagctatatgacctcctataggaattactccttttaatccattccaaattcctttattaaatacagtaattttattaacttcaggaattactgtaacttgagctcatcatagcttaatggaaggaaatcactcccaaactactcaaggattattttttacagtaattctaggagtttattttactattcttcaatcataccaatatattgaagctccatttacaattgctgactctgtttatggttcaacattttttatagcaacaggattccatggagttcatgttttaattggaactacttttttattagtatgtttaattcgtcacttaaacaatcatttttctaaaaatcatcattttggatttgaagctgctgcttgatattgacattttgttgatattgtttgattattcctttatgtttcaatttactgatgaggaggt---attttatcaattttaacaattagttcaattattttattaatttcaattgtagtaatattactagcctcaattctttcaaaaaaaacattagttgatcgagaaaaagcctccccatttgaatgtggatttgacccaaaatcatcttctcggttacctttttcacttcgattttttttaattacaattatttttcttatttttgatgtagaaattgctttaattcttcctattatcttaattattaagttttctaatttaataatatgaacaattacatcaattatttttattttaattttattattaggtctttatcatgaatgaaatcaaggaatattaaactgatcaaat---------------atttgtacaattagttttgtaagattatttttttttagattgtcttctttttttataggacttgtttttattataaatgattatagaatttttattgagtgagaagttgtttcgatgaattcaataagtattgttataactttattatttgattgaataagtttaatttttatatcttttgttttaataatttcttcattagttattttttatagtaaggaatatatagaaagtgattataaaattaatcgatttattatattagtattaatatttgttacttctataatattattaattattagtcctaatttaattagtattttattaggatgggatggtttaggattagtttcatattgtttagtaatttattttcaaaatgttaagtcttataatgctggtatattaacagctttatcaaatcgaattggtgatgttgctcttttattagctattgcttgaatattaaattatggaagttgaaattatattttttatttagaagtaataaaaagtaatatagaaataataattgtaggaggattagttatattagctgcaataactaaaagagctcaaattcctttttcttcttggttaccagctgctatagcagctcctacaccagtttcagctttagttcattcttcaactttggtaactgctggtgtttatttattaattcgatttaatattttattaagaagttcatggttaggtaatttattattattattatctgggttaacaatatttatagcaggattaggagctaattatgaatttgatttaaagaaaattattgctttatctactttaagacaattgggactaataataagaattttatcaataggttattataagttagcattttttcatttattaactcatgctttatttaaggctttattatttatatgtgctggggctattattcataatataaataattctcaagatattcgattaatgggaagtttaagattaataataccattaacttcttcttgttttaatgtagctaatttagctttatgtggtataccttttttagctgggttttattctaaggacttaattttagaaacagtttctttatcttatattaatatattttctttttttctttattttttttcaacaggtttaactgtatgttattcttttcgattagtttattatacaataactggtgattctaatttttcttctttaaatatgttaaatgatgaaggttgagtgatattaaaaagtataataggattattaattttaagaatttttggtgggagaatattgagatgattaatttttcctacaccaatagtagttgttcttccttcttatttaaaattattaacattatttgtttgtgttgttggggggattataggttatataatttctcatgtatctttatttttttataacaaggctttaaataattataatttttcttattttttaggttctatgtggtttataccttatatttctacttatggaattattaattattctttaattgttggaaatatagtagttaaatcattcgatcaaggttgatctgaatattttggaggccaacaattgtatttaaatttaattaaaaattctcaattaaatcaa---atattacaaaataataatttaaagatttatttattaagttttattttttgaattataattttatacatgtatataatttatttaatgttaaaaattattattagaattttatttttatttccattgtgtttaatatataatacttattgaatggtacaaagtttattatttttattaagttttgtttttattttaataaatatatatagaaattattttatatcaatttcttatttatttggatgtgatataatttcttatggattaattttattaagattatgaattgtatctttaatattaatggctagtgaatctatttataagtatagaaattatactaatttatttttattaaatattgttttattattgattttattagtattaacttttagaagaataagattatttatgttttatttattttttgaaagtagattaattcctactttgtttttaattttaggatgaggttatcaacctgaacgtttgcaagctggagtatatttattattttatactttattagtttctttaccaatattagttggtattttttatttgtataaggttactggaactttaaatttttatttattaaataattatatatttaattatgaaattctttatttttctttagttatagcttttttagtaaaaatacctatatttttagttcatttatgattgcctaaggctcatgtagaagctcctgtttctggttcaataattttagctggaattatattaaagttagggggttacggattattacgagtatttccttttttacaattaataggattgaaatttaattttatttgaattagaattagattagtagggggagtattagttagattaatttgtttacgtcaaacagatttaaaggctttaattgcttattcttcagttgctcatataggaattgtattagctgggttgataactttaacttatataggaatttgtggttcttatactttaataattgctcatggtttatgttcttcaggattattttgtttggctaatatttcttatgaacgaacaggaagacgaagattattaattaataagggtatattaaattttataccttctatagcattatgatgatttttattaagatctgctaatatggctgctccacctactttaaatttattaggagaaatttctttaattaatagaattgttagttgatcatgagtttctatgcttatattatcattattgtctttttttagagctgcttatactttatatttatatgcttatagtcaacacggtaaaattttttctggaatttattcttttagaggaggttctgttcgggaatttttacttttatttttacattgatttcctttaaatttattaattttaaagggtgatatatgtatattatgattaatgatagcaattttaaattgaagcttaccaagtattttatttattataggagtatttacttttgtttctaatcgaaagcatttattatctatattgttaagattagaatatattgttttaagattatttcttttattatttatttatttaaatatattaaattatgaaaatttttttagaataatatttttaacttttagtgtatgtgaaggggcattaggtctttcaattttagtatcaataattcgtactcatggaaatgattattttcaaagatttaatattttacaatgtattatacaatgaatcttattaactcttttaattatttttaattttatttttataaatataaaacatccattagcaataggattaactttattaatccaaactacattagtaactttaacatcaggtcttataactaaaagattttgattttcatatattttatttttagtattcttaggaggtatattagttttatttatttatgttacttctttagcatcaaatgaaatattttcattttcaattaaattgttatttatttcattaagagtattttctgtaataataat---tacattatttttcatagataaaaatattttacta---caataccaaaatttagaaattaaatctatttatgatataaattcttatttaatagaaaattctttatctcttaataaactatataattatccaactaatttattaacaattctattaataaattacctattaattacattaatcgctgtagttaaaattactaaattatttaagggtcctcttcgaccaatatttaacatgaacaaacctttacgaatcaaacacccaatctttagaattgctaatagtgctttagtagatttaccagcacctattaatatttcagcttgatgaaatttcggatctttattattcttatgtttaataattcaaattttaactggtttatttttagcgatacactatactgcagatattaatttagcttttaatagagttaatcatatttgtcgagatgtaaactatggatgattactacgaactatacatgctaatggtgcatcatttttctttatttgtatttatttacatgtaggacgaggaatttattatggatcatacttatttactccaacttgattagtaggagtaatcattttatttttagtaataggaacagcttttataggttatgttttaccatgaggtcaaatatctttttgaggagctacagttattactaatttattatcagctatcccttacttaggtattgatctagttcaatgagtatgaggaggatttgctgtagacaatgcaacattaactcgattttttacattccattttattttaccattcattgtattagccgcaacattaattcatattttatttttacatgaaactggatcaaataaccctataggattaaattctaatattgataaaattccatttcatccctacttcacatttaaggatattgtaggatttatcattataacaataattttacttttattagtattaattaatccttatcttttaggagatcctgataattttattcctgccaatccattagtaacaccagttcatattcaaccagaatgatatttcttatttgcttatgctattttacgatcaattcctaataagttaggaggagtaatcgctttagttctttctattgcaattttagctattttaccattttatcatttaagaaaatttcgaggaattcaattttaccctattaatcaaattttattctgagtaatagtagtaacagtaattttattaacatgaattggagcccgaccagttgaagaaccttatgttttagtaggacaaattttaactgtaatttactttgcatattttatatttaatcctttaattattaaatgatgagataatttattaaat---------atagaaaatttattatttattgttggaagattattattaattatttttgtattagtaagagtagcatttttaactcttttagaacgaaaggttttaggatatattcaaattcgtaagggacctaataaggttggaattgctggaattcctcagcctttttgtgatgcaattaaattatttactaaggaacaaacttatcctttgttatctaattatatttcttattatttttcaccaattttttcattatttttgtctttattggtttgaatatgcatacctatatttgttaagttattttcgtttaatttaggtttgttattttttctttgttgtacaagtttaggtgtttatacagtaataattgcaggttgatcttcaaattcaaattatgctttattaggagggttacgggctgttgctcaaactatttcttatgaagttagattagctttggtattattaagttttatttttttaattgggggttataatatattaatattttataagtatcaaatatttatttggtttttatttattatatttcctatagctttagtatgatttagtatttctttagctgaaactaatcgaactccttttgattttgctgaaggagaatcagaattagtttctggatttaatgtagaatatagaagaggaggatttgctttaatttttttagcagaatatgcaagtattttgtttataagaatattattttgtgtaatatttttgggaagtgatgttttccatgtttttttttatattaaattaacatttgtttcttttatatttatttgagttcgtgggacattacctcgatttcgatatgataaattaatgtatttagcttgaaagagttttttacctttttcattaaattttttattattttttgtagggtttaaaatttttttattttatttaattaattatattaattatattcaat-ata-aaaataataatttatcaaatattaggtcctttcgtactgaaatattttc-attttttaaagatagaaaccaacctggcttacgccggtttgaactcagatcatgtaagaatttaaaagtcgaacagacttaaaatttaagcggctacacctaaaattatatcttaatccaacatcgaggtcgcaatcttttttatcgatatgaactctccaaaaaaattacgctgttatccctaaagtaacttgtttttttaatcgctaataacggatcaattattcataaattaatg-atttaaacaattaaaagtttattaaattttaatatcaccccaataaaatata-atctattattataacaaaaaaaatctaaaaaattataata--atataaatataaagatttatagggtcttctcgtcttttaaataaattttagctttttgactaaaaaataaaattctattataaatttttatgaaacagttaatatctcgtccaaccattcataccagccttcaattaaaagactaatgattatgctaccttt-gcacagttagtatact-gcggccattt--aaaata--tttcagtgggcaggtcagactttaaaaaaaa-atc--aaaaagacatgtttttgttaaacaggcgaacatt--atttttgccgagttctttataaaaacttttcatttatatttatttataca-ttttaatatactaattttatcataattttttcattttaattattaaaatgaatactttaataaaaa-tttaaaattttaataaataa--taattattata-aaataaattataacacttttattaataatagctatttctaagcttatatttatta-ata-tatttatttatttttaaaaatttattttacagcttatcccataaaatattaaaattaaatatttatttaattaatttatttaattaaataatataaaatttctaaattaaatttatttcttaaagaactagatacctttaaaaacgaataacatttcatttctaatatattattaaaaataattttgccacattaactttcataatatattaactcttttaaaatcgagaaaattattttaaataatttttatttgataaaccctgatacacaaggtacaataaattaaattttcttttaaaataa-aaatttttcaaa-ttatttcaattttctttcacaatactattacactataattaatattattttttctttattaaatactaaaaca-attcaa-tttataattatttttaataatttaaaat--at-aaaa-aaaaattattaataaataaaatctaa----CATTCTAGGTACACTTTCCAGTACATCTACTATGTTACGACTTATCTTACCTTAGTAGTAAGAGTGACGGGCGATGTGTGCATATTTTAGAGCTAAAATCAAATTATTAATCTTTATAATTTTACTATCAAATCCACCTTCAATAAATA-TTTCAAATT-TATATCCGTTTAAATAAATTTATTGTAACCCATTTCTACTTAAATATTAGCTACACCTTGATCTGATATATTTTCTTTTAAAAAATCTTGAAAATTAACA-TTCTTATAAAATATTCTAATAACGACGGTATATAAACTGATT-ACAAACTTAAGTAAGGTCCATCGTGGATTATCGATTACAGAAC-AGGTTCCTCTGAATAGACTAAAATACCGCCAAATTTTTTAAGTTTCAAGAACATAACTACTACTACCTTAGTTTT-TTAATTTACATTTTAAATAATAGGGTATCTAATCCTAGTTTATTACTAAAATTTTTAAGCTTCAATTATTCTAATAAAAAA--T-TTTATAAATTT-AAAATTTCACCTAATAAATTTATTTTTATTTTATAAATAAACAATTTAACTTCA-ACTAAAAAAAA-TTTATTTGCATTATTCGTATAACCGCGGCTGCTGGCACAAATTTAGCCAATACT-CTTTAGTATTACTATTTCTAAGTTTCCTTAATT-AATAATATTAATTACTGCGGATAAAAA--AAAA-TTATTTA-TTATTAAAATAAATAAATATTCATATAAAAATTTACATATAAATTAAACTAATAATAAATTTACAAGCCAAAATAAAACTTTAT
>L.cuprina_KT272779
atttttaataattcatcaaaaattatatttttcggaattttaataataggaacattaatttctatttctgctaattcatggttaggtgcttgaatagggttagaaattaatttattagcttttatccccctaataagagatgataaattaatatcaacagaagcctcattaaagtatttcttaactcaagcattagcatcttcagtatttctatttgcagtaattttgtttttactaaattcaagtaaaac---aaattcaaattattttatagaaataataatcttttcttctcttcttttaaaaagaggttctgctccgtttcatttttgattccctaatgtaatagaaggactttcatgaacaaatgcattaattttaatgacttgacaaaaaattgcacctttaatattaatttcttatattatttttaaaccattaattattacaagtattattctttcaagattaattggtgctttaggtggattaaatcaaacttctttacgtaaattaatagcttattcttctattaatcatttaggatgaatattagcagcaatatataatagaaatttattatgaataacatattttttattttattcatttctttcatttgctataatttttatatttaatatatttaaaacttctcatattaaccaattattttcattattttttcattcaaaggttataaaattttttttattttttaatatattatcattaggaggattacccccatttttaggatttttccctaaatgaattgttattcagtctttaactattaataatcaattatttttattgacatttatagtattaataacattaattactttatatttttatatacgattatcatatagagcttttatattaaattattatgaaaataattgattaaattattctatatttaaatctagttatatgaaaatttttataactttttcatttatttcaatttttgggttattcctaatttcttctttatattttttattttcgcaacaatggttattttcaactaatcataaagatattggaactttatatttcatttttggagcttgatccggaataattggaacttctttaagaattctaattcgagctgaattaggacatcctggagctttaattggagatgaccaaatttataatgtaattgttacagctcatgcttttattataattttttttatagtaataccaattataattggtggatttggaaattgattagtcccattaatactaggagctccagatatagcattccctcgaataaataatataagtttttgacttttacctcctgcattaactttattattagttagtagtatagtagaaaacggagctggaacaggatgaacagtttaccctcctctatcttctaatattgctcacggaggagcttctgttgatttagctattttttctcttcatttagcaggaatttcctcaattttaggagctgtaaattttattactacagttattaatatacgatcaacaggaattacttttgatcgaatacctttatttgtatgatcagtagtaattacagctttattacttttattatcattaccagtattagctggagctattacaatacttttaacagatcgaaatcttaatacatcattctttgacccagcaggaggaggagacccaattttatatcaacatttattttgattctttggacatcctgaagtttatattttaattttacctggatttggaataatttctcatattattagtcaagaatcaggaaaaaaggaaacattcggttcattaggaataatctatgctatattagctattggattattaggatttattgtttgagctcatcatatatttacagtaggaatagacgttgatacacgagcttattttacttcagctactataattattgctgtaccaactggaattaaaattttcagttgattagcaactctttatggaactcaattaaactactctcctgctactttatgagctttaggatttgtatttttatttactgtaggaggtttaactggagttgttttagctaactcttcaattgatattattctacatgatacttattacgtagtagctcacttccattatgttttatcaataggagctgtatttgctattatagcaggatttgttcattgataccctttatttacaggattaactttaaatactaagatattaaaaagtcaatttgctattatattcattggagtaaatttaacatttttcccccaacattttttaggattagcaggaataccacgacgatattcagactacccagatgcttacacaacttgaaatgtaatttctacaattgggtcaacaatttctttattaggaattttattcttcttctttattatttgagaaagtcttgtatctcaacgtcaagttttattccctattcaattaaattcatcaattgaatgattacaaaatactccaccagctgaacatagttattctgaattacctttattaactaatt--atgtcaacatgagcaaatttaggtttacaagatagttcttctcctttaatagaacaattaatctttttccatgatcacgcacttttaattttagtgataattactgtacttgtaggatatttaatatttatgttattttttaacaaatatgtaaatcgatatttattacacggacaaactattgaaattatttgaacaattttacctgcaattattttattatttattgcttttccttctcttcgacttttatacttacttgatgaaattaatgaaccttcaattactttaaaggcaattggtcatcaatgatattgaagttatgaatattcagattttgcaaatattgaatttgattcatatataattcctactaacgaattatcaattgatagttttcgtttattagacgtagataaccgagtagttttaccaataaattctcaagttcgaattttagtaactgccgctgatgtaattcattcttgaactattccagcactaggagtaaaggtagatggaactcctggtcgactaaatcaaacaaattttttaattaaccgaccaggtttattttacggacaatgttcagaaatttgtggagctaatcatagttttataccaattgtaattgaaagaattccagtaaattactttattaaatgaatttctaataat-ataaattctt-attcctcaa---------attggttgattaagcttatttattattttttcaattgcttttgtaatttttaatgtaataaattattattcatttattccttctatacctaaatcaaatttaattaataaaacacaatctacaaattcattaaattgaaaatgaatgataacaaatttattctcagtatttgacccttcttctagtatttttaatttatcattaaattgattaagaacatttttaggaattttaataattccttctagatattgattaatgccttctcgttatcatattttttgaaataatattttattaactcttcataaggaattcaaaactcttttaggacctataggagctaatggatcaacttttattttcgtttcattattttctataattctttttaataattttataggactattcccttacatttttacaagtacaagtcatttaactttaactcttactttagctcttcctttatgattatgttttatattatttggatgaattaataatacacaacatatatttgctcatttagtgccccaaggaactccagccgttttaataccttttatggtttgcattgaaacaattagtaatgtaattcgaccaggaactttagctgttcgactaacagctaatataattgctggacatttattattaacccttttaggtaatacaggtccttctatatcaacaattttattaagacttttaattattacacaaattgctttattagttcttgaatcagctgttgctataattcaatcttatgtatttgctgttcttagaactctatattctagtgaagtaatgtcaactcactcaaaccacccatttcacttagtagattatagtccatgaccattaacagcttcaattggagctataacaactgtcgctggaatagtaaagtgattccatcaatatgatgtttcattattcttattaggtaatattattactattttaactgtataccaatgatgacgagatgtttctcgagaaggaacttttcaaggtcttcatactgatgcagtaactacaggtttacgatgaggaataattttatttattttatcagaagttttattttttgtttcattcttttgagctttttttcatagtagtctttctccatcaattgaactaggagctatatgacctcctataggaattactccttttaatccattccaaattcctttattaaatacagtaattttattaacttcaggaattactgtaacttgagctcatcatagcttaatggaaggaaatcactcccaaactactcaaggattattttttacagtaattctaggagtttattttactattcttcaagcatacgaatatattgaagctccatttacaattgctgactctgtttatggttcaacattttttatagcaacaggattccatggagttcatgttttaattggaactacttttttattagtatgtttaattcgtcacttaaacaatcatttttctaaaaatcatcattttggatttgaagctgctgcttgatattgacattttgttgatattgtttgattattcctttatgtttcaatttactgatgaggaggtataattttatcaattttaacaattagttcaattattttattaatttcaattgtagtaatattactagcctcaattctttcaaaaaaaacattagttgatcgagaaaaagcctccccatttgaatgtggatttgacccaaaatcatcttctcggttacctttttcacttcgattttttttaattacaattatttttcttatttttgatgtagaaattgctttaattcttcctattatcttaattattaagttttctaatttaataatatgaacaattacatcaattatttttattttaattttattattaggtctttatcatgaatgaaatcaaggaatattaaactgatcaaat---------------atttgtacaattagttttgtaagattatttttttttagattgtcttctttttttataggacttgtttttattataaatgattatagaatttttattgagtgagaagttgtttcgatgaattcaataagtattgttataactttattatttgattgaataagtttaatttttatatcttttgttttaataatttcttcattagttattttttatagtaaggaatatatagaaagtgattataaaattaatcgatttattatattagtattaatatttgttacttctataatattattaattattagtcctaatttaattagtattttattaggatgggatggtttaggattagtttcatattgtttagtaatttattttcaaaatgttaagtcttataatgctggtatattaacagctttatcaaatcgaattggtgatgttgctcttttattagctattgcttgaatattaaattatggaagttgaaattatattttttatttagaagtaataaaaagtaatatagaaataataattgtaggaggattagttatattagctgcaataactaaaagagctcaaattcctttttcttcttggttaccagctgctatagcagctcctacaccagtttcagctttagttcattcttcaactttggtaactgctggtgtttatttattaattcgatttaatattttattaagaagttcatggttaggtaatttattattattattatctgggttaacaatatttatagcaggattaggagctaattatgaatttgatttaaagaaaattattgctttatctactttaagacaattgggactaataataagaattttatcaataggttattataagttagcattttttcatttattaactcatgctttatttaaggctttattatttatatgtgctggggctattattcataatataaataattctcaagatattcgattaatgggaagtttaagattaataataccattaacttcttcttgttttaatgtagctaatttagctttatgtggtataccttttttagctgggttttattctaaggacttaattttagaaacagtttctttatcttatattaatatattttctttttttctttattttttttcaacaggtttaactgtatgttattcttttcgattagtttattatacaataactggtgattctaatttttcttctttaaatatgttaaatgatgaaggttgagtgatattaaaaagtataataggattattaattttaagaatttttggtgggagaatattgagatgattaatttttcctacaccaatagtagttgttcttccttcttatttaaaattattaacattatttgtttgtgttgttggggggattataggttatataatttctcatgtatctttatttttttataataaggctttaaataattataatttttcttattttttaggttctatgtggtttataccttatatttctacttatggaattattaattattctttaattgttggaaatatagtagttaaatcattcgatcaaggttgatctgaatattttggaggtcaacaattgtatttaaatttagttaaaaattctcaatttactcaaactatttcttatgaagttagattagctttggtattattaagttttattttttgaattataattttatacatgtatataatttatttaatgttaaaaattattattagaattttatttttatttccatcgtgtttaatatataatacttattgaatggtacaaagtttattatttttattaagttttgtttttattttaataaatatatatagaaattattttatatcaatttcttatttatttgggtgtgatataatttcttatggattaattttattaagattatgaattgtatctttaatattaatggctagtgaatctatttataagtatagaaattatactaatttatttttattaaatattgttttattattgattttattagtattaacttttagaagaataagattatttatgttttatttattttttgaaagtagattaattcctactttgtttttaattttaggatgaggttatcaacctgaacgtttgcaagctggagtatatttattattttatactttattagtttctttaccaatattagttggtattttttatttgtataaggttactggaactttaaatttttatttattaaataattatatatttaattatgaaattctttatttttctttagttatagcttttttagtaaaaatacctatatttttagttcatttatgattgcctaaggctcatgtagaagctcctgtttctggttcaataattttagctggaattatattaaagttagggggttacggattattacgagtatttccttttttacaattaataggattgaaatttaattttatttgaattagaattagattagtagggggagtattagttagattaatttgtttacgtcaaacagatttaaaggctttaattgcttattcttcagttgctcatataggaattgtattagctgggttgataactttaacttatataggaatttgtggttcttatactttaataattgctcatggtttatgttcttcaggattattttgtttggctaatatttcttatgaacgaacaggaagacgaagattattaattaataagggtatattaaattttataccttctatagcattatgatgatttttattaagatctgctaatatggctgctccacctactttaaatttattaggagaaatttctttaattaatagaattgttagttgatcatgagtttctatgcttatattatcattattgtctttttttagagctgcttatactttatatttatatgcttatagtcaacacggtaaaattttttctggaatttattcttttagaggaggttctgttcgggaatttttacttttatttttacattgatttcctttaaatttattaattttaaagggtgatatatgtatattatgattaatgatagcaattttaaattgaagcttaccaagtattttatttattataggagtatttacttttgtttctaatcgaaagcatttattatctatattgttaagattagaatatattgttttaagattatttcttttattatttatttatttaaatatattaaattatgaaaatttttttagaataatatttttaacttttagtgtatgtgaaggggcattaggtctttcaattttagtatcaataattcgtactcatggaaatgattattttcaaagatttaatattttacaatgtattatacaatgaatcttattaactcttttaattatttttaattttatttttataaatataaaacatccattagcaataggattaactttattaatccaaactacattagtaactttaacatcaggtcttataactaaaagattttgattttcatatattttatttttagtattcttaggaggtatattagttttatttatttatgttacttctttagcatcaaatgaaatattttcattttcaattaaattgttatttatttcattaagagtattttctgtaataataat---tacattatttttcatagataaaaatattttacta---caataccaaaatttagaaattaaatctatttatgatataaattcttatttaatagaaaattctttatctcttaataaactatataattatccaactaatttattaacaattctattaataaattacctattaattacattaatcgctgtagttaaaattactaaattatttaagggtcctcttcgaccaatatttaacatgaacaaacctttacgaatcaaacacccaatctttagaattgctaatagtgctttagtagatttaccagcacctattaatatttcagcttgatgaaatttcggatctttattattcttatgtttaataattcaaattttaactggtttatttttagcgatacactatactgcagatattaatttagcttttaatagagttaatcatatttgtcgagatgtaaactatggatgattactacgaactatacatgctaatggtgcatcatttttctttatttgtatttatttacatgtaggacgaggaatttattatggatcatacttatttactccaacttgattagtaggagtaatcattttatttttagtaataggaacagcttttataggttatgttttaccatgaggtcaaatatctttttgaggagctacagttattactaatttattatcagctatcccttacttaggtattgatctagttcaatgagtatgaggaggatttgctgtagacaatgcaacattaactcgattttttacattccattttattttaccattcattgtattagccgcaacattaattcatattttatttttacatgaaactggatcaaataaccctataggattaaattctaatattgataaaattccatttcatccctacttcacatttaaggatattgtaggatttatcattataacaataattttacttttattagtattaattaatccttatcttttaggagaccctgataattttattcctgccaatccattagtaacaccagttcatattcaaccagaatgatatttcttatttgcttatgctattttacgatcaattcctaataagttaggaggagtaatcgctttagttctttctattgcaattttagctattttaccattttatcatttaagaaaatttcgaggaattcaattttaccctattaatcaaattttattctgagtaatagtagtaacagtaattttattaacatgaattggagcccgaccagttgaagaaccttatgttttagtaggacaaattttaactgtaatttactttgcatattttatatttaatcctttaattattaaatgatgagataatttattaaat---------atagaaaatttattatttattgttggaagattattattaattatttttgtattagtaagagtagcatttttaactcttttagaacgaaaggttttaggatatattcaaattcgtaagggacctaataaggttggaattgctggaattcctcagcctttttgtgatgcaattaaattatttactaaggaacaaacttatcctttgttatctaattatatttcttattatttttcaccaattttttcattatttttgtctttattggtttgaatatgcatacctatatttgttaagttattttcgtttaatttaggtttgttattttttctttgttgtacaagtttaggtgtttatacagtaataattgcaggttgatcttcaaattcaaattatgctttattaggagggttacgggctgttgctcaaactatttcttatgaagttagattagctttggtattattaagttttatttttttaattgggggttataatatattaatattttataagtatcaaatatttatttggtttttatttattatatttcctatagctttagtatgatttagtatttctttagctgaaactaatcgaactccttttgattttgctgaaggagaatcagaattagtttctggatttaatgtagaatatagaagaggaggatttgctttaatttttttagcagaatatgcaagtattttgtttataagaatattattttgtgtaatatttttgggaagtgatgttttccatgtttttttttatattaaattaacatttgtttcttttatatttatttgagttcgtgggacattacctcgatttcgatatgataaattaatgtatttagcttgaaagagttttttacctttttcattaaattttttattattttttgtagggtttaaaatttttttattttatttaatt--ttatattaattatattcaat-ata-aaaataataatttatcaaatattaggtcctttcgtactgaaatattttc-attttttaaagatagaaaccaacctggcttacgccggtttgaactcagatcatgtaagaatttaaaagtcgaacagacttaaaatttaagcggctacacctaaaattatatcttaatccaacatcgaggtcgcaatcttttttatcgatatgaactctccaaaaaaattacgctgttatccctaaagtaacttgtttttttaatcgctaataacggatcaattattcataaattaatg-atttaaacaattaaaagtttattaaattttaatatcaccccaataaaatata-atctattattataacaaaaaaaatctaaaaaattataata--atataaatataaagatttatagggtcttctcgtcttttaaataaattttagctttttgactaaaaaataaaattctattataaatttttatgaaacagttaatatctcgtccaaccattcataccagccttcaattaaaagactaatgattatgctaccttt-gcagagttaggatact-gcggccattt--aaaata--tttcagtgggcaggtcagactttaaaaaaaa-atc--aaaaagacatgtttttgttaaacaggcgaacatt--atttttgccgagttctttataaaaacttttcatttatatttatttataca-ttttaatatactaattttatcataattttttcattttaattattaaaatgaatactttaataaaaa-tttaaaattttaataaataa--taattattata-aaataaattataacacttttattaataatagctatttctaagcttatatttatta-ata-tatttatttatttttaaaaatttattttacagcttatcccataaaatattaaaattaaatatttatttaattaatttatttaattaaataatataaaatttctaaattaaatttatttcttaaagaactagatacctttaaaaacgaataacatttcatttctaatatattattaaaaataattttgccacattaactttcataatatattaactcttttaaaatcgagaaaattattttaaataatttttatttgataaaccctgatacacaaggtacaataaattaaattttcttttaaaataa-aaatttttcaaa-ttatttcaattttctttcacaatactattacactataattaatattattttttctttattaaatactaaaaca-attcaa-tttataattatttttaataatttaaaat--at--aaa-aaaaattattaataaataaaatctaa----CATTCTAGGTACACTTTCCAGTACATCTACTATGTTACGACTTATCTTACCTTAGTAGTAAGAGTGACGGGCGATGTGTGCATATTTTAGAGCTAAAATCAAATTATTAATCTTTATAATTTTACTATCAAATCCACCTTCAATAAATA-TTTCAAATT-TATATCCGTTTAAATAAATTTATTGTAACCCATTTCTACTTAAATATTAGCTACACCTTGATCTGATATATTTTCTTTTAAAAAATCTTGAAAATTAACA-TTCTTATAAAATATTCTAATAACGACGGTATATAAACTGATT-ACAAACTTAAGTAAGGTCCATCGTGGATTATCGATTACAGAAC-AGGTTCCTCTGAATAGACTAAAATACCGCCAAATTTTTTAAGTTTCAAGAACATAACTACTACTACCTTAGTTTT-TTAATTTACATTTTAAATAATAGGGTATCTAATCCTAGTTTATTACTAAAATTTTTAAGCTTCAATTATTCTAATAAAAAA--T-TTTATAAATTT-AAAATTTCACCTAATAAATTTATTTTTATTTTATAAATAAACAATTTAACTTCA-ACTAAAAAAAA-TTTATTTGCATTATTCGTATAACCGCGGCTGCTGGCACAAATTTAGCCAATACT-CTTTAGTATTACTATTTCTAAGTTTCCTTAATT-AATAATATTAATTACTGCGGATAAAAA--AAAA-TTATTTA-TTATTAAAATAAATAAATATTCATATAAAAATTTACATATAAATTAAACTAATAATAAATTTACAAGCCAAAATAAAACTTTA-
>L.cuprina_JX913750
atttttaataattcatcaaaaattatatttttcggaattttaataataggaacattaatttctatttctgctaattcatggttaggtgcttgaatagggttagaaattaatttattagcttttatccccctaataagagatgataaattaatatcaacagaagcctcattaaagtatttcttaactcaagcattagcatcttcagtatttctattcgcagtgattttgtttttactaaattcaagtaaaac---aaattcaaattattttatagaaataataatcttttcttctcttcttttaaaaagaggttctgctccatttcatttttgattccctaatgtaatagaaggactttcatgaacaaatgcattaattttaatgacttgacaaaaaattgcacctttaatattaatttcttatattatttttaagccattaattattacaagtattattctttcaagattaattggtgctttaggtggattgaatcaaacttctttacgtaaattaatagcttattcttctattaatcatttaggatgaatattagcagcaatatataatagaaatttattatgaataacatattttttattttattcatttctttcatttgctataatctttatattcaatatatttaaaacttctcatattaaccaattattttcattattttttcattcaaaggttataaaattttttttattttttaatttattatcattaggaggattacccccatttttaggatttttccctaaatgaattgttattcaatctttaactattaataatcaattatttttattaacatttatagtattaataacattaattactttatatttttatatacgattatcatatagagcttttatattaaattattatgaaaataattggttaaattattctatattcaaatctagttatatgaaaatttttataactttttcatttatttcaatttttgggttattcctaatttcttctttatattttttattttcgcaacaatggttattttcaactaatcataaagatattggaactttatattttatttttggagcttgatccggaataattggaacttctttaagaattctaattcgagctgaattaggacaccctggagctttaattggagatgatcaaatttataatgtaattgttacagctcatgcttttattataattttttttatagtaatgccaattataattggaggatttggaaattgattagttccattaatactaggagctccagatatagcattccctcgaataaataatataagtttttgacttttacctcctgcattaactttattattagttagtagtatagtagaaaacggagctggaacaggatgaacagtttaccctcccctatcttctaatattgctcatggaggagcttctgttgatttagctattttctctcttcatttagcaggaatttcttcaattttaggagctgtaaattttattactacagttattaatatacgatcaacaggaattacttttgatcgaatacctttatttgtttgatcagtagtaattacagctttattgcttttattatcattaccagtattagcaggagctattacaatacttttaacagaccgaaatcttaatacatcattctttgatcctgcaggaggaggagatccaattttataccaacatttattttgattctttggacaccctgaagtttatattttaattttacctggatttggaataatttctcatattattagtcaagaatcaggtaaaaaggaaacattcggttcattaggaatgatttatgctatattagctattgggttattaggatttattgtttgagctcatcatatatttacagtaggaatagacgttgatacacgagcttactttacttcagctactataattattgctgtaccaactggaattaagatttttagttgattagcaactctttatggaactcaattaaactattcccctgctactttatgagctttaggatttgtatttttattcactgtaggaggtttaactggagttgttttagctaactcttcagttgatattattttacatgatacatactatgtagtagctcacttccattatgttttatcaataggagctgtatttgctattatagcaggatttgttcactgataccctttattcacaggattaactttaaatactaagatattaaaaagtcaatttgctattatatttattggggtaaatttaacattcttccctcaacatttcttaggattagcaggaataccacgacgatattcagactacccagatgcttacacaacttgaaatgtaatttctacaattgggtcaacaatttctttattaggaattttatttttcttctttattatttgagaaagtcttgtatctcaacgtcaagttttattccctgttcaattaaattcatcaattgaatgattacaaaatactccaccagctgaacatagttattctgaattacctttattaactaatt--atgtcaacatgagcaaatttaggtttacaagatagttcttctcctttaatagaacaattaatctttttccatgatcacgcacttttaattttagtaataattactgtccttgtaggatacttaatgtttatattattttttaacaaatatgtaaatcgatatttattacacggacaaactattgaaattatttgaacaattttacctgcaattattttattatttattgctttcccttctcttcgacttttatatttacttgatgaaattaatgaaccttcaattactttaaaggcaattggtcatcaatgatattgaagttatgaatattcagattttgcaaatattgaatttgattcatatataattcctactaacgaattatcaattgatagttttcgtttattagatgtagataatcgagtagttttaccaataaattctcaagttcgaattttagtaactgccgctgatgtaattcattcttgaactatcccggcactaggagtaaaggtagatggaactcctggtcgactaaatcaaacaaattttttaattaaccgaccaggtttattttacggacaatgttcagaaatttgcggagctaatcatagttttataccaattgtaattgaaagaattccagtaaattactttattaagtgaatttctaataat-ataaattctt-attcctcaaatagcacctattggttgattaagcttatttattattttttcaattgcttttgtaatttttaatataataaattattactcatttattccttctatacctaaatcaaatttaattaataaaacacaatctacaaattcattaaattgaaaatgaatgataacaaatttattctcagtatttgacccttcttctagtatttttaatttatcattaaattgattaagaacatttttaggaattttaataattccttctagatattgattaatgccttctcgttaccatattttttgaaataatattttattaactcttcataaagaattcaaaactcttttaggacctataggagctaatggatcaacttttattttcgtttcattattttctataattctttttaataattttataggattattcccttacatttttacaagtacaagtcatttaactttaactcttactttagctcttcctttatgattatgttttatattatttggatgaatcaataatacacaacacatatttgctcatttagtacctcaaggaactccagcagttttaataccttttatggtttgcattgaaacaattagtaatgtaattcgaccaggtactttagctgttcgactaacagctaatataattgctggacatttattattaactcttttaggtaatacaggtccttctatatcaacaattttattaagacttttaattattacacaaattgctttattagttcttgaatcagctgttgctataattcaatcttatgtatttgctgttcttagaactctatattctagtgaagtaatgtcaactcactcaaaccacccatttcacttagtagattatagtccatgaccattaacagcttcaattggagctataacaactgtcgctggaatagtaaagtgatttcatcaatatgatgtttcattattcttattaggtaatattattactatcttaactgtttaccaatgatgacgagatgtttctcgagaaggaacttttcaaggtcttcatactgacgcagtaactacaggtttacgatgaggaataattttatttattttatcagaagttttattttttgtttcattcttttgagctttttttcatagtagtctttctccatcaattgaattaggagctatatgacctcctataggaattactccatttaatccattccaaattcctttattaaatacagtaattttattaacttcaggaattactgtaacttgagctcatcatagtttaatggaaggaaatcactcccaaactactcaaggattattttttacagtaattttaggaatttattttactattcttcaagcatacgaatatattgaagctccatttacaatcgctgattctgtttatggttcaacattttttatagcaacaggattccatggagttcatgttttaattggaactacttttttattagtatgtttaattcgtcacttaaacaatcatttttctaaaaatcatcattttggatttgaagctgctgcttgatattgacattttgttgatatcgtttgattattcctttatgtttcaatttactgatgaggaggt---attttatcaattttaacaattagttcaattattttattaatttcaattgtagtaatattactagcctcaattctttcaaaaaaaacattagttgatcgagaaaaagcatccccatttgaatgtggatttgatccaaaatcatcttctcgattacctttttcacttcgattttttttaattacaattatttttcttatttttgatgtagaaattgctttaattcttcctattatcttaattattaaattttctaatttaataatatgaacaattacgtcaattatttttattttaattttattactaggtctttatcatgaatgaaatcaaggaatattaaactgatcaaat---------atatcaatttgtacaattagttttgtaagattatttttttttagattgttttccttttttataggacttgtttttattataaatgattatagaatttttattgagtgggaagttgtttcgatgaattcaataaatattgttataactttattatttgattgaataagtttaatttttatatcttttgttttaataatttcttcattagttattttttatagtaaggaatatatagaaagtgattataaaattaatcgatttattatattagtattaatatttgttacttctataatattattaattattagtcctaatttaattagtattttattaggatgagatggtttaggattagtttcatattgtttagtaatttattttcaaaattttaagtcttataatgctggtatattaacagctttatctaatcgaattggtgacgttgctcttttattagctattgcttgaatattaaattacgggagttgaaattatattttttatttagaagtaataaaaagtaatatagaaataataattgtaggaggattagttatgttagccgcaataactaaaagagctcaaattcctttttcttcttgattgccagctgctatagcagctcctactccagtttcagctttagttcattcttcaactttggtaactgctggtgtttatttattaattcgatttaatattttattaagaagttcatgattgggtaatttattattattattatctggattaacaatatttatagcagggttaggagctaattatgaatttgatttaaagaaaattattgctttatctactttaagacaattaggattaataataagaattttatcaataggttattataagttagcattttttcatttattgactcatgctttatttaaggctttattatttatatgtgctggagctattattcataatataaataattctcaagatattcgattaatgggaagtttaagattaataataccattaacttcttcttgttttaatgtagctaatttagctttatgtggtataccttttttagctggattttattctaaggatttaattttagaaacagtttctttatcttatattaatatattttctttttttctttattttttttcaacaggtttaactgtatgttattcttttcggttagtttattatacaataactggtgattctaatttttcttctttaaatatattaaatgatgaaggttgagtaatattgaaaagtataataggtttattaattttaagaatttttggtgggagaatgttaagatgattgatttttcctactcctatagtagttgttcttccttcttatttaaaattattaacattatttgtttgtattgttgggggtattataggttatataatttctaatgtttcattatttttttataataaggctttaaataattataatttttcttattttttaggttctatgtggtttataccttatatttctacttatgggattattaattattctttaattgttggaaatatagtagttaaatcatttgatcaaggttgatcagaatattttggaggtcaacaattgtatttaaatttagttaaaaattctcaattaaatcaa---atattacaaaataataatttaaagatttatttattaagttttattttttgaattataattttatatatatatataatttgtttaatgttaaaaattattattagaattttgtttttatttccgttgtgtttaatatataatacttattgaatggtgcaaagtttattatttttattaagttttgtttttattttaataaatatgtatagaaattattttatatcaatttcttatttatttggatgtgatataatttcttatggattgattttattaagattatgaattgtatctttaatattaatggctagtgaatctatttataagtatagaaattatactaatttatttttattaaatattgttttattattaattttattagtattaacttttagtagaatgagattatttatattttatttattttttgaaagtagattaattcctactttgtttttaattttagggtgaggttatcaacctgaacgtttgcaagcgggggtatatttattattttatactttattagtttctttaccaatattagttggtattttttatttatataaggttactggaactttaaatttttatttattaaataattatatatttaattatgaaattctttatttttctttagttatggcttttttagtaaaaatacctatatttttagttcatttatgattacctaaggctcatgtagaagctcctgtttctggttcaataattttagctggaattatattaaagttaggaggttatggattattacgggtatttccttttttacagttaataggattraaatttaattttatttgaattagaattagattagtagggggagtattagttagattaatttgtttacgtcaaacagatttaaaggctttaattgcttattcttcagttgctcatataggaattgtattagctgggttrataactttaacttatataggaatttgtggttcttatactttaataattgctcatggtttatgttcttcaggattattttgtttggctaatatttcttatgaacgaacaggaagacgaagattattaattaataaggggatattaaattttataccttctatagcattatgatgatttttattaagatctgccaatatagctgctccacctactttaaatttattaggagaaatttctttaattaatagaattgttagttgatcatgagtttctatatttatattatcattattatctttttttagagctgcttatactttatatttatatgcttatagtcaacacggtaaaattttttctggaatttattcttttagaggaggttctgttcgagaatttttacttttatttttacattgatttcctttaaatttattaattttaaagggtgatatatgtatattatgattaatgatagcaattttaaattgaagcttaccaagtattttatttattataggagtatttacttttgtttctaatcgaaagcatttattatctatattgttaagattagaatatattgttttgagattatttcttttattatttatttatttaaatatattaaattatgaaaatttttttagaataatatttttaacttttagtgtatgtgaaggagcattaggtctttcaattttagtatcaataattcgtactcatggaaatgattattttcaaagatttaatattttacaatgtattatacaatgaattttattaactcttttgattatttttaattttatttttataaatataaaacatccattagcaataggattaactctattaatccaaactacattagtaactttaacatcaggtcttataactaaaagattttgattttcatatattttatttttagtattcttaggaggtatattagttttatttatttatgtaacttctttagcatcaaacgaaatattttcattttcaattaaattattatttatttcattaacaatattttctgtaataataat---tacattatttttcatagacaaaaatattttacta---caataccaaaatttagaaattaaatctatttatgatataaattcttacttaatagaaaattctttatctcttaataaattatataattatccaactaatttattaacaattttattaataaattacttattaattacattaattgctgtagttaaaattactaaattatttaagggtcctcttcgaccaatatttaacatgaacaaacctttacgaatcaaacacccaatctttagaattgctaataatgctttagtagatttaccagcacctattaatatttcagcttgatgaaattttggatctttattatttttatgtttaataattcaaattttaactggtttatttttagcaatacattatactgcagatattaatttagcttttaatagagttaaccatatttgtcgagatgtaaattatggatgattactacgaactatacatgctaatggtgcatcatttttctttatttgtatttatttacatgtaggacgaggaatttattacggatcatacttatttactccaacttgactagtaggagtaattatcttatttttagttataggaacagcatttatagggtatgttttaccatgaggtcaaatatctttttgaggagctacagttattactaatttattatcagccattccttacctaggtattgatttagttcaatgagtatgaggaggatttgctgtagataatgctacattaactcgattttttacattccatttcattttaccgttcattgtattagctgcaacattaattcacattttatttttacatgaaactggatcaaataaccctataggattaaattctaatattgataaaattccatttcacccatacttcactttcaaggatattgtaggatttatcgtcataacaataattttacttctattagtattaattaatccttaccttttaggagatcctgataattttattcctgctaatccattagtaacaccagttcatattcaaccagaatgatatttcttatttgcttatgctattttacgttcaattcctaataaattaggaggagtaattgctctagttctttctattgcaattttagctattttaccattttatcatttaagaaaattccgaggaattcaattttaccctattaatcaaattttattttgagtaatagtagtaacagtaatcttattaacatgaattggagctcgaccagttgaagaaccttatgttttagtaggacaaattttaactgtagtttactttgcatatttcatatttaatcctttaattattaaatgatgagataatttattaaat---------atagaaaatttattatttattattggaagattattattaattatttttgtattagtaagagtagcatttttaactcttttagaacgaaaggttttaggatatattcaaattcgtaagggacctaataaggttggaattgctggaattcctcagcctttttgtgatgcaattaaattatttactaaggaacaaacttatcctttattgtctaattatatttcttattatttttcaccaattttttcattatttttgtctttattggtttggatatgtatacctatatttgttaaacttttttcgtttaatttagggttgttattttttctttgttgtacaagtttaggtgtttatacagtaataattgcaggttgatcttcaaattcaaattatgctttattaggaggtttacgagctgttgctcagactatttcttatgaagttagattagctttagtattattaagttttatttttttaattgggggttataatatattaatattttataagtatcaaatatttatttgatttttatttattatgtttcctatagctttagtatgatttagaatttctttagctgaaactaatcgaactccttttgattttgctgaaggagaatcagaattagtttctgggtttaatgtagaatatagaagaggaggatttgctttaatttttttagcagaatatgcaagtattttgtttataagaatattattttgtgtaatatttttgggaagtgatgtttttcatgtatttttttatgttaagttaacatttgtttcttttatatttatttgagttcgtggaacattacctcgatttcgatatgataaattaatatatttagcttgaaagagttttttacctttttcattaaattttttattattttttgtagggtttaagatttttttattttatttaattaattatattaattatattcaat-ata-aaaataataatttatcaaatattaggtcctttcgtactgaaatattttc-attttttaaagatagaaaccaacctggcttacgccggtttgaactcagatcatgtaagaatttaaaagtcgaacagacttaaaatttaagcggctacacctaaaattatatcttaatccaacatcgaggtcgcaatcttttttatcgatatgaactctccaaaaaaattacgctgttatccctaaagtaacttgtttttttaatcgctaataacggatcaattattcataaattaatg-atttaaacaattaaaagtttattaaattttaatatcaccccaataaaatata-atctattattataacaaaaagaatctaaaaaattataata--atataaatataaagatttatagggtcttctcgtcttttaaataaattttagctttttgactaaaaaataaaattctattataaattttcatgaaacagttaatatctcgtccaaccattcataccagccttcaattaaaagactaatgattatgctaccttt-gcacagttagtatact-gcggccattt--aaaata--tttcagtgggcaggtcagactttaaaaaaaa-atc--aaaaagacatgtttttgttaaacaggcgaacatt--atttttgccgagttctttataaaaacttttcatttatatttatttataca-ttttaatatactaattttatcataattttttcattttaattattaaaatgaatactttaataaaaa-tttaaaattttaataaataa--taattattata-aaataaattataacacttttattaataatagctatttctaagcttatatttatta-aca-tatttatttatttttaaaaatttattttatagcttatcccataaaatattaaaattaaatatttatttaattaatttatttaattaaataatataaaatttctaaattaaatttatttcttaaagaactagatacctttaaaaacgaataacatttcatttctaatatattattaaaaataattttgccacattaactttcataatatattaactcttttaaaatcgagaaaattattttaaataatttttatttgataaaccctgatacacaaggtacaataaattaaattttcttttaaaataa-aaatttttcaaa-ttatttcaattttctttcacaatactattacactataattaatattattttttctttattaaatactaaaaca-attcaa-tttataattatttttaataatttaaaat--at--aaa-aaaaattattaataaataaaatctaa----CATTCTAGGTACACTTTCCAGTACATCTACTATGTTACGACTTATCTTACCTTAGTAGTAAGAGTGACGGGCGATGTGTGCATATTTTAGAGCTAAAATCAAATTATTAATCTTTATAATTTTACTATCAAATCCACCTTCAATAAATA-TTTCAAATT-TATATCCGTTTAAATAAATTTATTGTAACCCATTTCTACTTAAATATTAGCTACACCTTGATCTGATATATTTTCTTTTAAAAAATTTTGAAAATTAACA-TTCTTATAAAATATTCTAATAACGACGGTATATAAACTGATT-ACAAACTTAAGTAAGGTCCATCGTGGATTATCGATTACAGAAC-AGGTTCCTCTGAATAGACTAAAATACCGCCAAATTTTTTAAGTTTCAAGAACATAACTACTACTACCTTAGTTTT-TTAATTTACATTTTAAATAATAGGGTATCTAATCCTAGTTTATTACTAAAATTTTCAAGCTTCAATTATTCTAATAAAAAA--A-TTTATAAATTT-AAAATTTCACCTAATAAATTTATTTTTATTTTATAAATAAACAATTTAACTTCA-ACTAAAAAAAA-TTTATTTGCATTATTCGTATAACCGCGGCTGCTGGCACAAATTTAGCCAATACT-CTTTAGTATTACTATTTCTAAGTTTCCTTAATT-AATAATATTAATTACTGCGGATAAAAA--AAAA-TTATTTG-TTATTAAAATAAATAAATATTCATATAAAAATTTACATATAAATTAAACTAATAATAAATTTACAAGCCAAAATAAAACTTTAT
>L.cuprina_JX913751
atttttaataattcatcaaaaattatatttttcggaattttaataataggaacattaatttctatttctgctaattcatggttaggtgcttgaatagggttagaaattaatttattagcttttatccccctaataagagatgataaattaatatcaacagaagcctcattaaagtatttcttaactcaagcattagcatcttcagtatttctattcgcagtgattttgtttttactaaattcaagtaaaac---aaattcaaattattttatagaaataataatcttttcttctcttcttttaaaaagaggttctgctccatttcatttttgattccctaatgtaatagaaggactttcatgaacaaatgcattaattttaatgacttgacaaaaaattgcacctttaatattaatttcttatattatttttaagccattaattattacaagtattattctttcaagattaattggtgctttaggtggattgaatcaaacttctttacgtaaattaatagcttattcttctattaatcatttaggatgaatattagcagcaatatataatagaaatttattatgaataacatattttttattttattcatttctttcatttgctataatctttatattcaatatatttaaaacttctcatattaaccaattattttcattattttttcattcaaaggttataaaattttttttattttttaatttattatcattaggaggattacccccatttttaggattttaccctaaatgaattgttattcaatctttaactattaataatcaattatttttattaacatttatagtattaataacattaattactttatatttttatatacgattatcatatagagcttttatattaaattattatgaaaataattggttaaattattctatattcaaatctagttatatgaaaatttttataactttttcatttatttcaatttttgggttattcctaatttcttctttatattttttattttcgcaacaatggttattttcaactaatcataaagatattggaactttatattttatttttggagcttgatccggaataattggaacttctttaagaattctaattcgagctgaattaggacaccctggagctttaattggagatgatcaaatttataatgtaattgttacagctcatgcttttattataattttttttatagtaatgccaattataattggaggatttggaaattgattagttccattaatactaggagctccagatatagcattccctcgaataaataatataagtttttgacttttacctcctgcattaactttattattagttagtagtatagtagaaaacggagctggaacaggatgaacagtttaccctcccctatcttctaatattgctcatggaggagcttctgttgatttagctattttctctcttcatttagcaggaatttcttcaattttaggagctgtaaattttattactacagttattaatatacgatcaacaggaattacttttgatcgaatacctttatttgtttgatcagtagtaattacagctttattgcttttattatcattaccagtattagcaggagctattacaatacttttaacagaccgaaatcttaatacatcattctttgatcctgcaggaggaggagatccaattttataccaacatttattttgattctttggacaccctgaagtttatattttaattttacctggatttggaataatttctcatattattagtcaagaatcaggtaaaaaggaaacattcggttcattaggaatgatttatgctatattagctattgggttattaggatttattgtttgagctcatcatatatttacagtaggaatagacgttgatacacgagcttactttacttcagctactataattattgctgtaccaactggaattaagatttttagttgattagcaactctttatggaactcaattaaactattcccctgctactttatgagctttaggatttgtatttttattcactgtaggaggtttaactggagttgttttagctaactcttcagttgatattattttacatgatacatactatgtagtagctcacttccattatgttttatcaataggagctgtatttgctattatagcaggatttgttcactgataccctttattcacaggattaactttaaatactaagatattaaaaagtcaatttgctattatatttattggggtaaatttaacattcttccctcaacatttcttaggattagcaggaataccacgacgatattcagactacccagatgcttacacaacttgaaatgtaatttctacaattgggtcaacaatttctttattaggaattttatttttcttctttattatttgagaaagtcttgtatctcaacgtcaagttttattccctgttcaattaaattcatcaattgaatgattacaaaatactccaccagctgaacatagttattctgaattacctttattaactaatt--atgtcaacatgagcaaatttaggtttacaagatagttcttctcctttaatagaacaattaatctttttccatgatcacgcacttttaattttagtaataattactgtccttgtaggatacttaatgtttatattattttttaacaaatatgtaaatcgatatttattacacggacaaactattgaaattatttgaacaattttacctgcaattattttattatttattgctttcccttctcttcgacttttatatttacttgatgaaattaatgaaccttcaattactttaaaggcaattggtcatcaatgatattgaagttatgaatattcagattttgcaaatattgaatttgattcatatataattcctactaacgaattatcaattgatagttttcgtttattagatgtagataatcgagtagttttaccaataaattctcaagttcgaattttagtaactgccgctgatgtaattcattcttgaactatcccggcactaggagtaaaggtagatggaactcctggtcgactaaatcaaacaaattttttaattaaccgaccaggtttattttacggacaatgttcagaaatttgcggagctaatcatagttttataccaattgtaattgaaagaattccagtaaattactttattaagtgaatttctaataat-ataaattctt-attcctcaaatagcacctattggttgattaagcttatttattattttttcaattgcttttgtaatttttaatataataaattattactcatttattccttctatacctaaatcaaatttaattaataaaacacaatctacaaattcattaaattgaaaatgaatgataacaaatttattctcagtatttgacccttcttctagtatttttaatttatcattaaattgattaagaacatttttaggaattttaataattccttctagatattgattaatgccttctcgttaccatattttttgaaataatattttattaactcttcataaagaattcaaaactcttttaggacctataggagctaatggatcaacttttattttcgtttcattattttctataattctttttaataattttataggattattcccttacatttttacaagtacaagtcatttaactttaactcttactttagctcttcctttatgattatgttttatattatttggatgaatcaataatacacaacacatatttgctcatttagtacctcaaggaactccagcagttttaataccttttatggtttgcattgaaacaattagtaatgtaattcgaccaggtactttagctgttcgactaacagctaatataattgctggacatttattattaactcttttaggtaatacaggtccttctatatcaacaattttattaagacttttaattattacacaaattgctttattagttcttgaatcagctgttgctataattcaatcttatgtatttgctgttcttagaactctatattctagtgaagtaatgtcaactcactcaaaccacccatttcacttagtagattatagtccatgaccattaacagcttcaattggagctataacaactgtcgctggaatagtaaagtgatttcatcaatatgatgtttcattattcttattaggtaatattattactatcttaactgtttaccaatgatgacgagatgtttctcgagaaggaacttttcaaggtcttcatactgacgcagtaactacaggtttacgatgaggaataattttatttattttatcagaagttttattttttgtttcattcttttgagctttttttcatagtagtctttctccatcaattgaattaggagctatatgacctcctataggaattactccatttaatccattccaaattcctttattaaatacagtaattttattaacttcaggaattactgtaacttgagctcatcatagtttaatggaaggaaatcactcccaaactactcaaggattattttttacagtaattttaggaatttattttactattcttcaagcatacgaatatattgaagctccatttacaatcgctgattctgtttatggttcaacattttttatagcaacaggattccatggagttcatgttttaattggaactacttttttattagtatgtttaattcgtcacttaaacaatcatttttctaaaaatcatcattttggatttgaagctgctgcttgatattgacattttgttgatatcgtttgattattcctttatgtttcaatttactgatgaggaggt---attttatcaattttaacaattagttcaattattttattaatttcaattgtagtaatattactagcctcaattctttcaaaaaaaacattagttgatcgagaaaaagcatccccatttgaatgtggatttgatccaaaatcatcttctcgattacctttttcacttcgattttttttaattacaattatttttcttatttttgatgtagaaattgctttaattcttcctattatcttaattattaaattttctaatttaataatatgaacaattacgtcaattatttttattttaattttattactaggtctttatcatgaatgaaatcaaggaatattaaactgatcaaat---------atatcaatttgtacaattagttttgtaagattatttttttttagattgttttccttttttataggacttgtttttattataaatgattatagaatttttattgagtgggaagttgtttcgatgaattcaataaatattgttataactttattatttgattgaataagtttaatttttatatcttttgttttaataatttcttcattagttattttttatagtaaggaatatatagaaagtgattataaaattaatcgatttattatattagtattaatatttgttacttctataatattattaattattagtcctaatttaattagtattttattaggatgagatggtttaggattagtttcatattgtttagtaatttattttcaaaatgttaagtcttataatgctggtatattaacagctttatctaatcgaattggtgacgttgctcttttattagctattgcttgaatattaaattacgggagttgaaattatattttttatttagaagtaataaaaagtaatatagaaataataattgtaggaggattagttatgttagccgcaataactaaaagagctcaaattcctttttcttcttgattgccagctgctatagcagctcctactccagtttcagctttagttcattcttcaactttggtaactgctggtgtttatttattaattcgatttaatattttattaagaagttcatgattgggtaatttattattattattatctggattaacaatatttatagcagggttaggagctaattatgaatttgatttaaagaaaattattgctttatctactttaagacaattaggattaataataagaattttatcaataggttattataagttagcattttttcatttattgactcatgctttatttaaggctttattatttatatgtgctggagctattattcataatataaataattctcaagatattcgattaatgggaagtttaagattaataataccattaacttcttcttgttttaatgtagctaatttagctttatgtggtataccttttttagctggattttattctaaggatttaattttagaaacagtttctttatcttatattaatatattttctttttttctttattttttttcaacaggtttaactgtatgttattcttttcggttagtttattatacaataactggtgattctaatttttcttctttaaatatattaaatgatgaaggttgagtaatattgaaaagtataataggtttattaattttaagaatttttggtgggagaatgttaagatgattgatttttcctactcctatagtagttgttcttccttcttatttaaaattattaacattatttgtttgtattgttgggggtattataggttatataatttctaatgtttcattatttttttataataaggctttaaataattataatttttcttattttttaggttctatgtggtttataccttatatttctacttatgggattattaattattctttaattgttggaaatatagtagttaaatcatttgatcaaggttgatcagaatattttggaggtcaacaattgtatttaaatttagttaaaaattctcaattaaatcaa---atattacaaaataataatttaaagatttatttattaagttttattttttgaattataattttatatatatatataatttgtttaatgttaaaaattattattagaattttgtttttatttccgttgtgtttaatatataatacttattgaatggtgcaaagtttattatttttattaagttttgtttttattttaataaatatgtatagaaattattttatatcaatttcttatttatttggatgtgatataatttcttatggattgattttattaagattatgaattgtatctttaatattaatggctagtgaatctatttataagtatagaaattatactaatttatttttattaaatattgttttattattaattttattagtattaacttttagtagaatgagattatttatattttatttattttttgaaagtagattaattcctactttgtttttaattttagggtgaggttatcaacctgaacgtttgcaagcgggggtatatttattattttatactttattagtttctttaccaatattagttggtattttttatttatataaggttactggaactttaaatttttatttattaaataattatatatttaattatgaaattctttatttttctttagttatggcttttttagtaaaaatacctatatttttagttcatttatgattacctaaggctcatgtagaagctcctgtttctggttcaataattttagctggaattatattaaagttaggaggttatggattattacgggtatttccttttttacagttaataggattaaaatttaattttatttgaattagaattagattagtagggggagtattagttagattaatttgtttacgtcaaacagatttaaaggctttaattgcttattcttcagttgctcatataggaattgtattagctgggttaataactttaacttatataggaatttgtggttcttatactttaataattgctcatggtttatgttcttcaggattattttgtttggctaatatttcttatgaacgaacaggaagacgaagattattaattaataaggggatattaaattttataccttctatagcattatgatgatttttattaagatctgccaatatagctgctccacctactttaaatttattaggagaaatttctttaattaatagaattgttagttgatcatgagtttctatatttatattatcattattatctttttttagagctgcttatactttatatttatatgcttatagtcaacacggtaaaattttttctggaatttattcttttagaggaggttctgttcgagaatttttacttttatttttacattgatttcctttaaatttattaattttaaagggtgatatatgtatattatgattaatgatagcaattttaaattgaagcttaccaagtattttatttattataggagtatttacttttgtttctaatcgaaagcatttattatctatattgttaagattagaatatattgttttgagattatttcttttattatttatttatttaaatatattaaattatgaaaatttttttagaataatatttttaacttttagtgtatgtgaaggagcattaggtctttcaattttagtatcaataattcgtactcatggaaatgattattttcaaagatttaatattttacaatgtattatacaatgaattttattaactcttttgattatttttaattttatttttataaatataaaacatccattagcaataggattaactctattaatccaaactacattagtaactttaacatcaggtcttataactaaaagattttgattttcatatattttatttttagtattcttaggaggtatattagttttatttatttatgtaacttctttagcatcaaacgaaatattttcattttcaattaaattattatttatttcattaacaatattttctgtaataataat---tacattatttttcatagacaaaaatattttacta---caataccaaaatttagaaattaaatctatttatgatataaattcttacttaatagaaaattctttatctcttaataaattatataattatccaactaatttattaacaattttattaataaattacttattaattacattaattgctgtagttaaaattactaaattatttaagggtcctcttcgaccaatatttaacatgaacaaacctttacgaatcaaacacccaatctttagaattgctaataatgctttagtagatttaccagcacctattaatatttcagcttgatgaaattttggatctttattatttttatgtttaataattcaaattttaactggtttatttttagcaatacattatactgcagatattaatttagcttttaatagagttaaccatatttgtcgagatgtaaattatggatgattactacgaactatacatgctaatggtgcatcatttttctttatttgtatttatttacatgtaggacgaggaatttattacggatcatacttatttactccaacttgactagtaggagtaattatcttatttttagttataggaacagcatttatagggtatgttttaccatgaggtcaaatatctttttgaggagctacagttattactaatttattatcagccattccttacctaggtattgatttagttcaatgagtatgaggaggatttgctgtagataatgctacattaactcgattttttacattccatttcattttaccgttcattgtattagctgcaacattaattcacattttatttttacatgaaactggatcaaataaccctataggattaaattctaatattgataaaattccatttcacccatacttcactttcaaggatattgtaggatttatcgtcataacaataattttacttctattagtattaattaatccttaccttttaggagatcctgataattttattcctgctaatccattagtaacaccagttcatattcaaccagaatgatatttcttatttgcttatgctattttacgttcaattcctaataaattaggaggagtaattgctctagttctttctattgcaattttagctattttaccattttatcatttaagaaaattccgaggaattcaattttaccctattaatcaaattttattttgagtaatagtagtaacagtaatcttattaacatgaattggagctcgaccagttgaagaaccttatgttttagtaggacaaattttaactgtagtttactttgcatatttcatatttaatcctttaattattaaatgatgagataatttattaaat---------atagaaaatttattatttattattggaagattattattaattatttttgtattagtaagagtagcatttttaactcttttagaacgaaaggttttaggatatattcaaattcgtaagggacctaataaggttggaattgctggaattcctcagcctttttgtgatgcaattaaattatttactaaggaacaaacttatcctttattgtctaattatatttcttattatttttcaccaattttttcattatttttgtctttattggtttggatatgtatacctatatttgttaaacttttttcgtttaatttagggttgttattttttctttgttgtacaagtttaggtgtttatacagtaataattgcaggttgatcttcaaattcaaattatgctttattaggaggtttacgagctgttgctcagactatttcttatgaagttagattagctttagtattattaagttttatttttttaattgggggttataatatattaatattttataagtatcaaatatttatttgatttttatttattatgtttcctatagctttagtatgatttagaatttctttagctgaaactaatcgaactccttttgattttgctgaaggagaatcagaattagtttctgggtttaatgtagaatatagaagaggaggatttgctttaatttttttagcagaatatgcaagtattttgtttataagaatattattttgtgtaatatttttgggaagtgatgtttttcatgtatttttttatgttaagttaacatttgtttcttttatatttatttgagttcgtggaacattacctcgatttcgatatgataaattaatatatttagcttgaaagagttttttacctttttcattaaattttttattattttttgtagggtttaagatttttttattttatttaattaattatattaattatattcaat-ata-aaaataataatttatcaaatattaggtcctttcgtactgaaatattttc-attttttaaagatagaaaccaacctggcttacgccggtttgaactcagatcatgtaagaatttaaaagtcgaacagacttaaaatttaagcggctacacctaaaattatatcttaatccaacatcgaggtcgcaatcttttttatcgatatgaactctccaaaaaaattacgctgttatccctaaagtaacttgtttttttaatcgctaataacggatcaattattcataaattaatg-atttaaacaattaaaagtttattaaattttaatatcaccccaataaaatata-atctattattataacaaaaagaatctaaaaaattataata--atataaatataaagatttatagggtcttctcgtcttttaaataaattttagctttttgactaaaaaataaaattctattataaattttcatgaaacagttaatatctcgtccaaccattcataccagccttcaattaaaagactaatgattatgctaccttt-gcacagttagtatact-gcggccattt--aaaata--tttcagtgggcaggtcagactttaaaaaaaa-atc--aaaaagacatgtttttgttaaacaggcgaacatt--atttttgccgagttctttataaaaacttttcatttatatttatttataca-ttttaatatactaattttatcataattttttcattttaattattaaaatgaatactttaataaaaa-tttaaaattttaataaataa--taattattata-aaataaattataacacttttattaataatagctatttctaagcttatatttatta-aca-tatttatttatttttaaaaatttattttatagcttatcccataaaatattaaaattaaatatttatttaattaatttatttaattaaataatataaaatttctaaattaaatttatttcttaaagaactagatacctttaaaaacgaataacatttcatttctaatatattattaaaaataattttgccacattaactttcataatatattaactcttttaaaatcgagaaaattattttaaataatttttatttgataaaccctgatacacaaggtacaataaattaaattttcttttaaaataa-aaatttttcaaa-ttatttcaattttctttcacaatactattacactataattaatattattttttctttattaaatactaaaaca-attcaa-tttataattatttttaataatttaaaat--at--aaa-aaaaattattaataaataaaatctaa----CATTCTAGGTACACTTTCCAGTACATCTACTATGTTACGACTTATCTTACCTTAGTAGTAAGAGTGACGGGCGATGTGTGCATATTTTAGAGCTAAAATCAAATTATTAATCTTTATAATTTTACTATCAAATCCACCTTCAATAAATA-TTTCAAATT-TATATCCGTTTAAATAAATTTATTGTAACCCATTTCTACTTAAATATTAGCTACACCTTGATCTGATATATTTTCTTTTAAAAAATTTTGAAAATTAACA-TTCTTATAAAATATTCTAATAACGACGGTATATAAACTGATT-ACAAACTTAAGTAAGGTCCATCGTGGATTATCGATTACAGAAC-AGGTTCCTCTGAATAGACTAAAATACCGCCAAATTTTTTAAGTTTCAAGAACATAACTACTACTACCTTAGTTTT-TTAATTTACATTTTAAATAATAGGGTATCTAATCCTAGTTTATTACTAAAATTTTCAAGCTTCAATTATTCTAATAAAAAA--A-TTTATAAATTT-AAAATTTCACCTAATAAATTTATTTTTATTTTATAAATAAACAATTTAACTTCA-ACTAAAAAAAA-TTTATTTGCATTATTCGTATAACCGCGGCTGCTGGCACAAATTTAGCCAATACT-CTTTAGTATTACTATTTCTAAGTTTCCTTAATT-AATAATATTAATTACTGCGGATAAAAA--AAAA-TTATTTG-TTATTAAAATAAATAAATATTCATATAAAAATTTACATATAAATTAAACTAATAATAAATTTACAAGCCAAAATAAAACTTTAT
>L.cuprina_JX913752
atttttaataattcatcaaaaattatatttttcggaattttaataataggaacattaatttctatttctgctaattcatggttaggtgcttgaatagggttagaaattaatttattagcttttatccccctaataagagatgataaattaatatcaacagaagcctcattaaagtatttcttaactcaagcattagcatcttcagtatttctattcgcagtgattttgtttttactaaattcaagtaaaac---aaattcaaattattttatagaaataataatcttttcttctcttcttttaaaaagaggttctgctccatttcatttttgattccctaatgtaatagaaggactttcatgaacaaatgcattaattttaatgacttgacaaaaaattgcacctttaatattaatttcttatattatttttaagccattaattattacaagtattattctttcaagattaattggtgctttaggtggattgaatcaaacttctttacgtaaattaatagcttattcttctattaatcatttaggatgaatattagcagcaatatataatagaaatttattatgaataacatattttttattttattcatttctttcatttgctataatctttatattcaatatatttaaaacttctcatattaaccaattattttcattattttttcattcaaaggttataaaattttttttattttttaatttattatcattaggaggattacccccatttttaggatttttccctaaatgaattgttattcaatctttaactattaataatcaattatttttattaacatttatagtattaataacattaattactttatatttttatatacgattatcatatagagcttttatattaaattattatgaaaataattggttaaattattctatattcaaatctagttatatgaaaatttttataactttttcatttatttcaatttttgggttattcctaatttcttctttatattttttattttcgcaacaatggttattttcaactaatcataaagatattggaactttatattttatttttggagcttgatccggaataattggaacttctttaagaattctaattcgagctgaattaggacaccctggagctttaattggagatgatcaaatttataatgtaattgttacagctcatgcttttattataattttttttatagtaatgccaattataattggaggatttggaaattgattagttccattaatactaggagctccagatatagcattccctcgaataaataatataagtttttgacttttacctcctgcattaactttattattagttagtagtatagtagaaaacggagctggaacaggatgaacagtttaccctcccctatcttctaatattgctcatggaggagcttctgttgatttagctattttctctcttcatttagcaggaatttcttcaattttaggagctgtaaattttattactacagttattaatatacgatcaacaggaattacttttgatcgaatacctttatttgtttgatcagtagtaattacagctttattgcttttattatcattaccagtattagcaggagctattacaatacttttaacagaccgaaatcttaatacatcattctttgatcctgcaggaggaggagatccaattttataccaacatttattttgattctttggacaccctgaagtttatattttaattttacctggatttggaataatttctcatattattagtcaagaatcaggtaaaaaggaaacattcggttcattaggaatgatttatgctatattagctattgggttattaggatttattgtttgagctcatcatatatttacagtaggaatagacgttgatacacgagcttactttacttcagctactataattattgctgtaccaactggaattaagatttttagttgattagcaactctttatggaactcaattaaactattcccctgctactttatgagctttaggatttgtatttttattcactgtaggaggtttaactggagttgttttagctaactcttcagttgatattattttacatgatacatactatgtagtagctcacttccattatgttttatcaataggagctgtatttgctattatagcaggatttgttcactgataccctttattcacaggattaactttaaatactaagatattaaaaagtcaatttgctattatatttattggggtaaatttaacattcttccctcaacatttcttaggattagcaggaataccacgacgatattcagactacccagatgcttacacaacttgaaatgtaatttctacaattgggtcaacaatttctttattaggaattttatttttcttctttattatttgagaaagtcttgtatctcaacgtcaagttttattccctgttcaattaaattcatcaattgaatgattacaaaatactccaccagctgaacatagttattctgaattacctttattaactaatt--atgtcaacatgagcaaatttaggtttacaagatagttcttctcctttaatagaacaattaatctttttccatgatcacgcacttttaattttagtaataattactgtccttgtaggatacttaatgtttatattattttttaacaaatatgtaaatcgatatttattacacggacaaactattgaaattatttgaacaattttacctgcaattattttattatttattgctttcccttctcttcgacttttatatttacttgatgaaattaatgaaccttcaattactttaaaggcaattggtcatcaatgatattgaagttatgaatattcagattttgcaaatattgaatttgattcatatataattcctactaacgaattatcaattgatagttttcgtttattagatgtagataatcgagtagttttaccaataaattctcaagttcgaattttagtaactgccgctgatgtaattcattcttgaactatcccggcactaggagtaaaggtagatggaactcctggtcgactaaatcaaacaaattttttaattaaccgaccaggtttattttacggacaatgttcagaaatttgcggagctaatcatagttttataccaattgtaattgaaagaattccagtaaattactttattaagtgaatttctaataat-ataaattctt-attcctcaaatagcacctattggttgattaagcttatttattattttttcaattgcttttgtaatttttaatataataaattattactcatttattccttctatacctaaatcaaatttaattaataaaacacaatctacaaattcattaaattgaaaatgaatgataacaaatttattctcagtatttgacccttcttctagtatttttaatttatcattaaattgattaagaacatttttaggaattttaataattccttctagatattgattaatgccttctcgttaccatattttttgaaataatattttattaactcttcataaagaattcaaaactcttttaggacctataggagctaatggatcaacttttattttcgtttcattattttctataattctttttaataattttataggattattcccttacatttttacaagtacaagtcatttaactttaactcttactttagctcttcctttatgattatgttttatattatttggatgaatcaataatacacaacacatatttgctcatttagtacctcaaggaactccagcagttttaataccttttatggtttgcattgaaacaattagtaatgtaattcgaccaggtactttagctgttcgactaacagctaatataattgctggacatttattattaactcttttaggtaatacaggtccttctatatcaacaattttattaagacttttaattattacacaaattgctttattagttcttgaatcagctgttgctataattcaatcttatgtatttgctgttcttagaactctatattctagtgaagtaatgtcaactcactcaaaccacccatttcacttagtagattatagtccatgaccattaacagcttcaattggagctataacaactgtcgctggaatagtaaagtgatttcatcaatatgatgtttcattattcttattaggtaatattattactatcttaactgtttaccaatgatgacgagatgtttctcgagaaggaacttttcaaggtcttcatactgacgcagtaactacaggtttacgatgaggaataattttatttattttatcagaagttttattttttgtttcattcttttgagctttttttcatagtagtctttctccatcaattgaattaggagctatatgacctcctataggaattactccatttaatccattccaaattcctttattaaatacagtaattttattaacttcaggaattactgtaacttgagctcatcatagtttaatggaaggaaatcactcccaaactactcaaggattattttttacagtaattttaggaatttattttactattcttcaagcatacgaatatattgaagctccatttacaatcgctgattctgtttatggttcaacattttttatagcaacaggattccatggagttcatgttttaattggaactacttttttattagtatgtttaattcgtcacttaaacaatcatttttctaaaaatcatcattttggatttgaagctgctgcttgatattgacattttgttgatatcgtttgattattcctttatgtttcaatttactgatgaggaggt---attttatcaattttaacaattagttcaattattttattaatttcaattgtagtaatattactagcctcaattctttcaaaaaaaacattagttgatcgagaaaaagcatccccatttgaatgtggatttgatccaaaatcatcttctcgattacctttttcacttcgattttttttaattacaattatttttcttatttttgatgtagaaattgctttaattcttcctattatcttaattattaaattttctaatttaataatatgaacaattacgtcaattatttttattttaattttattactaggtctttatcatgaatgaaatcaaggaatattaaactgatcaaat---------atatcaatttgtacaattagttttgtaagattatttttttttagattgttttccttttttataggacttgtttttattataaatgattatagaatttttattgagtgggaagttgtttcgatgaattcaataaatattgttataactttattatttgattgaataagtttaatttttatatcttttgttttaataatttcttcattagttattttttatagtaaggaatatatagaaagtgattataaaattaatcgatttattatattagtattaatatttgttacttctataatattattaattattagtcctaatttaattagtattttattaggatgagatggtttaggattagtttcatattgtttagtaatttattttcaaaatgttaagtcttataatgctggtatattaacagctttatctaatcgaattggtgacgttgctcttttattagctattgcttgaatattaaattacgggagttgaaattatattttttatttagaagtaataaaaagtaatatagaaataataattgtaggaggattagttatgttagccgcaataactaaaagagctcaaattcctttttcttcttgattgccagctgctatagcagctcctactccagtttcagctttagttcattcttcaactttggtaactgctggtgtttatttattaattcgatttaatattttattaagaagttcatgattgggtaatttattattattattatctggattaacaatatttatagcagggttaggagctaattatgaatttgatttaaagaaaattattgctttatctactttaagacaattaggattaataataagaattttatcaataggttattataagttagcattttttcatttattgactcatgctttatttaaggctttattatttatatgtgctggagctattattcataatataaataattctcaagatattcgattaatgggaagtttaagattaataataccattaacttcttcttgttttaatgtagctaatttagctttatgtggtataccttttttagctggattttattctaaggatttaattttagaaacagtttctttatcttatattaatatattttctttttttctttattttttttcaacaggtttaactgtatgttattcttttcggttagtttattatacaataactggtgattctaatttttcttctttaaatatattaaatgatgaaggttgagtaatattgaaaagtataataggtttattaattttaagaatttttggtgggagaatgttaagatgattgatttttcctactcctatagtagttgttcttccttcttatttaaaattattaacattatttgtttgtattgttgggggtattataggttatataatttctaatgtttcattatttttttataataaggctttaaataattataatttttcttattttttaggttctatgtggtttataccttatatttctacttatgggattattaattattctttaattgttggaaatatagtagttaaatcatttgatcaaggttgatcagaatattttggaggtcaacaattgtatttaaatttagttaaaaattctcaattaaatcaa---atattacaaaataataatttaaagatttatttattaagttttattttttgaattataattttatatatatatataatttgtttaatgttaaaaattattattagaattttgtttttatttccgttgtgtttaatatataatacttattgaatggtgcaaagtttattatttttattaagttttgtttttattttaataaatatgtatagaaattattttatatcaatttcttatttatttggatgtgatataatttcttatggattgattttattaagattatgaattgtatctttaatattaatggctagtgaatctatttataagtatagaaattatactaatttatttttattaaatattgttttattattaattttattagtattaacttttagtagaatgagattatttatattttatttattttttgaaagtagattaattcctactttgtttttaattttagggtgaggttatcaacctgaacgtttgcaagcgggggtatatttattattttatactttattagtttctttaccaatattagttggtattttttatttatataaggttactggaactttaaatttttatttattaaataattatatatttaattatgaaattctttatttttctttagttatggcttttttagtaaaaatacctatatttttagttcatttatgattacctaaggctcatgtagaagctcctgtttctggttcaataattttagctggaattatattaaagttaggaggttatggattattacgggtatttccttttttacagttaataggattaaaatttaattttatttgaattagaattagattagtagggggagtattagttagattaatttgtttacgtcaaacagatttaaaggctttaattgcttattcttcagttgctcatataggaattgtattagctgggttaataactttaacttatataggaatttgtggttcttatactttaataattgctcatggtttatgttcttcaggattattttgtttggctaatatttcttatgaacgaacaggaagacgaagattattaattaataaggggatattaaattttataccttctatagcattatgatgatttttattaagatctgccaatatagctgctccacctactttaaatttattaggagaaatttctttaattaatagaattgttagttgatcatgagtttctatatttatattatcattattatctttttttagagctgcttatactttatatttatatgcttatagtcaacacggtaaaattttttctggaatttattcttttagaggaggttctgttcgagaatttttacttttatttttacattgatttcctttaaatttattaattttaaagggtgatatatgtatattatgattaatgatagcaattttaaattgaagcttaccaagtattttatttattataggagtatttacttttgtttctaatcgaaagcatttattatctatattgttaagattagaatatattgttttgagattatttcttttattatttatttatttaaatatattaaattatgaaaatttttttagaataatatttttaacttttagtgtatgtgaaggagcattaggtctttcaattttagtatcaataattcgtactcatggaaatgattattttcaaagatttaatattttacaatgtattatacaatgaattttattaactcttttgattatttttaattttatttttataaatataaaacatccattagcaataggattaactctattaatccaaactacattagtaactttaacatcaggtcttataactaaaagattttgattttcatatattttatttttagtattcttaggaggtatattagttttatttatttatgtaacttctttagcatcaaacgaaatattttcattttcaattaaattattatttatttcattaacaatattttctgtaataataat---tacattatttttcatagacaaaaatattttacta---caataccaaaatttagaaattaaatctatttatgatataaattcttacttaatagaaaattctttatctcttaataaattatataattatccaactaatttattaacaattttattaataaattacttattaattacattaattgctgtagttaaaattactaaattatttaagggtcctcttcgaccaatatttaacatgaacaaacctttacgaatcaaacacccaatctttagaattgctaatagtgctttagtagatttaccagcacctattaatatttcagcttgatgaaattttggatctttattatttttatgtttaataattcaaattttaactggtttatttttagcaatacattatactgcagatattaatttagcttttaatagagttaaccatatttgtcgagatgtaaattatggatgattactacgaactatacatgctaatggtgcatcatttttctttatttgtatttatttacatgtaggacgaggaatttattacggatcatacttatttactccaacttgactagtaggagtaattatcttatttttagttataggaacagcatttataggatatgttttaccatgaggtcaaatatctttttgaggagctacagttattactaatttattatcagccattccttacctaggtattgatttagttcaatgagtatgaggaggatttgctgtagataatgctacattaactcgattttttacattccatttcattttaccgttcattgtattagctgcaacattaattcacattttatttttacatgaaactggatcaaataaccctataggattaaattctaatattgataaaattccatttcacccatacttcactttcaaggatattgtaggatttatcgtcataacaataattttacttctattagtattaattaatccttaccttttaggagatcctgataattttattcctgctaatccattagtaacaccagttcatattcaaccagaatgatatttcttatttgcttatgctattttacgttcaattcctaataaattaggaggagtaattgctctagttctttctattgcaattttagctattttaccattttatcatttaagaaaattccgaggaattcaattttaccctattaatcaaattttattttgagtaatagtagtaacagtaatcttattaacatgaattggagctcgaccagttgaagaaccttatgttttagtaggacaaattttaactgtagtttactttgcatatttcatatttaatcctttaattattaaatgatgagataatttattaaat---------atagaaaatttattatttattattggaagattattattaattatttttgtattagtaagagtagcatttttaactcttttagaacgaaaggttttaggatatattcaaattcgtaagggacctaataaggttggaattgctggaattcctcagcctttttgtgatgcaattaaattatttactaaggaacaaacttatcctttattgtctaattatatttcttattatttttcaccaattttttcattatttttgtctttattggtttggatatgtatacctatatttgttaaacttttttcgtttaatttagggttgttattttttctttgttgtacaagtttaggtgtttatacagtaataattgcaggttgatcttcaaattcaaattatgctttattaggaggtttacgagctgttgctcagactatttcttatgaagttagattagctttagtattattaagttttatttttttaattgggggttataatatattaatattttataagtatcaaatatttatttgatttttatttattatgtttcctatagctttagtatgatttagaatttctttagctgaaactaatcgaactccttttgattttgctgaaggagaatcagaattagtttctgggtttaatgtagaatatagaagaggaggatttgctttaatttttttagcagaatatgcaagtattttgtttataagaatattattttgtgtaatatttttgggaagtgatgtttttcatgtatttttttatgttaagttaacatttgtttcttttatatttatttgagttcgtggaacattacctcgatttcgatatgataaattaatatatttagcttgaaagagttttttacctttttcattaaattttttattattttttgtagggtttaagatttttttattttatttaattaattatattaattatattcaat-ata-aaaataataatttatcaaatattaggtcctttcgtactgaaatattttc-attttttaaagatagaaaccaacctggcttacgccggtttgaactcagatcatgtaagaatttaaaagtcgaacagacttaaaatttaagcggctacacctaaaattatatcttaatccaacatcgaggtcgcaatcttttttatcgatatgaactctccaaaaaaattacgctgttatccctaaagtaacttgtttttttaatcgctaataacggatcaattattcataaattaatg-atttaaacaattaaaagtttattaaattttaatatcaccccaataaaatata-atctattattataacaaaaagaatctaaaaaattataata--atataaatataaagatttatagggtcttctcgtcttttaaataaattttagctttttgactaaaaaataaaattctattataaattttcatgaaacagttaatatctcgtccaaccattcataccagccttcaattaaaagactaatgattatgctaccttt-gcacagttagtatact-gcggccattt--aaaata--tttcagtgggcaggtcagactttaaaaaaaa-atc--aaaaagacatgtttttgttaaacaggcgaacatt--atttttgccgagttctttataaaaacttttcatttatatttatttataca-ttttaatatactaattttatcataattttttcattttaattattaaaatgaatactttaataaaaa-tttaaaattttaataaataa--taattattata-aaataaattataacacttttattaataatagctatttctaagcttatatttatta-aca-tatttatttatttttaaaattttattttatagcttatcccataaaatattaaaattaaatatttatttaattaatttatttaattaaataatataaaatttctaaattaaatttatttcttaaagaactagatacctttaaaaacgaataacatttcatttctaatatattattaaaaataattttgccacattaactttcataatatattaactcttttaaaatcgagaaaattattttaaataatttttatttgataaaccctgatacacaaggtacaataaattaaattttcttttaaaataa-aaatttttcaaa-ttatttcaattttctttcacaatactattacactataattaatattattttttctttattaaatactaaaaca-attcaa-tttataattatttttaataatttaaaat--at-aaaa-aaaaattattaataaataaaatctaa----CATTCTAGGTACACTTTCCAGTACATCTACTATGTTACGACTTATCTTACCTTAGTAGTAAGAGTGACGGGCGATGTGTGCATATTTTAGAGCTAAAATCAAATTATTAATCTTTATAATTTTACTATCAAATCCACCTTCAATAAATA-TTTCAAATT-TATATCCGTTTAAATAAATTTATTGTAACCCATTTCTACTTAAATATTAGCTACACCTTGATCTGATATATTTTCTTTTAAAAAATTTTGAAAATTAACA-TTCTTATAAAATATTCTAATAACGACGGTATATAAACTGATT-ACAAACTTAAGTAAGGTCCATCGTGGATTATCGATTACAGAAC-AGGTTCCTCTGAATAGACTAAAATACCGCCAAATTTTTTAAGTTTCAAGAACATAACTACTACTACCTTAGTTTT-TTAATTTACATTTTAAATAATAGGGTATCTAATCCTAGTTTATTACTAAAATTTTCAAGCTTCAATTATTCTAATAAAAAA--AATTTATAAATTT-AAAATTTCACCTAATAAATTTATTTTTATTTTATAAATAAACAATTTAACTTCA-ACTAAAAAAAA-TTTATTTGCATTATTCGTATAACCGCGGCTGCTGGCACAAATTTAGCCAATACT-CTTTAGTATTACTATTTCTAAGTTTCCTTAATT-AATAATATTAATTACTGCGGATAAAAA--AAAA-TTATTTG-TTATTAAAATAAATAAATATTCATATAAAAATTTACATATAAATTAAACTAATAATAAATTTACAAGCCAAAATAAAACTTTAT
>L.cuprina_JX913753
atttttaataattcatcaaaaattatatttttcggaattttaataataggaacattaatttctatttctgctaattcatggttaggtgcttgaatagggttagaaattaatttattagcttttatccccctaataagagatgataaattaatatcaacagaagcctcattaaagtatttcttaactcaagcattagcatcttcagtatttctattcgcagtgattttgtttttactaaattcaagtaaaac---aaattcaaattattttatagaaataataatcttttcttctcttcttttaaaaagaggttctgctccatttcatttttgattccctaatgtaatagaaggactttcatgaacaaatgcattaattttaatgacttgacaaaaaattgcacctttaatattaatttcttatattatttttaagccattaattattacaagtattattctttcaagattaattggtgctttaggtggattgaatcaaacttctttacgtaaattaatagcttattcttctattaatcatttaggatgaatattagcagcaatatataatagaaatttattatgaataacatattttttattttattcatttctttcatttgctataatctttatattcaatatatttaaaacttctcatattaaccaattattttcattattttttcattcaaaggttataaaattttttttattttttaatttattatcattaggaggattacccccatttttaggatttttccctaaatgaattgttattcaatctttaactattaataatcaattatttttattaacatttatagtattaataacattaattactttatatttttatatacgattatcatatagagcttttatattaaattattatgaaaataattggttaaattattctatattcaaatctagttatatgaaaatttttataactttttcatttatttcaatttttgggttattcctaatttcttctttatattttttattttcgcaacaatggttattttcaactaatcataaagatattggaactttatattttatttttggagcttgatccggaataattggaacttctttaagaattctaattcgagctgaattaggacaccctggagctttaattggagatgatcaaatttataatgtaattgttacagctcatgcttttattataattttttttatagtaatgccaattataattggaggatttggaaattgattagttccattaatactaggagctccagatatagcattccctcgaataaataatataagtttttgacttttacctcctgcattaactttattattagttagtagtatagtagaaaacggagctggaacaggatgaacagtttaccctcccctatcttctaatattgctcatggaggagcttctgttgatttagctattttctctcttcatttagcaggaatttcttcaattttaggagctgtaaattttattactacagttattaatatacgatcaacaggaattacttttgatcgaatacctttatttgtttgatcagtagtaattacagctttattgcttttattatcattaccagtattagcaggagctattacaatacttttaacagaccgaaatcttaatacatcattctttgatcctgcaggaggaggagatccaattttataccaacatttattttgattctttggacaccctgaagtttatattttaattttacctggatttggaataatttctcatattattagtcaagaatcaggtaaaaaggaaacattcggttcattaggaatgatttatgctatattagctattgggttattaggatttattgtttgagctcatcatatatttacagtaggaatagacgttgatacacgagcttactttacttcagctactataattattgctgtaccaactggaattaagatttttagttgattagcaactctttatggaactcaattaaactattcccctgctactttatgagctttaggatttgtatttttattcactgtaggaggtttaactggagttgttttagctaactcttcagttgatattattttacatgatacatactatgtagtagctcacttccattatgttttatcaataggagctgtatttgctattatagcaggatttgttcactgataccctttattcacaggattaactttaaatactaagatattaaaaagtcaatttgctattatatttattggggtaaatttaacattcttccctcaacatttcttaggattagcaggaataccacgacgatattcagactacccagatgcttacacaacttgaaatgtaatttctacaattgggtcaacaatttctttattaggaattttatttttcttctttattatttgagaaagtcttgtatctcaacgtcaagttttattccctgttcaattaaattcatcaattgaatgattacaaaatactccaccagctgaacatagttattctgaattacctttattaactaatt--atgtcaacatgagcaaatttaggtttacaagatagttcttctcctttaatagaacaattaatctttttccatgatcacgcacttttaattttagtaataattactgtccttgtaggatacttaatgtttatattattttttaacaaatatgtaaatcgatatttattacacggacaaactattgaaattatttgaacaattttacctgcaattattttattatttattgctttcccttctcttcgacttttatatttacttgatgaaattaatgaaccttcaattactttaaaggcaattggtcatcaatgatattgaagttatgaatattcagattttgcaaatattgaatttgattcatatataattcctactaacgaattatcaattgatagttttcgtttattagatgtagataatcgagtagttttaccaataaattctcaagttcgaattttagtaactgccgctgatgtaattcattcttgaactatcccggcactaggagtaaaggtagatggaactcctggtcgactaaatcaaacaaattttttaattaaccgaccaggtttattttacggacaatgttcagaaatttgcggagctaatcatagttttataccaattgtaattgaaagaattccagtaaattactttattaagtgaatttctaataat-ataaattctt-attcctcaaatagcacctattggttgattaagcttatttattattttttcaattgcttttgtaatttttaatataataaattattactcatttattccttctatacctaaatcaaatttaattaataaaacacaatctacaaattcattaaattgaaaatgaatgataacaaatttattctcagtatttgacccttcttctagtatttttaatttatcattaaattgattaagaacatttttaggaattttaataattccttctagatattgattaatgccttctcgttaccatattttttgaaataatattttattaactcttcataaagaattcaaaactcttttaggacctataggagctaatggatcaacttttattttcgtttcattattttctataattctttttaataattttataggattattcccttacatttttacaagtacaagtcatttaactttaactcttactttagctcttcctttatgattatgttttatattatttggatgaatcaataatacacaacacatatttgctcatttagtacctcaaggaactccagcagttttaataccttttatggtttgcattgaaacaattagtaatgtaattcgaccaggtactttagctgttcgactaacagctaatataattgctggacatttattattaactcttttaggtaatacaggtccttctatatcaacaattttattaagacttttaattattacacaaattgctttattagttcttgaatcagctgttgctataattcaatcttatgtatttgctgttcttagaactctatattctagtgaagtaatgtcaactcactcaaaccacccatttcacttagtagattatagtccatgaccattaacagcttcaattggagctataacaactgtcgctggaatagtaaagtgatttcatcaatatgatgtttcattattcttattaggtaatattattactatcttaactgtttaccaatgatgacgagatgtttctcgagaaggaacttttcaaggtcttcatactgacgcagtaactacaggtttacgatgaggaataattttatttattttatcagaagttttattttttgtttcattcttttgagctttttttcatagtagtctttctccatcaattgaattaggagctatatgacctcctataggaattactccatttaatccattccaaattcctttattaaatacagtaattttattaacttcaggaattactgtaacttgagctcatcatagtttaatggaaggaaatcactcccaaactactcaaggattattttttacagtaattttaggaatttattttactattcttcaagcatacgaatatattgaagctccatttacaatcgctgattctgtttatggttcaacattttttatagcaacaggattccatggagttcatgttttaattggaactacttttttattagtatgtttaattcgtcacttaaacaatcatttttctaaaaatcatcattttggatttgaagctgctgcttgatattgacattttgttgatatcgtttgattattcctttatgtttcaatttactgatgaggaggt---attttatcaattttaacaattagttcaattattttattaatttcaattgtagtaatattactagcctcaattctttcaaaaaaaacattagttgatcgagaaaaagcatccccatttgaatgtggatttgatccaaaatcatcttctcgattacctttttcacttcgattttttttaattacaattatttttcttatttttgatgtagaaattgctttaattcttcctattatcttaattattaaattttctaatttaataatatgaacaattacgtcaattatttttattttaattttattactaggtctttatcatgaatgaaatcaaggaatattaaactgatcaaat---------atatcaatttgtacaattagttttgtaagattatttttttttagattgttttccttttttataggacttgtttttattataaatgattatagaatttttattgagtgggaagttgtttcgatgaattcaataaatattgttataactttattatttgattgaataagtttaatttttatatcttttgttttaataatttcttcattagttattttttatagtaaggaatatatagaaagtgattataaaattaatcgatttattatattagtattaatatttgttacttctataatattattaattattagtcctaatttaattagtattttattaggatgagatggtttaggattagtttcatattgtttagtaatttattttcaaaatgttaagtcttataatgctggtatattaacagctttatctaatcgaattggtgacgttgctcttttattagctattgcttgaatattaaattacgggagttgaaattatattttttatttagaagtaataaaaagtaatatagaaataataattgtaggaggattagttatgttagccgcaataactaaaagagctcaaattcctttttcttcttgattgccagctgctatagcagctcctacaccagtttcagctttagttcattcttcaactttggtaactgctggtgtttatttattaattcgatttaatattttattaagaagttcatggttgggtaatttattattattattatctggattaacaatatttatagcagggttaggagctaattatgaatttgatttaaagaaaattattgctttatctactttaagacaattaggattaataataagaattttatcaataggttattataagttagcattttttcatttattgactcatgctttatttaaggctttattatttatatgtgctggagctattattcataatataaataattctcaagatattcgattaatgggaagtttaagattaataataccattaacttcttcttgttttaatgtagctaatttagctttatgtggtataccttttttagctggattttattctaaggacttaattttagaaacagtttctttatcttatattaatatattttctttttttctttattttttttcaacaggtttaactgtatgttattcttttcggttagtttattatacaataactggtgattctaatttttcttctttaaatatattaaatgatgaaggttgagtaatattgaaaagtataataggtttattaattttaagaatttttggtgggagaatgttaagatgattgatttttcctactcccatagtagttgttcttccttcttatttaaaattattaacattatttgtttgtattgttgggggtattataggttatataatttctaatgtttcattatttttttataataaggctttaaataattataatttttcttattttttaggttctatgtggtttataccttatatttctacttatgggattattaattattctttaattgttggaaatatagtagttaaatcattcgatcaaggttgatcagaatattttggaggtcaacaattgtatttaaatttagttaaaaattctcaattaaatcaa---atattacaaaataataatttaaagatttatttattaagttttattttttgaattataattttatatatatatataatttgtttaatgttaaaaattattattagaattttgtttttatttccgttgtgtttaatatataatacttattgaatggtgcaaagtttattatttttattaagttttgtttttattttaataaatatgtatagaaattattttatatcaatttcttatttatttggatgtgatataatttcttatggattgattttattaagattatgaattgtatctttaatattaatggctagtgaatctatttataagtatagaaattatactaatttatttttattaaatattgttttattattaattttattagtattaacttttagtagaatgagattatttatattttatttattttttgaaagtagattaattcctactttgtttttaattttagggtgaggttatcaacctgaacgtttgcaagcgggggtatatttattattttatactttattagtttctttaccaatattagttggtattttttatttatataaggttactggaactttaaatttttatttattaaataattatatatttaattatgaaattctttatttttctttagttatggcttttttagtaaaaatacctatatttttagttcatttatgattacctaaggctcatgtagaagctcctgtttctggttcaataattttagctggaattatattaaagttaggaggttatggattattacgggtatttccttttttacagttaataggattraaatttaattttatttgaattagaattagattagtagggggagtattagttagattaatttgtttacgtcaaacagatttaaaggctttaattgcttattcttcagttgctcatataggaattgtattagctgggttrataactttaacttatataggaatttgtggttcttatactttaataattgctcatggtttatgttcttcaggattattttgtttggctaatatttcttatgaacgaacaggaagacgaagattattaattaataaggggatattaaattttataccttctatagcattatgatgatttttattaagatctgcyaatatrgctgctccacctactttaaatttattaggagaaatttctttaattaatagaattgttagttgatcatgagtttctatatttatattatcattattrtctttttttagagctgcttatactttatatttatatgcttatagtcaacacggtaaaattttttctggaatttattcttttagaggaggttctgttcgagaatttttacttttatttttacattgatttcctttaaatttattaattttaaagggtgatatatgtatattatgattaatgatagcaattttaaattgaagcttaccaagtattttatttattataggagtatttacttttgtttctaatcgaaagcatttattatctatattgttaagattagaatatattgttttgagattatttcttttattatttatttatttaaatatattaaattatgaaaatttttttagaataatatttttaacttttagtgtatgtgaaggagcattaggtctttcaattttagtatcaataattcgtactcatggaaatgattattttcaaagatttaatattttacaatgtattatacaatgaattttattaactcttttgattatttttaattttatttttataaatataaaacatccattagcaataggattaactctattaatccaaactacattagtaactttaacatcaggtcttataactaaaagattttgattttcatatattttatttttagtattcttaggaggtatattagttttatttatttatgtaacttctttagcatcaaacgaaatattttcattttcaattaaattattatttatttcattaacaatattttctgtaataataat---tacattatttttcatagacaaaaatattttacta---caataccaaaatttagaaattaaatctatttatgatataaattcttacttaatagaaaattctttatctcttaataaattatataattatccaactaatttattaacaattttattaataaattacttattaattacattaattgctgtagttaaaattactaaattatttaagggtcctcttcgaccaatatttaacatgaacaaacctttacgaatcaaacacccaatctttagaattgctaataatgctttagtagatttaccagcacctattaatatttcagcttgatgaaattttggatctttattatttttatgtttaataattcaaattttaactggtttatttttagcaatacattatactgcagatattaatttagcttttaatagagttaaccatatttgtcgagatgtaaattatggatgattactacgaactatacatgctaatggtgcatcatttttctttatttgtatttatttacatgtaggacgaggaatttattacggatcatacttatttactccaacttgactagtaggagtaattatcttatttttagttataggaacagcatttatagggtatgttttaccatgaggtcaaatatctttttgaggagctacagttattactaatttattatcagccattccttacctaggtattgatttagttcaatgagtatgaggaggatttgctgtagataatgctacattaactcgattttttacattccatttcattttaccgttcattgtattagctgcaacattaattcacattttatttttacatgaaactggatcaaataaccctataggattaaattctaatattgataaaattccatttcacccatacttcactttcaaggatattgtaggatttatcgtcataacaataattttacttctattagtattaattaatccttaccttttaggagatcctgataattttattcctgctaatccattagtaacaccagttcatattcaaccagaatgatatttcttatttgcttatgctattttacgttcaattcctaataaattaggaggagtaattgctctagttctttctattgcaattttagctattttaccattttatcatttaagaaaattccgaggaattcaattttaccctattaatcaaattttattttgagtaatagtagtaacagtaatcttattaacatgaattggagctcgaccagttgaagaaccttatgttttagtaggacaaattttaactgtagtttactttgcatatttcatatttaatcctttaattattaaatgatgagataatttattaaat---------atagaaaatttattatttattattggaagattattattaattatttttgtattagtaagagtagcatttttaactcttttagaacgaaaggttttaggatatattcaaattcgtaagggacctaataaggttggaattgctggaattcctcagcctttttgtgatgcaattaaattatttactaaggaacaaacttatcctttattgtctaattatatttcttattatttttcaccaattttttcattatttttgtctttattggtttggatatgtatacctatatttgttaaacttttttcgtttaatttagggttgttattttttctttgttgtacaagtttaggtgtttatacagtaataattgcaggttgatcttcaaattcaaattatgctttattaggaggtttacgagctgttgctcagactatttcttatgaagttagattagctttagtattattaagttttatttttttaattgggggttataatatattaatattttataagtatcaaatatttatttgatttttatttattatgtttcctatagctttagtatgatttagaatttctttagctgaaactaatcgaactccttttgattttgctgaaggagaatcagaattagtttctgggtttaatgtagaatatagaagaggaggatttgctttaatttttttagcagaatatgcaagtattttgtttataagaatattattttgtgtaatatttttgggaagtgatgtttttcatgtatttttttatgttaagttaacatttgtttcttttatatttatttgagttcgtggaacattacctcgatttcgatatgataaattaatatatttagcttgaaagagttttttacctttttcattaaattttttattattttttgtagggtttaagatttttttattttatttaattaattatattaattatattcaat-ata-aaaataataatttatcaaatattaggtcctttcgtactgaaatattttc-attttttaaagatagaaaccaacctggcttacgccggtttgaactcagatcatgtaagaatttaaaagtcgaacagacttaaaatttaagcggctacacctaaaattatatcttaatccaacatcgaggtcgcaatcttttttatcgatatgaactctccaaaaaaattacgctgttatccctaaagtaacttgtttttttaatcgctaataacggatcaattattcataaattaatg-atttaaacaattaaaagtttattaaattttaatatcaccccaataaaatata-atctattattataacaaaaagaatctaaaaaattataata--atataaatataaagatttatagggtcttctcgtcttttaaataaattttagctttttgactaaaaaataaaattctattataaattttcatgaaacagttaatatctcgtccaaccattcataccagccttcaattaaaagactaatgattatgctaccttt-gcacagttagtatact-gcggccattt--aaaata--tttcagtgggcaggtcagactttaaaaaaaa-atc--aaaaagacatgtttttgttaaacaggcgaacatt--atttttgccgagttctttataaaaacttttcatttatatttatttataca-ttttaatatactaattttatcataattttttcattttaattattaaaatgaatactttaataaaaa-tttaaaattttaataaataa--taattattata-aaataaattataacacttttattaataatagctatttctaagcttatatttatta-aca-tatttatttatttttaaaaatttattttatagcttatcccataaaatattaaaattaaatatttatttaattaatttatttaattaaataatataaaatttctaaattaaatttatttcttaaagaactagatacctttaaaaacgaataacatttcatttctaatatattattaaaaataattttgccacattaactttcataatatattaactcttttaaaatcgagaaaattattttaaataatttttatttgataaaccctgatacacaaggtacaataaattaaattttcttttaaaataa-aaatttttcaaa-ttatttcaattttctttcacaatactattacactataattaatattattttttctttattaaatactaaaaca-attcaa-tttataattatttttaataatttaaaat--at--aaa-aaaaattattaataaataaaatctaa----CATTCTAGGTACACTTTCCAGTACATCTACTATGTTACGACTTATCTTACCTTAGTAGTAAGAGTGACGGGCGATGTGTGCATATTTTAGAGCTAAAATCAAATTATTAATCTTTATAATTTTACTATCAAATCCACCTTCAATAAATA-TTTCAAATT-TATATCCGTTTAAATAAATTTATTGTAACCCATTTCTACTTAAATATTAGCTACACCTTGATCTGATATATTTTCTTTTAAAAAATTTTGAAAATTAACA-TTCTTATAAAATATTCTAATAACGACGGTATATAAACTGATT-ACAAACTTAAGTAAGGTCCATCGTGGATTATCGATTACAGAAC-AGGTTCCTCTGAATAGACTAAAATACCGCCAAATTTTTTAAGTTTCAAGAACATAACTACTACTACCTTAGTTTT-TTAATTTACATTTTAAATAATAGGGTATCTAATCCTAGTTTATTACTAAAATTTTCAAGCTTCAATTATTCTAATAAAAAA--A-TTTATAAATTT-AAAATTTCACCTAATAAATTTATTTTTATTTTATAAATAAACAATTTAACTTCA-ACTAAAAAAAA-TTTATTTGCATTATTCGTATAACCGCGGCTGCTGGCACAAATTTAGCCAATACT-CTTTAGTATTACTATTTCTAAGTTTCCTTAATT-AATAATATTAATTACTGCGGATAAAAA--AAAA-TTATTTG-TTATTAAAATAAATAAATATTCATATAAAAATTTACATATAAATTAAACTAATAATAAATTTACAAGCCAAAATAAAACTTTAT
>L.sericata_JX913754
atttttaataattcatcaaaaattatatttttcggaattttaataataggaacattaatttctatttctgctaattcatggttaggtgcttgaatagggttagaaattaatttattagcttttatccccctaataagagatgataaattaatatcaacagaagcctcattaaagtatttcttaactcaagcattagcatcttcagtatttctattcgcagtgattctgtttttactaaattcaagtaaaac---aaattcaaattattttatagaaataataatcttttcttctcttcttttaaaaagaggttctgctccatttcatttttgattccctaatgtaatagaaggactttcatgaacaaatacattaattttaatgacttgacaaaaaattgcacctttaatattaatttcttatattatttttaagccattaattattacaagtattattctttcaagattaattggtgctttaggtggattgaatcaaacttctttacgtaaattaatagcttattcttctatcaatcatttaggatgaatattagcagcaatatataatagaaatttattatgaataacatattttttattttattcatttctttcatttgctataatctttatattcaatatatttaaaacttctcatattaaccaattattttcattattttttcattcaaaggttataaaattttttttattttttaatttattatcattaggaggattacccccaattttaggatttttccctaaatgaattgttattcaatctttaactattaataatcaattatttttattaacatttatagtattaataacattaattactttatatttttatatacgattatcatatagagcttttatattaaattattatgaaaataattgattaaactattctatattcaaatctagttatatgaaaatttttataactttttcatttatttcaatttttgggttattcctaatttcttctttatattttttattttcgcaacaatggttattttcaactaatcataaagatattggaactttatattttatttttggagcttgatccggaataattggaacttctttaagaattctaattcgagctgaattaggacatcctggagctttaattggagatgatcaaatttataatgtaattgttacagctcatgcttttattataattttttttatagtaatgccaattataattggaggatttggaaattgattagttccattaatactaggagctccagatatagcattccctcgaataaataatataagtttttgacttttacctcctgcattaactttattattagttagtagtatagtagaaaacggagctggaacaggatgaacagtttaccctcctctatcttctaatattgctcatggaggagcttctgttgatttagctattttctctcttcatttagcaggaatttcttcaattttaggagctgtaaattttattactacagttattaatatacgatcaacaggaattacttttgatcgaatacctttatttgtttgatcagtagtaattacagctttattacttttattatcattaccagtattagcaggagctattacaatacttttaacagaccgaaatcttaatacatcattctttgaccctgcaggaggaggtgatccaattttataccaacatttattttgattctttggacaccctgaagtttatattttaattttacctggatttggaataatttctcatattattagtcaagaatcaggtaaaaaggaaacattcggttcattagggatgatttatgccatattagctattggattattaggatttattgtttgagctcatcatatatttacagtaggaatagacgttgatacacgagcttactttacttcagctactataattattgctgtaccaactggaattaagatttttagttgattagcaactctttatggaactcaattaaactattcccctgctactttatgagctttaggatttgtatttttattcactgtaggaggtttaactggagttgttttagctaactcttcagttgatattattttacatgatacatactatgtagtagctcacttccattatgttttatcaatgggagctgtatttgctattatagcaggatttgttcactgatatcctttatttacaggattaactttaaatactaagatattaaaaagtcaatttgctattatatttattggggtaaatttaacattcttccctcaacatttcttaggattagcaggaataccacgacgatattcagactacccagatgcttacacaacttgaaatgtaatttctacaattgggtcaacaatttctttattaggaattttattcttcttctttattatttgagaaagtcttgtatctcaacgtcaagttttattccctgttcaattaaattcatcaattgaatgattacaaaatactccaccagctgaacatagttattctgaattgcctttattaactaatt--atgtcaacatgagcaaatttaggtttacaagatagttcttctcctttaatagaacaattaatctttttccatgatcacgcacttttaattttagtaataattactgtacttgtaggatacttaatgtttatattattttttaacaaatatgtaaatcgatatttattacacggacaaactattgaaattatttgaacaattttacctgcaattattttattatttattgctttcccttctcttcgacttttatatttacttgatgaaattaatgaaccttcaattactttaaaggcaattggtcatcaatgatattgaagttatgaatattcagattttgcaaatattgaattcgattcatatataattcctactaacgaattatcaattgatagctttcgtttattagatgtagataatcgagtagttttaccaataaattctcaagttcgaattttagtaactgctgctgatgtaattcattcttgaactatcccagcactaggagtaaaggtagatggaactcctggtcgactaaatcaaacaaattttttaattaaccgaccaggtttattttacggacaatgttcagaaatttgtggagctaatcatagttttataccaattgtaattgaaagaattccagtaaattactttattaagtgaatttctaataat-ataaattctt-attcctcaaatagcacctattggttgattaagcttatttattattttttcaattgcttttgtaatttttaatgtaataaattattattcatttattccttctatacctaaatcaaatttaattaataaaacacaatctacaaattcattaaattgaaaatgaatgataacaaatttattctcagtatttgacccttcttctagtatttttaatttatcattaaattgattaagaacatttttaggaattttaataattccttctagatattgattaataccttctcgttaccatattttttgaaataatattttattaactcttcataaagaattcaaaactcttttaggacctataggagctaatggatcaacttttattttcgtttcattattttctataattctttttaataattttataggattattcccttacatttttacaagtacaagtcatttaactttaactcttactttagctcttcctttatgattatgttttatattatttggatgaatcaataatacacaacatatatttgctcatttagtacctcaaggaactccagcagttttaataccttttatggtttgcattgaaacaattagtaatgtaattcgaccaggtactttagctgttcgattaacagctaatataattgctggacatttattattaactcttttaggtaatacaggtccttctatatcaacaattttattaagacttttaattattacacaaattgctttattagttcttgaatcagctgttgctataattcaatcttatgtatttgctgttcttagaaccctatattctagtgaagtaatgtcaactcactcaaaccacccatttcacttagtagattatagtccatgaccattaacagcttcaattggagctataacaactgtcgctggaatagtaaagtgattccatcaatatgatgtttcattattcttattaggtaatattattactatcttaactgtttaccaatgatgacgagatgtttctcgagaaggaacttttcaaggtcttcatactgacgcagtaactacaggtttacgatgaggaataattttatttattttatcagaagttttattttttgtttcattcttttgagctttttttcatagtagtctttctccatcaattgaattaggagctatatgacctcctataggaattactccatttaatccattccaaattcctttattaaatacagtaattttattaacttcaggaattactgtaacttgagctcatcatagtttaatggaaggaaatcactcccaaactactcaaggattattttttacagtaattttaggaatttattttactattcttcaagcatacgaatatattgaagctccatttacaattgctgactctgtttatggttcaacattttttatagcaacaggattccatggagttcatgttttaattgggactacttttttattagtatgtttaattcgtcacttaaacaatcatttttctaaaaatcatcattttggatttgaagctgctgcttgatattgacattttgttgatatcgtttgattattcctttatgtttcaatttactgatgaggaggt---attttatcaattttaacaattagttcaattattttattaatttcaattgtagtaatattactagcctcaattctttcaaaaaaaacattagttgatcgagaaaaagcatccccatttgaatgtggatttgatccaaaatcatcttctcgattacctttttcacttcgattttttttaattacaattatttttcttatttttgatgtagaaattgctttaattcttcctattatcttaattattaaattttctaatttaataatatgaacaattacatcaattatttttattttaattttattactaggtctttatcatgaatgaaatcaaggaatattaaactgatcaaat---------atatcaatttgtacaattagttttgtaagattatttttttttagattgttttctttttttataggacttgtttttattataaatgattacagaatttttattgagtgggaagttgtttcgatgaattcaataaatattgttataactttattatttgattgaataagtttaatttttatatcttttgttttaataatttcttcattagttattttttatagtaaggaatatatagaaagtgattataaaattaatcgatttattatattagtattaatatttgttacttctataatattattgattattagtcctaatttaattagtattttattaggatgagatggtttaggattagtttcatattgtttagtaatttattttcaaaatgttaagtcttataatgctggtatattaacagctttatctaatcgaattggtgatgttgctcttttattagctattgcttgaatattaaattatggaagttgaaattatattttttatttagaagtaataaaaagtaatatagaaataataattgtaggaggattagttatgttagctgcaataactaaaagagctcaaattcctttttcttcttgattaccagctgctatagcagctcctacgccagtttcagctttagttcattcttcaactttggtaactgctggtgtttatttattaattcgatttaatattttattaagaagttcatgattgggtaatttattattattattatctggattaacaatatttatagcagggttaggagctaattatgaatttgatttaaagaaaattattgctttatctactttaagacaattaggattaataataagaattttatcaataggttattataagttagcattttttcatttattgactcatgctttatttaaggctttattatttatatgtgctggggctattattcataatataaataattctcaagatattcgattaatgggaagtttaagattaataataccattaacttcttcttgttttaatgtagctaatttagctttatgtggtataccttttttagctggattttattctaaggatttaattttagaaacagtttctttatcttatattaatatattttctttttttctttattttttttcaacaggtttaactgtatgttattcttttcggttagtttattatacaataactggtgattctaatttttcttctttaaatatattaaatgatgaaggttgagtaatattgaaaagtataataggtttattaattttaagaatttttggtgggagaatgttaagatgattgatttttcctactcctatagtagttgttcttccttcttatttaaaattattaacattatttgtttgtattgttgggggtattataggttatataatttctaatgtttctttatttttttataataaggctttaaataattataatttttcttattttttaggttctatgtgatttataccttatatttctacttatggaattattaattattctttaattgttggaaatatagtagttaaatcatttgatcaaggttgatcagaatattttggaggtcaacaattatatttaaatttagttaaaaattctcaattaaatcaa---atattacaaaataataatttaaagatttatttattaagttttattttttgaattataattttatatatgtatataatttgtttaatgttaaaaattattattagaattttgtttttatttccgttgtgtttaatatataatacttattgaatggtgcaaagtttattatttttattaagttttgtttttattttaataaatatgtatagaaattattttatatcaatttcttatttatttggatgtgatataatttcttatggattaattttattaagattatgaattgtatctttaatattaatggctagtgaatctatttataagtatagaaattatactaatttatttttattaaacattattttattattaattttattagtattaacttttagtagaatgagattatttatattttatctattttttgaaagtagattaattcctactttgtttttaattttagggtgaggttatcaacctgaacgtttgcaagcgggggtatatttattattttatactttattagtttctttaccaatattagttggtattttttatttatataaggctactggaactttaaatttttatttattaaataattatatatttaattatgaaattctttatttttctttagttatggcctttttagtaaaaatacctatatttttagttcatttatgattacctaaggctcatgtagaagctcctgtttctggttcaataattttagctggaattatattaaagttagggggttatggattattacgggtatttccttttttacaattaataggattaaaatttaattttatttgaattagaattagattagtagggggagtattagttagattaatttgtttacgtcaaacagatttaaaggctttaattgcttattcttcagttgctcatataggaattgtattagctggattaataactttaacttatataggaatttgtggttcttatactttaataattgctcatggtttatgttcttcaggattattttgtttggctaatatttcttatgaacgaacaggaagacgaagattattaattaataaggggatattaaattttataccttctatagcattatgatgatttttattaagatctgctaatatagctgctccacctactttaaatttattaggagaaatttctttaattaatagaattgttagttgatcatgagtttctatatttatattatcattattgtctttttttagagctgcttatactttatatttatacgcttatagtcaacacggtaaaattttttctggaatttattcttttagaggaggttctgttcgagaatttttacttttatttttacattgatttcctttaaatttgttaattttaaagggtgatatatgtatattatgattaatgatagcaattttaaattgaagcttaccaagtattttatttattataggagtatttacttttgtttctaatcgaaagcatttattatctatattgttaagattagaatatattgttttaagattatttcttttattatttatttatttaaatatattaaattatgaaaatttttttagaataatatttttaacttttagtgtatgtgaaggagcattaggtctttcaattttagtatcaataattcgtactcatggaaatgattattttcaaagatttaatattttacaatgtattatacaatgaattttattaactcttttaattatttttaattttatttttataaatataaaacatccattagcaataggattaactctattaattcaaactacattagtaactttaacatcaggtcttataactaaaagattttgattttcatatattttatttttagtattcttaggaggtatattagttttatttatttatgtaacttctttagcatcaaacgaaatattttcattttcaattaaattattatttatttcattaataatattttctgtaataataat---tacattattttttatagacaaaaatattttacta---caataccaaaatttagaaattaaatctatttatgatataaattcttacttaatagaaaattctttatctcttaataaattatataattatccaactaatttattaacaattttattaataaattacttattaattacattaattgctgtagttaaaattactaaattatttaagggtcctcttcgaccaatatttaacatgaacaaacctttacgaatcaaacacccaatctttagaattgctaatagtgctttagtagatttaccagcacctattaatatttcagcttgatgaaattttggatctttattatttttatgtttaataattcaaattttaactggtttatttttagcaatacattatactgcagatattaatttagcttttaatagagttaatcatatttgtcgagatgtaaattatggatgattactacgaactatacatgctaatggtgcatcatttttctttatttgtatttatttacatgtaggacgaggaatttattacggatcatacttatttactccaacttgattagtaggagtaattatcttatttttagttataggaacagcatttataggatacgttttaccatgaggtcaaatatctttttgaggagctacagttattactaatttattatcagccattccttacctaggtattgatttagttcaatgagtatgaggaggatttgctgtagataatgctacattaactcgattttttacattccatttcattttaccattcattgtattagctgcaacattaattcacattttatttttacatgaaactggatcaaataaccctataggattaaattctaatattgataaaattccattccacccatacttcactttcaaggatattgtaggatttatcgtcataacaataattttacttctattagtattaattaatccttaccttttaggagatcctgataattttattcctgctaatccattagtaacaccagttcatattcaaccagaatgatatttcttatttgcttatgctattttacgttcaattcctaataaattaggaggagtaattgctctagttctttctattgcaattttagctattttaccattttatcatttaagaaaattccgaggaattcaattttaccctattaatcaaattttattttgagtaatagtagtaacagtaatcttattaacatgaattggagctcgaccagttgaagaaccttatgttttagtaggacaaattttaactgtaatttactttgcatatttcatatttaatcctctaattattaaatgatgagataatttattaaat---------atagaaaatttattatttattattggaagattattattaattatttttgtattagtaagagtagcatttttaactcttttagaacgaaaggttttaggatatattcaaattcgtaagggacctaataaggttggaattgcaggaattcctcagcctttttgtgatgcaattaaattatttactaaggaacaaacttatcctttattgtctaattatatttcttattatttttcaccaattttttcattatttttgtctttattggtttggatatgtatacctatatttgttaaacttttttcgtttaatttagggttgttattttttctttgttgtacaagtttaggtgtttatacagtaataattgcaggttgatcttcaaattcaaattatgctttattaggaggtttacgagctgttgctcaaactatttcttatgaagttagattagctttagtattattaagttttatttttttaattgggggttataatatgttaatattttataagtatcaaatatttatttgatttttatttattatatttcctatagctttagtatgatttagaatttctttagctgaaactaatcgaactccttttgattttgctgaaggggaatcagaattagtttctggatttaatgtagaatatagaagaggaggatttgctttaatttttttagcagaatatgcaagtattttgtttataagaatattattttgtgtaatatttttgggaagtgatgtttttcatgtatttttttatgttaagttaacatttgtttcttttatatttatttgagttcgtggaacattacctcgatttcgatatgataaattaatatatttagcttgaaagagttttttacctttttcattaaattttttattattttttgtagggtttaagatttttttattttatttaattaattatattaattatattcaat-ata-aaaataataatttatcaaatattaggtcctttcgtactgaaatattttc-attttttaaagatagaaaccaacctggcttacgccggtttgaactcagatcatgtaagaatttaaaagtcgaacagacttaaaatttaagcggctacacctaaaattatatcttaatccaacatcgaggtcgcaatcttttttatcgatatgaactctccaaaaaaattacgctgttatccctaaagtaacttgtttttttaatcgctaataacggatcaattattcataaattaatg-atttaaacaattaaaagtttattaaattttaatatcaccccaataaaatata-atctattattataataaaaagaatctaaaaaattataata--atataaatataaagatttatagggtcttctcgtcttttaaataaattttagctttttgactaaaaaataaaattctattataaattttcatgaaacagttaatatctcgtccaaccattcataccagccttcaattaaaagactaatgattatgctaccttt-gcacagttagtatact-gcggccattt--aaaata--tttcagtgggcaggtcagactttaaaaaaaa-atc--aaaaagacatgtttttgttaaacaggcgaacatt--atttttgccgagttctttataaaaacttttcatttatatttatttataca-ttttaatatactaattttatcatagttttttcattttaattattaaaatgaatactttaataaaaa-tttaaaattttaataaataa--taattattata-aaataaattataacacttttattaataatagctatttctaagcttatatttatta-aca-tatttatttatttttaaaaatttattttacagcttatcccataaaatattaaaattaaatatttatttaattaatttatttaattaaataatataaaatttctaaattaaatttatttcttaaagaactagatacctttaaaaacgaataacatttcatttctaatatattattaaaaataattttgccacattaactttcataatatattaactcttttaaaatcgagaaaattattttaaataatttttatttgataaaccctgatacacaaggtacaataaattaaattttcttttaaaataa-aaatttttcaaa-ttatttcaattttctttcacaatactattacactataattaatattattttttctttattaaatactaaaaca-attcaa-cttataattatttttaataatttaaaat--at-aaaa-aaaatttattaataaataaaatctaa----CATTCTAGGTACACTTTCCAGTACATCTACTATGTTACGACTTATCTTACCTTAGTAGTAAGAGTGACGGGCGATGTGTGCATATTTTAGAGCTAAAATCAAATTATTAATCTTTATAATTTTACTATCAAATCCACCTTCAATAAATA-TTTCAAATT-TATATCCGTTTAAATAAATTTATTGTAACCCATTTCTACTTAAATATTAGCTACACCTTGATCTGATATATTTTCTTTTAAAAAATTTTGAAAATTAACA-TTCTTATAAAATATTCTAATAACGACGGTATATAAACTGATT-ACAAACTTAAGTAAGGTCCATCGTGGATTATCGATTACAGAAC-AGGTTCCTCTGAATAGACTAAAATACCGCCAAATTTTTTAAGTTTCAAGAACATAACTACTACTACCTTAGTTTT-TTAATTTACATTTTAAATAATAGGGTATCTAATCCTAGTTTATTACTAAAATTTTCAAGCTTCAATTATTCTAATAAAAAA--A-TTTATAAATTT-AAAATTTCACCTAATAAATTTATTTTTATTTTATAAATAAACAATTTAACTTCA-ACTAAAAAAAA-TTTATTTGCATTATTCGTATAACCGCGGCTGCTGGCACAAATTTAGCCAATACT-CTTTAGTATTACTATTTCTAAGTTTCCTTAATT-AATAATATTAATTACTGCGGATAAAAA--AAAA-TTATTTA-TTATTAAAATAAATAAATATTCATATAAAAATTTACATATAAATTAAACTAATAATAAATTTACAAGCCAAAATAAAACTTTAT
>L.sericata_KT272854
atttttaataattcatcaaaaattatatttttcggaattttaataataggaacattaatttctatttctgctaattcatggttaggtgcttgaatagggttagaaattaatttattagcttttatccccctaataagagatgataaattaatatcaacagaagcctcattaaagtatttcttaactcaagcattagcatcttcagtatttctattcgcagtgattctgtttttactaaattcaagtaaaac---aaattcaaattattttatagaaataataatcttttcttctcttcttttaaaaagaggttctgctccatttcatttttgattccctaatgtaatagaaggactttcatgaacaaatacattaattttaatgacttgacaaaaaattgcacctttaatattaatttcttatattatttttaagccattaattattacaagtattattctttcaagattaattggtgctttaggtggattgaatcaaacttctttacgtaaattaatagcttattcttctatcaatcatttaggatgaatattagcagcaatatataatagaaatttattatgaataacatattttttattttattcatttctttcatttgctataatctttatattcaatatatttaaaacttctcatattaaccaattattttcattattttttcattcaaaggttataaaattttttttattttttaatttattatcattaggaggattacccccatttttaggatttttccctaaatgaattgttattcaatctttaactattaataatcaattatttttattaacatttatagtattaataacattaattactttatatttttatatacgattatcatatagagcttttatattaaattattatgaaaataattgattaaactattctatattcaaatctagttatatgaaaatttttataactttttcatttatttcaatttttgggttattcctaatttcttctttatattttttattttcgcaacaatggttattttcaactaatcataaagatattggaactttatattttatttttggagcttgatccggaataattggaacttctttaagaattctaattcgagctgaattaggacatcctggagctttaattggagatgatcaaatttataatgtaattgttacagctcatgcttttattataattttttttatagtaatgccaattataattggaggatttggaaattgattagttccattaatactaggagctccagatatagcattccctcgaataaataatataagtttttgacttttacctcctgcattaactttattattagttagtagtatagtagaaaacggagctggaacaggatgaacagtttaccctcctctatcttctaatattgctcatggaggagcttctgttgatttagctattttctctcttcatttagcaggaatttcttcaattttaggagctgtaaattttattactacagttattaatatacgatcaacaggaattacttttgatcgaatacctttatttgtttgatcagtagtaattacagctttattacttttattatcattaccagtattagcaggagctattacaatacttttaacagaccgaaatcttaatacatcattctttgaccctgcaggaggaggtgatccaattttataccaacatttattttgattctttggacaccctgaagtttatattttaattttacctggatttggaataatttctcatattattagtcaagaatcaggtaaaaaggaaacattcggttcattagggatgatttatgccatattagctattggattattaggatttattgtttgagctcatcatatatttacagtaggaatagacgttgatacacgagcttactttacttcagctactataattattgctgtaccaactggaattaagatttttagttgattagcaactctttatggaactcaattaaactattcccctgctactttatgagctttaggatttgtatttttattcactgtaggaggtttaactggagttgttttagctaactcttcagttgatattattttacatgatacatactatgtagtagctcacttccattatgttttatcaatgggagctgtatttgctattatagcaggatttgttcactgatatcctttatttacaggattaactttaaatactaagatattaaaaagtcaatttgctattatatttattggggtaaatttaacattcttccctcaacatttcttaggattagcaggaataccacgacgatattcagactacccagatgcttacacaacttgaaatgtaatttctacaattgggtcaacaatttctttattaggaattttattcttcttctttattatttgagaaagtcttgtatctcaacgtcaagttttattccctgttcaattaaattcatcaattgaatgattacaaaatactccaccagctgaacatagttattctgaattgcctttattaactaatt--atgtcaacatgagcaaatttaggtttacaagatagttcttctcctttaatagaacaattaatctttttccatgatcacgcacttttaattttagtaataattactgtacttgtaggatacttaatgtttatattattttttaacaaatatgtaaatcgatatttattacacggacaaactattgaaattatttgaacaattttacctgcaattattttattatttattgctttcccttctcttcgacttttatatttacttgatgaaattaatgaaccttcaattactttaaaggcaattggtcatcaatgatattgaagttatgaatattcagattttgcaaatattgaattcgattcatatataattcctactaacgaattatcaattgatagctttcgtttattagatgtagataatcgagtagttttaccaataaattctcaagttcgaattttagtaactgctgctgatgtaattcattcttgaactatcccagcactaggagtaaaggtagatggaactcctggtcgactaaatcaaacaaattttttaattaaccgaccaggtttattttacggacaatgttcagaaatttgtggagctaatcatagttttataccaattgtaattgaaagaattccagtaaattactttattaagtgaatttctaataat-ataaattctt-attcctcaaatagcacctattggttgattaagcttatttattattttttcaattgcttttgtaatttttaatgtaataaattattattcatttattccttctatacctaaatcaaatttaattaataaaacacaatctacaaattcattaaattgaaaatgaatgataacaaatttattctcagtatttgacccttcttctagtatttttaatttatcattaaattgattaagaacatttttaggaattttaataattccttctagatattgattaataccttctcgttaccatattttttgaaataatattttattaactcttcataaagaattcaaaactcttttaggacctataggagctaatggatcaacttttattttcgtttcattattttctataattctttttaataattttataggattattcccttacatttttacaagtacaagtcatttaactttaactcttactttagctcttcctttatgattatgttttatattatttggatgaatcaataatacacaacatatatttgctcatttagtacctcaaggaactccagcagttttaataccttttatggtttgcattgaaacaattagtaatgtaattcgaccaggtactttagctgttcgattaacagctaatataattgctggacatttattattaactcttttaggtaatacaggtccttctatatcaacaattttattaagacttttaattattacacaaattgctttattagttcttgaatcagctgttgctataattcaatcttatgtatttgctgttcttagaaccctatattctagtgaagtaatgtcaactcactcaaaccacccatttcacttagtagattatagtccatgaccattaacagcttcaattggagctataacaactgtcgctggaatagtaaagtgattccatcaatatgatgtttcattattcttattaggtaatattattactatcttaactgtttaccaatgatgacgagatgtttctcgagaaggaacttttcaaggtcttcatactgacgcagtaactacaggtttacgatgaggaataattttatttattttatcagaagttttattttttgtttcattcttttgagctttttttcatagtagtctttctccatcaattgaattaggagctatatgacctcctataggaattactccatttaatccattccaaattcctttattaaatacagtaattttattaacttcaggaattactgtaacttgagctcatcatagtttaatggaaggaaatcactcccaaactactcaaggattattttttacagtaattttaggaatttattttactattcttcaagcatacgaatatattgaagctccatttacaattgctgactctgtttatggttcaacattttttatagcaacaggattccatggagttcatgttttaattgggactacttttttattagtatgtttaattcgtcacttaaacaatcatttttctaaaaatcatcattttggatttgaagctgctgcttgatattgacattttgttgatatcgtttgattattcctttatgtttcaatttactgatgaggaggtataattttatcaattttaacaattagttcaattattttattaatttcaattgtagtaatattactagcctcaattctttcaaaaaaaacattagttgatcgagaaaaagcatccccatttgaatgtggatttgatccaaaatcatcttctcgattacctttttcacttcgattttttttaattacaattatttttcttatttttgatgtagaaattgctttaattcttcctattatcttaattattaaattttctaatttaataatatgaacaattacatcaattatttttattttaattttattactaggtctttatcatgaatgaaatcaaggaatattaaactgatcaaat---------------atttgtacaattagttttgtaagattatttttttttagattgttttctttttttataggacttgtttttattataaatgattacagaatttttattgagtgggaagttgtttcgatgaattcaataaatattgttataactttattatttgattgaataagtttaatttttatatcttttgttttaataatttcttcattagttattttttatagtaaggaatatatagaaagtgattataaaattaatcgatttattatattagtattaatatttgttacttctataatattattgattattagtcctaatttaattagtattttattaggatgagatggtttaggattagtttcatattgtttagtaatttattttcaaaatgttaagtcttataatgctggtatattaacagctttatctaatcgaattggtgatgttgctcttttattagctattgcttgaatattaaattatggaagttgaaattatattttttatttagaagtaataaaaagtaatatagaaataataattgtaggaggattagttatgttagctgcaataactaaaagagctcaaattcctttttcttcttgattaccagctgctatagcagctcctacgccagtttcagctttagttcattcttcaactttggtaactgctggtgtttatttattaattcgatttaatattttattaagaagttcatgattgggtaatttattattattattatctggattaacaatatttatagcagggttaggagctaattatgaatttgatttaaagaaaattattgctttatctactttaagacaattaggattaataataagaattttatcaataggttattataagttagcattttttcatttattgactcatgctttatttaaggctttattatttatatgtgctggggctattattcataatataaataattctcaagatattcgattaatgggaagtttaagattaataataccattaacttcttcttgttttaatgtagctaatttagctttatgtggtataccttttttagctggattttattctaaggatttaattttagaaacagtttctttatcttatattaatatattttctttttttctttattttttttcaacaggtttaactgtatgttattcttttcggttagtttattatacaataactggtgattctaatttttcttctttaaatatattaaatgatgaaggttgagtaatattgaaaagtataataggtttattaattttaagaatttttggtgggagaatgttaagatgattgatttttcctactcctatagtagttgttcttccttcttatttaaaattattaacattatttgtttgtattgttgggggtattataggttatataatttctaatgtttctttatttttttataataaggctttaaataattataatttttcttattttttaggttctatgtgatttataccttatatttctacttatggaattattaattattctttaattgttggaaatatagtagttaaatcatttgatcaaggttgatcagaatattttggaggtcaacaattatatttaaatttagttaaaaattctcaattaaatcaa---atattacaaaataataatttaaagatttatttattaagttttattttttgaattataattttatatatgtatataatttgtt--atgttaaaaattattattagaattttgtttttatttccgttgtgtttaatatataatacttattgaatggtgcaaagtttattatttttattaagttttgtttttattttaataaatatgtatagaaattattttatatcaatttcttatttatttggatgtgatataatttcttatggattaattttattaagattatgaattgtatctttaatattaatggctagtgaatctatttataagtatagaaattatactaatttatttttattaaacattattttattattaattttattagtattaacttttagtagaatgagattatttatattttatctattttttgaaagtagattaattcctactttgtttttaattttagggtgaggttatcaacctgaacgtttgcaagcgggggtatatttattattttatactttattagtttctttaccaatattagttggtattttttatttatataaggctactggaactttaaatttttatttattaaataattatatatttaattatgaaattctttatttttctttagttatggcctttttagtaaaaatacctatatttttagttcatttatgattacctaaggctcatgtagaagctcctgtttctggttcaataattttagctggaattatattaaagttagggggttatggattattacgggtatttccttttttacaattaataggattaaaatttaattttatttgaattagaattagattagtagggggagtattagttagattaatttgtttacgtcaaacagatttaaaggctttaattgcttattcttcagttgctcatataggaattgtattagctggattaataactttaacttatataggaatttgtggttcttatactttaataattgctcatggtttatgttcttcaggattattttgtttggctaatatttcttatgaacgaacaggaagacgaagattattaattaataaggggatattaaattttataccttctatagcattatgatgatttttattaagatctgctaatatagctgctccacctactttaaatttattaggagaaatttctttaattaatagaattgttagttgatcatgagtttctatatttatattatcattattgtctttttttagagctgcttatactttatatttatacgcttatagtcaacacggtaaaattttttctggaatttattcttttagaggaggttctgttcgagaatttttacttttatttttacattgatttcctttaaatttgttaattttaaagggtgatatatgtatattatgattaatgatagcaattttaaattgaagcttaccaagtattttatttattataggagtatttacttttgtttctaatcgaaagcatttattatctatattgttaagattagaatatattgttttaagattatttcttttattatttatttatttaaatatattaaattatgaaaatttttttagaataatatttttaacttttagtgtatgtgaaggagcattaggtctttcaattttagtatcaataattcgtactcatggaaatgattattttcaaagatttaatattttacaatgtattatacaatgaattttattaactcttttaattatttttaattttatttttataaatataaaacatccattagcaataggattaactctattaattcaaactacattagtaactttaacatcaggtcttataactaaaagattttgattttcatatattttatttttagtattcttaggaggtatattagttttatttatttatgtaacttctttagcatcaaacgaaatattttcattttcaattaaattattatttatttcattaataatattttctgtaataataat---tacattattttttatagacaaaaatattttacta---caataccaaaatttagaaattaaatctatttatgatataaattcttacttaatagaaaattctttatctcttaataaattatataattatccaactaatttattaacaattttattaataaattacttattaattacattaattgctgtagttaaaattactaaattatttaagggtcctcttcgaccaatatttaacatgaacaaacctttacgaatcaaacacccaatctttagaattgctaatagtgctttagtagatttaccagcacctattaatatttcagcttgatgaaattttggatctttattatttttatgtttaataattcaaattttaactggtttatttttagcaatacattatactgcagatattaatttagcttttaatagagttaatcatatttgtcgagatgtaaattatggatgattactacgaactatacatgctaatggtgcatcatttttctttatttgtatttatttacatgtaggacgaggaatttattacggatcatacttatttactccaacttgattagtaggagtaattatcttatttttagttataggaacagcatttataggatacgttttaccatgaggtcaaatatctttttgaggagctacagttattactaatttattatcagccattccttacctaggtattgatttagttcaatgagtatgaggaggatttgctgtagataatgctacattaactcgattttttacattccatttcattttaccattcattgtattagctgcaacattaattcacattttatttttacatgaaactggatcaaataaccctataggattaaattctaatattgataaaattccattccacccatacttcactttcaaggatattgtaggatttatcgtcataacaataattttacttctattagtattaattaatccttaccttttaggagatcctgataattttattcctgctaatccattagtaacaccagttcatattcaaccagaatgatatttcttatttgcttatgctattttacgttcaattcctaataaattaggaggagtaattgctctagttctttctattgcaattttagctattttaccattttatcatttaagaaaattccgaggaattcaattttaccctattaatcaaattttattttgagtaatagtagtaacagtaatcttattaacatgaattggagctcgaccagttgaagaaccttatgttttagtaggacaaattttaactgtaatttactttgcatatttcatatttaatcctctaattattaaatgatgagataatttattaaat---------atagaaaatttattatttattattggaagattattattaattatttttgtattagtaagagtagcatttttaactcttttagaacgaaaggttttaggatatattcaaattcgtaagggacctaataaggttggaattgcaggaattcctcagcctttttgtgatgcaattaaattatttactaaggaacaaacttatcctttattgtctaattatatttcttattatttttcaccaattttttcattatttttgtctttattggtttggatatgtatacctatatttgttaaacttttttcgtttaatttagggttgttattttttctttgttgtacaagtttaggtgtttatacagtaataattgcaggttgatcttcaaattcaaattatgctttattaggaggtttacgagctgttgctcaaactatttcttatgaagttagattagctttagtattattaagttttatttttttaattgggggttataatatgttaatattttataagtatcaaatatttatttgatttttatttattatatttcctatagctttagtatgatttagaatttctttagctgaaactaatcgaactccttttgattttgctgaaggggaatcagaattagtttctggatttaatgtagaatatagaagaggaggatttgctttaatttttttagcagaatatgcaagtattttgtttataagaatattattttgtgtaatatttttgggaagtgatgtttttcatgtatttttttatgttaagttaacatttgtttcttttatatttatttgagttcgtggaacattacctcgatttcgatatgataaattaatatatttagcttgaaagagttttttacctttttcattaaattttttattattttttgtagggtttaagatttttttattttatttaatt--ttatattaattatattcaat-ata-aaaataataatttatcaaatattaggtcctttcgtactgaaatattttc-attttttaaagatagaaaccaacctggcttacgccggtttgaactcagatcatgtaagaatttaaaagtcgaacagacttaaaatttaagcggctacacctaaaattatatcttaatccaacatcgaggtcgcaatcttttttatcgatatgaactctccaaaaaaattacgctgttatccctaaagtaacttgtttttttaatcgctaataacggatcaattattcataaattaatg-atttaaacaattaaaagtttattaaattttaatatcaccccaataaaatata-atctattattataataaaaagaatctaaaaaattataata--atataaatataaagatttatagggtcttctcgtcttttaaataaattttagctttttgactaaaaaataaaattctattataaattttcatgaaacagttaatatctcgtccaaccattcataccagccttcaattaaaagactaatgattatgctaccttt-gcacagttagtatact-gcggccattt--aaaata--tttcagtgggcaggtcagactttaaaaaaaa-atc--aaaaagacatgtttttgttaaacaggcgaacatt--atttttgccgagttctttataaaaacttttcatttatatttatttataca-ttttaatatactaattttatcatagttttttcattttaattattaaaatgaatactttaataaaaa-tttaaaattttaataaataa--taattattata-aaataaattataacacttttattaataatagctatttctaagcttatatttatta-aca-tatttatttatttttaaaaatttattttacagcttatcccataaaatattaaaattaaatatttatttaattaatttatttaattaaataatataaaatttctaaattaaatttatttcttaaagaactagatacctttaaaaacgaataacatttcatttctaatatattattaaaaataattttgccacattaactttcataatatattaactcttttaaaatcgagaaaattattttaaataatttttatttgataaaccctgatacacaaggtacaataaattaaattttcttttaaaataa-aaatttttcaaa-ttatttcaattttctttcacaatactattacactataattaatattattttttctttattaaatactaaaaca-attcaa-cttataattatttttaataatttaaaat--at-aaaa-aaaatttattaataaataaaatcta-----CATTCTAGGTACACTTTCCAGTACATCTACTATGTTACGACTTATCTTACCTTAGTAGTAAGAGTGACGGGCGATGTGTGCATATTTTAGAGCTAAAATCAAATTATTAATCTTTATAATTTTACTATCAAATCCACCTTCAATAAATA-TTTCAAATT-TATATCCGTTTAAATAAATTTATTGTAACCCATTTCTACTTAAATATTAGCTACACCTTGATCTGATATATTTTCTTTTAAAAAATTTTGAAAATTAACA-TTCTTATAAAATATTCTAATAACGACGGTATATAAACTGATT-ACAAACTTAAGTAAGGTCCATCGTGGATTATCGATTACAGAAC-AGGTTCCTCTGAATAGACTAAAATACCGCCAAATTTTTTAAGTTTCAAGAACATAACTACTACTACCTTAGTTTT-TTAATTTACATTTTAAATAATAGGGTATCTAATCCTAGTTTATTACTAAAATTTTCAAGCTTCAATTATTCTAATAAAAAA--A-TTTATAAATTT-AAAATTTCACCTAATAAATTTATTTTTATTTTATAAATAAACAATTTAACTTCA-ACTAAAAAAAA-TTTATTTGCATTATTCGTATAACCGCGGCTGCTGGCACAAATTTAGCCAATACT-CTTTAGTATTACTATTTCTAAGTTTCCTTAATT-AATAATATTAATTACTGCGGATAAAAA--AAAA-TTATTTA-TTATTAAAATAAATAAATATTCATATAAAAATTTACATATAAATTAAACTAATAATAAATTTACAAGCCAAAATAAAACTTTA-
>L.sericata_JX913755
atttttaataattcatcaaaaattatatttttcggaattttaataataggaacattaatttctatttctgctaattcatggttaggtgcttgaatagggttagaaattaatttattagcttttatccccctaataagagatgataaattaatatcaacagaagcctcattaaagtatttcttaactcaagcattggcatcttcagtatttctattcgcagtgattctgtttttactaaattcaagtaaaac---aaattcaaattattttatagaaataataatcttttcttctcttcttttaaaaagaggttctgctccatttcatttttgattccctaatgtaatagaaggactttcatgaacaaatgcattaattttaataacttgacaaaaaattgcacctttaatattaatttcttatattatttttaagccattaattattacaagtattattctttcaagattaattggtgctttaggtggattgaatcaaacttctttacgtaaattaatagcttattcttctatcaatcatttaggatgaatattagcagcaatatataatagaaatttattatgaataacatattttttattttattcatttctttcatttgctataatctttatattcaatatatttaaaacttctcatattaaccaattattttcattattttttcattcaaaggttataaaattttttttattttttaatttattatcattaggaggattacctccatttttaggatttttccctaaatgaattgttattcaatctttaactattaataatcaattatttttattaacatttatagtattaataacattaattactttatatttttatatacgattatcatatagagcttttatattaaattattatgaaaataattgattaaactattctatattcaaatctagttatatgaaaatttttataactttttcatttatttcaatttttgggttattcctaatttcttctttatattttttattttcgcaacaatggttattttcaactaatcataaagatattggaactttatattttatttttggagcttgatccggaataattggaacttctttaagaattctaattcgagctgaattaggacatcctggagctttaattggagatgatcaaatttataatgtaattgttacagctcatgcttttattataattttttttatagtaatgccaattataattggaggatttggaaattgattagttccattaatactaggagctccagatatagcattccctcgaataaataatataagtttttgacttttacctcctgcattaactttattattagttagtagtatagtagaaaacggagctggaacaggatgaacagtttaccctcctctatcttctaatattgctcatggaggagcttctgttgatttagctattttctctcttcatttagcaggaatttcttcaattttaggagctgtaaattttattactacagttattaatatacgatcaacaggaattacttttgatcgaatacctttatttgtttgatcagtagtaattacagctttattacttttattatcattaccagtattagcaggagctattacaatacttttaacagaccgaaatcttaatacatcattctttgaccctgcaggaggaggagatccaattttataccaacatttattttgattctttggacaccctgaagtttatattttaattttacctggatttggaataatttctcatattattagtcaagaatcaggtaaaaaggaaacattcggttcattagggatgatttatgccatattagctattggattattaggatttattgtttgagctcatcatatatttacagtaggaatagacgttgatacacgagcttactttacttcagctactataattattgctgtaccaactggaattaagatttttagttgattagcaactctttatggaactcaattaaactattcccctgctactttatgagctttaggatttgtatttttattcactgtaggaggtttaactggagttgttttagctaactcttcagttgatattattttacatgatacatactatgtagtagctcacttccattatgttttatcaatgggagctgtatttgctattatagcaggatttgttcactgatatcctttatttacaggattaactttaaatactaagatattaaaaagtcaatttgctattatatttattggggtaaatttaacattcttccctcaacatttcttaggattagcaggaataccacgacgatattcagactacccagatgcttacacaacttgaaatgtaatttctacaattgggtcaacaatttctttattaggaattttattcttcttctttattatttgagaaagtcttgtatctcaacgtcaagttttattccctgttcaattaaattcatcaattgaatgattacaaaatactccaccagctgaacatagttattctgaattgcctttattaactaatt--atgtcaacatgagcaaatttaggtttacaagatagttcttctcctttaatagaacaattaatctttttccatgatcacgcacttttaattttagtaataattactgtacttgtaggatacttaatgtttatattattttttaacaaatatgtaaatcgatatttattacacggacaaactattgaaattatttgaacaattttacctgcaattattttattatttattgctttcccttctcttcgacttttatatttacttgatgaaattaatgaaccttcaattactttaaaggcaattggtcatcaatgatattgaagttatgaatattcagattttgcaaatattgaatttgattcatatataattcctactaacgaattatcaattgatagctttcgtttattagatgtagataatcgagtagttttaccaataaattctcaagttcgaattttagtaactgccgctgatgtaattcattcttgaactatcccagcactaggagtaaaggtagatggaactcctggtcgactaaatcaaacaaattttttaattaaccggccaggtttattttacggacaatgttcagaaatttgtggagctaatcatagttttataccaattgtaattgaaagaattccagtaaattactttattaagtgaatttctaataat-ataaattctt-attcctcaaatagcacctattggttgattaagcttatttattattttttcaattgcttttgtaatttttaatgtaataaattattattcatttattccttctatacctaaatcaaatttaattaataaaacacaatctacaaattcattaaattgaaaatgaatgataacaaatttattctcagtatttgacccttcttctagtatttttaatttatcattaaattgattaagaacatttttaggaattttaataattccttctagatattgattaataccttctcgttaccatattttttgaaataatattttattaactcttcataaagaattcaaaactcttttaggacctataggagctaatggatcaacttttattttcgtttcattattttctataattctttttaataattttataggattattcccttacatttttacaagtacaagtcatttaactttaactcttactttagctcttcctttatgattatgttttatattatttggatgaatcaataatacacaacatatatttgctcatttagtacctcaaggaactccagcagttttaataccttttatggtttgcattgaaacaattagtaatgtaattcgaccaggtactttagctgttcgattaacagctaatataattgctggacatttattattaactcttttaggtaatacaggtccttctatatcaacaattttattaagacttttaattattacacaaattgctttattagttcttgaatcagctgttgctataattcaatcttatgtatttgctgttcttagaaccctatattctagtgaagtaatgtcaactcactcaaaccacccatttcacttagtagattatagtccatgaccattaacagcttcaattggagctataacaactgtcgctggaatagtaaagtgattccatcaatatgatgtttcattattcttattaggtaatattattactatcttaactgtttaccaatgatgacgagatgtttctcgagaaggaacttttcaaggtcttcatactgacgcagtaactacaggtttacgatgaggaataattttatttattttatcagaagttttattttttgtttcattcttttgagctttttttcatagtagtctttctccatcaattgaattaggagctatatgacctcctataggaattattccatttaatccattccaaattcctttattaaatacagtaattttattaacttcaggaattactgtaacttgagctcatcatagtttaatggaaggaaatcactcccaaactactcaaggattattttttacagtaattttaggaatttattttactattcttcaagcatacgaatatattgaagctccatttacaattgctgactctgtttatggttcaacattttttatagcaacaggattccatggagttcatgttttaattggaactacttttttattagtatgtttaattcgtcacttaaacaatcatttttctaaaaatcatcattttggatttgaagctgctgcttgatattgacattttgttgatatcgtttgattattcctttatgtttcaatttactgatgaggaggt---attttatcaattttaacaattagttcaattattttattaatttcaattgtagtaatattactagcctcaattctttcaaaaaaaacattagttgatcgagaaaaagcatccccatttgaatgtggatttgatccaaaatcatcttctcgattacctttttcacttcgattttttttaattacaattatttttcttatttttgatgtagaaattgctttaattcttcctattatcttaattattaaattttctaatttaataatatgaacaattacatcaattatttttattttaattttattactaggtctttatcatgaatgaaatcaaggaatattaaactgatcaaat---------atatcaatttgtacaattagttttgtaagattatttttttttagattggtttccttttttataggacttgtttttattataaatgattatagaatttttattgagtgggaagttgtttcgatgaattcaataaatattgttataactttattatttgattgaataagtttaatttttatatcttttgttttaataatttcttcattagttattttttatagtaaggaatatatagaaagtgattataaaattaatcgatttattatattagtattaatatttgttacttctataatattattaattattagtcctaatttaattagtattttattaggatgagatggtttaggattagtttcatattgtttagtaatttattttcaaaatgttaagtcttataatgctggtatattaacagctttatctaatcgaattggtgatgttgctcttttattagctattgcttgaatattaaattatgggagttgaaattatattttttatttagaagtaataaaaagtaatatagaaataataattgtaggaggattagttatgttagctgcaataactaaaagagctcaaattcctttttcttcttgattaccagctgctatagcagctcctacgccagtttcagctttagttcattcttcaactttggtaactgctggtgtttatttattaattcgatttaatattttattaagaagttcatgattgggtaatttattattattattatctggattaacaatatttatagcagggttaggagctaattatgaatttgatttaaagaaaattattgctttatctactttaagacaattaggattaataataagaattttatcaataggttattataagttagcattttttcatttattgactcatgctttatttaaggctttattatttatatgtgctggggctattattcataatataaataattctcaagatattcgattaatgggaagtttaagattaataataccattaacttcttcttgttttaatgtagctaatttagctttatgtggtataccttttttagctggattttattctaaggatttaattttagaaacagtttctttatcttatattaatatattttctttttttctttattttttttcaacaggtttaactgtatgttattcttttcggttagtttattatacaataactggtgattctaatttttcttctttaaatatattaaatgatgaaggttgagtaatattgaaaagtataataggtttattaattttaagaatttttggtgggagaatgttaagatgattgatttttcctactcctatagtagttgttcttccttcttatttaaaattattaacattatttgtttgtattgttgggggtattataggttatataatttctcatgtttctttatttttttataataaggctttaaataattataatttttcttattttttaggttctatgtggtttataccttatatttctacttatggaattattaattattctttaattgttggaaatatagtagttaaatcatttgatcaaggttgatcagaatattttggaggtcaacaattgtatttaaatttagttaaaaattctcaattaaatcaa---atattacaaaataataatttaaagatttatttattaagttttattttttgaattataattttatatatgtatataatttgtttaatgttaaaaattattattagaattttgtttttatttccgttgtgtttaatatataatacttattgaatggtgcaaagtttattatttttattaagttttgtttttattttaataaatatgtatagaaattattttatatcaatttcttatttatttggatgtgatataatttcttatggattaattttattaagattatgaattgtatctttaatattaatggctagtgaatctatttataagtatagaaattatactaatttatttttattaaatattattttattattaattttattagtattaacttttagtagaatgagattatttatattttatttattttttgaaagtagattaattcctactttgtttttaattttagggtgaggttatcaacctgaacgtttgcaagcgggggtatatttattattttatactttattagtttctttaccaatattagttggtattttttatttatataaggctactggaactttaaatttttatttattaaataattatatatttaattatgaaattctttatttttctttagttatggcttttttagtaaaaatacctatatttttagttcatttatgattacctaaggctcatgtagaagctcctgtttctggttcaataattttagctggaattatattaaagttagggggttatggattattacgggtatttccttttttacaattaataggattaaaatttaattttatttgaattagaattagattagtagggggagtattagttagattaatttgtttacgtcaaacagatttaaaggctttaattgcttattcttcagttgctcatataggaattgtattagctggattaataactttaacttatataggaatttgtggttcttatactttaataattgctcatggtttatgttcttcaggattattttgtttggctaatatttcttatgaacgaacaggaagacgaagattattaattaataaggggatattaaattttataccttcaatagcattatgatgatttttattaagatctgctaatatagctgctccacctactttaaatttattaggagaaatttctttaattaatagaattgttagttgatcatgagtttctatatttatattatcattattgtctttttttagagctgcttatactttatatttatatgcttatagtcaacacggtaaaattttttctggaatttattcttttagaggaggttctgttcgagaatttttacttttatttttacattgatttcctttaaatttgttaattttaaagggtgatatatgtatattatgattaatgatagcaattttaaattgaagcttaccaagtattttatttattataggagtatttacttttgtttctaatcgaaagcatttattatctatattgttaagattagaatatattgttttaagattatttcttttattatttatttatttaaatatattaaattatgaaaatttttttagaataatatttttaacttttagtgtatgtgaaggagcattaggtctttcaattttagtatcaataattcgtactcatggaaatgattattttcaaagatttaatattttacaatgtattatacaatgaattttattaactcttttaattatttttaattttatttttataaatataaaacatccattagcaataggattaactctattaatccaaactacattagtaactttaacatcaggtcttataactaaaagattttgattttcatatattttatttttagtattcttaggaggtatattagttttatttatttatgtaacttctttagcatcaaacgaaatattttcattttcaattaaattattatttatttcattaataatattttctgtaataataat---tacattattttttatagacaaaaatattttacta---caataccaaaatttagaaattaaatctatttatgatataaattcttacttaatagaaaattctttatctcttaataaattatataattatccaactaatttattaacaattttattaataaattacttattaattacattaattgctgtagttaaaattactaaattatttaagggtcctcttcgaccaatatttaacatgaacaaacctttacgaatcaaacacccaatctttagaattgctaatagtgctttagtagatttaccagcacctattaatatttcagcttgatgaaattttggatctttattatttttatgtttaataattcaaattttaactggtttatttttagcaatacattatactgcagatattaatttagcttttaatagagttaatcatatttgtcgagatgtaaattatggatgattactacgaactatacatgctaatggtgcatcatttttctttatttgtatttatttacatgtaggacgaggaatttattacggatcatacttatttactccaacttgattagtaggagtaattatcttatttttagttataggaacagcatttataggatatgttttaccatgaggtcaaatatctttttgaggagctacagttattactaatttattatcagccattccttacctaggtattgatttagttcaatgagtatgaggaggatttgctgtagataatgctacattaactcgattttttacattccatttcattttaccattcattgtattagctgcaacattaattcacattttatttttacatgaaactgggtcaaataaccctataggattaaattctaatattgataaaattccattccacccatacttcactttcaaggatattgtaggatttatcgtcataacaataattttacttctattagtattaattaatccttaccttttaggagatcctgataattttattcctgctaatccattagtaacaccagttcatattcaaccagaatgatatttcttatttgcttatgctattttacgttcaattcctaataaattaggaggagtaattgctctagttctttctattgcaattttagctattttaccattttatcatttaagaaaattccgaggaattcaattttaccctattaatcaaattttattttgagtaatagtagtaacagtaatcttattaacatgaattggagctcgaccagttgaagaaccttatgttttagtaggacaaattttaactgtagtttactttgcatatttcatatttaatcctttaattattaaatgatgagataatttattaaat---------atagaaaatttattatttattattggaagattattattaattatttttgtattagtaagagtagcatttttaactcttttagaacgaaaggttttaggatatattcaaattcgtaagggacctaataaggttggaattgcaggaattcctcagcctttttgtgatgcaattaaattatttactaaggaacaaacttatcctttattgtctaattatatttcttattatttttcaccaattttttcattatttttgtctttattggtttggatatgtatacctatatttgttaaacttttttcgtttaatttagggttgttattttttctttgttgtacaagtttaggtgtttatacggtaataattgcaggttgatcttcaaattcaaattatgctttattaggaggtttacgagctgttgctcaaactatttcttatgaagttagattagctttagtattattaagttttatttttttaattgggggttataatatgttaatattttataagtatcaaatatttatttgatttttatttattatatttcctatagctttagtatgatttagaatttctttagctgaaactaatcgaactccttttgattttgctgaaggggaatcagaattagtttctggatttaatgtagaatatagaagaggaggatttgctttaatttttttagcagaatatgcaagtattttgtttataagaatattattttgtgtaatatttttgggaagtgatgtttttcatgtatttttttatgttaagttaacatttgtttcttttatatttatttgagttcgtggaacattacctcgatttcgatatgataaattaatatatctagcttgaaagagttttttacctttttcattaaattttttattattttttgtagggtttaagatttttttattttatttaatt--ttatattaattatattcaat-ata-aaaataataatttatcaaatattaggtcctttcgtactgaaatattttc-attttttaaagatagaaaccaacctggcttacgccggtttgaactcagatcatgtaagaatttaaaagtcgaacagacttaaaatttaagcggctacacctaaaattatatcttaatccaacatcgaggtcgcaatcttttttatcgatatgaactctccaaaaaaattacgctgttatccctaaagtaacttgtttttttaatcgctaataacggatcaattattcataaattaatg-atttaaacaattaaaagtttattaaattttaatatcaccccaataaaatata-atctattattataataaaaagaatctaaaaaattataata--atataaatataaagatttatagggtcttctcgtcttttaaataaattttagctttttgactaaaaaataaaattctattataaattttcatgaaacagttaatatctcgtccaaccattcataccagccttcaattaaaagactaatgattatgctaccttt-gcacagttagtatact-gcggccattt--aaaata--tttcagtgggcaggtcagactttaaaaaaaa-atc--aaaaagacatgtttttgttaaacaggcgaacatt--atttttgccgagttctttataaaaacttttcatttatatttatttataca-ttttaatatactaattttatcatagttttttcattttaattattaaaatgaatactttaataaaaa-tttaaaattttaataaataa--taattattata-aaataaattataacacttttattaataatagctatttctaagcttatatttatta-aca-tatttatttatttttaaaaatttattttacagcttatcccataaaatattaaaattaaatatttatttaattaatttatttaattaaataatataaaatttctaaattaaatttatttcttaaagaactagatacctttaaaaacgaataacatttcatttctaatatattattaaaaataattttgccacattaactttcataatatattaactcttttaaaatcgagaaaattattttaaataatttttatttgataaaccctgatacacaaggtacaataaattaaattttcttttaaaataa-aaatttttcaaa-ttatttcaattttctttcacaatactattacactataattaatattattttttctttattaaatactaaaaca-attcaa-cttataattatttttaataatttaaaat--at-aaaa-aaaatttattaataaataaaatcta-----CATTCTAGGTACACTTTCCAGTACATCTACTATGTTACGACTTATCTTACCTTAGTAGTAAGAGTGACGGGCGATGTGTGCATATTTTAGAGCTAAAATCAAATTATTAATCTTTATAATTTTACTATCAAATCCACCTTCAATAAATA-TTTCAAATT-TATATCCGTTTAAATAAATTTATTGTAACCCATTTCTACTTAAATATTAGCTACACCTTGATCTGATATATTTTCTTTTAAAAAATTTTGAAAATTAACA-TTCTTATAAAATATTCTAATAACGACGGTATATAAACTGATT-ACAAACTTAAGTAAGGTCCATCGTGGATTATCGATTACAGAAC-AGGTTCCTCTGAATAGACTAAAATACCGCCAAATTTTTTAAGTTTCAAGAACATAACTACTACTACCTTAGTTTT-TTAATTTACATTTTAAATAATAGGGTATCTAATCCTAGTTTATTACTAAAATTTTCAAGCTTCAATTATTCTAATAAAAAA--A-TTTATAAATTT-AAAATTTCACCTAATAAATTTATTTTTATTTTATAAATAAACAATTTAACTTCA-ACTAAAAAAAA-TTTATTTGCATTATTCGTATAACCGCGGCTGCTGGCACAAATTTAGCCAATACT-CTTTAGTATTACTATTTCTAAGTTTCCTTAATT-AATAATATTAATTACTGCGGATAAAAA--AAAA-TTATTTA-TTATTAAAATAAATAAATATTCATATAAAAATTTACATATAAATTAAACTAATAATAAATTTACAAGCCAAAATAAAACTTTAT
>L.sericata_JX913756
atttttaataattcatcaaaaattatatttttcggaattttaataataggaacattaatttctatttctgctaattcatggttaggtgcttgaatagggttagaaattaatttattagcttttatccccctaataagagatgataaattaatatcaacagaagcctcattaaagtatttcttaactcaagcattggcatcttcagtatttctattcgcagtgattctgtttttactaaattcaagtaaaac---aaattcaaattattttatagaaataataatcttttcttctcttcttttaaaaagaggttctgctccatttcatttttgattccctaatgtaatagaaggactttcatgaacaaatgcattaattttaataacttgacaaaaaattgcacctttaatattaatttcttatattatttttaagccattaattattacaagtattattctttcaagattaattggtgctttaggtggattgaatcaaacttctttacgtaaattaatagcttattcttctatcaatcatttaggatgaatattagcagcaatatataatagaaatttattatgaataacatattttttattttattcatttctttcatttgctataatctttatattcaatatatttaaaacttctcatattaaccaattattttcattattttttcattcaaaggttataaaattttttttattttttaatttattatcattaggaggattacctccatttttaggatttttccctaaatgaattgttattcaatctttaactattaataatcaattatttttattaacatttatagtattaataacattaattactttatatttttatatacgattatcatatagagcttttatattaaattattatgaaaataattgattaaactattctatattcaaatctagttatatgaaaatttttataactttttcatttatttcaatttttgggttattcctaatttcttctttatattttttattttcgcaacaatggttattttcaactaatcataaagatattggaactttatattttatttttggagcttgatccggaataattggaacttctttaagaattctaattcgagctgaattaggacatcctggagctttaattggagatgatcaaatttataatgtaattgttacagctcatgcttttattataattttttttatagtaatgccaattataattggaggatttggaaattgattagttccattaatactaggagctccagatatagcattccctcgaataaataatataagtttttgacttttacctcctgcattaactttattattagttagtagtatagtagaaaacggagctggaacaggatgaacagtttaccctcctctatcttctaatattgctcatggaggagcttctgttgatttagctattttctctcttcatttagcaggaatttcttcaattttaggagctgtaaattttattactacagttattaatatacgatcaacaggaattacttttgatcgaatacctttatttgtttgatcagtagtaattacagctttattacttttattatcattaccagtattagcaggagctattacaatacttttaacagaccgaaatcttaatacatcattctttgaccctgcaggaggaggagatccaattttataccaacatttattttgattctttggacaccctgaagtttatattttaattttacctggatttggaataatttctcatattattagtcaagaatcaggtaaaaaggaaacattcggttcattagggatgatttatgccatattagctattggattattaggatttattgtttgagctcatcatatatttacagtaggaatagacgttgatacacgagcttactttacttcagctactataattattgctgtaccaactggaattaagatttttagttgattagcaactctttatggaactcaattaaactattcccctgctactttatgagctttaggatttgtatttttattcactgtaggaggtttaactggagttgttttagctaactcttcagttgatattattttacatgatacatactatgtagtagctcacttccattatgttttatcaatgggagctgtatttgctattatagcaggatttgttcactgatatcctttatttacaggattaactttaaatactaagatattaaaaagtcaatttgctattatatttattggggtaaatttaacattcttccctcaacatttcttaggattagcaggaataccacgacgatattcagactacccagatgcttacacaacttgaaatgtaatttctacaattgggtcaacaatttctttattaggaattttattcttcttctttattatttgagaaagtcttgtatctcaacgtcaagttttattccctgttcaattaaattcatcaattgaatgattacaaaatactccaccagctgaacatagttattctgaattgcctttattaactaatt--atgtcaacatgagcaaatttaggtttacaagatagttcttctcctttaatagaacaattaatctttttccatgatcacgcacttttaattttagtaataattactgtacttgtaggatacttaatgtttatattattttttaacaaatatgtaaatcgatatttattacacggacaaactattgaaattatttgaacaattttacctgcaattattttattatttattgctttcccttctcttcgacttttatatttacttgatgaaattaatgaaccttcaattactttaaaggcaattggtcatcaatgatattgaagttatgaatattcagattttgcaaatattgaatttgattcatatataattcctactaacgaattatcaattgatagctttcgtttattagatgtagataatcgagtagttttaccaataaattctcaagttcgaattttagtaactgccgctgatgtaattcattcttgaactatcccagcactaggagtaaaggtagatggaactcctggtcgactaaatcaaacaaattttttaattaaccggccaggtttattttacggacaatgttcagaaatttgtggagctaatcatagttttataccaattgtaattgaaagaattccagtaaattactttattaagtgaatttctaataat-ataaattctt-attcctcaaatagcacctattggttgattaagcttatttattattttttcaattgcttttgtaatttttaatgtaataaattattattcatttattccttctatacctaaatcaaatttaattaataaaacacaatctacaaattcattaaattgaaaatgaatgataacaaatttattctcagtatttgacccttcttctagtatttttaatttatcattaaattgattaagaacatttttaggaattttaataattccttctagatattgattaataccttctcgttaccatattttttgaaataatattttattaactcttcataaagaattcaaaactcttttaggacctataggagctaatggatcaacttttattttcgtttcattattttctataattctttttaataattttataggattattcccttacatttttacaagtacaagtcatttaactttaactcttactttagctcttcctttatgattatgttttatattatttggatgaatcaataatacacaacatatatttgctcatttagtacctcaaggaactccagcagttttaataccttttatggtttgcattgaaacaattagtaatgtaattcgaccaggtactttagctgttcgattaacagctaatataattgctggacatttattattaactcttttaggtaatacaggtccttctatatcaacaattttattaagacttttaattattacacaaattgctttattagttcttgaatcagctgttgctataattcaatcttatgtatttgctgttcttagaaccctatattctagtgaagtaatgtcaactcactcaaaccacccatttcacttagtagattatagtccatgaccattaacagcttcaattggagctataacaactgtcgctggaatagtaaagtgattccatcaatatgatgtttcattattcttattaggtaatattattactatcttaactgtttaccaatgatgacgagatgtttctcgagaaggaacttttcaaggtcttcatactgacgcagtaactacaggtttacgatgaggaataattttatttattttatcagaagttttattttttgtttcattcttttgagctttttttcatagtagtctttctccatcaattgaattaggagctatatgacctcctataggaattattccatttaatccattccaaattcctttattaaatacagtaattttattaacttcaggaattactgtaacttgagctcatcatagtttaatggaaggaaatcactcccaaactactcaaggattattttttacagtaattttaggaatttattttactattcttcaagcatacgaatatattgaagctccatttacaattgctgactctgtttatggttcaacattttttatagcaacaggattccatggagttcatgttttaattggaactacttttttattagtatgtttaattcgtcacttaaacaatcatttttctaaaaatcatcattttggatttgaagctgctgcttgatattgacattttgttgatatcgtttgattattcctttatgtttcaatttactgatgaggaggt---attttatcaattttaacaattagttcaattattttattaatttcaattgtagtaatattactagcctcaattctttcaaaaaaaacattagttgatcgagaaaaagcatccccatttgaatgtggatttgatccaaaatcatcttctcgattacctttttcacttcgattttttttaattacaattatttttcttatttttgatgtagaaattgctttaattcttcctattatcttaattattaaattttctaatttaataatatgaacaattacatcaattatttttattttaattttattactaggtctttatcatgaatgaaatcaaggaatattaaactgatcaaat---------atatcaatttgtacaattagttttgtaagattatttttttttagattggtttccttttttataggacttgtttttattataaatgattatagaatttttattgagtgggaagttgtttcgatgaattcaataaatattgttataactttattatttgattgaataagtttaatttttatatcttttgttttaataatttcttcattagttattttttatagtaaggaatatatagaaagtgattataaaattaatcgatttattatattagtattaatatttgttacttctataatattattaattattagtcctaatttaattagtattttattaggatgagatggtttaggattagtttcatattgtttagtaatttattttcaaaatgttaagtcttataatgctggtatattaacagctttatctaatcgaattggtgatgttgctcttttattagctattgcttgaatattaaattatgggagttgaaattatattttttatttagaagtaataaaaagtaatatagaaataataattgtaggaggattagttatgttagctgcaataactaaaagagctcaaattcctttttcttcttgattaccagctgctatagcagctcctacgccagtttcagctttagttcattcttcaactttggtaactgctggtgtttatttattaattcgatttaatattttattaagaagttcatgattgggtaatttattattattattatctggattaacaatatttatagcagggttaggagctaattatgaatttgatttaaagaaaattattgctttatctactttaagacaattaggattaataataagaattttatcaataggttattataagttagcattttttcatttattgactcatgctttatttaaggctttattatttatatgtgctggggctattattcataatataaataattctcaagatattcgattaatgggaagtttaagattaataataccattaacttcttcttgttttaatgtagctaatttagctttatgtggtataccttttttagctggattttattctaaggatttaattttagaaacagtttctttatcttatattaatatattttctttttttctttattttttttcaacaggtttaactgtatgttattcttttcggttagtttattatacaataactggtgattctaatttttcttctttaaatatattaaatgatgaaggttgagtaatattgaaaagtataataggtttattaattttaagaatttttggtgggagaatgttaagatgattgatttttcctactcctatagtagttgttcttccttcttatttaaaattattaacattatttgtttgtattgttgggggtattataggttatataatttctcatgtttctttatttttttataataaggctttaaataattataatttttcttattttttaggttctatgtggtttataccttatatttctacttatggaattattaattattctttaattgttggaaatatagtagttaaatcatttgatcaaggttgatcagaatattttggaggtcaacaattgtatttaaatttagttaaaaattctcaattaaatcaa---atattacaaaataataatttaaagatttatttattaagttttattttttgaattataattttatatatgtatataatttgtttaatgttaaaaattattattagaattttgtttttatttccgttgtgtttaatatataatacttattgaatggtgcaaagtttattatttttattaagttttgtttttattttaataaatatgtatagaaattattttatatcaatttcttatttatttggatgtgatataatttcttatggattaattttattaagattatgaattgtatctttaatattaatggctagtgaatctatttataagtatagaaattatactaatttatttttattaaatattattttattattaattttattagtattaacttttagtagaatgagattatttatattttatttattttttgaaagtagattaattcctactttgtttttaattttagggtgaggttatcaacctgaacgtttgcaagcgggggtatatttattattttatactttattagtttctttaccaatattagttggtattttttatttatataaggctactggaactttaaatttttatttattaaataattatatatttaattatgaaattctttatttttctttagttatggcttttttagtaaaaatacctatatttttagttcatttatgattacctaaggctcatgtagaagctcctgtttctggttcaataattttagctggaattatattaaagttagggggttatggattattacgggtatttccttttttacaattaataggattaaaatttaattttatttgaattagaattagattagtagggggagtattagttagattaatttgtttacgtcaaacagatttaaaggctttaattgcttattcttcagttgctcatataggaattgtattagctggattaataactttaacttatataggaatttgtggttcttatactttaataattgctcatggtttatgttcttcaggattattttgtttggctaatatttcttatgaacgaacaggaagacgaagattattaattaataaggggatattaaattttataccttcaatagcattatgatgatttttattaagatctgctaatatagctgctccacctactttaaatttattaggagaaatttctttaattaatagaattgttagttgatcatgagtttctatatttatattatcattattgtctttttttagagctgcttatactttatatttatatgcttatagtcaacacggtaaaattttttctggaatttattcttttagaggaggttctgttcgagaatttttacttttatttttacattgatttcctttaaatttgttaattttaaagggtgatatatgtatattatgattaatgatagcaattttaaattgaagcttaccaagtattttatttattataggagtatttacttttgtttctaatcgaaagcatttattatctatattgttaagattagaatatattgttttaagattatttcttttattatttatttatttaaatatattaaattatgaaaatttttttagaataatatttttaacttttagtgtatgtgaaggagcattaggtctttcaattttagtatcaataattcgtactcatggaaatgattattttcaaagatttaatattttacaatgtattatacaatgaattttattaactcttttaattatttttaattttatttttataaatataaaacatccattagcaataggattaactctattaattcaaactacattagtaactttaacatcaggtcttataactaaaagattttgattttcatatattttatttttagtattcttaggaggtatattagttttatttatttatgtaacttctttagcatcaaacgaaatattttcattttcaattaaattattatttatttcattaataatattttctgtaataataat---tacattattttttatagacaaaaatattttacta---caataccaaaatttagaaattaaatctatttatgatataaattcttacttaatagaaaattctttatctcttaataaattatataattatccaactaatttattaacaattttattaataaattacttattaattacattaattgctgtagtaaaaattactaaattatttaagggtcctcttcgaccaatatttaacatgaacaaacctttacgaatcaaacacccaatctttagaattgctaatagtgctttagtagatttaccagcacctattaatatttcagcttgatgaaattttggatctttattatttttatgtttaataattcaaattttaactggtttatttttagcaatacattatactgcagatattaatttagcttttaatagagttaatcatatttgtcgagatgtaaattatggatgattactacgaactatacatgctaatggtgcatcatttttctttatttgtatttatttacatgtaggacgaggaatttattacggatcatacttatttactccaacttgattagtaggagtaattatcttatttttagttataggaacagcatttataggatatgttttaccatgaggtcaaatatctttttgaggagctacagttattactaatttattatcagccattccttacctaggtattgatttagttcaatgagtatgaggaggatttgctgtagataatgctacattaactcgattttttacattccatttcattttaccattcattgtattagctgcaacattaattcacattttatttttacatgaaactgggtcaaataaccctataggattaaattctaatattgataaaattccattccacccatacttcactttcaaggatattgtaggatttatcgtcataacaataattttacttctattagtattaattaatccttaccttttaggagatcctgataattttattcctgctaatccattagtaacaccagttcatattcaaccagaatgatatttcttatttgcttatgctattttacgttcaattcctaataaattaggaggagtaattgctctagttctttctattgcaattttagctattttaccattttatcatttaagaaaattccgaggaattcaattttaccctattaatcaaattttattttgagtaatagtagtaacagtaatcttattaacatgaattggagctcgaccagttgaagaaccttatgttttagtaggacaaattttaactgtagtttactttgcatatttcatatttaatcctttaattattaaatgatgagataatttattaaat---------atagaaaatttattatttattattggaagattattattaattatttttgtattagtaagagtagcatttttaactcttttagaacgaaaggttttaggatatattcaaattcgtaagggacctaataaggttggaattgcaggaattcctcagcctttttgtgatgcaattaaattatttactaaggaacaaacttatcctttattgtctaattatatttcttattatttttcaccaattttttcattatttttgtctttattggtttggatatgtatacctatatttgttaaacttttttcgtttaatttagggttgttattttttctttgttgtacaagtttaggtgtttatacggtaataattgcaggttgatcttcaaattcaaattatgctttattaggaggtttacgagctgttgctcaaactatttcttatgaagttagattagctttagtattattaagttttatttttttaattgggggttataatatgttaatattttataagtatcaaatatttatttgatttttatttattatatttcctatagctttagtatgatttagaatttctttagctgaaactaatcgaactccttttgattttgctgaaggggaatcagaattagtttctggatttaatgtagaatatagaagaggaggatttgctttaatttttttagcagaatatgcaagtattttgtttataagaatattattttgtgtaatatttttgggaagtgatgtttttcatgtatttttttatgttaagttaacatttgtttcttttatatttatttgagttcgtggaacattacctcgatttcgatatgataaattaatatatctagcttgaaagagttttttacctttttcattaaattttttattattttttgtagggtttaagatttttttattttatttaattaattatattaattatattcaat-ata-aaaataataatttatcaaatattaggtcctttcgtactgaaatattttc-attttttaaagatagaaaccaacctggcttacgccggtttgaactcagatcatgtaagaatttaaaagtcgaacagacttaaaatttaagcggctacacctaaaattatatcttaatccaacatcgaggtcgcaatcttttttatcgatatgaactctccaaaaaaattacgctgttatccctaaagtaacttgtttttttaatcgctaataacggatcaattattcataaattaatg-atttaaacaattaaaagtttattaaattttaatatcaccccaataaaatata-atctattattataataaaaagaatctaaaaaattataata--atataaatataaagatttatagggtcttctcgtcttttaaataaattttagctttttgactaaaaaataaaattctattataaattttcatgaaacagttaatatctcgtccaaccattcataccagccttcaattaaaagactaatgattatgctaccttt-gcacagttagtatact-gcggccattt--aaaata--tttcagtgggcaggtcagactttaaaaaaaa-atc--aaaaagacatgtttttgttaaacaggcgaacatt--atttttgccgagttctttataaaaacttttcatttatatttatttataca-ttttaatatactaattttatcataattttttcattttaattattaaaatgaatactttaataaaaa-tttaaaattttaataaataa--taattattata-aaataaattataacacttttattaataatagctatttctaagcttatatttatta-aca-tatttatttatttttaaaaatttattttacagcttatcccataaaatattaaaattaaatatttatttaattaatttatttaattaaataatataaaatttctaaattaaatttatttcttaaagaactagatacctttaaaaacgaataacatttcatttctaatatattattaaaaataattttgccacattaactttcataatatattaactcttttaaaatcgagaaaattattttaaataatttttatttgataaaccctgatacacaaggtacaataaattaaattttcttttaaaataa-aaatttttcaaa-ttatttcaattttctttcacaatactattacactataattaatattattttttctttattaaatactaaaaca-attcaa-tttataattatttttaataatttaaaat--at-aaaa-aaaatttattaataaataaaatctaa----CATTCTAGGTACACTTTCCAGTACATCTACTATGTTACGACTTATCTTACCTTAGTAGTAAGAGTGACGGGCGATGTGTGCATATTTTAGAGCTAAAATCAAATTATTAATCTTTATAATTTTACTATCAAATCCACCTTCAATAAATA-TTTCAAATT-TATATCCGTTTAAATAAATTTATTGTAACCCATTTCTACTTAAATATTAGCTACACCTTGATCTGATATATTTTCTTTTAAAAAATTTTGAAAATTAACA-TTCTTATAAAATATTCTAATAACGACGGTATATAAACTGATT-ACAAACTTAAGTAAGGTCCATCGTGGATTATCGATTACAGAAC-AGGTTCCTCTGAATAGACTAAAATACCGCCAAATTTTTTAAGTTTCAAGAACATAACTACTACTACCTTAGTTTT-TTAATTTACATTTTAAATAATAGGGTATCTAATCCTAGTTTATTACTAAAATTTTCAAGCTTCAATTATTCTAATAAAAAA--A-TTTATAAATTT-AAAATTTCACCTAATAAATTTATTTTTATTTTATAAATAAACAATTTAACTTCA-ACTAAAAAAAAATTTATTTGCATTATTCGTATAACCGCGGCTGCTGGCACAAATTTAGCCAATACT-CTTTAGTATTACTATTTCTAAGTTTCCTTAATT-AATAATATTAATTACTGCGGATAAAAA--AAAA-TTATTTA-TTATTAAAATAAATAAATATTCATATAAAAATTTACATATAAATTAAACTAATAATAAATTTACAAGCCAAAATAAAACTTTAT
>L.sericata_AJ422212
atttttaataattcatcaaaaattatatttttcggaattttaataataggaacattaatttctatttctgctaattcatggttaggtgcttgaatagggttagaaattaatttattagcttttatccccctaataagagatgataaattaatatcaacagaagcctcattaaagtatttcttaactcaagcattagcatcttcagtatttctattcgcagtgattctgtttttactaaattcaagtaaaac---aaattcaaattattttatagaaataataatcttttcttctcttcttttaaaaagaggttctgctccatttcatttttgattccctaatgtaatagaaggactttcatgaacaaatgcattaattttaatgacttgacaaaaaattgcacctttaatattaatttcttatattatttttaagccattaattattacaagtattattctttcaagattaattggtgctttaggtggattgaatcaaacttctttacgtaaattaatagcttattcttctatcaatcatttaggatgaatattagcagcaatatataatagaaatttattatgaataacatattttttattttattcatttctttcatttgctataatctttatattcaatatatttaaaacttctcatattaaccaattattttcattattttttcattcaaaggttataaaattttttttattttttaatttattatcattaggaggattacctccatttttaggatttttccctaaatgaattgttattcaatctttaactattaataatcaattatttttattaacatttatagtattaataacattaattactttatatttttatatacgattatcatatagagcttttatattaaattattatgaaaataattgattaaactattctatattcaaatctagttatatgaaaatttttataactttttcatttatttcaatttttgggttattcctaatttcttctttatattttttattttcgcaacaatggttattttcaactaatcataaagatattggaactttatattttatttttggagcttgatccggaataattggaacttctttaagaattctaattcgagctgarttaggacatcctkgagctttaattggagatgatcaaatttataatgtaattgttacagctcatgcttttattataattttttttatagtaatgccaattataattggaggatttggaaattgattagttccattaatactaggagctccagatatagcattccctcgaataaataatataagtttttgacttttacctcctgcattaactttattattagttagtagtatagtagaraacggagctggaacaggatgaacagtttaccctcctctatcttctaatattgctcatggaggagcttctgttgatttagctattttctctcttcatttagcaggaatttcttcaattttaggagctgtaaattttattactacagttattaatatacgatcaacaggaattacttttgatcgaatacctttatttgtttgatcagtagtaattacagctttattacttttattatcattaccagtattagcaggagctattacaatacttttaacagaccgaaatcttaatacatcattctttgaccctgcaggaggaggagatccaattttataccaacatttattttgattctttggacaccctgaagtttatattttaattttacctggatttggaataatttctcatattattagtcaagaatcaggtaaaaaggaaacattcggttcattagggatgatttatgccatattagctattggattattaggatttattgtttgagctcatcatatatttacagtaggaatagacgttgatacacgagcttactttacttcagctactataattattgctgtaccaactggaattaagatttttagttgattagcaactctttatggaactcaattaaactattcccctgctactttatgagctttaggatttgtatttttattcactgtaggaggtttaactggagttgttttagctaactcttcagttgatattattttacatgatacatactatgtagtagctcacttccattatgttttatcaatgggagctgtatttgctattatagcaggatttgttcactgatatcctttatttacaggattaactttaaatactaagatattaaaaagtcaatttgctattatatttattggggtaaatttaacattcttccctcaacatttcttaggattagcaggaataccacgacgatattcagactacccagatgcttacacaacttgaaatgtaatttctacaattgggtcaacaatttctttattaggaattttattcttcttctttattatttgagaaagtcttgtatctcaacgtcaagttttattccctgttcaattaaattcatcaattgaatgattacaaaatactccaccagctgaacatagttattctgaattgcctttattaactaatttcatgtcaacatgagcaaatttaggttcacaagatagttcttctcctttaatagaacaattaatctttttccatgatcacgcacttttaattttagtaataattactgtacttgtaggatacttaatgtttatattattttttaacaaatatgtaaatcgatatttattacacggacaaactattgaaattatttgaacaattttacctgcaattattttattatttattgctttcccttctcttcgacttttatatttacttgatgaaattaatgaaccttcaattactttaaaggcaattggtcatcagtgatattgaagttatgaatattcagattttgcaaatattgaatttgattcatatataattcctactaacgaattatcaattgatagctttcgtttattagatgtagataatcgagtagttttaccaataaattctcaagttcgaattttagtaactgccgctgatgtaattcattcttgaactatcccagcactaggagtaaaggtagatggaactcctggtcgactaaatcaaacaaattttttaattaaccgaccaggtttattttacggacaatgttcagaaatttgtggagctaatcatagttttataccaattgtaattgaaagaattccagtaaattactttattaagtgaatttctaataat-ataaattctt-attcctcaaatagcacctattggttgattaagcttatttattattttttcaattgcttttgtaatttttaatgtaataaattactattcatttattccttctatacctaaatcaaatttaattaataaaacacaatctacaaattcattaaattgaaaatgaatgataacaaatttattctcagtatttgacccttcttctagtatttttaatttatcattaaattgattaagaacatttttaggaattttaataattccttctagatattgattaataccttctcgttaccatattttttgaaataatattttactaactcttcataaagaattcaaaactcttttaggacctataggagctaatggatcaacttttattttcgtttcattattttctataattctttttaataattttatgggattattcccttacatttttacaagtacaagtcatttaactttaactcttactttagctcttcctttatgattatgttttatattatttggatgaatcaataatacacaacatatatttgctcatttagtacctcaaggaactccagcagttttaataccttttatggtttgcattgaaacaattagtaatgtaattcgaccaggtactttagctgttcgattaacagctaatataattgctggacatttattattaactcttttaggtaatacaggtccttctatatcaacaattttattaagacttttaattattacacaaattgctttattagttcttgaatcagctgttgctataattcaatcttatgtatttgctgttcttagaaccctatattctagtgaagtaatgtcaactcactcaaaccacccatttcacttagtagattatagtccatgaccattaacagcttcaattggagctataacaactgtcgctggaatagtaaagtgattccatcaatatgatgtttcattattcttattaggtaatattattactatcttaactgtttaccaatgatgacgagatgtttctcgagaaggaacttttcaaggtcttcatactgacgcagtaactacaggtttacgatgaggaataattttatttattttatcagaagttttattttttgtttcattcttttgagctttttttcatagtagtctttctccatcaattgaattaggagctatatgacctcctataggaattactccatttaatccattccaaattcctttattaaatacagtaattttattaacttcaggaattactgtaacttgagctcatcatagtttaatggaaggaaatcactcccaaactactcaaggattattttttacagtaattttaggaatttattttactattcttcaagcatacgaatatattgaagctccatttacaattgctgactctgtttatggttcaacattttttatagcaacaggattccatggagttcatgttttaattggaactacttttttattagtatgtttaattcgtcacttaaacaatcatttttctaaaaatcatcattttggatttgaagctgctgcttgatattgacattttgttgatatcgtttgattattcctttatgtttcaatttactgatgaggaggt---attttatcaattttaacaattagttcaattattttattaatttcaattgtagtaatattactagcctcaattctttcaaaaaaaacattagctgatcgagaaaaagcatccccatttgaatgtggatttgatccaaaatcatcttctcgattacctttttcacttcgattttttttaattacaattatttttcttatttttgatgtagaaattgctttaattcttcctattatcttaattattaaattttctaatttaataatatgaacaattacatcaattatttttattttaattttattactaggtctttatcatgaatgaaatcaaggaatattaaactgatcaaat---------------atttgtacaattagttttgtaagattatttttttttagattgttttccttttttataggacttgtttttattataaatgattatagaatttttattgagtgggaagttgtttcgatgaattcaataaatattgttataactttattatttgattgaataagtttaatttttatatcttttgttttaataatttcttcattagttattttttatagtaaggaatatatagaaagtgattataaaattaatcgatttattatattagtattaatatttgttacttctataatattattaattattagtcctaatttaattagtattttattaggatgagatggtttaggattagtttcatattgtttagtaatttattttcaaaatgttaagtcttataatgctggtatattaacagctttatctaatcgaattggtgatgttgctcttttattagctattgcttgaatattaaattatgggagttgaaattatattttttatttagaagtaataaaaagtaatatagaaataataattgtaggaggattagttatgttagctgcaataactaaaagagctcaaattcctttttcttcttgattaccagctgctatagcagctcctacgccagtttcagctttagttcattcttcaactttggtaactgctggtgtttatttattaattcgatttaatattttattaagaagttcatgattgggtaatttattattattattatctggattaacaatatttatagcagggttaggagctaattatgaatttgatttaaagaaaattattgctttatctactttaagacaattaggattaataataagaattttatcaataggttattataagttagcattttttcatttattgactcatgctttatttaaggctttattatttatatgtgctggggctattattcataatataaataattctcaagatattcgattaatgggaagtttaagattaataataccattaacttcttcttgttttaatgtagctaatttagctttatgtggtataccttttttagctggattttattctaaggatttaattttagaaacagtttctttatcttatattaatatattttctttttttctttattttttttcaacaggtttaactgtatgttattcttttcggttagtttattatacaataactggtgattctaatttttcttctttaaatatattaaatgatgaaggttgagtaatattgaaaagtataataggtttattaattttaagaatttttggtgggagaatgttaagatgattgatttttcctactcctatagtagttgttcttccttcttatttaaaattattaacattatttgtttgtattgttgggggtattataggttatataatttctaatgtttctttatttttttataataaggctttaaataattataatttttcttattttttaggttctatgtggtttataccttatatttctacttatggaattattaattattctttaattgttggaaatatagtagttaaatcatttgatcaaggttgatcagaatattttggaggtcaacaattgtatttaaatttagttaaaaattctcaattaaatcaa---atattacaaaataataatttaaagatttatttattaagttttattttttgaattataattttatatatgtatataatttgtttaatgttaaaaattattattagaattttgtttttatttccgttgtgtttaatatataatacttattgaatggtgcaaagtttattatttttattaagttttgtttttattttaataaatatgtatagaaattattttatatcaatttcttatttatttggatgtgatataatttcttatggattaattttattaagattatgaattgtatctttaatattaatggctagtgaatctatttataagtatagaaattatactaatttatttttattaaatattattttattattaattttattagtattaacttttagtagaatgagattatttatattttatttattttttgaaagtagattaattcctactttgtttttaattttagggtgaggttatcaacctgaacgtttgcaagcgggggtatatttattattttatactttattagtttctttaccaatattagttggtattttttatttatataaggctactggaactttaaatttttatttattaaataattatatatttaattatgaaattctttatttttctttagttatggcttttttagtaaaaatacctatatttttagttcatttatgattacctaaggctcatgtagaagctcctgtttctggttcaataattttagctggaattatattaaagttagggggttatggattattacgggtatttccttttttacaattaataggattaaaatttaattttatttgaattagaattagattagtagggggagtattagttagattaatttgtttacgtcaaacagatttaaaggctttaattgcttattcttcagttgctcatataggaattgtattagctggattaataactttaacttatataggaatttgtggttcttatactttaataattgctcatggtttatgttcttcaggattattttgtttggctaatatttcttatgaacgaacaggaagacgaagattattaattaataaggggatattaaattttataccttctatagcattatgatgatttttattaagatctgctaatatagctgctccacctactttaaatttattaggagaaatttctttaattaatagaattgttagttgatcatgagtttctatatttatattatcattattgtctttttttagagctgcttatactttatatttatatgcttatagtcaacacggtaaaattttttctggaatttattcttttagaggaggttctgttcgagaatttttacttttatttttacattgatttcctttaaatttgttaattttaaagggtgatatatgtatattatgattaatgatagcaattttaaattgaagcttaccaagtattttatttattataggagtatttacttttgtttctaatcgaaagcatttattatctatattgttaagattagaatatattgttttaagattatttcttttattatttatttatttaaatatattaaattatgaaaatttttttagaataatatttttaacttttagtgtatgtgaaggagcattaggtctttcaattttagtatcaataattcgtactcatggaaatgattattttcaaagatttaatattttacaatgtattatacaatgaattttattaactcttttaattatttttaattttatttttataaatataaaacatccattagcaataggattaactctattaatccaaactacattagtaactttaacatcaggtcttataactaaaagattttgattttcatatattttatttttagtattcttaggaggtatattagttttatttatttatgtaacttctttagcatcaaacgaaatattttcattttcaattaaattattatttatttcattaataatattttctgtaataataat---tacattattttttatagacaaaaatattttacta---caataccaaaatttagaaattaaatctatttatgatataaattcttacttaatagaaaattctttatctcttaataaattatataattatccaactaatttattaacaattttattaataaattacttattaattacattaattgctgtagttaaaattactaaattatttaagggtcctcttcgaccaatatttaacatgaacaaacctttacgaatcaaacacccaatctttagaattgctaatagtgctttagtagatttaccagcacctattaatatttcagcttgatgaaattttggatctttattatttttatgtttaataattcaaattttaactggtttatttttagcaatacattatactgcagatattaatttagcttttaatagagttaatcatatttgtcgagatgtaaattatggatgattactacgaactatacatgctaatggtgcatcatttttctttatttgtatttatttacatgtaggacgaggaatttattacggatcatacttatttactccaacttgattagtaggagtaattatcttatttttagttataggaacagcatttataggatatgttttaccatgaggtcaaatatctttttgaggagctacagttattactaatttattatcagccattccttacctaggtattgatttagttcaatgagtatgaggaggatttgctgtagataatgctacattaactcgattttttacattccatttcattttaccattcattgtattagctgcaacattaattcacattttatttttacatgaaactggrtcaaataaccctataggattaaattctaatattgataaaattccattccacccatacttcactttcaaggatattgtaggatttatcgtcataacaataattttacttctattagtattaattaatccttaccttttaggagatcctgataattttattcctgctaatccattagtaacaccagttcatattcaaccagaatgatatttcttatttgcttatgctattttacgttcaattcctaataaattaggaggagtaattgctctagttctttctattgcaattttagctattttaccattttatcatttaagaaaattccgaggaattcaattttaccctattaatcaaattttattttgagtaatagtagtaacagtaatcttattaacatgaattggagctcgaccagttgaagaaccttatgttttagtaggacaaattttaactgtagtttactttgcatatttcatatttaatcctttaattattaaatgatgagataatttattaaat---------atagaaaatttattatttattattggaagattattattaattatttttgtattagtaagagtagcatttttaactcttttagaacgaaaggttttaggatatattcaaattcgtaagggacctaataaggttggaattgcaggaattcctcagcctttttgtgatgcaattaaattatttactaaggaacaaacttatcctttattgtctaattatatttcttattatttttcaccaattttttcattatttttgtctttattggtttggatatgtatacctatatttgttaaacttttttcgtttaatttagggttgttattttttctttgttgtacaagtttaggtgtttatacagtaataattgcaggttgatcttcaaattcaaattatgctttattaggaggtttacgagctgttgctcaaactatttcttatgaagttagattagctttagtattattaagttttatttttttaattgggggttataatatgttaatattttataagtatcaaatatttatttgatttttatttattatatttcctatagctttagtatgatttagaatttctttagctgaaactaatcgaactccttttgattttgctgaaggggaatcagaattagtttctggatttaatgtagaatatagaagaggaggatttgctttaatttttttagcagaatatgcaagtattttgtttataagaatattattttgtgtaatatttttgggaagtgatgtttttcatgtatttttttatgttaagttaacatttgtttcttttatatttatttgagttcgtggaacattacctcgatttcgatatgataaattaatatatttagcttgaaagagttttttacctttttcattaaattttttattattttttgtagggtttaagatttttttattttatttaatt--ttatattaattatattcaat-ata-aaaataataatttatcaaatattaggtcctttcgtactgaaatattttc-attttttaaagatagaaaccaacctggcttacgccggtttgaactcagatcatgtaagaatttaaaagtcgaacagacttaaaatttaagcggctacacctaaaattatatcttaatccaacatcgaggtcgcaatcttttttatcgatatgaactctccaaaaaaattacgctgttatccctaaagtaacttgtttttttaatcgctaataacggatcaattattcataaattaatg-atttaaacaattaaaagtttattaaattttaatatcaccccaataaaatata-atctattattataataaaaagaatctaaaaaattataata--atataaatataaagatttatagggtcttctcgtcttttaaataaattttagctttttgactaaaaaataaaattctattataaattttcatgaaacagttaatatctcgtccaaccattcataccagccttcaattaaaagactaatgattatgctaccttt-gcacagttagtatact-gcggccattt--aaaatg--tttcagtgggcaggtcagactttaaaaaaaa-atc--aaaaagacatgtttttgttaaacaggcgaacatt--atttttgccgagttctttataaaaacttttcatttatatttatttataca-ttttaatatactaattttatcataattttttcattttaattattaaaatgaatactttaataaaaa-tttaaaattttaataaataa--taattattata-aaataaattataacacttttattaataatagctatttctaagcttatatttatta-aca-tatttatttatttttaaaaatttattttacagcttatcccataaaatattaaaattaaatatttatttaattaatttatttaattaaataatataaaatttctaaattaaatttatttcttaaagaactagatacctttaaaaacgaataacatttcatttctaatatattattaaaaataattttgccacattaactttcataatatattaactcttttaaaatcgagaaaattattttaaataatttttatttgataaaccctgatacacaaggtacaataaattaaattttcttttaaaataa-aaatttttcaaa-ttatttcaattttctttcacaatactattacactataattaatattattttttctttattaaatactaaaaca-attcaa-tttataattatttttaataatttaaaat--ataaaaa-aaaatttattaataaataaaatctaa----CATTCTAGGTACACTTTCCAGTACATCTACTATGTTACGACTTATCTTACCTTAGTAGTAAGAGTGACGGGCGATGTGTGCATATTTTAGAGCTAAAATCAAATTATTAATCTTTATAATTTTACTATCAAATCCACCTTCAATAAATA-TTTCAAATT-TATATCCGTTTAAATAAATTTATTGTAACCCATTTCTACTTAAATATTAGCTACACCTTGATCTGATATATTTTCTTTTAAAAAATTTTGAAAATTAACA-TTCTTATAAAATATTCTAATAACGACGGTATATAAACTGATT-ACAAACTTAAGTAAGGTCCATCGTGGATTATCGATTACAGAAC-AGGTTCCTCTGAATAGACTAAAATACCGCCAAATTTTTTAAGTTTCAAGAACATAACTACTACTACCTTAGTTTT-TTAATTTACATTTTAAATGATAGGGTATCTAATCCTAGTTTATTACTAAAATTTTCAAGCTTCAATTATTCTAATAAAAAA--A-TTTATAAATTT-AAAATTTCACCTAATAAATTTATTTTTATTTTATAAATAAACAATTTAACTTCA-ACTAAAAAAAA-TTTATTTGCATTATTCGTATAACCGCGRCTGCTGGCACAAATTTAGCCAATACT-CTTTAGTATTACTATTTCTAAGTTTCCTTAATT-AATAATATTAATTACTGCGGATAAAAA--AAAA-TTATTTA-TTATTAAAATAAATAAATATTCATATAAAAATTTACATATAAATTAAACTAATAATAAATTTACAAGCCAAAATAAAACTTTAT
>L.caesar_KM657111
atttttaacaattcatcaaaaattatatttttcggaattttaataataggaacattaatttctatttctgctaattcttggttaggagcttgaataggtctagaaattaatttattagcttttatccccctaataagagatgataaattaatatcaacagaagcctcattaaagtattttttaacccaagcattagcatcttcagtatttctattcgcagtaattttatttttactaaattcaagtaaaac---aaattcaaattactttatagaaataataattttttcttcccttctcttaaaaagaggttccgctccattccatttttgattccctaacgtaatagaaggattatcatgaacaaatgcattaattttaataacttgacaaaagattgctcctttaatattaatttcttatattatttttaaaccattaattattacaagaattattctttcaagtttaattggtgcattaggaggattaaatcaaacctctttacgtaaattaatagcttattcttctattaatcatttaggttgaatattagcagctatatataatagaaatttattgtgaataacttactttttattttattcatttctttcatgtgctataatttttatattcaatatattcaaaacatcacatattaaccaattattttcattattttttcattcaaaaattataaaattttttttattttttaatttattatctttaggaggattacctccatttataggatttttccctaagtgaattgttattcaatctttaactattaataatcaattatttttattaacatttatagtattaataacattaattactttatatttttatatacgattatcttatagagcttttatattaaattattacgaaaataattgaataaattcttctatatataagtctaattatataaaaatttttataattttttcatttatttcaacttttgggttattcctaatttcttctttatattttttattt------------------------------------attggtactttatactttatttttggagcttgatccggtataatcggaacttcattaagaattttaattcgagctgaattaggacaccctggtgcattaattggagatgaccaaatttataatgtaattgttacagctcatgcttttattataattttctttatagtaataccaattataattggaggatttggaaattgattagttcctttaatattaggagccccagatatagcattccctcgaataaataatataagtttttgacttttacctcctgcattaactttattattagtaagtagtatagtagaaaacggagctggaacaggatgaacagtttaccctcctttatcatctaatatcgctcatggaggagcttctgttgatttagctattttttctcttcatttagcaggaatttcatcaattttaggagctgtaaattttattactacagttattaatatacgatcaacaggaattacttttgaccgaatacctttattcgtttgatcagtagtaattacagctttattacttttattatcattaccagtattagctggagctattactatacttttaactgatcgaaatcttaatacttcattctttgatccagcaggaggaggagacccaattttataccaacatttattttgattctttggtcaccctgaagtttatattttaattttacctggatttggaataatttctcatattattagtcaagaatcaggaaagaaggaaacatttgggtcattaggaatgatttatgctatattagctattggattattaggatttattgtatgagcacatcatatattcactgtaggaatagacgttgatactcgagcttactttacttcagctacaataattattgctgtaccaactggaattaagatttttagttgattagcaactctttacggaactcaattaaattattctcctgctactttatgagctttaggatttgtatttttattcacagtagggggattaactggagttgttttagctaattcttcagttgatattattttacatgacacatattatgtagtagctcactttcattatgtattatcaataggagctgtatttgctattatagcaggattcgttcattgatatcctctatttacaggactaactttaaatgcaaagatgttaaagagtcaatttactattatatttattggagtaaatttaactttcttccctcaacattttttaggactagcaggaataccacgacgatattcagattacccagatgcttatacaacttgaaatgtaatttctacaattgggtcaacaatttccctattaggaattttatttttctttttcattatttgagaaagtcttgtaactcaacgtcaagttttattccctgttcaattaaattcatcaattgaatgactacaaaatactccaccagctgaacatagttattctgaattacctttattaactaatt--atgtcaacatgagcaaatttaggtttacaagatagttcttctcctttaatagaacaattaatctttttccacgatcacgcacttttaattttagtaataattactgttcttgtaggatatttaatatttatattattttttaacaaatatgtaaatcgatatttattacacggacaaactattgaaattatttgaacaattttaccagcaattattttattatttattgcttttccttctcttcgactattatatttacttgatgaaattaatgaaccttcaattactttaaaagcaattggacatcaatgatactgaagttacgaatattcagactttgcaaatattgaatttgattcatacataattcctacaaatgaattatcaattgatagattccgtttattagacgttgataaccgagtagttttaccaataaattctcaaattcgaattttagtaactgctgcagatgtaattcattcttgaactatcccagcattaggagtaaaggtagatggtactcctggtcgactaaaccaaacaaattttttaattaatcgacctggtttattttacggacaatgttcagaaatttgtggagctaatcatagttttataccaattgtaattgaaagaattccagtaaattactttattaagtgaatttctaataat-ataaattctt-attcctcaaatagcacctattggttgattaagcttatttattattttttcaattgcttttgtaatttttaatgtaataaattattattcatttatcccttctatacctaaatctaatttgattaataaaacacaatctacaaattcattaaattgaaaatgaatgataacaaatttattctcagtatttgacccttcttctagtatttttaatttatcactaaattgattaagtacatttttaggaattttaataattccttctatatattgattgataccttctcgatatcatatcttttgaaataatattttattaactcttcataaggaattcaaaactcttttaggccctataggagctaatggttcaacatttattttcgtctcattattttctataattctttttaataattttataggattatttccttatatttttacaagtacaagtcatttaactttaactcttacattagctttacctttatgattatgttttatactatttggatgaattaataatactcaacatatatttgctcatttagttcctcaaggaaccccagcagtattaatgccttttatagtatgcattgaaacaattagtaatgtaattcgaccaggtactttagcagttcgattaacagctaatataattgcgggacatttgttattaactcttttaggaaatacaggtccttctatatcaacaattttattaagtcttttaattattacacaaattgctttattagttcttgaatcagctgttgctataattcaatcttatgtatttgctgttcttagaactctttattctagtgaagtaatgtcaactcactcaaaccacccatttcatttagtagattatagcccatgaccattaacagcttcaattggagctataacaactgttgctggaatagtaaagtgattccatcaatatgatgtttcattattcttattaggtaatattattactattttaactgtttatcaatgatgacgagacgtttctcgagaaggaacctttcaaggtcttcatactgacgctgtaactacaggattacgatgaggaataattttatttattttatcagaagttttattcttcgtttcattcttttgagctttcttccacagaagtctttctccatcaattgaattaggagctatatgacctcctataggaattactccttttaatcccttccaaattcctttattaaatacagtaattttattaacgtcaggaattactgtaacttgagctcatcatagtttaatggaaggaaatcattcacaaactactcaaggattattttttacagtaattttaggaatttattttactattcttcaagcttacgaatatattgaagctccatttacaattgctgactctgtttatggttcaacattcttcatagcaacaggattccatggagtacatgttttaattggaactacttttttattagtatgtttaattcgtcatttaaataatcatttttctaaaaatcatcatttcggatttgaagctgctgcttgatattgacattttgttgatattgtttggttattcctttacgtttcaatctattgatgaggaggt---attttatcaattttaacaattagttcaattattttattaatttcaattgtagtaatattactagcctcaattctttcaaaaaaaacattagtagaccgagaaaaagcatccccatttgaatgtggatttgaccctaaatcatcctctcgactaccattctcactacgattctttttaatcacaattatttttcttatttttgatgtagaaattgctttaattcttcctattatcttaattattaaattttctaatttaataatatgaacaattacttcaattattttcattttaattttattattaggtctttaccatgaatgaaatcaaggaatattaaactgatcaaat---------atatcaatttgtacaattagttttgtaagattatttttttttagattatcttcttttttaataggtcttatttttattataaatgattatagaatttttattgaatgagaagttgtttcaataaattcaataaatattgttataactttattgttagactgaataagtttaatttttatatcttttgttttaataatttcttctttagttattttttatagaaaggaatatatagaaagtgattataaaattaatcgatttattatattagtattaatatttgttacttctatgatattattaattattagtcctaatttaattagaatcttattaggatgggatggtttaggattagtttcttattgtttagtaatttattttcaaaatgttaaatcttataatgctggtatattaacagcgttatctaatcgaattggagatgtagctcttttattagcaattgcttgaatattaaattatggtagttgaaattatattttttatttagaagtgataaaaagtgatatagaaataataattgtagggatattagttatgttagctgcaatgactaaaagtgctcaaattcctttttcttcttgattaccagctgctatagcagctcctactcctgtatcagctttagtacattcttcaactttggttacagctggggtttatttattgattcgatttaatattttattaagaacttcatgaataggaaatttattattattattatctggtttaacaatatttatagcagggttaggtgctaattatgaatttgatttaaagaaaattattgctttatcaactttaagacaattggggttaataataagaattttatcaatagggtattataaattagctttttttcatttactaactcatgctttatttaaggctttactatttatatgtgctggggctattattcataatatgaataattctcaagatattcgtttaataggaagtttaagattaataataccattaacttcttcttgttttaatgttgctaatttagctttatgtgggatgccttttttagctggattttactctaaggatttaattttagaaactgtttctttatcttatattaatatattctctttttttctttattttttttcaacaggtttaacagtttgttattcttttcggttagtttattatacaataactggtgattcaaatttttcttctttaaatatattaaatgatgaaggttgagtaatattaaagagtataatagggttattaattttaagaatttttggaggaagaatattaagatgattaatttttccaactccagtagttgtagttcttccttcatatttgaagttattaacattatttgtttgtattgtaggaggagtaagagggtatataatttcaaatatttctttatttttttataataaggctttaaataattataatttttcttattttttagggtcaatatggtttataccttatatttctacttacgggattattaattattctttaattgttgggaatatagtagtaaagtcgtttgatcaaggttgatcagaatattttggaggtcaacaactttatttaaatttagttaaaaattctcaattaaatcaa---atattgcaaaataataatttaaagatttatttattaagttttattttttgaattataattttatacacatatataatttgtttaatgttaaaaattattattagaattttatttttatttccattatgtttaatatataatacttattgaatggtacaaagtttattgtttttattaagttttatttttattttaataaatatatatagaaattattttatatcaatttcttatttatttggatgtgatataatttcttatggattaattttattaagattatggattgtttctttaatattaatggctagtgaatctatttataagtatagaaattatactaatttatttttattaaatattattttattattaattttattagtattaacttttagaagaataagattatttatattttatttattttttgaaagaagtttaattcctactttatttttaattttagggtgaggttatcaacctgaacgtttacaggctggtgtatatttattattttatactttattagtttctttacctatattaattggtattttttatttatataaggctactgggactttaaatttttatttattaaataattatatatttaattatgaaattctttatttttcattagtgatagcttttttagtaaaaatacctatatttttagttcatttatgactgcctaaggctcatgtagaagcccctgtttctgggtcaataattttagctgggattatattaaagttaggaggatatgggttgttacgagtattcccttttttacagttaataggattgaaatttaattttatttgaattagaattagattagtaggaggggtattagtgagattaatttgtttacgtcaaacagatttaaaggctttaattgcttattcttcagttgctcatataggaattgtattagctgggttaataactttaacttatataggaatttgtggttcttatacattaataattgctcatggattatgttcatctgggttattttgtttagctaatatttcttatgaacgaacaggtagtcgaagtttattaattaataaggggatattaaattttataccttcaatagcattgtgatgatttttattaagatctgctaatatagcagccccacctactttaaatttgttaggagaaatttctttaattaatagaattgttagttggtcatgagtttcaatatttatattatctttactgtctttttttagagctgcttatactttgtatttatatgcttatagtcaacatggtaaaattttttcaggaatgtattcttttagaggaggatctgttcgagaatttttacttttatttttacattgatttcctttaaatttattgattttaaagggggatatatgtatattatgattaatgatagcaattttaaattgaagcttaccaagtattttatttattataggagtatttacttttgtttctaatcgaaagcatttattatctatattgttaagattagagtatattgttttaagattatttcttttattatttatttatttaaatatattaaattatgaaaatttttttagaatgatatttttaacttttagtgtttgtgaaggagcattaggtctttcaattttagtttcaataattcgtactcatggaaatgattattttcaaagatttaatattttgcaatgtattatacaatgaattttattatctcttttaattatttttaattttatttttataaatataaaacatccattagcaataggactaattcttttaatccaaactactttagtaactttaacctcaggtcttatagctaaaagattctgattttcttatattttatttttagtttttttaggaggaatattagttttatttatttatgtaacttctttagcttcaaatgaaatatttacattttcaattaaactattattaatttctttaagaatttttactataataattat---tacattattttttatagataaaaatatcctacta---caataccaaaatttagaaatcaaatcaatctatgaaataaattcatacttaatagaaaattctctatccttaaataaattatataattacccaactaatttattaacaattttattaataaattatttattaattacactaattgctgtagttaaaattactaaattatttaagggtcctcttcgaccaatatttaacatgaacaaacctttacgaatcaaacacccaatttttagaattgctaatagtgctttagtagatttaccagcacctattaatatttcagcttgatgaaattttggatctttattatttttatgtttaataattcaaattttaactggtttatttttagctatacattacacagcagatattaatttagcttttaatagagttaatcacatttgccgagatgtaaattatggatgattattacgaactatacatgctaatggtgcatcatttttttttatttgtatttatttacatgtaggacgaggaatttattacgggtcatatttatttacacctacttgattagtaggagtaattattttattcttagtaataggaacagcatttatagggtatgtccttccatgaggtcaaatatctttttgaggagcaacagttattactaatttattatctgccattccttatttaggtattgacttagtacaatgagtatgaggaggattcgctgttgataatgctacattaactcgatttttcacttttcactttattttaccattcattgtattagctgcaacattaattcatattttatttttacatgaaactggttctagtaaccctataggattaaattctaatattgataaaattccattccacccttattttacttttaaggatattgtaggatttgttgtaataacaataattttacttttattagtattaattaatccttaccttttaggagaccctgataattttattccagctaatcctttagttacaccagttcatattcaaccagaatgatattttttatttgcttacgctattttacgatcaattcctaacaagttaggaggagtaattgccttagtactttctattgcaattttagctattttaccattttatcatttaagaaaattccgaggaattcaattttaccctattaaccaaattttattctgagtaatagtagtaacagtaattttattaacatgaattggagctcgaccagttgaagaaccttatgttttagtaggacaaattttaactgtagtttattttgcatactttatatttaatcctttaattattaaatgatgagataacttattaaat---------atagaaaatttattatttattattggaagattattattaattatttttgtattagtaagagtagcatttttaactcttttagaacgaaaggttttaggttatattcaaattcgtaagggacctaataaggttggaattgcaggaattcctcaacctttttgtgatgcaattaaattatttactaaggaacagacttatcctttattgtctaattatatttcttattatttttctcctattttttctttatttttatcattattagtatgaatatgtatgccaatatttgtgaagcttttttcttttaatttagggttattattttttctttgttgtactagtttaggagtttatacagtaataattgctggttggtcttctaattcaaactatgctttattagggggtttacgagctgttgctcaaactatttcttatgaagttagattagctttagttttattaagttttatttttttaattggaggttataatatattaatattttataagtaccaaatatttatttgatttttatttattatatttcctatggcattagtttgatttagaatttctttagctgaaactaatcgtactccttttgattttgctgaaggggaatccgaattagtttctgggtttaatgtagaatatagaagaggaggatttgcattaatttttttagctgaatatgcaagaattttatttataagaatattattttgtgtaatatttttgggtagagatgtattttctttctttttttatattaagttaacttttgtttcttttatatttatttgagttcgtggtacattaccccgttttcggtatgataaattaatatatttagcttgaaagagttttttacctttttcattaaattttttattattttttgtagggtttaagatttttttattttatttaatttattatattaattatattcaat-ata-aaaataataatttatcaaatattaggtcctttcgtactgaaatattttc-attttttaaagatagaaaccaacctggcttacgccggtttgaactcagatcatgtaagaatttaaaagtcgaacagacttaaaatttaagcggctacacctaaaattatatcttaatccaacatcgaggtcgcaatcttttttatcgatatgaactctccaaaaaaattacgctgttatccctaaagtaacttgtttttttaatcgctaataacggatcaattattcataaattaatg-atttaaacaattaaaagtttattaaattttaatatcaccccaataaaatatc-atctattatcataacaaaaaaaatctacaaaattataata--atataaatataaagatttatagggtcttctcgtcttttaaataaattttagctttttgactaaaaaataaaattctattataaatttttatgaaacagttaatatctcgtccaaccattcataccagccttcaattaaaagactaatgattatgctaccttt-gcacagttagtatact-gcggccattt--aaaaaa--attcagtgggcaggtcagactttaaaaaaaa-ttc--aaaaagacatgtttttgttaaacaggcgaacatt--atttttgccgagttctttataaaaacttttcatttatatttatttttaca-atctaatatactaattttatcataatttattcatttttattattaaaatgaatactttaataaaaa-tttaaaattttaataaataa--taattattata-aaataaattataacacttttattaataatagctatttctaagcttatatttatta-ata-tatttatttatttttaaaaatttattttacagcttatcccataaaatattaaaattaaatatttatttaattaatttatttaattaaataatataaaatttctaaattaaatttatttcttaaagaactagatacctttaaaaacgaataacatttcatttctaatatactattaaaaataattttgccacattaacttttataatatattaactcttttaaaatcgagaaaattatcttaaataatttttatttgataaaccctgatacacaaggtacaataaattaaattttcttttaaaataa-aaatttttcaaa-ttatttcaattttctttcacaatactattacactataattaatattattttttctttattaaatactaaaaca-attcaa-tttataattatttttaataatttataat--tc-aaaa-aaaaacaattaataaataaaatctaatc--CATTCTAGGTACACTTTCCAGTACATCTACTATGTTACGACTTATCTTACCTTAGTAGTAAGAGTGACGGGCGATGTGTGCATATTTTAGAGCTAAAATCAAATTATTAATCTTTATAATTTTACTATCAAATCCACCTTCAATAAATA-TTTCAAATT-TATATCCGTTTAAATAAATTTATTGTAACCCATTTCTACTTAAATATTAGCTACACCTTGATCTGATATATTTTCTTTTTAAAAATTTTGAAAATTAACA-TTCTTATAAAATATTCTAATAACGACGGTATATAAACTGATT-ACAAACTTAAGTAAGGTCCATCGTGGATTATCGATTACAGAAC-AGGTTCCTCTGAATAGACTAAAATACCGCCAAATTTTTTAAGTTTCAAGAACATAACTACTACTACCTTAGTTTT-TTAATTTACATTTTAAATAATAGGGTATCTAATCCTAGTTTATTATTAAAATTTTCAAGCTTCAATTATTTTAATAAAAAA--A-TTTATAAATTT-AAAATTTCACCTAATAAATTTATTTTTATTTTATAACTAAACAATTTAACTTCA-ACTAAAAAAAA-TTTATTTGCATTATTCGTATAACCGCGGCTGCTGGCACAAATTTAGCCAATACT-CTTTAGTATTACTATTTCTAAGTTTCCTTAATT-AATAATATTAATTACTGCGGATAATAAT-AAAAATTATTTA-CTATTAAAATAAATAAATATTCATATAAAAATTTACATATAAATTAAACTAATAATAAATTTACAAGCCAAAATAAAACTTTAT
>L.illustris_KM657110
atttttaacaattcatcaaaaattatatttttcggaattttaataataggaacattaatttctatttctgctaattcttggttaggagcttgaataggtctagaaattaatttattagcttttatccccctaataagagatgataaattaatatcaacagaagcctcattaaagtattttttaactcaagcattagcatcttcagtatttctattcgcagtaattttatttttactaaattcaagtaaaac---aaattcaaattactttatagaaataataattttttcttcccttctcttaaaaagaggttccgccccattccatttttgattccctaacgtaatagaaggattatcatgaacaaatgcattaattttaataacttgacaaaagattgctcctttaatattaatttcttatattatttttaaaccattaattattacaagaattattctttcaagtttaattggtgcattaggagggttaaatcaaacctctttacgtaaattaatagcttattcttctattaatcatttaggttgaatactagcagctatatataacagaaatttattatgaataacttactttttattttattcattcctttcatgtgctataatttttatatttaatatatttaaaacatcacatattaaccaattattttcattattttttcattcaaaaattataaaattttttttattttttaatttattatctttaggaggattacctccatttataggatttttccctaaatgaattgttattcaatctttaactattaataatcaattatttttattaacatttatagtattaataacattaattactttatatttttatatacgattatcttatagagcttttatactaaattattatgaaaataattgaataaattcttctatatataagtctaattatataaaaatttttataattttttcatttatttcaacttttgggttattcctaatttcttctttatattttttattt------------------------------------attggtactttatactttatttttggagcttgatccggtataatcggaacttcattaagaattttaattcgagctgaattaggacaccctggtgcattaattggagatgaccaaatttataatgtaattgttacagctcatgcttttattataattttctttatagtaatgccaattataattggaggatttggaaattgattagttcctttaatattaggagctccagatatagcattccctcgaataaataatataagattttgacttttacctcctgcattaactttactattagtaagtagtatagtagaaaacggagctggaacaggatgaacagtttaccctcctttatcatctaatatcgctcatggaggagcttctgttgatttagctattttttctcttcatttagcaggaatttcatcaattttaggagctgtaaattttattactacagttattaatatacgatcaacagggattacttttgatcgaatgcctttattcgtttgatcagtagtaattacagctttattacttttattatcattaccagtattagctggagctattactatacttttaactgatcgaaatcttaatacttcattctttgatccagcaggaggaggagacccaattttataccaacatttattttgattctttggtcatcctgaagtttatattttaattttacctggatttggaataatttctcatattattagtcaagaatcaggaaagaaggaaacattcggatcactaggaataatttatgctatattagctattggattattaggatttattgtatgagcacatcacatatttactgtagggatagacgttgatactcgagcttactttacttcagctacaataattattgctgtaccaactggaattaaaatttttagttgattagcaactctttatggaactcaattaaattattctcctgctactttatgagctttagggtttgtatttttattcacagtaggaggattaactggagttgttttagctaattcttcagttgatattattttacatgatacatattatgtagtagctcattttcactatgtattatcaataggagctgtatttgctattatagcaggattcgttcattgatatcctctatttacaggactaactttaaatgcaaagatgttaaagagtcaatttactattatatttattggagtaaatttaactttcttccctcaacattttttaggactagcaggaataccacgacgatactcagattacccagatgcttacacaacttgaaatgtaatttctacaattgggtcaacaatttccctattaggaattttatttttctttttcattatttgagaaagtcttgtaactcaacgtcaagttttattccctgttcaattaaattcatcaattgaatgactacaaaatactccaccagctgaacatagttattctgaattacctttattaactaatt--atgtcaacatgagcaaatttaggtttacaagatagttcttctcctttaatagaacaattaatctttttccacgatcacgcacttttaattttagtaataattactgttcttgtaggatatttaatatttatattattttttaacaaatatgtaaatcgatatttattacatggacaaactattgaaattatttgaacaattttaccagcaattattttattatttattgcttttccttctcttcgattattatacttacttgatgaaattaatgaaccttcaattactttaaaggcaattggacatcaatgatactgaagttacgaatattcagactttgcaaatattgaatttgattcatacataattcccacaaatgaattatcaattgatagattccgtttattagacgttgataaccgagtagttttaccaataaattctcaaattcgaattttagtaactgccgcagatgtaattcattcttgaactatcccagcattaggagtaaaggtagatggtactcctggtcgactaaaccaaacaaattttttaattaatcgacctggtttattttacggacaatgttcagaaatttgtggagctaatcatagttttataccaattgtaattgaaagaattccagtaaattactttattaagtgaatttctaataat-ataaattctt-attcctcaaatagcacctattggttgattaagcttatttattattttttcaattgcttttgtaatttttaatgtaataaattattattcatttatcccttctatacctaaatctaatttaattaataaaacacaatctacaaattcattaaattgaaaatgaatgataacaaatttattctcagtatttgacccttcttctagtatttttaatttatcactaaattgattaagtacatttttaggaattttaataattccttctatatattgattgataccttctcgatatcatattttttgaaataatattttattaactcttcataaggaattcaaaactcttttaggccctataggagctaatggttcaacatttattttcgtctcattattttctataattctttttaataattttataggattatttccttatatttttacaagtacaagtcatttaactttaactcttacattagctctacctttatgattatgttttatactatttggatgaattaataatactcaacatatatttgctcatttagttcctcaaggaacccccgcagtattaataccttttatagtatgcattgaaacaattagtaatgtaatttgaccaggtactttagcagttcgattaacagctaatataattgcaggacatttattattaactcttttaggaaatacaggtccttntatatcaacaattttattaagccttttaattattacacaaaatgctttattagttcttgaatcagctgttgctataantcaatcttatgtatttgctgtttttagaaccccttattntagggaagtaa------------------------tttctttagtagattatagcccatgaccattaacagcttcaattggagctataacaactgttgctggaatagtaaagtgattccatcaatatgatgtttcattattcttattaggtaatattatcactattttaactgtttatcaatgatgacgagatgtttctcgagaaggaacctttcaaggtcttcatactgacgctgtaactacaggattacgatgaggaataattttattcattttatcagaagttttattcttcgtttcattcttttgagctttcttccacagaagtctttctccatcaattgaattaggagctatatgacctcctataggaattactccttttaacccattccaaattcctttattaaatacagtaattttattaacttcaggaattactgtaacttgagctcatcatagtttaatggaaggaaatcattcacaaactactcaaggattattttttacagtaattttaggaatttattttactattcttcaagcttacgaatatattgaagctccatttacaattgctgattctatttatggttcaacattcttcatagcaacaggattccatggagtacatgttttaattggaactacttttttattagtatgtttaattcgtcatttaaataatcatttttctaaaaatcatcatttcggatttgaagctgctgcttgatattgacattttgttgatattgtttggttattcctttacgtttcaatctattgatgaggaggtataattttatcaattttaacaattagttcaattattttattaatttcaattgtagtaatattactagcctcaattctttcaaaaaaaacattagtagaccgagaaaaagcatccccatttgaatgtggatttgaccctaagtcatcctctcgactaccattctcactacgattttttttaatcacaattatttttcttatttttgatgtagaaattgctttaattcttcctattatcttaattattaaattttctaatttaataatatgaacaattacttcaattattttcattttaattttattattaggtctttaccatgaatgaaatcaaggaatattaaactgatcaaat---------atatcaatttgtacaattagttttgtaagattatttttttttagattatcttcttttttaataggtcttatttttattataaatgattatagaatttttattgaatgagaagttgtttcaataaattcaataaatattgttatgactttattgttagattgaataagtttaatttttatatcttttgttttaataatttcttctttagttattttttatagaaaggaatatatagaaagtgattataaaattaatcgatttattatattagtattaatatttgttacttctataatgttattaattattagtcctaatttaattagaattttattagggtgagatggtttaggattagtttcttattgtttagtaatttattttcaaaatgttaaatcttataatgctggtatattaacagcgttatctaatcgaattggagatgtagctcttttattagcaattgcttgaatattaaattatggtagttgaaattatatcttttatttagaagtaataaaaagtgacatagaaataataattgtaggaatattagttatgttagctgcaataactaaaagtgctcaaattcctttttcttcttgattaccagctgctatagcagctcctactcctgtatcagctttagtacattcttcaactttggttacagctggggtttatttattgattcggtttaatattttattaagaacttcatgaataggaaatttattattattattatctggtttaacaatatttatagcagggttaggtgctaattatgaatttgatttaaagaaaattattgctttatcaactttaagacaattagggttaataataagaattttatctatagggtattataaattagctttttttcatttattaacccatgctttatttaaggctttattatttatatgtgctggagctattattcataatatgaacaattctcaagatattcgtttaataggaagtttaagattaataataccattaacttcttcttgttttaatgttgctaatttagctttatgtgggatgccttttttagctggattttattctaaggatttaattttagaaactgtttctttatcttatattaatatattttctttctttctttattttttttcaacaggtttaactgtttgttattcttttcggttagtttattatacaataactggtgattcaaatttttcttctttaaatatattaaatgatgaaggttgagtaatattaaaaagtataataggattattaattttaagaatttttggaggaagaatattaagatgattaatttttccaactccagtagttgtagttcttccttcatatttaaagttattaacattatttgtttgtattgtaggaggagtaatagggtatataatttcaaatacttccttatttttttataataaggctttaaataattataatttttcttattttttagggtcaatgtggtttataccttatatttctacttacggaattattaattattctttaattgttgggaatatagtagtaaagtcgtttgatcaaggttggtcagaatattttgggggtcaacaactttatttaaatttagttaaaaattctcaattaaatcaa---atattgcaaaataataatttaaagatttatttattaagttttattttttgaattataattttatacacatatataatttgtttaatgttaaaaattattattagaattttatttttatttccattatgtttaatatataatacttattgaatggtacaaagtttattgtttttattaagttttatttttattttaataaatatgtatagaaattattttatatcaatttcttatttatttgggtgtgatataatttcttatggattaattttattaagattatggattgtttctttaatattaatggctagtgaatctatttataagtatagaaattatactaatttatttttattaaatattattttattattaattttattagtattaacttttagaagaataagattatttatgttttatttattttttgaaagaagtttaattcctacattatttttaattttagggtgaggttatcaacctgaacgattacaggctggtgtttatttattattttatactttattagtttctttacctatattaattggtattttttatttatataaggctactggaactttaaatttttatttattaaataattatatatttaattatgaaattctttatttttcattagtgatagcttttttagtaaaaatacctatatttttagttcatttatgattacctaaggctcatgtagaagctcctgtttctgggtcaataattttagctggaattatattaaagttaggaggatatgggttgttacgagtattcccttttttacagttaataggattgaaatttaattttatttgaattagaattagattagtaggaggagtattagtgagattaatttgtttacgtcaaacagatttaaaggctttaattgcttattcttcagttgctcatataggaattgtattagctggtttaataactttaacttatataggaatttgtggttcttatacattaataattgctcatggattatgttcatctggattattttgtttagctaatatttcttatgaacgaacaggtagtcgaagtttattaattaataaggggatattaaattttataccttctatagcattatgatgatttttattaagatctgctaatatagcagctccacctactttaaatttgttaggagaaatttctttaattaatagaattgttagttgatcgtgagtttcaatatttatattatctttactgtctttttttagagctgcttatactttgtatttatatgcttatagtcaacatggtaaaattttttcagggatgtattcttttagaggagggtctgttcgagaatttttacttttatttttacattgatttcctttaaatttattaattttaaagggggatatatgtatattatgattaatgatagcaattttaaattgaagcttaccaagtattttatttattataggagtatttacttttgtttctaatcgaaagcatttattatctatattgttaagattagagtatattgttttaagattatttcttttattatttatttatttaaatatattaaattatgaaaatttttttagaatgatatttttaacttttagtgtttgtgaaggagcattaggtctttcaattttagtttcaataattcgtactcatggaaatgattattttcaaagatttaatattttgcaatgtattatacaatgaattttattatctcttttaattatttttaattttatttttataaatataaagcatccattagcaataggattaattcttttaatccaaactactttagtaactttaacctcaggtattatagctaaaagattctgattttcttatattttatttttagtttttttaggaggaatattagttttatttatttatgtaacttctttagcttcaaatgaaatatttacattttcaattaaactattattaatttctttaagaatttttactgtaataattat---tacattattttttatagataaaaatatccttcta---caataccaaaatttagaagttaaatcaatctatgatataaattcatacttaatagaaaattctctatctttaaataaattatataattacccaactaatttattaacaattttattaataaattatttattaattacactaattgctgtagttaaaattactaaattatttaagggtcctcttcgaccaatatttaacatgaacaaacctttacgaatcaaacacccaatttttagaattgctaatagtgctttagtagatttaccagcacctattaatatttcagcttgatgaaattttggatctttattatttttatgtttaataattcaaattttaactggtttatttttagctatacattacacagcagatattaatttagcttttaatagagttaatcacatttgccgagatgtaaattatggatgattattacgaactatacatgctaatggtgcatcatttttttttatttgtatttatttacatgtaggacggggaatttattacggatcatatttatttacacctacttgattagtaggagtaattatcttatttttagtaataggaacagcatttataggatatgtccttccatgaggtcaaatatctttttgaggagcaacagttattactaatttattatctgccatcccttacttagggattgacttagtacaatgagtatgaggaggattcgctgttgataatgctacattaactcgatttttcacttttcactttattttaccattcattgtattagctgcaacattaattcatattttatttttacatgaaactggttctagtaaccctataggattaaattctaatattgataaaattccatttcatccttattttacttttaaggatattgtaggatttgttgtaataacaataattttacttttattagtattaattaatccttatcttttaggagaccctgataattttatcccagctaatcctttagttacaccagttcatattcaaccagaatgatattttttatttgcttacgctattttacgatcaattcctaacaagttaggaggagtaattgccttagtactttctattgcaattttagctattttaccattttatcatttaagaaaattccgaggaattcaattttaccctattaaccaaattttattctgagtaatagtagtaacagtaattttattaacatgaattggagctcgaccagttgaagaaccttatgttttagtaggacaaattttaactgtagtttattttgcatactttatatttaatcctttaattattaaatgatgagataatttattaaat---------atagaaaatttattatttattattggaagattattattaattatttttgtattagtaagagtagcatttttaactcttttagaacgaaaggttttaggttatattcaaattcgtaagggacctaataaggttggaattgcaggaattcctcaacctttttgtgatgcaattaaattatttactaaggaacagacttatcctttattgtctaattatatttcttattatttttctcctattttttctttatttttatcattattagtatgaatatgtataccaatatttgtgaagcttttttcttttaatttaggattattattttttctttgttgtactagtttaggagtttatacagtaataattgctggttgatcttctaattcaaattatgctttattaggaggtttacgagctgttgctcaaactatttcttatgaagttagattagctttggttttattaagctttatttttttaattggaggttataatatattaatattttataagtatcaaatatttatttgatttttatttattatatttcctatggcattagtttgatttagaatttctttagctgaaactaatcgtactccttttgattttgctgaaggggaatctgaattagtttctgggtttaatgtagaatatagaagaggaggatttgcattaatttttttagctgaatatgcaagaattttatttataagaatattattttgtgtaatatttttgggtagagatgtattttctttctttttttatattaagttaacttttgtttcttttatatttatttgagttcgtggaacattgcctcggtttcggtatgataaattaatatatttagcttgaaaaagttttttacctttttcattaaattttttattattttttgtagggtttaagatttttttattttatttaatttattatattaattatattcaat-ata-aaaataataatttatcaaatattaggtcctttcgtactgaaatattttc-attttttaaagatagaaaccaacctggcttacgccggtttgaactcagatcatgtaagaatttaaaagtcgaacagacttaaaatttaagcggctacacctaaaattatatcttaatccaacatcgaggtcgcaatcttttttatcgatatgaactctccaaaaaaattacgctgttatccctaaagtaacttgtttttttaatcgctaataacggatcaattattcataaattaatg-atttaaacaattaaaagtttattaaattttaatatcaccccaataaaatatc-atctattatcataacaaaaaaaatctacaaaattataata--atataaatataaagatttatagggtcttctcgtcttttaaataaattttagctttttgactaaaaaataaaattctattataaatttttatgaaacagttaatatctcgtccaaccattcataccagccttcaattaaaagactaatgattatgctaccttt-gcacagttagtatact-gcggccattt--aaaaaa--attcagtgggcaggtcagactttaaaaaaaa-ttc--aaaaagacatgtttttgttaaacaggcgaacatt--atttttgccgagttctttataaaaacttttcatttatatttatttttaca-atctaatatactaattttatcataatttattcatttttattattaaaatgaatactttaataaaaa-tttaaaattttaataaataa--taattattata-aaataaattataacacttttattaataatagctatttctaagcttatatttatta-ata-tatttatttatttttaaaaatttattttacagcttatcccataaaatattaaaattaaatatttatttaattaatttatttaattaaataatataaaatttttaaattaaatttatttcttaaagaactagatacctttaaaaacgaataacatttcatttctaatatattattaaaaataattttgccacattaacttttataatatattaactcttttaaaatcgagaaaattatcttaaataatttttatttgataaaccctgatacacaaggtacaataaattaaattttcttttaaaataa-aaatttttcaaa-ttatttcaattttctttcacaatactattacactataattaatattattttttctttattaaatactaaaaca-attcaa-tttataattatttttaataatttataat--tcaaaaa-aaaaacaattaataaataaaatctaatc--CATTCTAGGTACACTTTCCAGTACATCTACTATGTTACGACTTATCTTACCTTAGTAGTAAGAGTGACGGGCGATGTGTGCATATTTTAGAGCTAAAATCAAATTATTAATCTTTATAATTTTACTATCAAATCCACCTTCAATAAATA-TTTCAAATT-TATATCCGTTTAAATAAATTTATTGTAACCCATTTCTACTTAAATATTAGCTACACCTTGATCTGATATATTTTCTTTTTAAAAATTTTGAAAATTAACA-TTCTTATAAAATATTCTAATAACGACGGTATATAAACTGATT-ACAAACTTAAGTAAGGTCCATCGTGGATTATCGATTACAGAAC-AGGTTCCTCTGAATAGACTAAAATACCGCCAAATTTTTTAAGTTTCAAGAACATAACTACTACTACCTTAGTTTT-TTAATTTACATTTTAAATAATAGGGTATCTAATCCTAGTTTATTATTAAAATTTTCAAGCTTCAATTATTTTAATAAAAAA--A-TTTATAAATTT-AAAATTTCACCTAATAAATTTATTTTTATTTTATAACTAAACAATTTAACTTCA-ACTAAAAAAAA-TTTATTTGCATTATTCGTATAACCGCGGCTGCTGGCACAAATTTAGCCAATACT-CTTTAGTATTACTATTTCTAAGTTTCCTTAATT-AATAATATTAATTACTGCGGATAATAAT-AAAAATTATTTA-CTATTAAAATAAATAAATATTCATATAAAAATTTACATATAAATTAAACTAATAATAAATTTACAAGCCAAAATAAAACTTTAT
>L.illustris_KM657109
[truncated: 762,857 more chars]
