# Supplementary material for: Characterization and Comparative Analysis of Mitochondrial Genomes Among the Calliphoridae (Insecta: Diptera: Oestroidea) and Phylogenetic Implications
Source: Front Genet. 2022 Feb 17;13:799203. doi: 10.3389/fgene.2022.799203 (PMC8891575; doi:10.3389/fgene.2022.799203)
Supplement: Supplementary file 3 [file DataSheet2.ZIP › Supplementary file 3-Data availability-alignments and trees/Trees-nexus/BI/PCG123.nex.con.tre]

#NEXUS
[ID: 9895577540]
begin taxa;
	dimensions ntax=86;
	taxlabels
		C.vicina_JX913760
		C.vomitoria_KT444440
		C.nigribarbis_MK893470
		C.nigribarbis_MT017724
		C.uralensis_MT017722
		C.sinensis_MT017707
		T.calliphoroides_MT017731
		C.chinghaiensis_KT936147
		A.arabomi_KP872701
		H.ligurriens_JX913759
		L.porphyrina_JX913758
		L.cuprina_JX913744
		L.cuprina_JX913745
		L.cuprina_JX913746
		L.cuprina_JX913747
		L.cuprina_JX913748
		L.cuprina_JX913749
		L.cuprina_KT272779
		L.cuprina_JX913750
		L.cuprina_JX913751
		L.cuprina_JX913752
		L.cuprina_JX913753
		L.sericata_JX913754
		L.sericata_KT272854
		L.sericata_JX913755
		L.sericata_JX913756
		L.sericata_AJ422212
		L.caesar_KM657111
		L.illustris_KM657110
		L.illustris_KM657109
		L.illustris_KT272845
		L.papuensis_MH540746
		L.papuensis_MT017717
		C.albiceps_JX913736
		C.albiceps_KT272864
		C.rufacies_JX913740
		C.rufacies_JX913741
		C.bezziana_JX913737
		C.megacephala_JX913738
		C.megacephala_AJ426041
		C.megacephala_MK075819
		C.putoria_KT272850
		C.saffranea_JX913742
		C.pacifica_KP861632
		C.megacephala_KT272865
		C.megacephala_KT272775
		C.phaonis_KX500359
		C.pinguis_KM244730
		C.putoria_AF352790
		C.nigripes_KT444441
		P.terraenovae_JX913743
		P.terraenovae_KT272776
		P.regina_KC005712
		P.regina_KT272842
		P.rudis_JX913761
		C.hominivorax_AF260826
		C.hominivorax_KM669713
		C.macellaria_KT272853
		H.sp_KT272860
		P.paraensis_KT272861
		L.coeruleiviridis_KT272780
		C.idioidea_KT272777
		P.mongolica_MT017721
		M.domestica_KM200723
		M.sorbens_MH521132
		W.rufopicta_KT272849
		E.flavipalpis_JQ348961
		H.spinigera_MH705623
		H.chalcogaster_MH521131
		H.aenescens_MH973639
		L.sericata_JX913757
		P.pediculata_MT017729
		S.formosensis_MF688648
		S.misera_MF133500
		S.africa_KM881633
		S.similis_KM287431
		S.portschinskyi_KM287570
		E.civilis_MG792804
		E.sorbillans_HQ322500
		M.sp_KT272778
		G.haemorrhoidalis_MG920502
		G.inermis_MG920503
		G.nasalis_MG920505
		G.nigricornis_MG920506
		G.intestinalis_MG920504
		E.japonica_MK903727
		;
end;
begin trees;
	translate
		1	C.vicina_JX913760,
		2	C.vomitoria_KT444440,
		3	C.nigribarbis_MK893470,
		4	C.nigribarbis_MT017724,
		5	C.uralensis_MT017722,
		6	C.sinensis_MT017707,
		7	T.calliphoroides_MT017731,
		8	C.chinghaiensis_KT936147,
		9	A.arabomi_KP872701,
		10	H.ligurriens_JX913759,
		11	L.porphyrina_JX913758,
		12	L.cuprina_JX913744,
		13	L.cuprina_JX913745,
		14	L.cuprina_JX913746,
		15	L.cuprina_JX913747,
		16	L.cuprina_JX913748,
		17	L.cuprina_JX913749,
		18	L.cuprina_KT272779,
		19	L.cuprina_JX913750,
		20	L.cuprina_JX913751,
		21	L.cuprina_JX913752,
		22	L.cuprina_JX913753,
		23	L.sericata_JX913754,
		24	L.sericata_KT272854,
		25	L.sericata_JX913755,
		26	L.sericata_JX913756,
		27	L.sericata_AJ422212,
		28	L.caesar_KM657111,
		29	L.illustris_KM657110,
		30	L.illustris_KM657109,
		31	L.illustris_KT272845,
		32	L.papuensis_MH540746,
		33	L.papuensis_MT017717,
		34	C.albiceps_JX913736,
		35	C.albiceps_KT272864,
		36	C.rufacies_JX913740,
		37	C.rufacies_JX913741,
		38	C.bezziana_JX913737,
		39	C.megacephala_JX913738,
		40	C.megacephala_AJ426041,
		41	C.megacephala_MK075819,
		42	C.putoria_KT272850,
		43	C.saffranea_JX913742,
		44	C.pacifica_KP861632,
		45	C.megacephala_KT272865,
		46	C.megacephala_KT272775,
		47	C.phaonis_KX500359,
		48	C.pinguis_KM244730,
		49	C.putoria_AF352790,
		50	C.nigripes_KT444441,
		51	P.terraenovae_JX913743,
		52	P.terraenovae_KT272776,
		53	P.regina_KC005712,
		54	P.regina_KT272842,
		55	P.rudis_JX913761,
		56	C.hominivorax_AF260826,
		57	C.hominivorax_KM669713,
		58	C.macellaria_KT272853,
		59	H.sp_KT272860,
		60	P.paraensis_KT272861,
		61	L.coeruleiviridis_KT272780,
		62	C.idioidea_KT272777,
		63	P.mongolica_MT017721,
		64	M.domestica_KM200723,
		65	M.sorbens_MH521132,
		66	W.rufopicta_KT272849,
		67	E.flavipalpis_JQ348961,
		68	H.spinigera_MH705623,
		69	H.chalcogaster_MH521131,
		70	H.aenescens_MH973639,
		71	L.sericata_JX913757,
		72	P.pediculata_MT017729,
		73	S.formosensis_MF688648,
		74	S.misera_MF133500,
		75	S.africa_KM881633,
		76	S.similis_KM287431,
		77	S.portschinskyi_KM287570,
		78	E.civilis_MG792804,
		79	E.sorbillans_HQ322500,
		80	M.sp_KT272778,
		81	G.haemorrhoidalis_MG920502,
		82	G.inermis_MG920503,
		83	G.nasalis_MG920505,
		84	G.nigricornis_MG920506,
		85	G.intestinalis_MG920504,
		86	E.japonica_MK903727
		;
tree con_all_compat = [&U] (1[&prob=1.00000000e+000,prob_stddev=0.00000000e+000,prob_range={1.00000000e+000,1.00000000e+000},prob(percent)="100",prob+-sd="100+-0"]:1.634811e-002[&length_mean=1.64083992e-002,length_median=1.63481100e-002,length_95%HPD={1.29704700e-002,1.99448000e-002}],6[&prob=1.00000000e+000,prob_stddev=0.00000000e+000,prob_range={1.00000000e+000,1.00000000e+000},prob(percent)="1…
end;
