# Supplementary material for: Characterization and Comparative Analysis of Mitochondrial Genomes Among the Calliphoridae (Insecta: Diptera: Oestroidea) and Phylogenetic Implications
Source: Front Genet. 2022 Feb 17;13:799203. doi: 10.3389/fgene.2022.799203 (PMC8891575; doi:10.3389/fgene.2022.799203)
Supplement: Supplementary file 3 [file DataSheet2.ZIP › Supplementary file 3-Data availability-alignments and trees/Trees-nexus/ML/PCG12.nex.treefile]

(C.vicina_JX913760:0.0023860870,(((C.vomitoria_KT444440:0.0019913514,((C.nigribarbis_MK893470:0.0001612291,C.nigribarbis_MT017724:0.0001425686)100/100:0.0035076519,C.uralensis_MT017722:0.0010138754)43.3/97:0.0010035347)99.6/100:0.0037383556,T.calliphoroides_MT017731:0.0051651449)82.2/96:0.0011878373,((C.chinghaiensis_KT936147:0.0266900095,A.arabomi_KP872701:0.0005581513)100/100:0.0123296061,(((H.ligurriens_JX913759:0.0115251612,L.coeruleiviridis_KT272780:0.0135838643)92.4/99:0.0018264354,(((L.porphyrina_JX913758:0.0094776693,(L.caesar_KM657111:0.0009210137,((L.illustris_KM657110:0.0006118536,L.illustris_KM657109:0.0004293086)97.5/100:0.0010988814,L.illustris_KT272845:0.0003016865)96.3/100:0.0010655428)99.5/100:0.0031389033)70.6/94:0.0013551200,(L.papuensis_MH540746:0.0054934773,L.papuensis_MT017717:0.0045963519)100/100:0.0139775084)93.2/98:0.0011880962,(((((((L.cuprina_JX913744:0.0000000000,L.cuprina_JX913747:0.0000000000):0.0000000000,L.cuprina_JX913748:0.0000000000):0.0000027007,L.cuprina_JX913746:0.0000027007)0/94:0.0000027007,L.cuprina_JX913745:0.0001520381)92.5/100:0.0004577539,L.cuprina_JX913749:0.0006106540)73.1/99:0.0001305350,L.cuprina_KT272779:0.0020192425)100/100:0.0042051553,((((L.cuprina_JX913750:0.0001527539,L.cuprina_JX913753:0.0000020951)0/96:0.0000021863,L.cuprina_JX913751:0.0001526828)84/100:0.0001526827,L.cuprina_JX913752:0.0000022053)86/99:0.0003528396,((L.sericata_JX913754:0.0001522831,(L.sericata_KT272854:0.0000021406,L.sericata_JX913757:0.0000027007)0/94:0.0000021357)95.4/100:0.0006107072,((L.sericata_JX913755:0.0000022208,L.sericata_JX913756:0.0000020369)96.9/100:0.0006121584,L.sericata_AJ422212:0.0004585532)0/87:0.0000022055)87.3/93:0.0007194590)27.7/83:0.0007147575)100/100:0.0063595198)99.6/100:0.0034120912)99.4/100:0.0035746368,((((((C.albiceps_JX913736:0.0001728089,C.albiceps_KT272864:0.0001296431)99.7/100:0.0040188710,(C.rufacies_JX913740:0.0003004507,C.rufacies_JX913741:0.0007853063)99.3/100:0.0034670793)100/100:0.0147508134,(((C.bezziana_JX913737:0.0086992492,((((((C.megacephala_JX913738:0.0001496776,C.megacephala_MK075819:0.0001496245)0/40:0.0000020136,C.megacephala_KT272775:0.0000027007)0/32:0.0000027007,(C.putoria_KT272850:0.0000027007,C.megacephala_KT272865:0.0000027007)0/77:0.0000027007)0/46:0.0000021954,C.megacephala_AJ426041:0.0000020953)93.6/100:0.0007476884,(C.saffranea_JX913742:0.0004485782,C.pacifica_KP861632:0.0000027007)0/81:0.0000025173)99.9/100:0.0031542872,(C.phaonis_KX500359:0.0035146259,C.pinguis_KM244730:0.0020216375)97.4/100:0.0016999096)80.2/96:0.0013322912)99.8/100:0.0055505677,C.nigripes_KT444441:0.0100772183)68.3/83:0.0024753008,C.putoria_AF352790:0.0061694311)95.1/96:0.0026872781)97.4/46:0.0038252047,((P.terraenovae_JX913743:0.0007419738,P.terraenovae_KT272776:0.0002872875)100/100:0.0086475139,(P.regina_KC005712:0.0000027007,P.regina_KT272842:0.0001475140)100/100:0.0113897174)99.3/100:0.0039589344)68.3/41:0.0023317741,(((((C.hominivorax_AF260826:0.0000027007,C.hominivorax_KM669713:0.0002963961)100/100:0.0183274248,C.macellaria_KT272853:0.0041215322)99.8/100:0.0067607049,P.paraensis_KT272861:0.0084863097)87.2/99:0.0025688277,H.sp_KT272860:0.0101236999)46.2/82:0.0026066882,C.idioidea_KT272777:0.0160012498)92.7/99:0.0027533658)99.5/51:0.0051186102,((((P.rudis_JX913761:0.0089196840,P.pediculata_MT017729:0.0164715717)100/100:0.0557649010,(P.mongolica_MT017721:0.0609308942,(W.rufopicta_KT272849:0.0870788995,((E.flavipalpis_JQ348961:0.0680780950,E.civilis_MG792804:0.0381390247)100/100:0.0308203080,(E.sorbillans_HQ322500:0.1131800791,E.japonica_MK903727:0.0426970395)100/99:0.0195289457)49.4/93:0.0059581196)99.6/100:0.0146561736)72.6/82:0.0078917161)34/65:0.0050579530,M.sp_KT272778:0.1321756839)93.1/68:0.0054605156,((((M.domestica_KM200723:0.0108755769,M.sorbens_MH521132:0.0122458835)100/100:0.0346612858,((H.spinigera_MH705623:0.0300906143,H.chalcogaster_MH521131:0.0219485562)83.1/97:0.0055742225,H.aenescens_MH973639:0.0257331512)100/100:0.0340233162)99/99:0.0124724457,(((G.haemorrhoidalis_MG920502:0.0001450644,G.inermis_MG920503:0.0009121618)100/100:0.0313810244,G.intestinalis_MG920504:0.0201785041)96.4/100:0.0089645151,(G.nasalis_MG920505:0.0299945700,G.nigricornis_MG920506:0.0296316936)85.3/92:0.0100874052)100/100:0.2103681800)83/68:0.0053646266,((((S.formosensis_MF688648:0.0160500663,S.misera_MF133500:0.0129637611)84/90:0.0036007120,S.similis_KM287431:0.0086133694)86.5/93:0.0027015742,S.africa_KM881633:0.0155567030)98.8/99:0.0073915297,S.portschinskyi_KM287570:0.0135164863)100/100:0.0346165418)82.3/61:0.0034287184)99.8/100:0.0095163885)99.1/100:0.0042219293)100/100:0.0102202477)91.1/99:0.0017507677)98.2/100:0.0017692368,C.sinensis_MT017707:0.0025045130);
