# Supplementary material for: Characterization and Comparative Analysis of Mitochondrial Genomes Among the Calliphoridae (Insecta: Diptera: Oestroidea) and Phylogenetic Implications
Source: Front Genet. 2022 Feb 17;13:799203. doi: 10.3389/fgene.2022.799203 (PMC8891575; doi:10.3389/fgene.2022.799203)
Supplement: Supplementary file 3 [file DataSheet2.ZIP › Supplementary file 3-Data availability-alignments and trees/Trees-nexus/ML/PCG123.nex.treefile]

(C.vicina_JX913760:0.0154228108,((((C.vomitoria_KT444440:0.0171153029,C.uralensis_MT017722:0.0106714938)19.1/76:0.0041042806,(C.nigribarbis_MK893470:0.0006799343,C.nigribarbis_MT017724:0.0002772721)100/100:0.0167302962)100/100:0.0165578534,((C.chinghaiensis_KT936147:0.0282060189,A.arabomi_KP872701:0.0006438158)100/100:0.0462389628,(((H.ligurriens_JX913759:0.0705717056,((((L.porphyrina_JX913758:0.0556327265,(L.caesar_KM657111:0.0095937780,((L.illustris_KM657110:0.0014115700,L.illustris_KM657109:0.0024818627)85.3/97:0.0006336050,L.illustris_KT272845:0.0010729383)100/100:0.0068324755)100/100:0.0203331024)100/100:0.0114846204,(L.papuensis_MH540746:0.0211839806,L.papuensis_MT017717:0.0192886132)100/100:0.0499810475)41.6/84:0.0044762739,((((((L.cuprina_JX913744:0.0000000000,L.cuprina_JX913748:0.0000000000):0.0000028053,L.cuprina_JX913746:0.0000028053)0/94:0.0000028053,L.cuprina_JX913745:0.0001075979)0/86:0.0000028053,L.cuprina_JX913747:0.0001076021)98.3/100:0.0012215481,(L.cuprina_JX913749:0.0006551496,L.cuprina_KT272779:0.0030485599)90.3/98:0.0005138024)100/100:0.0172613987,((((L.cuprina_JX913750:0.0001082168,L.cuprina_JX913751:0.0001081658)0/96:0.0000020357,L.cuprina_JX913753:0.0005387732)89.6/99:0.0002152865,L.cuprina_JX913752:0.0000025513)100/100:0.0045761005,(((L.sericata_JX913754:0.0001082802,L.sericata_KT272854:0.0000028053)76.3/100:0.0001092596,L.sericata_JX913757:0.0001067905)100/100:0.0019605808,((L.sericata_JX913755:0.0000028053,L.sericata_JX913756:0.0002152410)99.6/100:0.0010760317,L.sericata_AJ422212:0.0006516400)73.1/99:0.0001060795)99.3/100:0.0022748998)100/100:0.0082758578)100/100:0.0336088323)99.9/100:0.0114716448,L.coeruleiviridis_KT272780:0.0797865623)75/92:0.0075483103)100/100:0.0121866288,((((((C.albiceps_JX913736:0.0009310646,C.albiceps_KT272864:0.0013934964)100/100:0.0211661215,(C.rufacies_JX913740:0.0005954352,C.rufacies_JX913741:0.0013753275)100/100:0.0236795977)100/100:0.0579113949,(((C.bezziana_JX913737:0.0411985030,((((((C.megacephala_JX913738:0.0001048917,C.megacephala_MK075819:0.0001049048)0/25:0.0000028053,(C.putoria_KT272850:0.0000028053,C.megacephala_KT272865:0.0000028053)0/75:0.0000028053)0/32:0.0000022531,C.megacephala_KT272775:0.0001045862)86.8/98:0.0002081146,C.megacephala_AJ426041:0.0001057418)99.8/100:0.0016804537,(C.saffranea_JX913742:0.0013789929,C.pacifica_KP861632:0.0009364181)38.3/88:0.0006494206)100/100:0.0144819467,(C.phaonis_KX500359:0.0116612554,C.pinguis_KM244730:0.0065754600)100/100:0.0128074276)100/100:0.0116150628)100/100:0.0282716434,C.putoria_AF352790:0.0418045768)81/90:0.0080977617,C.nigripes_KT444441:0.0583433522)89.2/92:0.0077640083)100/86:0.0148608091,((P.terraenovae_JX913743:0.0018078981,P.terraenovae_KT272776:0.0015232505)100/100:0.0544209372,(P.regina_KC005712:0.0007388059,P.regina_KT272842:0.0006329472)100/100:0.0592661098)100/100:0.0161128053)48.7/71:0.0087246735,(((((C.hominivorax_AF260826:0.0019219712,C.hominivorax_KM669713:0.0028038677)100/100:0.0827151384,C.macellaria_KT272853:0.0317309991)100/100:0.0222686236,H.sp_KT272860:0.0525449950)8.7/73:0.0054538593,P.paraensis_KT272861:0.0562929333)90.9/96:0.0099558882,C.idioidea_KT272777:0.0752471407)100/100:0.0164067353)100/100:0.0208313147,(((P.rudis_JX913761:0.0455673725,P.pediculata_MT017729:0.0455147737)100/100:0.1310139050,((W.rufopicta_KT272849:0.1617092456,((E.flavipalpis_JQ348961:0.1355829343,E.civilis_MG792804:0.1015663032)100/100:0.0482010783,(E.sorbillans_HQ322500:0.1875066560,E.japonica_MK903727:0.0876590829)100/100:0.0369984675)95.4/98:0.0149475463)99.8/100:0.0260501319,M.sp_KT272778:0.2431998694)94.9/86:0.0158642915)98.7/85:0.0160852247,((((M.domestica_KM200723:0.0611481221,M.sorbens_MH521132:0.0590698002)100/100:0.0758727048,((H.spinigera_MH705623:0.0926246210,H.chalcogaster_MH521131:0.0815400490)82/92:0.0171738910,H.aenescens_MH973639:0.0811568690)100/100:0.0642717159)98.9/99:0.0167762551,(((G.haemorrhoidalis_MG920502:0.0000936095,G.inermis_MG920503:0.0015323648)100/100:0.1525634459,G.intestinalis_MG920504:0.1231556982)99.4/100:0.0299012573,(G.nasalis_MG920505:0.1449437242,G.nigricornis_MG920506:0.1308814090)99.8/100:0.0364353144)100/100:0.4639975971)89.4/83:0.0113891743,((((S.formosensis_MF688648:0.0705889958,S.misera_MF133500:0.0656476273)98.7/94:0.0125951735,S.similis_KM287431:0.0449975784)84.5/92:0.0052604714,S.africa_KM881633:0.0812270075)95.9/97:0.0144386244,S.portschinskyi_KM287570:0.0620673579)100/100:0.0948797104)78/73:0.0097364436)100/99:0.0239029082)99.9/99:0.0138319984)100/99:0.0228231611,P.mongolica_MT017721:0.1383930973)100/100:0.0207616814)94.5/98:0.0062568998)99.7/100:0.0087510940,T.calliphoroides_MT017731:0.0331568533)100/100:0.0090383621,C.sinensis_MT017707:0.0163657392);
