# Supplementary material for: Characterization and Comparative Analysis of Mitochondrial Genomes Among the Calliphoridae (Insecta: Diptera: Oestroidea) and Phylogenetic Implications
Source: Front Genet. 2022 Feb 17;13:799203. doi: 10.3389/fgene.2022.799203 (PMC8891575; doi:10.3389/fgene.2022.799203)
Supplement: Supplementary file 3 [file DataSheet2.ZIP › Supplementary file 3-Data availability-alignments and trees/Trees-nexus/ML/PCG123RNA.nex.treefile]

(C.vicina_JX913760:0.0131541979,(((C.vomitoria_KT444440:0.0127506071,((C.nigribarbis_MK893470:0.0005334907,C.nigribarbis_MT017724:0.0002574467)100/100:0.0166041357,C.uralensis_MT017722:0.0090555263)41.4/87:0.0034441607)100/100:0.0140108368,((C.chinghaiensis_KT936147:0.0262247670,A.arabomi_KP872701:0.0135442116)100/100:0.0368115154,(((H.ligurriens_JX913759:0.0599080478,((((L.porphyrina_JX913758:0.0476436192,(L.caesar_KM657111:0.0078493683,((L.illustris_KM657110:0.0012526696,L.illustris_KM657109:0.0021273242)85.9/98:0.0005132947,L.illustris_KT272845:0.0010720466)100/100:0.0056438410)100/100:0.0174178930)100/100:0.0091823702,(L.papuensis_MH540746:0.0350882080,L.papuensis_MT017717:0.0163799619)100/100:0.0425525540)67/89:0.0040250315,((((((L.cuprina_JX913744:0.0000000000,L.cuprina_JX913748:0.0000000000):0.0000027523,L.cuprina_JX913746:0.0000027523)0/94:0.0000027523,L.cuprina_JX913745:0.0000895876)0/79:0.0000027523,L.cuprina_JX913747:0.0000895902)98.9/100:0.0010054091,(L.cuprina_JX913749:0.0005392678,L.cuprina_KT272779:0.0026903576)88.7/99:0.0004223821)100/100:0.0142338586,((((L.cuprina_JX913750:0.0000895843,L.cuprina_JX913751:0.0000895463)0/98:0.0000029313,L.cuprina_JX913753:0.0004445832)86.6/98:0.0001773927,L.cuprina_JX913752:0.0000894193)100/100:0.0038921169,(((L.sericata_JX913754:0.0000896181,L.sericata_KT272854:0.0000027523)76/100:0.0000894543,L.sericata_JX913757:0.0000878976)100/100:0.0017918383,((L.sericata_JX913755:0.0001768177,L.sericata_JX913756:0.0001783606)99.6/100:0.0008868032,L.sericata_AJ422212:0.0007164644)74.8/98:0.0000852527)99.8/100:0.0020980151)100/100:0.0070921406)100/100:0.0280683661)100/100:0.0100491591,L.coeruleiviridis_KT272780:0.0666376424)87.2/95:0.0071761618)100/100:0.0117186310,((((((C.albiceps_JX913736:0.0688406029,C.albiceps_KT272864:0.0690884991)99.9/100:0.0115339385,(C.rufacies_JX913740:0.0007153174,C.rufacies_JX913741:0.0012692521)100/100:0.0187601228)100/100:0.0520642019,(((C.bezziana_JX913737:0.0382664361,(((((C.megacephala_JX913738:0.0001718725,(C.megacephala_MK075819:0.0000863122,(C.putoria_KT272850:0.0000027523,C.megacephala_KT272865:0.0000027523)0/96:0.0000027523)0/79:0.0000027523)74.6/97:0.0000863264,C.megacephala_KT272775:0.0001719323)86.5/99:0.0001697377,C.megacephala_AJ426041:0.0001743265)99.8/100:0.0017649477,(C.saffranea_JX913742:0.0012242828,C.pacifica_KP861632:0.0008611753)34.2/93:0.0005107926)100/100:0.0118748863,(C.phaonis_KX500359:0.0103296668,C.pinguis_KM244730:0.0054465759)100/100:0.0107985792)99.9/100:0.0097999658)100/100:0.0226769745,C.putoria_AF352790:0.0358033867)64.1/92:0.0065560956,C.nigripes_KT444441:0.0484698682)89.7/95:0.0063206319)100/98:0.0130204897,((P.terraenovae_JX913743:0.0015494926,P.terraenovae_KT272776:0.0014611808)100/100:0.0445150651,(P.regina_KC005712:0.0014093843,P.regina_KT272842:0.0005110994)100/100:0.0488762457)100/100:0.0127771964)88.8/91:0.0078857724,(((((C.hominivorax_AF260826:0.0020218066,C.hominivorax_KM669713:0.0021391687)100/100:0.0717514729,C.macellaria_KT272853:0.0257197797)100/100:0.0184611324,H.sp_KT272860:0.0434428045)5.9/59:0.0045916015,P.paraensis_KT272861:0.0453610337)93.5/96:0.0083096282,C.idioidea_KT272777:0.0634087472)100/100:0.0134673313)100/100:0.0175869148,(((P.rudis_JX913761:0.0404062909,P.pediculata_MT017729:0.0387756382)100/100:0.1182225012,((W.rufopicta_KT272849:0.1523430426,((E.flavipalpis_JQ348961:0.1366583844,E.civilis_MG792804:0.0920424170)100/100:0.0416291920,(E.sorbillans_HQ322500:0.1511605548,E.japonica_MK903727:0.0773237890)100/100:0.0383340939)94.3/98:0.0134572146)97.4/98:0.0221082098,M.sp_KT272778:0.2257095144)97.7/89:0.0158789611)99/81:0.0136671396,((((M.domestica_KM200723:0.0522325880,M.sorbens_MH521132:0.0502432908)100/100:0.0680780932,((H.spinigera_MH705623:0.0786519156,H.chalcogaster_MH521131:0.0717044619)50.4/79:0.0138984287,H.aenescens_MH973639:0.0728278425)100/100:0.0645824051)98.3/97:0.0140275452,(((G.haemorrhoidalis_MG920502:0.0002647501,G.inermis_MG920503:0.0011647083)100/100:0.1354279953,G.intestinalis_MG920504:0.1121128784)99.9/100:0.0312045273,(G.nasalis_MG920505:0.1271147133,G.nigricornis_MG920506:0.1175137306)100/100:0.0359091633)100/100:0.3994860751)90.5/76:0.0118851089,((((S.formosensis_MF688648:0.0608058784,S.misera_MF133500:0.0546408757)98.9/97:0.0102336171,S.similis_KM287431:0.0390412190)93.3/97:0.0054218258,S.africa_KM881633:0.0656578514)98.9/99:0.0130184748,S.portschinskyi_KM287570:0.0523494547)100/100:0.0853552590)43/57:0.0077901957)100/98:0.0219531570)100/98:0.0115201695)100/98:0.0192611095,P.mongolica_MT017721:0.1235152116)100/100:0.0171669727)98.7/100:0.0073538488)99.9/100:0.0078762685,T.calliphoroides_MT017731:0.0273246208)100/100:0.0081398320,C.sinensis_MT017707:0.0150079200);
